# Supplementary material for: The Application of Ejaculate-Based Shotgun Proteomics for Male Infertility Screening
Source: Biomedicines. 2023 Dec 24;12(1):49. doi: 10.3390/biomedicines12010049 (PMC10813512; doi:10.3390/biomedicines12010049)
Supplement: Supplementary file 1 [file biomedicines-12-00049-s001.zip]

Archive with 4 entries (4 files):
- Table_S1.xlsx
- Table_S4.xlsx
- Table_S3.xlsx
- Table_S2.xlsx
