# Supplementary material for: The Application of Ejaculate-Based Shotgun Proteomics for Male Infertility Screening
Source: Biomedicines. 2023 Dec 24;12(1):49. doi: 10.3390/biomedicines12010049 (PMC10813512; doi:10.3390/biomedicines12010049)
Supplement: Supplementary file 1 [file biomedicines-12-00049-s001.zip › Table_S1.xlsx]

## Sheet: Protein_Table_Ejaculate_Total
Table S1: The list of proteins identified in ejaculate samples using SearchGUI
	Starred	Protein Inference	Main Accession	Description	Protein Group	Descriptions	Secondary Accessions	Chromosome	Validated Coverage [%]	Confident Coverage [%]	All Coverage [%]	Possible Coverage [%]	#Peptides	#Validated Peptides	#Unique Peptides	#Validated Unique Peptides	#PSMs	#Validated PSMs	Spectrum Counting NSAF	Spectrum Counting emPAI	Spectrum Counting NSAF [%]	Spectrum Counting emPAI [%]	Spectrum Counting NSAF [ppm]	Spectrum Counting emPAI [ppm]	Spectrum Counting NSAF [fmol]	Spectrum Counting emPAI [fmol]	MW [kDa]	Confidence [%]	Validation
1	0	Single Protein	Q02383	Semenogelin-2 (SEMG2_HUMAN)	Q02383	SEMG2_HUMAN Semenogelin-2 OS=Homo sapiens OX=9606 GN=SEMG2 PE=1 SV=1		20	79.21	79.21	92.78	86.94	254	199	230	178	8144	7077	12.5929	383.075	2.54362	77.3768	25436.2	773768	1487.09	45237.2	65.4054	100	Confident
2	0	Single Protein	P02751	Fibronectin (FINC_HUMAN)	P02751	FINC_HUMAN Fibronectin OS=Homo sapiens OX=9606 GN=FN1 PE=1 SV=5		2	53.29	53.29	71.74	58.82	222	137	119	78	1756	1547	0.804049	4.71355	0.162409	0.952085	1624.09	9520.85	94.95	556.622	272.15	100	Confident
3	0	Single Protein	P04279	Semenogelin-1 (SEMG1_HUMAN)	P04279	SEMG1_HUMAN Semenogelin-1 OS=Homo sapiens OX=9606 GN=SEMG1 PE=1 SV=2		20	77.92	77.92	91.56	86.8	197	156	173	135	7288	6473	14.5885	327.193	2.94672	66.0893	29467.2	660893	1722.76	38638.1	52.0999	100	Confident
4	0	Related Proteins	A0A2R8Y706	Cytoplasmic dynein 1 heavy chain 1 (A0A2R8Y706_HUMAN)	A0A2R8Y706,Q14204	A0A2R8Y706_HUMAN Cytoplasmic dynein 1 heavy chain 1 OS=Homo sapiens OX=9606 GN=DYNC1H1 PE=1 SV=2,DYHC1_HUMAN Cytoplasmic dynein 1 heavy chain 1 OS=Homo sapiens OX=9606 GN=DYNC1H1 PE=1 SV=5	Q14204	14	14.62	14.62	47.6	80.34	189	45	3	1	448	195	0.0503656	0.202857	0.0101733	0.0409748	101.733	409.748	5.94765	23.9553	526.606	100	Confident
5	0	Single Protein	P15309	Prostatic acid phosphatase (PPAP_HUMAN)	P15309	PPAP_HUMAN Prostatic acid phosphatase OS=Homo sapiens OX=9606 GN=ACP3 PE=1 SV=3		3	77.98	77.98	82.9	60.1	186	150	117	100	4106	3721	15.9483	8857.67	3.22137	1789.15	32213.7	1.78915e+07	1883.33	1.046e+06	44.5375	100	Confident
6	0	Related Proteins	E7EQB2	Lactotransferrin (Fragment) (E7EQB2_HUMAN)	E7EQB2,P02788	E7EQB2_HUMAN Lactotransferrin (Fragment) OS=Homo sapiens OX=9606 GN=LTF PE=1 SV=1,TRFL_HUMAN Lactotransferrin OS=Homo sapiens OX=9606 GN=LTF PE=1 SV=6	P02788	3	82.04	82.04	87.64	88.22	135	103	4	3	1976	1785	2.86808	16.4166	0.57932	3.31597	5793.2	33159.7	338.691	1938.63	76.5769	100	Confident
7	0	Single Protein	Q8NCW4	Prostate-specific antigen (Q8NCW4_HUMAN)	Q8NCW4	Q8NCW4_HUMAN Prostate-specific antigen OS=Homo sapiens OX=9606 GN=KLK3 PE=1 SV=1		19	81.36	81.36	92.27	74.09	129	106	3	2	2823	2442	14.635	199525	2.9561	40301.9	29561	4.03019e+08	1728.24	2.35619e+07	24.3255	100	Confident
8	0	Single Protein	A0A0G2JNJ8	Mucin-6 (A0A0G2JNJ8_HUMAN)	A0A0G2JNJ8	A0A0G2JNJ8_HUMAN Mucin-6 OS=Homo sapiens OX=9606 GN=MUC6 PE=1 SV=1		11	31.73	31.73	43.46	45.67	124	85	8	7	809	708	0.625673	4.40454	0.126379	0.889668	1263.79	8896.68	73.8856	520.131	256.918	100	Confident
9	0	Single Protein	P49221	Protein-glutamine gamma-glutamyltransferase 4 (TGM4_HUMAN)	P49221	TGM4_HUMAN Protein-glutamine gamma-glutamyltransferase 4 OS=Homo sapiens OX=9606 GN=TGM4 PE=1 SV=2		3	79.53	79.53	87.13	85.96	123	89	115	83	1055	927	1.56293	20.299	0.315693	4.10016	3156.93	41001.6	184.565	2397.1	77.0961	100	Confident
10	0	Single Protein	P35579	Myosin-9 (MYH9_HUMAN)	P35579	MYH9_HUMAN Myosin-9 OS=Homo sapiens OX=9606 GN=MYH9 PE=1 SV=4		22	21.68	20.92	57.81	79.64	117	27	86	18	359	155	0.085095	0.209397	0.0171882	0.0422958	171.882	422.958	10.0488	24.7276	226.392	100	Confident
11	0	Single Protein	Q9Y3R5	Protein dopey-2 (DOP2_HUMAN)	Q9Y3R5	DOP2_HUMAN Protein dopey-2 OS=Homo sapiens OX=9606 GN=DOP1B PE=1 SV=5		21	24.8	24.8	54.05	72.28	116	41	104	37	337	210	0.118904	0.507512	0.0240173	0.102512	240.173	1025.12	14.0414	59.932	258.068	100	Confident
12	0	Single Protein	O15230	Laminin subunit alpha-5 (LAMA5_HUMAN)	O15230	LAMA5_HUMAN Laminin subunit alpha-5 OS=Homo sapiens OX=9606 GN=LAMA5 PE=1 SV=8		20	8.06	8.06	42.38	67.47	116	20	115	19	219	67	0.0244685	0.160713	0.00494237	0.0324623	49.4237	324.623	2.88948	18.9786	399.479	100	Confident
13	0	Single Protein	Q5JQC9	A-kinase anchor protein 4 (AKAP4_HUMAN)	Q5JQC9	AKAP4_HUMAN A-kinase anchor protein 4 OS=Homo sapiens OX=9606 GN=AKAP4 PE=1 SV=1		X	60.77	60.77	78.69	84.07	113	74	82	53	1085	954	1.32173	3.99015	0.266974	0.805965	2669.74	8059.65	156.082	471.195	94.4165	100	Confident
14	0	Related Proteins	A0A087WVQ6	Clathrin heavy chain (A0A087WVQ6_HUMAN)	A0A087WVQ6,Q00610	A0A087WVQ6_HUMAN Clathrin heavy chain OS=Homo sapiens OX=9606 GN=CLTC PE=1 SV=1,CLH1_HUMAN Clathrin heavy chain 1 OS=Homo sapiens OX=9606 GN=CLTC PE=1 SV=5	Q00610	17	46.87	46.87	70.22	83.8	111	52	60	25	442	316	0.221038	1.00598	0.0446471	0.203196	446.471	2031.96	26.1023	118.795	191.936	100	Confident
15	0	Single Protein	P16870	Carboxypeptidase E (CBPE_HUMAN)	P16870	CBPE_HUMAN Carboxypeptidase E OS=Homo sapiens OX=9606 GN=CPE PE=1 SV=1		4	65.13	65.13	80.04	67.86	106	81	90	67	1191	1072	3.3065	56.6593	0.667876	11.4446	6678.76	114446	390.464	6690.88	53.1171	100	Confident
16	0	Single Protein	H0Y7Z1	Fibronectin (Fragment) (H0Y7Z1_HUMAN)	H0Y7Z1	H0Y7Z1_HUMAN Fibronectin (Fragment) OS=Homo sapiens OX=9606 GN=FN1 PE=1 SV=1		2	61.2	61.2	77.15	63.19	105	61	2	2	829	737	0.528694	4.32342	0.10679	0.873282	1067.9	8732.82	62.4334	510.551	120.699	100	Confident
17	0	Single Protein	P01024	Complement C3 (CO3_HUMAN)	P01024	CO3_HUMAN Complement C3 OS=Homo sapiens OX=9606 GN=C3 PE=1 SV=2		19	34.76	34.76	64.82	84.61	102	38	75	27	293	182	0.1258	0.58876	0.0254101	0.118923	254.101	1189.23	14.8556	69.5265	187.03	100	Confident
18	0	Single Protein	Q9NR99	Matrix-remodeling-associated protein 5 (MXRA5_HUMAN)	Q9NR99	MXRA5_HUMAN Matrix-remodeling-associated protein 5 OS=Homo sapiens OX=9606 GN=MXRA5 PE=1 SV=3		X	6.86	6.86	38.33	70.72	96	11	96	11	169	42	0.0185	0.0909396	0.00373679	0.0183688	37.3679	183.688	2.18466	10.739	311.955	100	Confident
19	0	Single Protein	P15144	Aminopeptidase N (AMPN_HUMAN)	P15144	AMPN_HUMAN Aminopeptidase N OS=Homo sapiens OX=9606 GN=ANPEP PE=1 SV=4		15	51.91	51.91	70.11	67.11	89	59	71	48	663	598	0.910632	4.35051	0.183937	0.878754	1839.37	8787.54	107.536	513.75	109.471	100	Confident
20	0	Single Protein	Q13332	Receptor-type tyrosine-protein phosphatase S (PTPRS_HUMAN)	Q13332	PTPRS_HUMAN Receptor-type tyrosine-protein phosphatase S OS=Homo sapiens OX=9606 GN=PTPRS PE=1 SV=3		19	14.27	14.27	48.87	70.94	85	19	18	1	267	157	0.0589725	0.255909	0.0119118	0.0516909	119.118	516.909	6.96405	30.2203	216.905	100	Confident
21	0	Related Proteins	A0A0G2JPR0	Complement C4-A (A0A0G2JPR0_HUMAN)	A0A0G2JPR0,A0A140TA49	A0A0G2JPR0_HUMAN Complement C4-A OS=Homo sapiens OX=9606 GN=C4A PE=1 SV=1,A0A140TA49_HUMAN Complement C4-A OS=Homo sapiens OX=9606 GN=C4A PE=1 SV=1	A0A140TA49	6	26.72	26.72	56.82	69.38	84	28	28	10	276	155	0.0809917	0.439435	0.0163594	0.088761	163.594	887.61	9.56429	51.8928	192.754	100	Confident
22	0	Single Protein	P12273	Prolactin-inducible protein (PIP_HUMAN)	P12273	PIP_HUMAN Prolactin-inducible protein OS=Homo sapiens OX=9606 GN=PIP PE=1 SV=1		7	77.4	77.4	95.89	89.04	82	65	82	65	3939	3728	28.6538	6659.85	5.78776	1345.21	57877.6	1.34521e+07	3383.72	786459	16.5618	100	Confident
23	0	Single Protein	P25311	Zinc-alpha-2-glycoprotein (ZA2G_HUMAN)	P25311	ZA2G_HUMAN Zinc-alpha-2-glycoprotein OS=Homo sapiens OX=9606 GN=AZGP1 PE=1 SV=2		7	65.44	65.44	81.21	73.15	80	61	20	14	1471	1289	5.88991	61.2469	1.1897	12.3712	11897	123712	695.538	7232.63	34.2371	100	Confident
24	0	Single Protein	P07900	Heat shock protein HSP 90-alpha (HS90A_HUMAN)	P07900	HS90A_HUMAN Heat shock protein HSP 90-alpha OS=Homo sapiens OX=9606 GN=HSP90AA1 PE=1 SV=5		14	50	50	68.44	71.17	80	47	38	20	551	465	0.698656	1.69894	0.141121	0.343166	1411.21	3431.66	82.5041	200.627	84.6067	100	Confident
25	0	Related Proteins	H0YC35	Clusterin (Fragment) (H0YC35_HUMAN)	H0YC35,P10909	H0YC35_HUMAN Clusterin (Fragment) OS=Homo sapiens OX=9606 GN=CLU PE=1 SV=1,CLUS_HUMAN Clusterin OS=Homo sapiens OX=9606 GN=CLU PE=1 SV=1	P10909	8	65.14	65.14	81.34	72.89	77	59	8	6	1396	1249	5.28019	91.6119	1.06654	18.5046	10665.4	185046	623.536	10818.4	33.5083	100	Confident
26	0	Single Protein	O00391	Sulfhydryl oxidase 1 (QSOX1_HUMAN)	O00391	QSOX1_HUMAN Sulfhydryl oxidase 1 OS=Homo sapiens OX=9606 GN=QSOX1 PE=1 SV=3		1	54.48	54.48	77.64	83.8	77	49	64	41	516	418	0.662939	2.89369	0.133906	0.584493	1339.06	5844.93	78.2863	341.715	82.5255	100	Confident
27	0	Single Protein	P55268	Laminin subunit beta-2 (LAMB2_HUMAN)	P55268	LAMB2_HUMAN Laminin subunit beta-2 OS=Homo sapiens OX=9606 GN=LAMB2 PE=1 SV=2		3	21.97	21.97	54.56	68.74	77	28	67	25	263	147	0.118123	0.474602	0.0238595	0.0958642	238.595	958.642	13.9491	56.0456	195.854	100	Confident
28	0	Single Protein	P01009	Alpha-1-antitrypsin (A1AT_HUMAN)	P01009	A1AT_HUMAN Alpha-1-antitrypsin OS=Homo sapiens OX=9606 GN=SERPINA1 PE=1 SV=3		14	61.24	61.24	79.43	75.6	73	49	8	5	780	662	2.06329	17.0472	0.416762	3.44335	4167.62	34433.5	243.653	2013.1	46.707	100	Confident
29	0	Single Protein	P68371	Tubulin beta-4B chain (TBB4B_HUMAN)	P68371	TBB4B_HUMAN Tubulin beta-4B chain OS=Homo sapiens OX=9606 GN=TUBB4B PE=1 SV=1		9	77.53	77.53	87.19	64.49	72	50	3	1	791	723	2.30662	21.457	0.465912	4.33407	4659.12	43340.7	272.388	2533.85	49.799	100	Confident
30	0	Single Protein	P05154	Plasma serine protease inhibitor (IPSP_HUMAN)	P05154	IPSP_HUMAN Plasma serine protease inhibitor OS=Homo sapiens OX=9606 GN=SERPINA5 PE=1 SV=3		14	73.15	72.17	80.79	73.15	70	50	28	22	665	583	1.93939	12.6887	0.391736	2.56298	3917.36	25629.8	229.022	1498.41	45.6457	100	Confident
31	0	Single Protein	P08238	Heat shock protein HSP 90-beta (HS90B_HUMAN)	P08238	HS90B_HUMAN Heat shock protein HSP 90-beta OS=Homo sapiens OX=9606 GN=HSP90AB1 PE=1 SV=4		6	50.83	50.83	69.2	71.96	70	44	20	13	494	424	0.631478	1.60072	0.127551	0.323328	1275.51	3233.28	74.571	189.029	83.2121	100	Confident
32	0	Single Protein	G8JL96	Protein-tyrosine-phosphatase (G8JL96_HUMAN)	G8JL96	G8JL96_HUMAN Protein-tyrosine-phosphatase OS=Homo sapiens OX=9606 GN=PTPRS PE=1 SV=2		19	18.99	18.99	49.1	69.89	70	20	3	2	248	159	0.0795996	0.365008	0.0160782	0.0737275	160.782	737.275	9.3999	43.1037	168.323	100	Confident
33	0	Single Protein	Q7L576	Cytoplasmic FMR1-interacting protein 1 (CYFP1_HUMAN)	Q7L576	CYFP1_HUMAN Cytoplasmic FMR1-interacting protein 1 OS=Homo sapiens OX=9606 GN=CYFIP1 PE=1 SV=1		15	10.3	10.3	57.38	75.9	69	10	16	2	124	44	0.0399579	0.170828	0.00807106	0.0345054	80.7106	345.054	4.71862	20.173	145.089	100	Confident
34	0	Single Protein	P02787	Serotransferrin (TRFE_HUMAN)	P02787	TRFE_HUMAN Serotransferrin OS=Homo sapiens OX=9606 GN=TF PE=1 SV=3		3	57.31	54.58	72.64	77.08	67	42	37	22	509	423	0.749071	2.34965	0.151304	0.474604	1513.04	4746.04	88.4575	277.47	77.0136	100	Confident
35	0	Single Protein	P22314	Ubiquitin-like modifier-activating enzyme 1 (UBA1_HUMAN)	P22314	UBA1_HUMAN Ubiquitin-like modifier-activating enzyme 1 OS=Homo sapiens OX=9606 GN=UBA1 PE=1 SV=3		X	43.01	43.01	75.14	77.69	66	28	24	13	251	168	0.201946	0.930698	0.0407909	0.187991	407.909	1879.91	23.8478	109.906	117.774	100	Confident
36	0	Single Protein	P12277	Creatine kinase B-type (KCRB_HUMAN)	P12277	KCRB_HUMAN Creatine kinase B-type OS=Homo sapiens OX=9606 GN=CKB PE=1 SV=1		14	73.23	73.23	88.71	71.13	63	44	4	2	712	604	2.22509	11.5893	0.449444	2.3409	4494.44	23409	262.761	1368.57	42.6173	100	Confident
37	0	Single Protein	P13796	Plastin-2 (PLSL_HUMAN)	P13796	PLSL_HUMAN Plastin-2 OS=Homo sapiens OX=9606 GN=LCP1 PE=1 SV=6		13	75.12	75.12	83.73	83.57	63	38	37	20	399	322	0.612595	2.37115	0.123737	0.478945	1237.37	4789.45	72.3412	280.008	70.2439	100	Confident
38	0	Single Protein	P13639	Elongation factor 2 (EF2_HUMAN)	P13639	EF2_HUMAN Elongation factor 2 OS=Homo sapiens OX=9606 GN=EEF2 PE=1 SV=4		19	58.04	58.04	73.08	78.32	63	38	60	38	293	226	0.328869	1.30094	0.0664279	0.262775	664.279	2627.75	38.8361	153.627	95.2769	100	Confident
39	0	Single Protein	Q86VP6	Cullin-associated NEDD8-dissociated protein 1 (CAND1_HUMAN)	Q86VP6	CAND1_HUMAN Cullin-associated NEDD8-dissociated protein 1 OS=Homo sapiens OX=9606 GN=CAND1 PE=1 SV=2		12	25.61	25.61	56.26	69.19	63	24	7	2	230	156	0.177438	0.555966	0.0358406	0.112299	358.406	1122.99	20.9536	65.6538	136.289	100	Confident
40	0	Single Protein	P11216	Glycogen phosphorylase, brain form (PYGB_HUMAN)	P11216	PYGB_HUMAN Glycogen phosphorylase, brain form OS=Homo sapiens OX=9606 GN=PYGB PE=1 SV=5		20	41.76	41.52	67.85	78.17	63	28	32	16	229	140	0.180577	0.8166	0.0364745	0.164944	364.745	1649.44	21.3242	96.432	96.6345	100	Confident
41	0	Single Protein	P12821	Angiotensin-converting enzyme (ACE_HUMAN)	P12821	ACE_HUMAN Angiotensin-converting enzyme OS=Homo sapiens OX=9606 GN=ACE PE=1 SV=1		17	32.77	32.77	56.43	61.79	63	30	4	2	227	154	0.19083	0.823348	0.0385456	0.166307	385.456	1663.07	22.5351	97.2289	149.62	100	Confident
42	0	Related Proteins	A0A0G2JIW1	Heat shock 70 kDa protein 1B (A0A0G2JIW1_HUMAN)	A0A0G2JIW1,P0DMV8,P0DMV9	A0A0G2JIW1_HUMAN Heat shock 70 kDa protein 1B OS=Homo sapiens OX=9606 GN=HSPA1B PE=1 SV=1,HS71A_HUMAN Heat shock 70 kDa protein 1A OS=Homo sapiens OX=9606 GN=HSPA1A PE=1 SV=1,HS71B_HUMAN Heat shock 70 kDa protein 1B OS=Homo sapiens OX=9606 GN=HSPA1B PE=1 SV=1	P0DMV8,P0DMV9	6	57.48	57.48	71.18	78.19	62	39	10	7	408	365	0.443493	2.03027	0.0895806	0.410092	895.806	4100.92	52.3719	239.754	70.0661	100	Confident
43	0	Related Proteins	A0A3B3ISA6	Complement C4-B (Fragment) (A0A3B3ISA6_HUMAN)	A0A3B3ISA6,F5GXS0,P0C0L5	A0A3B3ISA6_HUMAN Complement C4-B (Fragment) OS=Homo sapiens OX=9606 GN=C4B PE=1 SV=1,F5GXS0_HUMAN Complement C4-B OS=Homo sapiens OX=9606 GN=C4B PE=1 SV=1,CO4B_HUMAN Complement C4-B OS=Homo sapiens OX=9606 GN=C4B PE=1 SV=2	F5GXS0,P0C0L5	6	27.31	27.31	56.71	69.21	62	21	1	1	198	106	0.0546265	0.423261	0.011034	0.0854941	110.34	854.941	6.45083	49.9828	142.901	100	Confident
44	0	Single Protein	P54652	Heat shock-related 70 kDa protein 2 (HSP72_HUMAN)	P54652	HSP72_HUMAN Heat shock-related 70 kDa protein 2 OS=Homo sapiens OX=9606 GN=HSPA2 PE=1 SV=1		14	57.12	57.12	66.51	82.32	61	41	39	28	540	455	0.703676	2.07677	0.142135	0.419485	1421.35	4194.85	83.0968	245.245	69.9779	100	Confident
45	0	Related Proteins	A0A0G2JPR0	Complement C4-A (A0A0G2JPR0_HUMAN)	A0A0G2JPR0,A0A3B3ISA6,P0C0L4,P0C0L5	A0A0G2JPR0_HUMAN Complement C4-A OS=Homo sapiens OX=9606 GN=C4A PE=1 SV=1,A0A3B3ISA6_HUMAN Complement C4-B (Fragment) OS=Homo sapiens OX=9606 GN=C4B PE=1 SV=1,CO4A_HUMAN Complement C4-A OS=Homo sapiens OX=9606 GN=C4A PE=1 SV=2,CO4B_HUMAN Complement C4-B OS=Homo sapiens OX=9606 GN=C4B PE=1 SV=2	A0A3B3ISA6,P0C0L4,P0C0L5	6	18.81	18.81	39.11	69.38	61	21	6	3	195	110	0.0438017	0.314147	0.00884745	0.0634543	88.4745	634.543	5.17252	37.0976	192.754	100	Confident
46	0	Single Protein	P53396	ATP-citrate synthase (ACLY_HUMAN)	P53396	ACLY_HUMAN ATP-citrate synthase OS=Homo sapiens OX=9606 GN=ACLY PE=1 SV=3		17	42.6	42.6	63.76	68.12	60	34	52	29	280	213	0.28	1.01174	0.0565569	0.20436	565.569	2043.6	33.0651	119.476	120.762	100	Confident
47	0	Single Protein	Q08380	Galectin-3-binding protein (LG3BP_HUMAN)	Q08380	LG3BP_HUMAN Galectin-3-binding protein OS=Homo sapiens OX=9606 GN=LGALS3BP PE=1 SV=1		17	44.79	44.79	58.8	68.55	59	41	47	33	520	455	1.12219	6.45316	0.226671	1.30347	2266.71	13034.7	132.52	762.052	65.2893	100	Confident
48	0	Related Proteins	B4DNK4	Pyruvate kinase (B4DNK4_HUMAN)	B4DNK4,P14618	B4DNK4_HUMAN Pyruvate kinase OS=Homo sapiens OX=9606 GN=PKM PE=1 SV=1,KPYM_HUMAN Pyruvate kinase PKM OS=Homo sapiens OX=9606 GN=PKM PE=1 SV=4	P14618	15	71.77	71.77	82.28	81.62	59	40	8	5	441	385	1.00938	4.50479	0.203884	0.909917	2038.84	9099.17	119.198	531.969	49.8659	100	Confident
49	0	Single Protein	P11047	Laminin subunit gamma-1 (LAMC1_HUMAN)	P11047	LAMC1_HUMAN Laminin subunit gamma-1 OS=Homo sapiens OX=9606 GN=LAMC1 PE=1 SV=3		1	9.14	9.14	44.69	65.32	59	9	56	9	113	34	0.0294957	0.132966	0.00595781	0.0268576	59.5781	268.576	3.48314	15.7019	177.489	100	Confident
50	0	Related Proteins	A0A2R8Y793	Actin, cytoplasmic 1 (Fragment) (A0A2R8Y793_HUMAN)	A0A2R8Y793,A0A6Q8PFE4,A0A804GS07,E7EVS6,I3L4N8,P60709,P63261	A0A2R8Y793_HUMAN Actin, cytoplasmic 1 (Fragment) OS=Homo sapiens OX=9606 GN=ACTB PE=1 SV=1,A0A6Q8PFE4_HUMAN Actin, cytoplasmic 1 OS=Homo sapiens OX=9606 GN=ACTB PE=1 SV=1,A0A804GS07_HUMAN Actin, cytoplasmic 2 OS=Homo sapiens OX=9606 GN=ACTG1 PE=1 SV=1,E7EVS6_HUMAN Actin, cytoplasmic 1 OS=Homo sapiens OX=9606 GN=ACTB PE=1 SV=9,I3L4N8_HUMAN Actin, cytoplasmic 2 OS=Homo sapiens OX=9606 GN=ACTG1 PE=1…	A0A6Q8PFE4,A0A804GS07,E7EVS6,I3L4N8,P60709,P63261	7	54.37	54.37	72.49	90.61	58	43	15	13	828	700	2.03036	26.1227	0.410109	5.2765	4101.09	52765	239.764	3084.83	34.1198	100	Confident
51	0	Single Protein	O75969	A-kinase anchor protein 3 (AKAP3_HUMAN)	O75969	AKAP3_HUMAN A-kinase anchor protein 3 OS=Homo sapiens OX=9606 GN=AKAP3 PE=1 SV=2		12	47.01	47.01	65.06	74.33	58	32	48	27	290	243	0.378549	1.07411	0.0764627	0.216958	764.627	2169.58	44.7027	126.841	94.6913	100	Confident
52	0	Single Protein	A0A494C0G5	Agrin (A0A494C0G5_HUMAN)	A0A494C0G5	A0A494C0G5_HUMAN Agrin OS=Homo sapiens OX=9606 GN=AGRN PE=1 SV=1		1	13.92	13.92	35.46	64.23	58	19	6	2	192	117	0.0521669	0.301541	0.0105371	0.0609079	105.371	609.079	6.16038	35.6089	202.963	100	Confident
53	0	Single Protein	P04264	Keratin, type II cytoskeletal 1 (K2C1_HUMAN)	P04264	K2C1_HUMAN Keratin, type II cytoskeletal 1 OS=Homo sapiens OX=9606 GN=KRT1 PE=1 SV=6		12	42.86	42.86	67.24	59.78	57	29	49	24	335	280	0.665584	1.75039	0.134441	0.353559	1344.41	3535.59	78.5987	206.703	65.999	100	Confident
54	0	Related Proteins	A0A7I2V540	15S Mg(2+)-ATPase p97 subunit (A0A7I2V540_HUMAN)	A0A7I2V540,A0A7P0TAW3,C9JUP7,P55072	A0A7I2V540_HUMAN 15S Mg(2+)-ATPase p97 subunit OS=Homo sapiens OX=9606 GN=VCP PE=1 SV=1,A0A7P0TAW3_HUMAN 15S Mg(2+)-ATPase p97 subunit OS=Homo sapiens OX=9606 GN=VCP PE=1 SV=1,C9JUP7_HUMAN 15S Mg(2+)-ATPase p97 subunit OS=Homo sapiens OX=9606 GN=VCP PE=1 SV=2,TERA_HUMAN Transitional endoplasmic reticulum ATPase OS=Homo sapiens OX=9606 GN=VCP PE=1 SV=4	A0A7P0TAW3,C9JUP7,P55072	9	43.66	43.66	67.54	75.37	56	26	3	1	200	137	0.224422	0.84207	0.0453308	0.170089	453.308	1700.89	26.502	99.4398	89.0406	100	Confident
55	0	Single Protein	Q16610	Extracellular matrix protein 1 (ECM1_HUMAN)	Q16610	ECM1_HUMAN Extracellular matrix protein 1 OS=Homo sapiens OX=9606 GN=ECM1 PE=1 SV=2		1	50	50	66.3	84.07	55	40	55	40	510	445	0.977974	5.08574	0.19754	1.02726	1975.4	10272.6	115.489	600.574	60.6353	100	Confident
56	0	Single Protein	P08473	Neprilysin (NEP_HUMAN)	P08473	NEP_HUMAN Neprilysin OS=Homo sapiens OX=9606 GN=MME PE=1 SV=2		3	46.13	46.13	62.8	66.27	55	32	2	1	267	214	0.428571	1.45609	0.0865666	0.294114	865.666	2941.14	50.6099	171.949	85.4599	100	Confident
57	0	Single Protein	O00468	Agrin (AGRIN_HUMAN)	O00468	AGRIN_HUMAN Agrin OS=Homo sapiens OX=9606 GN=AGRN PE=1 SV=6		1	12.43	12.43	34.28	66.39	55	18	3	1	183	111	0.0429716	0.257325	0.00867978	0.0519768	86.7978	519.768	5.0745	30.3874	217.179	100	Confident
58	0	Single Protein	Q9Y490	Talin-1 (TLN1_HUMAN)	Q9Y490	TLN1_HUMAN Talin-1 OS=Homo sapiens OX=9606 GN=TLN1 PE=1 SV=3		9	2.6	2.28	30.66	73.99	55	4	49	3	93	16	0.00797872	0.0359187	0.00161161	0.00725518	16.1161	72.5518	0.942205	4.24163	269.599	100	Confident
59	0	Single Protein	P07205	Phosphoglycerate kinase 2 (PGK2_HUMAN)	P07205	PGK2_HUMAN Phosphoglycerate kinase 2 OS=Homo sapiens OX=9606 GN=PGK2 PE=1 SV=3		6	63.79	63.79	76.02	87.53	54	35	41	28	401	353	0.838356	3.57486	0.169339	0.722081	1693.39	7220.81	99.0012	422.154	44.7673	100	Confident
60	0	Single Protein	P34931	Heat shock 70 kDa protein 1-like (HS71L_HUMAN)	P34931	HS71L_HUMAN Heat shock 70 kDa protein 1-like OS=Homo sapiens OX=9606 GN=HSPA1L PE=1 SV=2		6	58.97	58.97	66.77	87.52	54	37	2	1	393	356	0.379026	1.86279	0.0765589	0.376264	765.589	3762.64	44.759	219.977	70.3313	100	Confident
61	0	Single Protein	P12110	Collagen alpha-2(VI) chain (CO6A2_HUMAN)	P12110	CO6A2_HUMAN Collagen alpha-2(VI) chain OS=Homo sapiens OX=9606 GN=COL6A2 PE=1 SV=4		21	23.75	23.75	56.82	72.72	54	19	32	11	185	130	0.17139	0.448828	0.0346189	0.0906583	346.189	906.583	20.2394	53.002	108.512	100	Confident
62	0	Single Protein	P01034	Cystatin-C (CYTC_HUMAN)	P01034	CYTC_HUMAN Cystatin-C OS=Homo sapiens OX=9606 GN=CST3 PE=1 SV=1		20	58.22	58.22	80.14	89.73	53	45	53	45	1076	987	7.51145	648.382	1.51723	130.966	15172.3	1.30966e+06	887.025	76567.2	15.7891	100	Confident
63	0	Single Protein	P50395	Rab GDP dissociation inhibitor beta (GDIB_HUMAN)	P50395	GDIB_HUMAN Rab GDP dissociation inhibitor beta OS=Homo sapiens OX=9606 GN=GDI2 PE=1 SV=2		10	74.61	74.61	81.8	87.19	53	37	15	9	369	303	0.614691	3.34441	0.124161	0.675534	1241.61	6755.34	72.5887	394.941	50.6309	100	Confident
64	0	Single Protein	O00339	Matrilin-2 (MATN2_HUMAN)	O00339	MATN2_HUMAN Matrilin-2 OS=Homo sapiens OX=9606 GN=MATN2 PE=1 SV=4		8	36.4	36.4	59.62	74.06	53	25	14	9	171	127	0.177966	0.72127	0.0359472	0.145689	359.472	1456.89	21.016	85.1746	106.767	100	Confident
65	0	Single Protein	P53618	Coatomer subunit beta (COPB_HUMAN)	P53618	COPB_HUMAN Coatomer subunit beta OS=Homo sapiens OX=9606 GN=COPB1 PE=1 SV=3		11	16.47	16.47	57.5	80.38	53	12	26	2	138	61	0.075718	0.297799	0.0152942	0.0601521	152.942	601.521	8.94152	35.167	107.074	100	Confident
66	0	Single Protein	Q99985	Semaphorin-3C (SEM3C_HUMAN)	Q99985	SEM3C_HUMAN Semaphorin-3C OS=Homo sapiens OX=9606 GN=SEMA3C PE=2 SV=2		7	32.62	32.62	65.11	83.09	52	20	52	20	246	176	0.278846	0.632172	0.0563238	0.127692	563.238	1276.92	32.9289	74.653	85.1526	100	Confident
67	0	Single Protein	Q10567	AP-1 complex subunit beta-1 (AP1B1_HUMAN)	Q10567	AP1B1_HUMAN AP-1 complex subunit beta-1 OS=Homo sapiens OX=9606 GN=AP1B1 PE=1 SV=3		22	29.08	29.08	52.16	61.64	52	22	19	10	161	113	0.152991	0.766815	0.0309026	0.154888	309.026	1548.88	18.0667	90.5529	104.54	100	Confident
68	0	Single Protein	O75874	Isocitrate dehydrogenase [NADP] cytoplasmic (IDHC_HUMAN)	O75874	IDHC_HUMAN Isocitrate dehydrogenase [NADP] cytoplasmic OS=Homo sapiens OX=9606 GN=IDH1 PE=1 SV=2		2	57.97	57.97	72.22	80.43	51	37	34	25	467	385	1.15315	4.14681	0.232924	0.83761	2329.24	8376.1	136.176	489.696	46.6295	100	Confident
69	0	Single Protein	Q96KP4	Cytosolic non-specific dipeptidase (CNDP2_HUMAN)	Q96KP4	CNDP2_HUMAN Cytosolic non-specific dipeptidase OS=Homo sapiens OX=9606 GN=CNDP2 PE=1 SV=2		18	78.53	78.53	80	88.63	51	38	26	19	380	358	0.850356	3.90805	0.171762	0.789383	1717.62	7893.83	100.418	461.501	52.8449	100	Confident
70	0	Single Protein	P08253	72 kDa type IV collagenase (MMP2_HUMAN)	P08253	MMP2_HUMAN 72 kDa type IV collagenase OS=Homo sapiens OX=9606 GN=MMP2 PE=1 SV=2		16	52.42	52.42	69.39	69.24	51	27	15	6	312	248	0.52954	1.49493	0.106961	0.30196	1069.61	3019.6	62.5333	176.536	73.8347	100	Confident
71	0	Related Proteins	A0A0J9YXZ5	Ras GTPase-activating-like protein IQGAP1 (A0A0J9YXZ5_HUMAN)	A0A0J9YXZ5,P46940	A0A0J9YXZ5_HUMAN Ras GTPase-activating-like protein IQGAP1 OS=Homo sapiens OX=9606 GN=IQGAP1 PE=1 SV=1,IQGA1_HUMAN Ras GTPase-activating-like protein IQGAP1 OS=Homo sapiens OX=9606 GN=IQGAP1 PE=1 SV=1	P46940	15	10.16	10.16	51.72	82.37	51	8	21	4	93	40	0.0346585	0.131596	0.00700063	0.0265809	70.0063	265.809	4.09281	15.5401	135.919	100	Confident
72	0	Single Protein	Q14697	Neutral alpha-glucosidase AB (GANAB_HUMAN)	Q14697	GANAB_HUMAN Neutral alpha-glucosidase AB OS=Homo sapiens OX=9606 GN=GANAB PE=1 SV=3		11	38.03	38.03	60.17	66.74	50	23	5	2	211	148	0.222222	0.864611	0.0448864	0.174642	448.864	1746.42	26.2422	102.102	106.807	100	Confident
73	0	Single Protein	Q06481	Amyloid beta precursor like protein 2 (APLP2_HUMAN)	Q06481	APLP2_HUMAN Amyloid beta precursor like protein 2 OS=Homo sapiens OX=9606 GN=APLP2 PE=1 SV=2		11	17.04	17.04	65.01	66.45	50	14	34	3	168	93	0.175542	0.496236	0.0354576	0.100234	354.576	1002.34	20.7298	58.6003	86.9002	100	Confident
74	0	Single Protein	Q9Y2A7	Nck-associated protein 1 (NCKP1_HUMAN)	Q9Y2A7	NCKP1_HUMAN Nck-associated protein 1 OS=Homo sapiens OX=9606 GN=NCKAP1 PE=1 SV=1		2	7.98	6.38	52.13	73.67	50	6	49	6	79	23	0.022864	0.126482	0.00461828	0.0255479	46.1828	255.479	2.70001	14.9362	128.707	100	Confident
75	0	Single Protein	Q00796	Sorbitol dehydrogenase (DHSO_HUMAN)	Q00796	DHSO_HUMAN Sorbitol dehydrogenase OS=Homo sapiens OX=9606 GN=SORD PE=1 SV=4		15	73.95	73.95	80.67	90.48	49	38	16	11	506	463	1.41486	11.1819	0.285786	2.25861	2857.86	22586.1	167.08	1320.46	38.2998	100	Confident
76	0	Single Protein	P00558	Phosphoglycerate kinase 1 (PGK1_HUMAN)	P00558	PGK1_HUMAN Phosphoglycerate kinase 1 OS=Homo sapiens OX=9606 GN=PGK1 PE=1 SV=3		X	64.51	64.51	78.42	87.77	49	33	36	26	361	329	0.773224	3.31137	0.156183	0.66886	1561.83	6688.6	91.3098	391.039	44.5861	100	Confident
77	0	Related Proteins	E7EP66	Acrosin-binding protein (E7EP66_HUMAN)	E7EP66,Q8NEB7	E7EP66_HUMAN Acrosin-binding protein OS=Homo sapiens OX=9606 GN=ACRBP PE=1 SV=1,ACRBP_HUMAN Acrosin-binding protein OS=Homo sapiens OX=9606 GN=ACRBP PE=2 SV=1	Q8NEB7	12	53.14	53.14	72.94	70.78	48	25	29	16	304	256	0.695291	2.49525	0.140441	0.504013	1404.41	5040.13	82.1067	294.663	57.5387	100	Confident
78	0	Single Protein	Q02809	Procollagen-lysine,2-oxoglutarate 5-dioxygenase 1 (PLOD1_HUMAN)	Q02809	PLOD1_HUMAN Procollagen-lysine,2-oxoglutarate 5-dioxygenase 1 OS=Homo sapiens OX=9606 GN=PLOD1 PE=1 SV=2		1	41.13	41.13	71.25	83.77	48	22	30	14	200	146	0.236453	0.868981	0.0477609	0.175525	477.609	1755.25	27.9227	102.618	83.4974	100	Confident
79	0	Single Protein	P98095	Fibulin-2 (FBLN2_HUMAN)	P98095	FBLN2_HUMAN Fibulin-2 OS=Homo sapiens OX=9606 GN=FBLN2 PE=1 SV=2		3	21.11	21.11	50.08	59.71	48	17	40	15	140	94	0.132956	0.685259	0.0268557	0.138415	268.557	1384.15	15.7008	80.922	126.489	100	Confident
80	0	Single Protein	P04406	Glyceraldehyde-3-phosphate dehydrogenase (G3P_HUMAN)	P04406	G3P_HUMAN Glyceraldehyde-3-phosphate dehydrogenase OS=Homo sapiens OX=9606 GN=GAPDH PE=1 SV=3		12	61.19	61.19	69.55	78.51	47	34	9	5	459	409	1.51711	7.79923	0.306439	1.57536	3064.39	15753.6	179.155	921.008	36.0304	100	Confident
81	0	Related Proteins	F5H245	L-lactate dehydrogenase (F5H245_HUMAN)	F5H245,P07864	F5H245_HUMAN L-lactate dehydrogenase OS=Homo sapiens OX=9606 GN=LDHC PE=1 SV=1,LDHC_HUMAN L-lactate dehydrogenase C chain OS=Homo sapiens OX=9606 GN=LDHC PE=1 SV=4	P07864	11	68.87	68.87	79.56	78.3	47	36	20	15	404	352	1.03681	9	0.209425	1.8179	2094.25	18179	122.437	1062.81	34.7835	100	Confident
82	0	Related Proteins	A0A7P0TB36	78 kDa glucose-regulated protein (A0A7P0TB36_HUMAN)	A0A7P0TB36,P11021	A0A7P0TB36_HUMAN 78 kDa glucose-regulated protein OS=Homo sapiens OX=9606 GN=HSPA5 PE=1 SV=1,BIP_HUMAN Endoplasmic reticulum chaperone BiP OS=Homo sapiens OX=9606 GN=HSPA5 PE=1 SV=2	P11021	9	43.02	43.02	60.67	72.07	47	23	7	4	295	241	0.283964	0.864611	0.0573576	0.174642	573.576	1746.42	33.5333	102.102	68.9687	100	Confident
83	0	Single Protein	P54289	Voltage-dependent calcium channel subunit alpha-2/delta-1 (CA2D1_HUMAN)	P54289	CA2D1_HUMAN Voltage-dependent calcium channel subunit alpha-2/delta-1 OS=Homo sapiens OX=9606 GN=CACNA2D1 PE=1 SV=3		7	16.32	16.32	47.05	66.73	47	11	27	6	109	53	0.0665761	0.264305	0.0134476	0.0533867	134.476	533.867	7.86195	31.2117	124.49	100	Confident
84	0	Single Protein	A0A7I2V2Y6	Exportin-1 (A0A7I2V2Y6_HUMAN)	A0A7I2V2Y6	A0A7I2V2Y6_HUMAN Exportin-1 OS=Homo sapiens OX=9606 GN=XPO1 PE=1 SV=1		2	7.7	7.7	46.69	76.71	47	6	8	1	82	30	0.0343075	0.149757	0.00692973	0.0302492	69.2973	302.492	4.05136	17.6848	118.089	100	Confident
85	0	Related Proteins	A0A2R8Y6G6	2-phospho-D-glycerate hydro-lyase (A0A2R8Y6G6_HUMAN)	A0A2R8Y6G6,P06733	A0A2R8Y6G6_HUMAN 2-phospho-D-glycerate hydro-lyase OS=Homo sapiens OX=9606 GN=ENO1 PE=1 SV=1,ENOA_HUMAN Alpha-enolase OS=Homo sapiens OX=9606 GN=ENO1 PE=1 SV=2	P06733	1	61.75	61.06	77.19	88.02	46	26	15	9	434	343	0.890052	2.09433	0.179781	0.42303	1797.81	4230.3	105.106	247.318	47.2973	100	Confident
86	0	Related Proteins	A0A7I2V5J1	A disintegrin and metalloproteinase with thrombospondin motifs 1 (A0A7I2V5J1_HUMAN)	A0A7I2V5J1,A0A7I2YQL5,E5RI60,Q9UHI8	A0A7I2V5J1_HUMAN A disintegrin and metalloproteinase with thrombospondin motifs 1 OS=Homo sapiens OX=9606 GN=ADAMTS1 PE=1 SV=1,A0A7I2YQL5_HUMAN A disintegrin and metalloproteinase with thrombospondin motifs 1 OS=Homo sapiens OX=9606 GN=ADAMTS1 PE=1 SV=1,E5RI60_HUMAN A disintegrin and metalloproteinase with thrombospondin motifs 1 OS=Homo sapiens OX=9606 GN=ADAMTS1 PE=1 SV=2,ATS1_HUMAN A disintegr…	A0A7I2YQL5,E5RI60,Q9UHI8	21	44.44	44.44	59.53	75.31	46	25	25	12	264	211	0.28051	1.05353	0.0566599	0.2128	566.599	2128	33.1253	124.41	80.2174	100	Confident
87	0	Single Protein	P30101	Protein disulfide-isomerase A3 (PDIA3_HUMAN)	P30101	PDIA3_HUMAN Protein disulfide-isomerase A3 OS=Homo sapiens OX=9606 GN=PDIA3 PE=1 SV=4		15	58.22	58.22	73.47	80.4	45	28	35	24	254	218	0.534483	1.51189	0.10796	0.305384	1079.6	3053.84	63.1169	178.538	56.7467	100	Confident
88	0	Single Protein	Q5BJF6	Outer dense fiber protein 2 (ODFP2_HUMAN)	Q5BJF6	ODFP2_HUMAN Outer dense fiber protein 2 OS=Homo sapiens OX=9606 GN=ODF2 PE=1 SV=1		9	28.47	28.47	46.92	82.51	45	25	16	8	245	198	0.288012	0.483313	0.0581752	0.0976239	581.752	976.239	34.0112	57.0743	95.3419	100	Confident
89	0	Single Protein	Q8WUM4	Programmed cell death 6-interacting protein (PDC6I_HUMAN)	Q8WUM4	PDC6I_HUMAN Programmed cell death 6-interacting protein OS=Homo sapiens OX=9606 GN=PDCD6IP PE=1 SV=1		3	41.59	41.59	54.72	74.08	45	26	23	11	189	149	0.227061	0.916941	0.0458637	0.185212	458.637	1852.12	26.8135	108.281	95.9631	100	Confident
90	0	Related Proteins	I3L0N3	Vesicle-fusing ATPase (I3L0N3_HUMAN)	I3L0N3,P46459	I3L0N3_HUMAN Vesicle-fusing ATPase OS=Homo sapiens OX=9606 GN=NSF PE=1 SV=1,NSF_HUMAN Vesicle-fusing ATPase OS=Homo sapiens OX=9606 GN=NSF PE=1 SV=3	P46459	17	33.42	33.42	62.38	74.7	45	19	25	13	134	84	0.148551	0.625965	0.0300056	0.126438	300.056	1264.38	17.5423	73.92	82.0398	100	Confident
91	0	Single Protein	P78371	T-complex protein 1 subunit beta (TCPB_HUMAN)	P78371	TCPB_HUMAN T-complex protein 1 subunit beta OS=Homo sapiens OX=9606 GN=CCT2 PE=1 SV=4		12	60.37	60.37	79.25	88.22	44	26	3	3	252	191	0.400424	1.5483	0.0808811	0.312739	808.811	3127.39	47.2859	182.838	57.4521	100	Confident
92	0	Single Protein	P10253	Lysosomal alpha-glucosidase (LYAG_HUMAN)	P10253	LYAG_HUMAN Lysosomal alpha-glucosidase OS=Homo sapiens OX=9606 GN=GAA PE=1 SV=4		17	35.4	35.4	57.35	60.92	44	23	32	20	206	163	0.275862	1.38259	0.0557211	0.279268	557.211	2792.68	32.5765	163.27	105.257	100	Confident
93	0	Related Proteins	P68363	Tubulin alpha-1B chain (TBA1B_HUMAN)	P68363,P68366	TBA1B_HUMAN Tubulin alpha-1B chain OS=Homo sapiens OX=9606 GN=TUBA1B PE=1 SV=1,TBA4A_HUMAN Tubulin alpha-4A chain OS=Homo sapiens OX=9606 GN=TUBA4A PE=1 SV=1	P68366	12	50.78	50.78	68.74	65.85	43	27	2	1	347	297	0.983165	3.73151	0.198588	0.753724	1985.88	7537.24	116.102	440.653	50.1196	100	Confident
94	0	Single Protein	P06858	Lipoprotein lipase (LIPL_HUMAN)	P06858	LIPL_HUMAN Lipoprotein lipase OS=Homo sapiens OX=9606 GN=LPL PE=1 SV=1		8	36.84	36.84	64.63	65.89	43	22	29	18	318	274	0.86901	1.43201	0.17553	0.28925	1755.3	2892.5	102.621	169.105	53.1289	100	Confident
95	0	Single Protein	P07384	Calpain-1 catalytic subunit (CAN1_HUMAN)	P07384	CAN1_HUMAN Calpain-1 catalytic subunit OS=Homo sapiens OX=9606 GN=CAPN1 PE=1 SV=1		11	33.75	33.75	64.01	74.09	43	17	28	9	245	128	0.232514	0.552427	0.0469653	0.111584	469.653	1115.84	27.4575	65.236	81.8382	100	Confident
96	0	Single Protein	P50990	T-complex protein 1 subunit theta (TCPQ_HUMAN)	P50990	TCPQ_HUMAN T-complex protein 1 subunit theta OS=Homo sapiens OX=9606 GN=CCT8 PE=1 SV=4		21	55.66	55.66	78.65	83.21	43	24	14	9	213	173	0.375	1.59294	0.0757458	0.321757	757.458	3217.57	44.2836	188.11	59.5825	100	Confident
97	0	Single Protein	P35908	Keratin, type II cytoskeletal 2 epidermal (K22E_HUMAN)	P35908	K22E_HUMAN Keratin, type II cytoskeletal 2 epidermal OS=Homo sapiens OX=9606 GN=KRT2 PE=1 SV=2		12	48.67	48.67	61.82	83.1	43	25	35	19	209	177	0.278876	1.39215	0.0563299	0.281198	563.299	2811.98	32.9324	164.398	65.3932	100	Confident
98	0	Single Protein	P35443	Thrombospondin-4 (TSP4_HUMAN)	P35443	TSP4_HUMAN Thrombospondin-4 OS=Homo sapiens OX=9606 GN=THBS4 PE=1 SV=2		5	25.81	25.81	53.38	70.34	43	18	8	5	161	119	0.170858	0.668101	0.0345114	0.134949	345.114	1349.49	20.1766	78.8958	105.802	100	Confident
99	0	Single Protein	P54107	Cysteine-rich secretory protein 1 (CRIS1_HUMAN)	P54107	CRIS1_HUMAN Cysteine-rich secretory protein 1 OS=Homo sapiens OX=9606 GN=CRISP1 PE=1 SV=1		6	66.67	66.67	76.71	51.41	42	31	40	29	586	497	3.78125	24.6502	0.76377	4.97907	7637.7	49790.7	446.527	2910.94	28.4623	100	Confident
100	0	Single Protein	P30041	Peroxiredoxin-6 (PRDX6_HUMAN)	P30041	PRDX6_HUMAN Peroxiredoxin-6 OS=Homo sapiens OX=9606 GN=PRDX6 PE=1 SV=3		1	73.66	73.66	87.5	86.61	42	32	42	32	444	403	2.07216	9.77105	0.418554	1.97364	4185.54	19736.4	244.701	1153.86	25.0192	100	Confident
101	0	Related Proteins	A0A7P0TAI0	78 kDa glucose-regulated protein (A0A7P0TAI0_HUMAN)	A0A7P0TAI0,P11021	A0A7P0TAI0_HUMAN 78 kDa glucose-regulated protein OS=Homo sapiens OX=9606 GN=HSPA5 PE=1 SV=1,BIP_HUMAN Endoplasmic reticulum chaperone BiP OS=Homo sapiens OX=9606 GN=HSPA5 PE=1 SV=2	P11021	9	42.05	42.05	58.6	72.4	42	21	1	1	286	234	0.256726	0.8166	0.0518559	0.164944	518.559	1649.44	30.3168	96.432	68.0501	100	Confident
102	0	Single Protein	P06576	ATP synthase subunit beta, mitochondrial (ATPB_HUMAN)	P06576	ATPB_HUMAN ATP synthase subunit beta, mitochondrial OS=Homo sapiens OX=9606 GN=ATP5F1B PE=1 SV=3		12	69.38	69.38	76.56	84.12	42	28	11	5	253	217	0.480899	2.63078	0.0971362	0.531388	971.362	5313.88	56.7892	310.668	56.5246	100	Confident
103	0	Single Protein	Q8NBX0	Saccharopine dehydrogenase-like oxidoreductase (SCPDL_HUMAN)	Q8NBX0	SCPDL_HUMAN Saccharopine dehydrogenase-like oxidoreductase OS=Homo sapiens OX=9606 GN=SCCPDH PE=1 SV=1		1	75.06	75.06	83.92	89.74	42	27	42	27	204	174	0.449351	2.98107	0.0907638	0.602143	907.638	6021.43	53.0637	352.034	47.1214	100	Confident
104	0	Single Protein	Q9Y230	RuvB-like 2 (RUVB2_HUMAN)	Q9Y230	RUVB2_HUMAN RuvB-like 2 OS=Homo sapiens OX=9606 GN=RUVBL2 PE=1 SV=3		19	59.18	59.18	79.05	80.56	42	23	9	6	192	152	0.394102	1.41732	0.0796042	0.286282	796.042	2862.82	46.5394	167.37	51.1246	100	Confident
105	0	Single Protein	Q13228	Methanethiol oxidase (SBP1_HUMAN)	Q13228	SBP1_HUMAN Methanethiol oxidase OS=Homo sapiens OX=9606 GN=SELENBP1 PE=1 SV=2		1	56.36	56.36	83.47	90.25	42	22	17	10	182	155	0.347418	1.93823	0.0701745	0.3915	701.745	3915	41.0265	228.884	52.3576	100	Confident
106	0	Related Proteins	P01033	Metalloproteinase inhibitor 1 (TIMP1_HUMAN)	P01033,Q5H9A7	TIMP1_HUMAN Metalloproteinase inhibitor 1 OS=Homo sapiens OX=9606 GN=TIMP1 PE=1 SV=1,Q5H9A7_HUMAN Metalloproteinase inhibitor 1 OS=Homo sapiens OX=9606 GN=TIMP1 PE=1 SV=1	Q5H9A7	X	55.56	55.56	57.49	90.82	41	30	2	1	658	583	3.07447	30.6228	0.621008	6.18546	6210.08	61854.6	363.063	3616.23	23.1555	100	Confident
107	0	Single Protein	P35527	Keratin, type I cytoskeletal 9 (K1C9_HUMAN)	P35527	K1C9_HUMAN Keratin, type I cytoskeletal 9 OS=Homo sapiens OX=9606 GN=KRT9 PE=1 SV=3		17	34.51	34.51	60.67	61	41	18	11	3	187	132	0.339474	1.25393	0.0685699	0.253281	685.699	2532.81	40.0883	148.077	62.0268	100	Confident
108	0	Single Protein	P29622	Kallistatin (KAIN_HUMAN)	P29622	KAIN_HUMAN Kallistatin OS=Homo sapiens OX=9606 GN=SERPINA4 PE=1 SV=3		14	46.6	46.6	76.58	78.92	41	16	41	16	180	139	0.403561	1.4041	0.0815148	0.283612	815.148	2836.12	47.6564	165.81	48.5112	100	Confident
109	0	Single Protein	P17858	ATP-dependent 6-phosphofructokinase, liver type (PFKAL_HUMAN)	P17858	PFKAL_HUMAN ATP-dependent 6-phosphofructokinase, liver type OS=Homo sapiens OX=9606 GN=PFKL PE=1 SV=6		21	29.36	29.36	57.18	70.77	41	15	38	12	151	108	0.193841	0.516083	0.0391536	0.104243	391.536	1042.43	22.8906	60.9441	84.9642	100	Confident
110	0	Related Proteins	B4DUR8	T-complex protein 1 subunit gamma (B4DUR8_HUMAN)	B4DUR8,P49368	B4DUR8_HUMAN T-complex protein 1 subunit gamma OS=Homo sapiens OX=9606 GN=CCT3 PE=1 SV=1,TCPG_HUMAN T-complex protein 1 subunit gamma OS=Homo sapiens OX=9606 GN=CCT3 PE=1 SV=4	P49368	1	47	47	70.6	79.6	41	17	20	11	141	95	0.236181	0.880155	0.0477059	0.177781	477.059	1777.81	27.8905	103.937	55.6387	100	Confident
111	0	Single Protein	Q13618	Cullin-3 (CUL3_HUMAN)	Q13618	CUL3_HUMAN Cullin-3 OS=Homo sapiens OX=9606 GN=CUL3 PE=1 SV=2		2	20.83	20.83	53.91	85.29	41	12	18	6	99	60	0.0885496	0.274275	0.017886	0.0554005	178.86	554.005	10.4568	32.3891	88.8735	100	Confident
112	0	Related Proteins	A0A7I2V2R5	Dipeptidyl peptidase 4 (A0A7I2V2R5_HUMAN)	A0A7I2V2R5,A0A7I2V2X8,A0A7I2V5R8,P27487	A0A7I2V2R5_HUMAN Dipeptidyl peptidase 4 OS=Homo sapiens OX=9606 GN=DPP4 PE=1 SV=1,A0A7I2V2X8_HUMAN Dipeptidyl peptidase 4 OS=Homo sapiens OX=9606 GN=DPP4 PE=1 SV=1,A0A7I2V5R8_HUMAN Dipeptidyl peptidase 4 OS=Homo sapiens OX=9606 GN=DPP4 PE=1 SV=1,DPP4_HUMAN Dipeptidyl peptidase 4 OS=Homo sapiens OX=9606 GN=DPP4 PE=1 SV=2	A0A7I2V2X8,A0A7I2V5R8,P27487	2	27.25	27.25	45.23	70.16	40	19	40	19	167	137	0.256311	0.885221	0.0517719	0.178805	517.719	1788.05	30.2677	104.536	84.4528	100	Confident
113	0	Single Protein	Q66K79	Carboxypeptidase Z (CBPZ_HUMAN)	Q66K79	CBPZ_HUMAN Carboxypeptidase Z OS=Homo sapiens OX=9606 GN=CPZ PE=1 SV=2		4	40.49	40.49	53.99	84.2	40	21	40	21	153	115	0.20765	1.03621	0.041943	0.209304	419.43	2093.04	24.5214	122.366	73.6081	100	Confident
114	0	Single Protein	P19367	Hexokinase-1 (HXK1_HUMAN)	P19367	HXK1_HUMAN Hexokinase-1 OS=Homo sapiens OX=9606 GN=HK1 PE=1 SV=3		10	23.99	23.99	51.58	66.09	40	17	30	13	141	92	0.148515	0.389495	0.0299983	0.0786737	299.983	786.737	17.5381	45.9954	102.42	100	Confident
115	0	Single Protein	Q13438	Protein OS-9 (OS9_HUMAN)	Q13438	OS9_HUMAN Protein OS-9 OS=Homo sapiens OX=9606 GN=OS9 PE=1 SV=1		12	34.18	34.18	51.72	69.72	40	21	10	4	136	103	0.215054	0.743329	0.0434385	0.150144	434.385	1501.44	25.3956	87.7795	75.5149	100	Confident
116	0	Related Proteins	A0A140T936	Valine--tRNA ligase (Fragment) (A0A140T936_HUMAN)	A0A140T936,P26640	A0A140T936_HUMAN Valine--tRNA ligase (Fragment) OS=Homo sapiens OX=9606 GN=VARS1 PE=1 SV=1,SYVC_HUMAN Valine--tRNA ligase OS=Homo sapiens OX=9606 GN=VARS1 PE=1 SV=4	P26640	6	19.95	19.95	44.46	64.84	40	16	29	12	92	61	0.0710561	0.316446	0.0143525	0.0639185	143.525	639.185	8.39099	37.369	131.857	100	Confident
117	0	Single Protein	P21266	Glutathione S-transferase Mu 3 (GSTM3_HUMAN)	P21266	GSTM3_HUMAN Glutathione S-transferase Mu 3 OS=Homo sapiens OX=9606 GN=GSTM3 PE=1 SV=3		1	69.33	69.33	84	88	39	30	3	3	399	359	1.80303	10.7877	0.364192	2.17899	3641.92	21789.9	212.919	1273.91	26.5421	100	Confident
118	0	Single Protein	Q93099	Homogentisate 1,2-dioxygenase (HGD_HUMAN)	Q93099	HGD_HUMAN Homogentisate 1,2-dioxygenase OS=Homo sapiens OX=9606 GN=HGD PE=1 SV=2		3	42.47	42.47	78.43	76.63	39	17	11	3	159	114	0.328446	1.59797	0.0663424	0.322772	663.424	3227.72	38.7861	188.704	49.9316	100	Confident
119	0	Single Protein	Q9HAT2	Sialate O-acetylesterase (SIAE_HUMAN)	Q9HAT2	SIAE_HUMAN Sialate O-acetylesterase OS=Homo sapiens OX=9606 GN=SIAE PE=1 SV=1		11	54.68	54.68	77.06	79.16	39	21	39	21	153	119	0.280193	2.25233	0.0565959	0.454946	565.959	4549.46	33.0879	265.977	58.2771	100	Confident
120	0	Related Proteins	E5RFU2	Bifunctional epoxide hydrolase 2 (E5RFU2_HUMAN)	E5RFU2,P34913	E5RFU2_HUMAN Bifunctional epoxide hydrolase 2 OS=Homo sapiens OX=9606 GN=EPHX2 PE=1 SV=1,HYES_HUMAN Bifunctional epoxide hydrolase 2 OS=Homo sapiens OX=9606 GN=EPHX2 PE=1 SV=2	P34913	8	55.83	55.83	77.06	89.87	39	19	5	3	149	114	0.223404	1.24829	0.0451252	0.25214	451.252	2521.4	26.3817	147.41	58.8169	100	Confident
121	0	Single Protein	P07996	Thrombospondin-1 (TSP1_HUMAN)	P07996	TSP1_HUMAN Thrombospondin-1 OS=Homo sapiens OX=9606 GN=THBS1 PE=1 SV=2		15	14.87	14.87	44.19	75.9	39	12	33	9	120	77	0.0833333	0.28265	0.0168324	0.0570921	168.324	570.921	9.84081	33.378	129.3	100	Confident
122	0	Single Protein	Q9UHC6	Contactin-associated protein-like 2 (CNTP2_HUMAN)	Q9UHC6	CNTP2_HUMAN Contactin-associated protein-like 2 OS=Homo sapiens OX=9606 GN=CNTNAP2 PE=1 SV=1		7	5.03	5.03	41.17	73.63	39	5	39	5	79	26	0.0255102	0.105295	0.00515278	0.0212684	51.5278	212.684	3.01249	12.4343	148.073	100	Confident
123	0	Related Proteins	H0YIZ1	Epididymal secretory protein E1 (Fragment) (H0YIZ1_HUMAN)	H0YIZ1,P61916	H0YIZ1_HUMAN Epididymal secretory protein E1 (Fragment) OS=Homo sapiens OX=9606 GN=NPC2 PE=1 SV=1,NPC2_HUMAN NPC intracellular cholesterol transporter 2 OS=Homo sapiens OX=9606 GN=NPC2 PE=1 SV=1	P61916	14	55.49	55.49	58.96	88.44	38	33	7	6	594	565	3.66013	36.2759	0.739306	7.32733	7393.06	73273.3	432.224	4283.81	19.1948	100	Confident
124	0	Single Protein	O14556	Glyceraldehyde-3-phosphate dehydrogenase, testis-specific (G3PT_HUMAN)	O14556	G3PT_HUMAN Glyceraldehyde-3-phosphate dehydrogenase, testis-specific OS=Homo sapiens OX=9606 GN=GAPDHS PE=1 SV=2		19	58.33	58.33	71.08	71.57	38	26	21	13	420	376	1.2637	3.02394	0.255253	0.610802	2552.53	6108.02	149.23	357.096	44.4728	100	Confident
125	0	Single Protein	P62258	14-3-3 protein epsilon (1433E_HUMAN)	P62258	1433E_HUMAN 14-3-3 protein epsilon OS=Homo sapiens OX=9606 GN=YWHAE PE=1 SV=1		17	75.29	75.29	86.27	87.45	38	23	5	2	330	264	0.797459	3.97702	0.161078	0.803314	1610.78	8033.14	94.1717	469.646	29.1554	100	Confident
126	0	Related Proteins	A0A2U3TZU2	Glucose-6-phosphate isomerase (A0A2U3TZU2_HUMAN)	A0A2U3TZU2,P06744	A0A2U3TZU2_HUMAN Glucose-6-phosphate isomerase OS=Homo sapiens OX=9606 GN=GPI PE=1 SV=1,G6PI_HUMAN Glucose-6-phosphate isomerase OS=Homo sapiens OX=9606 GN=GPI PE=1 SV=4	P06744	19	46.4	46.4	61.98	72.53	38	23	5	5	226	185	0.427252	1.20437	0.0863001	0.243268	863.001	2432.68	50.454	142.223	67.2435	100	Confident
127	0	Single Protein	P31150	Rab GDP dissociation inhibitor alpha (GDIA_HUMAN)	P31150	GDIA_HUMAN Rab GDP dissociation inhibitor alpha OS=Homo sapiens OX=9606 GN=GDI1 PE=1 SV=2		X	53.91	53.91	69.35	80.54	38	23	14	8	207	172	0.295833	1.88403	0.059755	0.380553	597.55	3805.53	34.9349	222.485	50.5501	100	Confident
128	0	Single Protein	Q99832	T-complex protein 1 subunit eta (TCPH_HUMAN)	Q99832	TCPH_HUMAN T-complex protein 1 subunit eta OS=Homo sapiens OX=9606 GN=CCT7 PE=1 SV=2		2	58.01	58.01	70.53	82.14	38	24	30	18	191	147	0.32287	1.28144	0.0652161	0.258836	652.161	2588.36	38.1276	151.325	59.3289	100	Confident
129	0	Single Protein	P08133	Annexin A6 (ANXA6_HUMAN)	P08133	ANXA6_HUMAN Annexin A6 OS=Homo sapiens OX=9606 GN=ANXA6 PE=1 SV=3		5	36.4	36.4	59.44	82.32	38	19	5	5	160	122	0.207581	0.625965	0.0419291	0.126438	419.291	1264.38	24.5132	73.92	75.8256	100	Confident
130	0	Single Protein	Q6NUT2	Probable C-mannosyltransferase DPY19L2 (D19L2_HUMAN)	Q6NUT2	D19L2_HUMAN Probable C-mannosyltransferase DPY19L2 OS=Homo sapiens OX=9606 GN=DPY19L2 PE=1 SV=2		12	20.71	20.71	58.18	64.64	38	11	19	5	135	82	0.165306	0.383648	0.03339	0.0774926	333.9	774.926	19.521	45.3049	87.3165	100	Confident
131	0	Single Protein	P26641	Elongation factor 1-gamma (EF1G_HUMAN)	P26641	EF1G_HUMAN Elongation factor 1-gamma OS=Homo sapiens OX=9606 GN=EEF1G PE=1 SV=3		11	62.47	62.47	69.79	79.18	37	26	37	26	232	202	0.569364	2.09433	0.115005	0.42303	1150.05	4230.3	67.236	247.318	50.0871	100	Confident
132	0	Related Proteins	G3V3A0	Alpha-1-antichymotrypsin (G3V3A0_HUMAN)	G3V3A0,P01011	G3V3A0_HUMAN Alpha-1-antichymotrypsin OS=Homo sapiens OX=9606 GN=SERPINA3 PE=1 SV=1,AACT_HUMAN Alpha-1-antichymotrypsin OS=Homo sapiens OX=9606 GN=SERPINA3 PE=1 SV=2	P01011	14	67.8	67.8	99.51	89.76	37	18	21	11	220	171	0.76087	5.57933	0.153687	1.12696	1536.87	11269.6	89.8509	658.862	23.3911	100	Confident
133	0	Single Protein	P50991	T-complex protein 1 subunit delta (TCPD_HUMAN)	P50991	TCPD_HUMAN T-complex protein 1 subunit delta OS=Homo sapiens OX=9606 GN=CCT4 PE=1 SV=4		2	46.57	41.19	64.75	82.37	37	20	35	18	174	144	0.317568	1.07711	0.0641451	0.217565	641.451	2175.65	37.5015	127.196	57.8878	100	Confident
134	0	Single Protein	Q02818	Nucleobindin-1 (NUCB1_HUMAN)	Q02818	NUCB1_HUMAN Nucleobindin-1 OS=Homo sapiens OX=9606 GN=NUCB1 PE=1 SV=4		19	48.16	48.16	70.5	85.68	37	17	11	4	150	108	0.273418	0.793624	0.0552273	0.160303	552.273	1603.03	32.2878	93.7188	53.8463	100	Confident
135	0	Single Protein	O60701	UDP-glucose 6-dehydrogenase (UGDH_HUMAN)	O60701	UGDH_HUMAN UDP-glucose 6-dehydrogenase OS=Homo sapiens OX=9606 GN=UGDH PE=1 SV=1		4	54.45	54.45	81.58	88.06	37	18	30	14	114	83	0.190805	0.995262	0.0385404	0.201032	385.404	2010.32	22.5321	117.53	54.9892	100	Confident
136	0	Related Proteins	A0A087X253	AP complex subunit beta (A0A087X253_HUMAN)	A0A087X253,P63010	A0A087X253_HUMAN AP complex subunit beta OS=Homo sapiens OX=9606 GN=AP2B1 PE=1 SV=1,AP2B1_HUMAN AP-2 complex subunit beta OS=Homo sapiens OX=9606 GN=AP2B1 PE=1 SV=1	P63010	17	18.73	18.73	41.62	59.47	37	13	11	5	109	78	0.0985267	0.447084	0.0199013	0.090306	199.013	903.06	11.635	52.7961	101.268	100	Confident
137	0	Single Protein	O75487	Glypican-4 (GPC4_HUMAN)	O75487	GPC4_HUMAN Glypican-4 OS=Homo sapiens OX=9606 GN=GPC4 PE=1 SV=4		X	29.68	29.68	65.29	76.44	37	11	35	10	107	62	0.145882	0.55949	0.0294666	0.113011	294.666	1130.11	17.2272	66.07	62.3717	100	Confident
138	0	Single Protein	Q14152	Eukaryotic translation initiation factor 3 subunit A (EIF3A_HUMAN)	Q14152	EIF3A_HUMAN Eukaryotic translation initiation factor 3 subunit A OS=Homo sapiens OX=9606 GN=EIF3A PE=1 SV=1		10	3.91	3.91	30.68	76.12	37	5	37	5	82	30	0.0275665	0.0395252	0.00556813	0.00798365	55.6813	79.8365	3.25532	4.66752	166.468	100	Confident
139	0	Single Protein	P15259	Phosphoglycerate mutase 2 (PGAM2_HUMAN)	P15259	PGAM2_HUMAN Phosphoglycerate mutase 2 OS=Homo sapiens OX=9606 GN=PGAM2 PE=1 SV=3		7	62.06	62.06	79.45	86.17	36	20	28	14	217	192	0.738532	2.59381	0.149175	0.523921	1491.75	5239.21	87.213	306.303	28.7478	100	Confident
140	0	Single Protein	P07686	Beta-hexosaminidase subunit beta (HEXB_HUMAN)	P07686	HEXB_HUMAN Beta-hexosaminidase subunit beta OS=Homo sapiens OX=9606 GN=HEXB PE=1 SV=4		5	45.86	45.86	60.43	70.86	36	21	7	3	194	166	0.416244	1.44844	0.0840766	0.292568	840.766	2925.68	49.1541	171.045	63.0972	100	Confident
141	0	Single Protein	P19801	Amiloride-sensitive amine oxidase [copper-containing] (AOC1_HUMAN)	P19801	AOC1_HUMAN Amiloride-sensitive amine oxidase [copper-containing] OS=Homo sapiens OX=9606 GN=AOC1 PE=1 SV=4		7	38.08	38.08	54.59	63.38	36	22	15	11	163	122	0.252101	1.23463	0.0509216	0.249382	509.216	2493.82	29.7705	145.798	85.3237	100	Confident
142	0	Single Protein	P01833	Polymeric immunoglobulin receptor (PIGR_HUMAN)	P01833	PIGR_HUMAN Polymeric immunoglobulin receptor OS=Homo sapiens OX=9606 GN=PIGR PE=1 SV=4		1	26.96	26.96	57.2	85.21	36	15	36	15	118	79	0.119816	0.516083	0.0242014	0.104243	242.014	1042.43	14.149	60.9441	83.2317	100	Confident
143	0	Single Protein	P01036	Cystatin-S (CYTS_HUMAN)	P01036	CYTS_HUMAN Cystatin-S OS=Homo sapiens OX=9606 GN=CST4 PE=1 SV=3		20	69.5	69.5	81.56	90.78	35	26	20	13	1333	1217	8.05729	70.9686	1.62748	14.3349	16274.8	143349	951.483	8380.66	16.204	100	Confident
144	0	Related Proteins	A0A5F9ZHM4	L-lactate dehydrogenase (A0A5F9ZHM4_HUMAN)	A0A5F9ZHM4,P07195	A0A5F9ZHM4_HUMAN L-lactate dehydrogenase OS=Homo sapiens OX=9606 GN=LDHB PE=1 SV=1,LDHB_HUMAN L-lactate dehydrogenase B chain OS=Homo sapiens OX=9606 GN=LDHB PE=1 SV=2	P07195	12	63.34	63.34	76.83	74.78	35	24	14	9	209	170	0.633333	3.45296	0.127926	0.697459	1279.26	6974.59	74.7902	407.759	37.3805	100	Confident
145	0	Single Protein	P25705	ATP synthase subunit alpha, mitochondrial (ATPA_HUMAN)	P25705	ATPA_HUMAN ATP synthase subunit alpha, mitochondrial OS=Homo sapiens OX=9606 GN=ATP5F1A PE=1 SV=1		18	45.21	45.21	66.37	74.14	35	19	17	9	206	170	0.402439	0.921242	0.0812882	0.186081	812.882	1860.81	47.5239	108.789	59.7136	100	Confident
146	0	Single Protein	Q9NZ08	Endoplasmic reticulum aminopeptidase 1 (ERAP1_HUMAN)	Q9NZ08	ERAP1_HUMAN Endoplasmic reticulum aminopeptidase 1 OS=Homo sapiens OX=9606 GN=ERAP1 PE=1 SV=3		5	23.8	23.8	44.63	75.56	35	16	24	12	117	85	0.113924	0.467799	0.0230114	0.0944902	230.114	944.902	13.4533	55.2423	107.166	100	Confident
147	0	Single Protein	Q92598	Heat shock protein 105 kDa (HS105_HUMAN)	Q92598	HS105_HUMAN Heat shock protein 105 kDa OS=Homo sapiens OX=9606 GN=HSPH1 PE=1 SV=1		13	14.1	14.1	52.1	79.84	35	8	5	3	95	48	0.0627737	0.187863	0.0126796	0.0379462	126.796	379.462	7.41293	22.1847	96.8037	100	Confident
148	0	Single Protein	Q9BS86	Zona pellucida-binding protein 1 (ZPBP1_HUMAN)	Q9BS86	ZPBP1_HUMAN Zona pellucida-binding protein 1 OS=Homo sapiens OX=9606 GN=ZPBP PE=2 SV=1		7	53.56	53.56	72.08	76.64	34	21	28	18	251	200	0.743494	1.86103	0.150178	0.375906	1501.78	3759.06	87.799	219.768	40.1157	100	Confident
149	0	Single Protein	A0A3B3IUC4	Alpha-galactosidase (A0A3B3IUC4_HUMAN)	A0A3B3IUC4	A0A3B3IUC4_HUMAN Alpha-galactosidase OS=Homo sapiens OX=9606 GN=GLA PE=1 SV=1		X	41.49	41.49	61.7	72.98	34	21	3	1	238	210	0.606414	2.34965	0.122489	0.474604	1224.89	4746.04	71.6113	277.47	53.2491	100	Confident
150	0	Single Protein	P04083	Annexin A1 (ANXA1_HUMAN)	P04083	ANXA1_HUMAN Annexin A1 OS=Homo sapiens OX=9606 GN=ANXA1 PE=1 SV=2		9	63.87	63.87	73.7	85.84	34	22	16	9	223	190	0.632997	1.75423	0.127858	0.354335	1278.58	3543.35	74.7504	207.156	38.69	100	Confident
151	0	Single Protein	Q6PCB0	von Willebrand factor A domain-containing protein 1 (VWA1_HUMAN)	Q6PCB0	VWA1_HUMAN von Willebrand factor A domain-containing protein 1 OS=Homo sapiens OX=9606 GN=VWA1 PE=1 SV=1		1	53.93	53.93	69.21	77.75	34	20	13	8	217	182	0.520231	3.03702	0.105081	0.613444	1050.81	6134.44	61.434	358.64	46.7753	100	Confident
152	0	Single Protein	P28838	Cytosol aminopeptidase (AMPL_HUMAN)	P28838	AMPL_HUMAN Cytosol aminopeptidase OS=Homo sapiens OX=9606 GN=LAP3 PE=1 SV=3		4	49.9	49.9	56.45	76.11	34	20	17	10	162	133	0.334177	1.21222	0.0675001	0.244854	675.001	2448.54	39.4629	143.15	56.1308	100	Confident
153	0	Single Protein	Q9H336	Cysteine-rich secretory protein LCCL domain-containing 1 (CRLD1_HUMAN)	Q9H336	CRLD1_HUMAN Cysteine-rich secretory protein LCCL domain-containing 1 OS=Homo sapiens OX=9606 GN=CRISPLD1 PE=2 SV=1		8	35.8	35.8	65.2	83.2	34	16	9	7	158	130	0.310096	0.978319	0.062636	0.19761	626.36	1976.1	36.6192	115.529	56.8514	100	Confident
154	0	Single Protein	O43505	Beta-1,4-glucuronyltransferase 1 (B4GA1_HUMAN)	O43505	B4GA1_HUMAN Beta-1,4-glucuronyltransferase 1 OS=Homo sapiens OX=9606 GN=B4GAT1 PE=1 SV=1		11	55.18	55.18	78.55	64.82	34	14	34	14	139	96	0.349442	1.15443	0.0705835	0.233183	705.835	2331.83	41.2655	136.327	47.0889	100	Confident
155	0	Single Protein	P40227	T-complex protein 1 subunit zeta (TCPZ_HUMAN)	P40227	TCPZ_HUMAN T-complex protein 1 subunit zeta OS=Homo sapiens OX=9606 GN=CCT6A PE=1 SV=3		7	33.33	33.33	59.7	73.82	34	13	26	9	133	87	0.196429	0.533608	0.0396764	0.107783	396.764	1077.83	23.1962	63.0136	57.9876	100	Confident
156	0	Single Protein	P38606	V-type proton ATPase catalytic subunit A (VATA_HUMAN)	P38606	VATA_HUMAN V-type proton ATPase catalytic subunit A OS=Homo sapiens OX=9606 GN=ATP6V1A PE=1 SV=2		3	40.03	40.03	62.72	77.63	34	14	25	8	125	90	0.185804	0.642043	0.0375303	0.129686	375.303	1296.86	21.9415	75.8187	68.2605	100	Confident
157	0	Single Protein	P61769	Beta-2-microglobulin (B2MG_HUMAN)	P61769	B2MG_HUMAN Beta-2-microglobulin OS=Homo sapiens OX=9606 GN=B2M PE=1 SV=1		15	60.5	60.5	77.31	88.24	33	26	11	10	332	298	2.79048	53.117	0.563645	10.729	5636.45	107290	329.527	6272.57	13.7059	100	Confident
158	0	Related Proteins	K7ELW0	Parkinson disease protein 7 (K7ELW0_HUMAN)	K7ELW0,Q99497	K7ELW0_HUMAN Parkinson disease protein 7 OS=Homo sapiens OX=9606 GN=PARK7 PE=1 SV=1,PARK7_HUMAN Parkinson disease protein 7 OS=Homo sapiens OX=9606 GN=PARK7 PE=1 SV=2	Q99497	1	57.4	57.4	82.84	86.39	33	21	12	6	266	240	1.63699	6.49894	0.330653	1.31271	3306.53	13127.1	193.311	767.458	17.8985	100	Confident
159	0	Related Proteins	G3V595	Alpha-1-antichymotrypsin (Fragment) (G3V595_HUMAN)	G3V595,P01011	G3V595_HUMAN Alpha-1-antichymotrypsin (Fragment) OS=Homo sapiens OX=9606 GN=SERPINA3 PE=1 SV=3,AACT_HUMAN Alpha-1-antichymotrypsin OS=Homo sapiens OX=9606 GN=SERPINA3 PE=1 SV=2	P01011	14	43.93	43.93	70.16	78.03	33	16	15	9	165	118	0.361345	2.28193	0.0729876	0.460924	729.876	4609.24	42.6711	269.472	34.6036	100	Confident
160	0	Single Protein	Q9Y265	RuvB-like 1 (RUVB1_HUMAN)	Q9Y265	RUVB1_HUMAN RuvB-like 1 OS=Homo sapiens OX=9606 GN=RUVBL1 PE=1 SV=1		3	56.14	56.14	70.18	73.46	33	21	3	2	143	119	0.349254	1.33572	0.0705454	0.269801	705.454	2698.01	41.2433	157.735	50.1963	100	Confident
161	0	Single Protein	Q9Y678	Coatomer subunit gamma-1 (COPG1_HUMAN)	Q9Y678	COPG1_HUMAN Coatomer subunit gamma-1 OS=Homo sapiens OX=9606 GN=COPG1 PE=1 SV=1		3	11.67	11.67	46.45	80.89	33	7	23	4	75	37	0.049505	0.189238	0.00999945	0.038224	99.9945	382.24	5.84603	22.3471	97.6555	100	Confident
162	0	Single Protein	P60174	Triosephosphate isomerase (TPIS_HUMAN)	P60174	TPIS_HUMAN Triosephosphate isomerase OS=Homo sapiens OX=9606 GN=TPI1 PE=1 SV=4		12	74.3	74.3	86.35	89.16	32	22	27	19	321	299	1.33333	5.1054	0.269318	1.03123	2693.18	10312.3	157.453	602.895	26.6527	100	Confident
163	0	Single Protein	P20151	Kallikrein-2 (KLK2_HUMAN)	P20151	KLK2_HUMAN Kallikrein-2 OS=Homo sapiens OX=9606 GN=KLK2 PE=1 SV=1		19	61.69	61.69	76.25	53.64	32	22	10	6	305	255	1.52857	13.3845	0.308754	2.70352	3087.54	27035.2	180.509	1580.57	28.6523	100	Confident
164	0	Single Protein	P00338	L-lactate dehydrogenase A chain (LDHA_HUMAN)	P00338	LDHA_HUMAN L-lactate dehydrogenase A chain OS=Homo sapiens OX=9606 GN=LDHA PE=1 SV=2		11	65.66	65.66	77.71	78.01	32	23	13	11	228	199	0.69112	2.75837	0.139598	0.557161	1395.98	5571.61	81.6141	325.736	36.6654	100	Confident
165	0	Single Protein	P14550	Aldo-keto reductase family 1 member A1 (AK1A1_HUMAN)	P14550	AK1A1_HUMAN Aldo-keto reductase family 1 member A1 OS=Homo sapiens OX=9606 GN=AKR1A1 PE=1 SV=3		1	74.77	74.77	88.31	78.46	32	22	15	12	202	166	0.590196	3.08424	0.119213	0.622982	1192.13	6229.82	69.6961	364.217	36.5499	100	Confident
166	0	Single Protein	Q99538	Legumain (LGMN_HUMAN)	Q99538	LGMN_HUMAN Legumain OS=Homo sapiens OX=9606 GN=LGMN PE=1 SV=1		14	48.96	48.96	64.67	74.13	32	18	26	15	198	165	0.507788	1.81838	0.102568	0.367293	1025.68	3672.93	59.9646	214.732	49.3794	100	Confident
167	0	Single Protein	P10323	Acrosin (ACRO_HUMAN)	P10323	ACRO_HUMAN Acrosin OS=Homo sapiens OX=9606 GN=ACR PE=1 SV=4		22	44.89	44.89	69.12	72.92	32	17	17	9	188	155	0.488599	2.16228	0.0986916	0.436756	986.916	4367.56	57.6986	255.343	45.8174	100	Confident
168	0	Single Protein	P52209	6-phosphogluconate dehydrogenase, decarboxylating (6PGD_HUMAN)	P52209	6PGD_HUMAN 6-phosphogluconate dehydrogenase, decarboxylating OS=Homo sapiens OX=9606 GN=PGD PE=1 SV=3		1	50.31	50.31	64.18	74.74	32	19	11	7	185	167	0.454294	1.24829	0.0917622	0.25214	917.622	2521.4	53.6474	147.41	53.106	100	Confident
169	0	Single Protein	P23381	Tryptophan--tRNA ligase, cytoplasmic (SYWC_HUMAN)	P23381	SYWC_HUMAN Tryptophan--tRNA ligase, cytoplasmic OS=Homo sapiens OX=9606 GN=WARS1 PE=1 SV=2		14	50.11	50.11	61.36	81.32	32	16	10	3	146	113	0.292428	1.00395	0.0590672	0.202787	590.672	2027.87	34.5328	118.556	53.1316	100	Confident
170	0	Single Protein	Q02790	Peptidyl-prolyl cis-trans isomerase FKBP4 (FKBP4_HUMAN)	Q02790	FKBP4_HUMAN Peptidyl-prolyl cis-trans isomerase FKBP4 OS=Homo sapiens OX=9606 GN=FKBP4 PE=1 SV=3		12	49.24	49.24	66.45	86.71	32	17	17	10	127	103	0.256281	0.880155	0.051766	0.177781	517.66	1777.81	30.2642	103.937	51.7721	100	Confident
171	0	Single Protein	Q14409	Glycerol kinase 3 (GLPK3_HUMAN)	Q14409	GLPK3_HUMAN Glycerol kinase 3 OS=Homo sapiens OX=9606 GN=GK3P PE=2 SV=2		4	35.26	35.26	63.11	63.83	32	13	9	2	122	94	0.122757	0.84207	0.0247956	0.170089	247.956	1700.89	14.4964	99.4398	60.5587	100	Confident
172	0	Single Protein	P12109	Collagen alpha-1(VI) chain (CO6A1_HUMAN)	P12109	CO6A1_HUMAN Collagen alpha-1(VI) chain OS=Homo sapiens OX=9606 GN=COL6A1 PE=1 SV=3		21	21.5	21.5	42.41	76.46	32	13	19	5	115	91	0.110687	0.316031	0.0223575	0.0638347	223.575	638.347	13.071	37.32	108.462	100	Confident
173	0	Single Protein	Q6YHK3	CD109 antigen (CD109_HUMAN)	Q6YHK3	CD109_HUMAN CD109 antigen OS=Homo sapiens OX=9606 GN=CD109 PE=1 SV=2		6	10.66	10.66	31.83	67.75	32	10	32	10	91	55	0.0561798	0.204052	0.0113477	0.0412162	113.477	412.162	6.63425	24.0964	161.587	100	Confident
174	0	Related Proteins	A0A2R8Y4F5	Enoyl-CoA hydratase (A0A2R8Y4F5_HUMAN)	A0A2R8Y4F5,H0YFD6,P40939	A0A2R8Y4F5_HUMAN Enoyl-CoA hydratase OS=Homo sapiens OX=9606 GN=HADHA PE=1 SV=1,H0YFD6_HUMAN Enoyl-CoA hydratase OS=Homo sapiens OX=9606 GN=HADHA PE=1 SV=2,ECHA_HUMAN Trifunctional enzyme subunit alpha, mitochondrial OS=Homo sapiens OX=9606 GN=HADHA PE=1 SV=2	H0YFD6,P40939	2	25.55	25.55	48.35	77.61	32	11	17	8	87	64	0.0929204	0.309246	0.0187689	0.0624643	187.689	624.643	10.9729	36.5188	79.4168	100	Confident
175	0	Single Protein	Q9BUD6	Spondin-2 (SPON2_HUMAN)	Q9BUD6	SPON2_HUMAN Spondin-2 OS=Homo sapiens OX=9606 GN=SPON2 PE=1 SV=4		4	43.5	43.5	64.05	55.89	31	24	16	13	355	200	1.06486	6.19686	0.215091	1.2517	2150.91	12517	125.75	731.785	35.7657	100	Confident
176	0	Single Protein	P09211	Glutathione S-transferase P (GSTP1_HUMAN)	P09211	GSTP1_HUMAN Glutathione S-transferase P OS=Homo sapiens OX=9606 GN=GSTP1 PE=1 SV=2		11	66.19	66.19	72.86	71.9	31	19	3	3	219	194	1.25828	9	0.254158	1.8179	2541.58	18179	148.59	1062.81	23.341	100	Confident
177	0	Single Protein	P15121	Aldo-keto reductase family 1 member B1 (ALDR_HUMAN)	P15121	ALDR_HUMAN Aldo-keto reductase family 1 member B1 OS=Homo sapiens OX=9606 GN=AKR1B1 PE=1 SV=3		7	63.29	63.29	73.1	79.43	31	22	6	4	213	186	0.679283	3.86968	0.137208	0.781631	1372.08	7816.31	80.2163	456.969	35.8305	100	Confident
178	0	Single Protein	P00491	Purine nucleoside phosphorylase (PNPH_HUMAN)	P00491	PNPH_HUMAN Purine nucleoside phosphorylase OS=Homo sapiens OX=9606 GN=PNP PE=1 SV=2		14	70.93	70.93	85.81	90.31	31	18	13	7	164	139	0.528736	3.17532	0.106799	0.641379	1067.99	6413.79	62.4382	374.972	32.0972	100	Confident
179	0	Single Protein	P52788	Spermine synthase (SPSY_HUMAN)	P52788	SPSY_HUMAN Spermine synthase OS=Homo sapiens OX=9606 GN=SMS PE=1 SV=2		X	66.39	66.39	73.22	89.34	31	21	15	12	161	132	0.400612	2.34965	0.0809191	0.474604	809.191	4746.04	47.3081	277.47	41.2418	100	Confident
180	0	Related Proteins	A0A0C4DFP6	Cartilage acidic protein 1 (A0A0C4DFP6_HUMAN)	A0A0C4DFP6,Q9NQ79	A0A0C4DFP6_HUMAN Cartilage acidic protein 1 OS=Homo sapiens OX=9606 GN=CRTAC1 PE=1 SV=1,CRAC1_HUMAN Cartilage acidic protein 1 OS=Homo sapiens OX=9606 GN=CRTAC1 PE=1 SV=2	Q9NQ79	10	41.92	41.92	56.83	71.11	31	18	3	2	153	132	0.291391	0.972795	0.0588577	0.196494	588.577	1964.94	34.4102	114.877	69.6632	100	Confident
181	0	Single Protein	Q9P2K2	Thioredoxin domain-containing protein 16 (TXD16_HUMAN)	Q9P2K2	TXD16_HUMAN Thioredoxin domain-containing protein 16 OS=Homo sapiens OX=9606 GN=TXNDC16 PE=1 SV=4		14	14.91	14.91	43.52	54.42	31	8	24	8	91	40	0.0890869	0.2626	0.0179946	0.0530423	179.946	530.423	10.5202	31.0104	93.5124	100	Confident
182	0	Single Protein	O43865	S-adenosylhomocysteine hydrolase-like protein 1 (SAHH2_HUMAN)	O43865	SAHH2_HUMAN S-adenosylhomocysteine hydrolase-like protein 1 OS=Homo sapiens OX=9606 GN=AHCYL1 PE=1 SV=2		1	23.02	18.3	56.79	82.08	31	7	20	2	59	21	0.037931	0.29689	0.00766165	0.0599685	76.6165	599.685	4.47926	35.0597	58.9134	100	Confident
183	0	Related Proteins	D6RA82	Annexin (D6RA82_HUMAN)	D6RA82,P12429	D6RA82_HUMAN Annexin OS=Homo sapiens OX=9606 GN=ANXA3 PE=1 SV=1,ANXA3_HUMAN Annexin A3 OS=Homo sapiens OX=9606 GN=ANXA3 PE=1 SV=3	P12429	4	64.79	64.79	79.58	85.92	30	17	13	7	199	171	0.604508	1.59797	0.122104	0.322772	1221.04	3227.72	71.3862	188.704	32.0985	100	Confident
184	0	Related Proteins	D6REA1	Nucleotide exchange factor SIL1 (D6REA1_HUMAN)	D6REA1,Q9H173	D6REA1_HUMAN Nucleotide exchange factor SIL1 OS=Homo sapiens OX=9606 GN=SIL1 PE=1 SV=1,SIL1_HUMAN Nucleotide exchange factor SIL1 OS=Homo sapiens OX=9606 GN=SIL1 PE=1 SV=1	Q9H173	5	35.26	35.26	54.06	58.76	30	16	22	12	191	168	0.596364	1.0893	0.120459	0.220026	1204.59	2200.26	70.4244	128.635	52.7153	100	Confident
185	0	Related Proteins	A0A7I2YQ74	UTP--glucose-1-phosphate uridylyltransferase (A0A7I2YQ74_HUMAN)	A0A7I2YQ74,E7EUC7,Q16851	A0A7I2YQ74_HUMAN UTP--glucose-1-phosphate uridylyltransferase OS=Homo sapiens OX=9606 GN=UGP2 PE=1 SV=1,E7EUC7_HUMAN UTP--glucose-1-phosphate uridylyltransferase OS=Homo sapiens OX=9606 GN=UGP2 PE=1 SV=1,UGPA_HUMAN UTP--glucose-1-phosphate uridylyltransferase OS=Homo sapiens OX=9606 GN=UGP2 PE=1 SV=5	E7EUC7,Q16851	2	48.48	48.48	59.78	80.87	30	18	2	2	155	128	0.33871	1.01876	0.0684156	0.205778	684.156	2057.78	39.9981	120.305	51.6632	100	Confident
186	0	Single Protein	Q9HB40	Retinoid-inducible serine carboxypeptidase (RISC_HUMAN)	Q9HB40	RISC_HUMAN Retinoid-inducible serine carboxypeptidase OS=Homo sapiens OX=9606 GN=SCPEP1 PE=1 SV=1		17	42.26	42.26	63.5	55.09	30	17	11	7	130	103	0.405622	1.53958	0.0819312	0.310978	819.312	3109.78	47.8998	181.809	50.7977	100	Confident
187	0	Related Proteins	A6NKB8	Aminopeptidase B (A6NKB8_HUMAN)	A6NKB8,Q9H4A4	A6NKB8_HUMAN Aminopeptidase B OS=Homo sapiens OX=9606 GN=RNPEP PE=1 SV=1,AMPB_HUMAN Aminopeptidase B OS=Homo sapiens OX=9606 GN=RNPEP PE=1 SV=2	Q9H4A4	1	41.08	41.08	61.05	68.09	30	18	11	7	120	97	0.230769	1.15443	0.0466128	0.233183	466.128	2331.83	27.2515	136.327	68.1253	100	Confident
188	0	Single Protein	Q92526	T-complex protein 1 subunit zeta-2 (TCPW_HUMAN)	Q92526	TCPW_HUMAN T-complex protein 1 subunit zeta-2 OS=Homo sapiens OX=9606 GN=CCT6B PE=1 SV=5		17	40.19	40.19	67.55	80.75	30	14	15	8	116	73	0.149533	0.606506	0.0302039	0.122507	302.039	1225.07	17.6583	71.6221	57.7846	100	Confident
189	0	Single Protein	Q01518	Adenylyl cyclase-associated protein 1 (CAP1_HUMAN)	Q01518	CAP1_HUMAN Adenylyl cyclase-associated protein 1 OS=Homo sapiens OX=9606 GN=CAP1 PE=1 SV=5		1	40.21	40.21	63.79	80.84	29	16	11	7	202	165	0.429688	0.978319	0.0867921	0.19761	867.921	1976.1	50.7417	115.529	51.8687	100	Confident
190	0	Single Protein	P16035	Metalloproteinase inhibitor 2 (TIMP2_HUMAN)	P16035	TIMP2_HUMAN Metalloproteinase inhibitor 2 OS=Homo sapiens OX=9606 GN=TIMP2 PE=1 SV=2		17	59.09	59.09	88.18	71.82	29	17	11	5	194	161	1.00633	3.26216	0.203267	0.65892	2032.67	6589.2	118.837	385.227	24.3831	100	Confident
191	0	Single Protein	P18669	Phosphoglycerate mutase 1 (PGAM1_HUMAN)	P18669	PGAM1_HUMAN Phosphoglycerate mutase 1 OS=Homo sapiens OX=9606 GN=PGAM1 PE=1 SV=2		10	72.83	72.83	80.71	87.4	29	20	11	9	173	163	0.59009	3.03702	0.119192	0.613444	1191.92	6134.44	69.6836	358.64	28.7858	100	Confident
192	0	Single Protein	Q8N335	Glycerol-3-phosphate dehydrogenase 1-like protein (GPD1L_HUMAN)	Q8N335	GPD1L_HUMAN Glycerol-3-phosphate dehydrogenase 1-like protein OS=Homo sapiens OX=9606 GN=GPD1L PE=1 SV=1		3	60.68	60.68	72.36	71.23	29	18	13	7	170	133	0.532	1.81838	0.107458	0.367293	1074.58	3672.93	62.8237	214.732	38.3939	100	Confident
193	0	Single Protein	P02790	Hemopexin (HEMO_HUMAN)	P02790	HEMO_HUMAN Hemopexin OS=Homo sapiens OX=9606 GN=HPX PE=1 SV=2		11	51.73	51.73	68.61	80.74	29	17	15	10	157	123	0.327078	1.38659	0.0660661	0.280076	660.661	2800.76	38.6245	163.742	51.6433	100	Confident
194	0	Single Protein	Q14410	Glycerol kinase 2 (GLPK2_HUMAN)	Q14410	GLPK2_HUMAN Glycerol kinase 2 OS=Homo sapiens OX=9606 GN=GK2 PE=1 SV=2		4	35.8	35.8	57.14	64.74	29	13	21	9	141	116	0.229981	0.890583	0.0464537	0.179888	464.537	1798.88	27.1584	105.169	60.5547	100	Confident
195	0	Single Protein	P23526	Adenosylhomocysteinase (SAHH_HUMAN)	P23526	SAHH_HUMAN Adenosylhomocysteinase OS=Homo sapiens OX=9606 GN=AHCY PE=1 SV=4		20	41.2	41.2	58.56	61.34	29	15	28	14	134	116	0.413208	1.19235	0.0834633	0.240841	834.633	2408.41	48.7956	140.804	47.6852	100	Confident
196	0	Related Proteins	D6RH31	Nephronectin (Fragment) (D6RH31_HUMAN)	D6RH31,Q6UXI9	D6RH31_HUMAN Nephronectin (Fragment) OS=Homo sapiens OX=9606 GN=NPNT PE=1 SV=1,NPNT_HUMAN Nephronectin OS=Homo sapiens OX=9606 GN=NPNT PE=2 SV=3	Q6UXI9	4	26.6	26.6	46.63	66.67	29	12	11	6	100	63	0.150246	0.529732	0.0303481	0.107	303.481	1070	17.7425	62.5559	66.8719	100	Confident
197	0	Single Protein	O43776	Asparagine--tRNA ligase, cytoplasmic (SYNC_HUMAN)	O43776	SYNC_HUMAN Asparagine--tRNA ligase, cytoplasmic OS=Homo sapiens OX=9606 GN=NARS1 PE=1 SV=1		18	32.66	32.66	50	66.24	29	13	20	10	94	76	0.206612	0.515499	0.0417332	0.104125	417.332	1041.25	24.3987	60.8751	62.9025	100	Confident
198	0	Related Proteins	A0A2R8YEC9	Beta-mannosidase (A0A2R8YEC9_HUMAN)	A0A2R8YEC9,E9PFW2,O00462	A0A2R8YEC9_HUMAN Beta-mannosidase OS=Homo sapiens OX=9606 GN=MANBA PE=1 SV=1,E9PFW2_HUMAN Beta-mannosidase OS=Homo sapiens OX=9606 GN=MANBA PE=1 SV=1,MANBA_HUMAN Beta-mannosidase OS=Homo sapiens OX=9606 GN=MANBA PE=1 SV=3	E9PFW2,O00462	4	21.62	21.62	42.81	54.92	29	13	3	2	90	68	0.129921	0.490505	0.0262426	0.0990765	262.426	990.765	15.3424	57.9236	105.983	100	Confident
199	0	Single Protein	P42702	Leukemia inhibitory factor receptor (LIFR_HUMAN)	P42702	LIFR_HUMAN Leukemia inhibitory factor receptor OS=Homo sapiens OX=9606 GN=LIFR PE=1 SV=1		5	6.02	6.02	41.84	72.93	29	5	27	5	52	18	0.02125	0.118262	0.00429226	0.0238877	42.9226	238.877	2.50941	13.9656	123.665	100	Confident
200	0	Related Proteins	H0YAS8	Clusterin (Fragment) (H0YAS8_HUMAN)	H0YAS8,P10909	H0YAS8_HUMAN Clusterin (Fragment) OS=Homo sapiens OX=9606 GN=CLU PE=1 SV=1,CLUS_HUMAN Clusterin OS=Homo sapiens OX=9606 GN=CLU PE=1 SV=1	P10909	8	67.86	67.86	82.14	85.71	28	20	9	6	650	593	3.69167	7.96151	0.745675	1.60814	7456.75	16081.4	435.948	940.172	16.1662	100	Confident
201	0	Related Proteins	A0A087WT12	Glutathione peroxidase (A0A087WT12_HUMAN)	A0A087WT12,A0A087X2I2,K7ERP4,P36969	A0A087WT12_HUMAN Glutathione peroxidase OS=Homo sapiens OX=9606 GN=GPX4 PE=1 SV=1,A0A087X2I2_HUMAN Glutathione peroxidase OS=Homo sapiens OX=9606 GN=GPX4 PE=1 SV=1,K7ERP4_HUMAN Glutathione peroxidase (Fragment) OS=Homo sapiens OX=9606 GN=GPX4 PE=1 SV=1,GPX4_HUMAN Phospholipid hydroperoxide glutathione peroxidase OS=Homo sapiens OX=9606 GN=GPX4 PE=1 SV=3	A0A087X2I2,K7ERP4,P36969	19	39.06	39.06	50.21	79.83	28	18	4	3	248	216	1.15591	1.37137	0.233482	0.277002	2334.82	2770.02	136.502	161.945	26.9307	100	Confident
202	0	Single Protein	P13489	Ribonuclease inhibitor (RINI_HUMAN)	P13489	RINI_HUMAN Ribonuclease inhibitor OS=Homo sapiens OX=9606 GN=RNH1 PE=1 SV=2		11	72.67	72.67	78.31	84.82	28	21	3	2	189	172	0.439898	2.45511	0.0888544	0.495904	888.544	4959.04	51.9474	289.923	49.9411	100	Confident
203	0	Related Proteins	A8K7Q2	Heat shock cognate 71 kDa protein (A8K7Q2_HUMAN)	A8K7Q2,E9PKE3,E9PNE6,P11142	A8K7Q2_HUMAN Heat shock cognate 71 kDa protein OS=Homo sapiens OX=9606 GN=HSPA8 PE=1 SV=1,E9PKE3_HUMAN Heat shock cognate 71 kDa protein OS=Homo sapiens OX=9606 GN=HSPA8 PE=1 SV=1,E9PNE6_HUMAN Heat shock cognate 71 kDa protein OS=Homo sapiens OX=9606 GN=HSPA8 PE=1 SV=1,HSP7C_HUMAN Heat shock cognate 71 kDa protein OS=Homo sapiens OX=9606 GN=HSPA8 PE=1 SV=1	E9PKE3,E9PNE6,P11142	11	40.24	40.24	56.1	69.76	28	17	2	2	188	151	0.359907	0.963828	0.0726972	0.194683	726.972	1946.83	42.5013	113.818	45.3103	100	Confident
204	0	Single Protein	P17174	Aspartate aminotransferase, cytoplasmic (AATC_HUMAN)	P17174	AATC_HUMAN Aspartate aminotransferase, cytoplasmic OS=Homo sapiens OX=9606 GN=GOT1 PE=1 SV=3		10	60.53	60.53	70.22	80.15	28	19	28	19	155	141	0.41994	1.70283	0.0848231	0.343952	848.231	3439.52	49.5905	201.086	46.2185	100	Confident
205	0	Single Protein	P00352	Aldehyde dehydrogenase 1A1 (AL1A1_HUMAN)	P00352	AL1A1_HUMAN Aldehyde dehydrogenase 1A1 OS=Homo sapiens OX=9606 GN=ALDH1A1 PE=1 SV=2		9	55.29	55.29	64.67	64.47	28	21	13	9	152	137	0.404025	1.4089	0.0816085	0.284581	816.085	2845.81	47.7112	166.376	54.8269	100	Confident
206	0	Single Protein	P15291	Beta-1,4-galactosyltransferase 1 (B4GT1_HUMAN)	P15291	B4GT1_HUMAN Beta-1,4-galactosyltransferase 1 OS=Homo sapiens OX=9606 GN=B4GALT1 PE=1 SV=5		9	53.27	53.27	74.12	71.86	28	14	19	10	122	100	0.342657	1.44844	0.069213	0.292568	692.13	2925.68	40.4643	171.045	43.8923	100	Confident
207	0	Single Protein	P09543	2',3'-cyclic-nucleotide 3'-phosphodiesterase (CN37_HUMAN)	P09543	CN37_HUMAN 2',3'-cyclic-nucleotide 3'-phosphodiesterase OS=Homo sapiens OX=9606 GN=CNP PE=1 SV=2		17	44.89	44.89	60.57	85.04	28	14	14	9	121	85	0.226257	0.654817	0.0457014	0.132266	457.014	1322.66	26.7186	77.3272	47.5487	100	Confident
208	0	Single Protein	P07954	Fumarate hydratase, mitochondrial (FUMH_HUMAN)	P07954	FUMH_HUMAN Fumarate hydratase, mitochondrial OS=Homo sapiens OX=9606 GN=FH PE=1 SV=3		1	49.41	49.41	71.18	82.55	28	13	5	3	109	86	0.2019	0.865664	0.0407816	0.174854	407.816	1748.54	23.8423	102.226	54.6022	100	Confident
209	0	Related Proteins	C9JIF9	Acyl-peptide hydrolase (C9JIF9_HUMAN)	C9JIF9,P13798	C9JIF9_HUMAN Acyl-peptide hydrolase OS=Homo sapiens OX=9606 GN=APEH PE=1 SV=1,ACPH_HUMAN Acylamino-acid-releasing enzyme OS=Homo sapiens OX=9606 GN=APEH PE=1 SV=4	P13798	3	38.53	38.53	53.19	75.03	28	17	10	6	100	82	0.148282	0.861407	0.0299513	0.173995	299.513	1739.95	17.5106	101.723	81.6218	100	Confident
210	0	Single Protein	P21399	Cytoplasmic aconitate hydratase (ACOHC_HUMAN)	P21399	ACOHC_HUMAN Cytoplasmic aconitate hydratase OS=Homo sapiens OX=9606 GN=ACO1 PE=1 SV=3		9	21.48	21.48	41.96	68.39	28	10	28	10	77	54	0.0855263	0.30701	0.0172754	0.0620127	172.754	620.127	10.0998	36.2548	98.3366	100	Confident
211	0	Single Protein	O43242	26S proteasome non-ATPase regulatory subunit 3 (PSMD3_HUMAN)	O43242	PSMD3_HUMAN 26S proteasome non-ATPase regulatory subunit 3 OS=Homo sapiens OX=9606 GN=PSMD3 PE=1 SV=2		17	24.91	24.91	51.5	86.14	28	10	28	10	72	47	0.1	0.359356	0.0201989	0.072586	201.989	725.86	11.809	42.4363	60.9395	100	Confident
212	0	Single Protein	Q9BZQ8	Protein Niban 1 (NIBA1_HUMAN)	Q9BZQ8	NIBA1_HUMAN Protein Niban 1 OS=Homo sapiens OX=9606 GN=NIBAN1 PE=1 SV=1		1	17.89	17.89	37.28	59.27	28	12	28	12	68	41	0.0709091	0.378907	0.0143228	0.0765349	143.228	765.349	8.37363	44.745	103.07	100	Confident
213	0	Single Protein	P62937	Peptidyl-prolyl cis-trans isomerase A (PPIA_HUMAN)	P62937	PPIA_HUMAN Peptidyl-prolyl cis-trans isomerase A OS=Homo sapiens OX=9606 GN=PPIA PE=1 SV=2		7	66.67	66.67	70.91	87.88	27	20	6	5	333	293	2	7.96151	0.403978	1.60814	4039.78	16081.4	236.179	940.172	18.0009	100	Confident
214	0	Single Protein	P40926	Malate dehydrogenase, mitochondrial (MDHM_HUMAN)	P40926	MDHM_HUMAN Malate dehydrogenase, mitochondrial OS=Homo sapiens OX=9606 GN=MDH2 PE=1 SV=3		7	62.13	62.13	67.75	76.92	27	18	6	5	176	157	0.596154	2.38386	0.120416	0.481512	1204.16	4815.12	70.3996	281.509	35.4807	100	Confident
215	0	Single Protein	O94760	N(G),N(G)-dimethylarginine dimethylaminohydrolase 1 (DDAH1_HUMAN)	O94760	DDAH1_HUMAN N(G),N(G)-dimethylarginine dimethylaminohydrolase 1 OS=Homo sapiens OX=9606 GN=DDAH1 PE=1 SV=3		1	57.54	57.54	74.74	75.09	27	15	6	4	137	114	0.514019	1.94273	0.103826	0.392409	1038.26	3924.09	60.7003	229.416	31.1019	100	Confident
216	0	Single Protein	P04899	Guanine nucleotide-binding protein G(i) subunit alpha-2 (GNAI2_HUMAN)	P04899	GNAI2_HUMAN Guanine nucleotide-binding protein G(i) subunit alpha-2 OS=Homo sapiens OX=9606 GN=GNAI2 PE=1 SV=3		3	51.83	51.83	79.72	78.59	27	15	16	8	133	118	0.27718	1.11879	0.0559874	0.225982	559.874	2259.82	32.7322	132.117	40.4251	100	Confident
217	0	Single Protein	Q9UNW1	Multiple inositol polyphosphate phosphatase 1 (MINP1_HUMAN)	Q9UNW1	MINP1_HUMAN Multiple inositol polyphosphate phosphatase 1 OS=Homo sapiens OX=9606 GN=MINPP1 PE=1 SV=1		10	43.53	43.53	69.61	74.74	27	15	27	15	104	90	0.247253	0.832981	0.0499423	0.168253	499.423	1682.53	29.198	98.3665	55.0161	100	Confident
218	0	Single Protein	P11177	Pyruvate dehydrogenase E1 component subunit beta, mitochondrial (ODPB_HUMAN)	P11177	ODPB_HUMAN Pyruvate dehydrogenase E1 component subunit beta, mitochondrial OS=Homo sapiens OX=9606 GN=PDHB PE=1 SV=3		3	42.9	42.9	67.41	77.72	27	14	7	4	95	67	0.236559	1.58086	0.0477823	0.319316	477.823	3193.16	27.9352	186.683	39.208	100	Confident
219	0	Single Protein	P17405	Sphingomyelin phosphodiesterase (ASM_HUMAN)	P17405	ASM_HUMAN Sphingomyelin phosphodiesterase OS=Homo sapiens OX=9606 GN=SMPD1 PE=1 SV=5		11	27.42	27.42	52.14	54.2	27	11	4	1	82	58	0.169591	0.714125	0.0342554	0.144245	342.554	1442.45	20.0269	84.3308	69.8914	100	Confident
220	0	Single Protein	P45974	Ubiquitin carboxyl-terminal hydrolase 5 (UBP5_HUMAN)	P45974	UBP5_HUMAN Ubiquitin carboxyl-terminal hydrolase 5 OS=Homo sapiens OX=9606 GN=USP5 PE=1 SV=2		12	21.33	21.33	44.41	72.96	27	10	25	9	72	45	0.071885	0.295268	0.01452	0.0596408	145.2	596.408	8.48888	34.8681	95.7253	100	Confident
221	0	Single Protein	P55060	Exportin-2 (XPO2_HUMAN)	P55060	XPO2_HUMAN Exportin-2 OS=Homo sapiens OX=9606 GN=CSE1L PE=1 SV=3		20	13.08	13.08	37.9	75.28	27	10	27	10	58	39	0.0519836	0.299081	0.0105001	0.0604111	105.001	604.111	6.13873	35.3184	110.346	100	Confident
222	0	Single Protein	P05164	Myeloperoxidase (PERM_HUMAN)	P05164	PERM_HUMAN Myeloperoxidase OS=Homo sapiens OX=9606 GN=MPO PE=1 SV=1		17	7.79	7.79	44.97	82.82	27	5	23	4	51	18	0.0275527	0.139773	0.00556533	0.0282325	55.6533	282.325	3.25369	16.5057	83.8148	100	Confident
223	0	Related Proteins	A0A0G2JS82	AP-2 complex subunit alpha-2 (Fragment) (A0A0G2JS82_HUMAN)	A0A0G2JS82,O94973	A0A0G2JS82_HUMAN AP-2 complex subunit alpha-2 (Fragment) OS=Homo sapiens OX=9606 GN=AP2A2 PE=1 SV=1,AP2A2_HUMAN AP-2 complex subunit alpha-2 OS=Homo sapiens OX=9606 GN=AP2A2 PE=1 SV=2	O94973	11	12.87	12.87	39.91	75.35	27	6	6	1	46	22	0.024602	0.160155	0.00496933	0.0323496	49.6933	323.496	2.90525	18.9127	101.587	100	Confident
224	0	Related Proteins	J3KNB4	Cathelicidin antimicrobial peptide (J3KNB4_HUMAN)	J3KNB4,P49913	J3KNB4_HUMAN Cathelicidin antimicrobial peptide OS=Homo sapiens OX=9606 GN=CAMP PE=1 SV=1,CAMP_HUMAN Cathelicidin antimicrobial peptide OS=Homo sapiens OX=9606 GN=CAMP PE=1 SV=1	P49913	3	56.65	56.65	57.23	83.82	26	19	26	19	332	315	2.15172	3.52035	0.434624	0.711072	4346.24	7110.72	254.096	415.718	19.5783	100	Confident
225	0	Single Protein	P61019	Ras-related protein Rab-2A (RAB2A_HUMAN)	P61019	RAB2A_HUMAN Ras-related protein Rab-2A OS=Homo sapiens OX=9606 GN=RAB2A PE=1 SV=1		8	64.62	64.62	75	89.15	26	18	2	1	232	203	0.748677	4.62341	0.151224	0.933878	1512.24	9338.78	88.4111	545.978	23.5308	100	Confident
226	0	Single Protein	P04066	Tissue alpha-L-fucosidase (FUCO_HUMAN)	P04066	FUCO_HUMAN Tissue alpha-L-fucosidase OS=Homo sapiens OX=9606 GN=FUCA1 PE=1 SV=4		1	43.35	43.35	66.31	67.6	26	14	26	14	136	117	0.371429	1.23872	0.0750244	0.250208	750.244	2502.08	43.8619	146.28	53.6547	100	Confident
227	0	Single Protein	Q6BCY4	NADH-cytochrome b5 reductase 2 (NB5R2_HUMAN)	Q6BCY4	NB5R2_HUMAN NADH-cytochrome b5 reductase 2 OS=Homo sapiens OX=9606 GN=CYB5R2 PE=1 SV=1		11	69.2	69.2	85.14	88.41	26	15	9	4	129	112	0.45082	1.84804	0.0910605	0.373283	910.605	3732.83	53.2372	218.234	31.4384	100	Confident
228	0	Related Proteins	B3KRD8	SEC14-like 2 (S. cerevisiae), isoform CRA_c (B3KRD8_HUMAN)	B3KRD8,O76054	B3KRD8_HUMAN SEC14-like 2 (S. cerevisiae), isoform CRA_c OS=Homo sapiens OX=9606 GN=SEC14L2 PE=1 SV=1,S14L2_HUMAN SEC14-like protein 2 OS=Homo sapiens OX=9606 GN=SEC14L2 PE=1 SV=1	O76054	22	62.92	62.92	73.86	78.72	26	15	11	6	115	99	0.374517	1.32195	0.0756483	0.26702	756.483	2670.2	44.2266	156.109	37.4311	100	Confident
229	0	Single Protein	Q8IYJ3	Synaptotagmin-like protein 1 (SYTL1_HUMAN)	Q8IYJ3	SYTL1_HUMAN Synaptotagmin-like protein 1 OS=Homo sapiens OX=9606 GN=SYTL1 PE=1 SV=1		1	31.67	31.67	61.57	67.08	26	13	3	2	99	76	0.201592	0.633484	0.0407192	0.127957	407.192	1279.57	23.8059	74.8079	61.8192	100	Confident
230	0	Single Protein	Q99574	Neuroserpin (NEUS_HUMAN)	Q99574	NEUS_HUMAN Neuroserpin OS=Homo sapiens OX=9606 GN=SERPINI1 PE=1 SV=1		3	33.9	33.9	58.78	62.93	26	11	3	2	98	74	0.271318	1.06199	0.0548032	0.214509	548.032	2145.09	32.0398	125.41	46.3971	100	Confident
231	0	Single Protein	Q8NHP8	Putative phospholipase B-like 2 (PLBL2_HUMAN)	Q8NHP8	PLBL2_HUMAN Putative phospholipase B-like 2 OS=Homo sapiens OX=9606 GN=PLBD2 PE=1 SV=2		12	23.43	23.43	47.2	64.18	26	9	24	8	88	56	0.145503	0.554137	0.0293899	0.11193	293.899	1119.3	17.1824	65.4379	65.43	100	Confident
232	0	Related Proteins	F5GZQ3	Trifunctional enzyme subunit beta, mitochondrial (F5GZQ3_HUMAN)	F5GZQ3,P55084	F5GZQ3_HUMAN Trifunctional enzyme subunit beta, mitochondrial OS=Homo sapiens OX=9606 GN=HADHB PE=1 SV=1,ECHB_HUMAN Trifunctional enzyme subunit beta, mitochondrial OS=Homo sapiens OX=9606 GN=HADHB PE=1 SV=3	P55084	2	43.36	43.36	69.72	72.55	26	15	8	6	87	74	0.204204	1.02359	0.041247	0.206754	412.47	2067.54	24.1144	120.875	49.5656	100	Confident
233	0	Single Protein	P62195	26S proteasome regulatory subunit 8 (PRS8_HUMAN)	P62195	PRS8_HUMAN 26S proteasome regulatory subunit 8 OS=Homo sapiens OX=9606 GN=PSMC5 PE=1 SV=1		17	31.53	31.53	71.43	85.71	26	10	10	3	86	65	0.183908	0.477378	0.0371474	0.096425	371.474	964.25	21.7176	56.3734	45.5971	100	Confident
234	0	Single Protein	P11413	Glucose-6-phosphate 1-dehydrogenase (G6PD_HUMAN)	P11413	G6PD_HUMAN Glucose-6-phosphate 1-dehydrogenase OS=Homo sapiens OX=9606 GN=G6PD PE=1 SV=4		X	30.87	30.87	57.67	88.74	26	12	9	5	79	65	0.135667	0.597312	0.0274033	0.12065	274.033	1206.5	16.0209	70.5364	59.219	100	Confident
235	0	Single Protein	O00232	26S proteasome non-ATPase regulatory subunit 12 (PSD12_HUMAN)	O00232	PSD12_HUMAN 26S proteasome non-ATPase regulatory subunit 12 OS=Homo sapiens OX=9606 GN=PSMD12 PE=1 SV=3		17	40.57	40.57	51.97	85.09	26	13	26	13	77	62	0.159794	0.543142	0.0322766	0.109709	322.766	1097.09	18.87	64.1394	52.8706	100	Confident
236	0	Single Protein	O14672	Disintegrin and metalloproteinase domain-containing protein 10 (ADA10_HUMAN)	O14672	ADA10_HUMAN Disintegrin and metalloproteinase domain-containing protein 10 OS=Homo sapiens OX=9606 GN=ADAM10 PE=1 SV=1		15	19.25	19.25	43.18	79.41	26	9	16	6	76	55	0.0909091	0.268961	0.0183626	0.0543271	183.626	543.271	10.7354	31.7615	84.0877	100	Confident
237	0	Single Protein	P22102	Trifunctional purine biosynthetic protein adenosine-3 (PUR2_HUMAN)	P22102	PUR2_HUMAN Trifunctional purine biosynthetic protein adenosine-3 OS=Homo sapiens OX=9606 GN=GART PE=1 SV=1		21	9.6	9.6	34.85	75.94	26	5	9	3	49	26	0.0325945	0.118262	0.00658373	0.0238877	65.8373	238.877	3.84908	13.9656	107.699	100	Confident
238	0	Related Proteins	A0A0A0MSI0	Peroxiredoxin-1 (Fragment) (A0A0A0MSI0_HUMAN)	A0A0A0MSI0,Q06830	A0A0A0MSI0_HUMAN Peroxiredoxin-1 (Fragment) OS=Homo sapiens OX=9606 GN=PRDX1 PE=1 SV=1,PRDX1_HUMAN Peroxiredoxin-1 OS=Homo sapiens OX=9606 GN=PRDX1 PE=1 SV=1	Q06830	1	83.04	83.04	83.63	88.89	25	20	18	13	177	154	0.79057	9	0.159686	1.8179	1596.86	18179	93.3582	1062.81	18.9637	100	Confident
239	0	Related Proteins	A0A7I2ST14	N-myc downstream-regulated gene 1 protein (Fragment) (A0A7I2ST14_HUMAN)	A0A7I2ST14,Q92597	A0A7I2ST14_HUMAN N-myc downstream-regulated gene 1 protein (Fragment) OS=Homo sapiens OX=9606 GN=NDRG1 PE=1 SV=1,NDRG1_HUMAN Protein NDRG1 OS=Homo sapiens OX=9606 GN=NDRG1 PE=1 SV=1	Q92597	8	34.88	34.88	57.88	51.42	25	11	5	3	148	128	0.643216	1.64897	0.129922	0.333073	1299.22	3330.73	75.9572	194.726	42.0434	100	Confident
240	0	Single Protein	P61106	Ras-related protein Rab-14 (RAB14_HUMAN)	P61106	RAB14_HUMAN Ras-related protein Rab-14 OS=Homo sapiens OX=9606 GN=RAB14 PE=1 SV=4		9	68.84	68.84	96.28	89.77	25	13	3	1	143	113	0.444301	2.67466	0.0897437	0.540252	897.437	5402.52	52.4673	315.85	23.8819	100	Confident
241	0	Related Proteins	A0A286YES1	Immunoglobulin heavy constant gamma 3 (Fragment) (A0A286YES1_HUMAN)	A0A286YES1,A0A4W9A917,P01860	A0A286YES1_HUMAN Immunoglobulin heavy constant gamma 3 (Fragment) OS=Homo sapiens OX=9606 GN=IGHG3 PE=1 SV=1,A0A4W9A917_HUMAN Immunoglobulin heavy constant gamma 3 (Fragment) OS=Homo sapiens OX=9606 GN=IGHG3 PE=1 SV=1,IGHG3_HUMAN Immunoglobulin heavy constant gamma 3 OS=Homo sapiens OX=9606 GN=IGHG3 PE=1 SV=2	A0A4W9A917,P01860	14	33.63	33.63	52.69	57.4	25	14	5	1	136	114	0.268229	1.15443	0.0541793	0.233183	541.793	2331.83	31.6751	136.327	49.1003	100	Confident
242	0	Single Protein	P43251	Biotinidase (BTD_HUMAN)	P43251	BTD_HUMAN Biotinidase OS=Homo sapiens OX=9606 GN=BTD PE=1 SV=2		3	37.75	37.75	54.33	64.46	25	16	6	3	98	87	0.242857	1.4041	0.0490544	0.283612	490.544	2836.12	28.6789	165.81	61.0933	100	Confident
243	0	Single Protein	Q9H0C2	ADP/ATP translocase 4 (ADT4_HUMAN)	Q9H0C2	ADT4_HUMAN ADP/ATP translocase 4 OS=Homo sapiens OX=9606 GN=SLC25A31 PE=1 SV=1		4	42.86	42.86	72.38	85.71	25	12	22	9	96	74	0.230864	0.823348	0.046632	0.166307	466.32	1663.07	27.2627	97.2289	34.9994	100	Confident
244	0	Single Protein	P21281	V-type proton ATPase subunit B, brain isoform (VATB2_HUMAN)	P21281	VATB2_HUMAN V-type proton ATPase subunit B, brain isoform OS=Homo sapiens OX=9606 GN=ATP6V1B2 PE=1 SV=3		8	25.05	25.05	63.21	82.78	25	8	9	1	84	65	0.141844	0.415609	0.0286509	0.0839484	286.509	839.484	16.7503	49.0792	56.4649	100	Confident
245	0	Single Protein	Q9BSW2	EF-hand calcium-binding domain-containing protein 4B (EFC4B_HUMAN)	Q9BSW2	EFC4B_HUMAN EF-hand calcium-binding domain-containing protein 4B OS=Homo sapiens OX=9606 GN=CRACR2A PE=1 SV=2		12	12.31	12.31	36.8	75.1	25	6	13	5	82	46	0.0323315	0.149757	0.0065306	0.0302492	65.306	302.492	3.81802	17.6848	83.1417	100	Confident
246	0	Single Protein	Q6ZVM7	TOM1-like protein 2 (TM1L2_HUMAN)	Q6ZVM7	TM1L2_HUMAN TOM1-like protein 2 OS=Homo sapiens OX=9606 GN=TOM1L2 PE=1 SV=1		17	27.02	27.02	60.75	70.02	25	8	11	4	56	35	0.0985915	0.456348	0.0199144	0.0921773	199.144	921.773	11.6426	53.8901	55.5217	100	Confident
247	0	Single Protein	Q96TA1	Protein Niban 2 (NIBA2_HUMAN)	Q96TA1	NIBA2_HUMAN Protein Niban 2 OS=Homo sapiens OX=9606 GN=NIBAN2 PE=1 SV=3		9	9.38	9.38	39.14	68.9	25	4	25	4	47	17	0.0330739	0.120425	0.00668056	0.0243245	66.8056	243.245	3.90569	14.2209	84.0847	100	Confident
248	0	Single Protein	Q13214	Semaphorin-3B (SEM3B_HUMAN)	Q13214	SEM3B_HUMAN Semaphorin-3B OS=Homo sapiens OX=9606 GN=SEMA3B PE=1 SV=1		3	7.08	7.08	47.4	79.71	25	3	1	1	45	18	0.0268007	0.0797752	0.00541344	0.0161137	54.1344	161.137	3.16488	9.42063	83.0693	100	Confident
249	0	Single Protein	P03973	Antileukoproteinase (SLPI_HUMAN)	P03973	SLPI_HUMAN Antileukoproteinase OS=Homo sapiens OX=9606 GN=SLPI PE=1 SV=2		20	51.52	51.52	62.88	85.61	24	16	24	16	199	172	1.50442	5.30957	0.303877	1.07247	3038.77	10724.7	177.657	627.006	14.3159	100	Confident
250	0	Single Protein	O00194	Ras-related protein Rab-27B (RB27B_HUMAN)	O00194	RB27B_HUMAN Ras-related protein Rab-27B OS=Homo sapiens OX=9606 GN=RAB27B PE=1 SV=4		18	67.89	67.89	91.28	88.53	24	14	7	4	198	155	0.59715	2.45511	0.120618	0.495904	1206.18	4959.04	70.5173	289.923	24.5922	100	Confident
251	0	Related Proteins	A0A286YEY4	Immunoglobulin heavy constant gamma 2 (Fragment) (A0A286YEY4_HUMAN)	A0A286YEY4,P01859	A0A286YEY4_HUMAN Immunoglobulin heavy constant gamma 2 (Fragment) OS=Homo sapiens OX=9606 GN=IGHG2 PE=1 SV=1,IGHG2_HUMAN Immunoglobulin heavy constant gamma 2 OS=Homo sapiens OX=9606 GN=IGHG2 PE=1 SV=2	P01859	14	47.34	47.34	51.14	55.44	24	16	6	4	193	161	0.505327	1.95521	0.10207	0.39493	1020.7	3949.3	59.6739	230.89	43.7778	100	Confident
252	0	Single Protein	Q16698	2,4-dienoyl-CoA reductase [(3E)-enoyl-CoA-producing], mitochondrial (DECR_HUMAN)	Q16698	DECR_HUMAN 2,4-dienoyl-CoA reductase [(3E)-enoyl-CoA-producing], mitochondrial OS=Homo sapiens OX=9606 GN=DECR1 PE=1 SV=1		8	56.42	56.42	68.36	88.66	24	15	9	5	146	126	0.420875	1.42446	0.0850121	0.287725	850.121	2877.25	49.7011	168.214	36.0448	100	Confident
253	0	Single Protein	P29218	Inositol monophosphatase 1 (IMPA1_HUMAN)	P29218	IMPA1_HUMAN Inositol monophosphatase 1 OS=Homo sapiens OX=9606 GN=IMPA1 PE=1 SV=1		8	54.51	54.51	71.84	70.04	24	16	1	1	135	126	0.634021	2.72759	0.128065	0.550944	1280.65	5509.44	74.8713	322.101	30.1692	100	Confident
254	0	Single Protein	P28907	ADP-ribosyl cyclase/cyclic ADP-ribose hydrolase 1 (CD38_HUMAN)	P28907	CD38_HUMAN ADP-ribosyl cyclase/cyclic ADP-ribose hydrolase 1 OS=Homo sapiens OX=9606 GN=CD38 PE=1 SV=2		4	29	29	70.67	88.33	24	12	9	4	126	98	0.366038	1.15443	0.0739355	0.233183	739.355	2331.83	43.2253	136.327	34.3061	100	Confident
255	0	Single Protein	P49189	4-trimethylaminobutyraldehyde dehydrogenase (AL9A1_HUMAN)	P49189	AL9A1_HUMAN 4-trimethylaminobutyraldehyde dehydrogenase OS=Homo sapiens OX=9606 GN=ALDH9A1 PE=1 SV=3		1	44.13	44.13	55.67	71.26	24	17	23	16	125	115	0.302557	1.2603	0.0611131	0.254567	611.131	2545.67	35.7288	148.829	53.767	100	Confident
256	0	Single Protein	P11766	Alcohol dehydrogenase class-3 (ADHX_HUMAN)	P11766	ADHX_HUMAN Alcohol dehydrogenase class-3 OS=Homo sapiens OX=9606 GN=ADH5 PE=1 SV=4		4	56.15	56.15	64.17	67.91	24	15	8	4	118	101	0.389764	1.42446	0.0787279	0.287725	787.279	2877.25	46.0271	168.214	39.6984	100	Confident
257	0	Single Protein	P22748	Carbonic anhydrase 4 (CAH4_HUMAN)	P22748	CAH4_HUMAN Carbonic anhydrase 4 OS=Homo sapiens OX=9606 GN=CA4 PE=1 SV=2		17	43.27	43.27	67.95	60.58	24	12	12	5	109	79	0.417989	1.43835	0.0844292	0.290531	844.292	2905.31	49.3602	169.855	35.0099	100	Confident
258	0	Single Protein	P00390	Glutathione reductase, mitochondrial (GSHR_HUMAN)	P00390	GSHR_HUMAN Glutathione reductase, mitochondrial OS=Homo sapiens OX=9606 GN=GSR PE=1 SV=2		8	49.04	49.04	60.34	74.9	24	16	20	14	107	89	0.227621	0.908542	0.045977	0.183515	459.77	1835.15	26.8798	107.289	56.221	100	Confident
259	0	Single Protein	P20073	Annexin A7 (ANXA7_HUMAN)	P20073	ANXA7_HUMAN Annexin A7 OS=Homo sapiens OX=9606 GN=ANXA7 PE=1 SV=3		10	26.02	26.02	41.8	53.48	24	12	24	12	94	69	0.264368	0.995262	0.0533994	0.201032	533.994	2010.32	31.2191	117.53	52.7058	100	Confident
260	0	Single Protein	P01008	Antithrombin-III (ANT3_HUMAN)	P01008	ANT3_HUMAN Antithrombin-III OS=Homo sapiens OX=9606 GN=SERPINC1 PE=1 SV=1		1	35.78	35.78	49.14	87.93	24	13	24	13	88	68	0.166667	0.690714	0.0336648	0.139517	336.648	1395.17	19.6816	81.5662	52.5689	100	Confident
261	0	Single Protein	P09960	Leukotriene A-4 hydrolase (LKHA4_HUMAN)	P09960	LKHA4_HUMAN Leukotriene A-4 hydrolase OS=Homo sapiens OX=9606 GN=LTA4H PE=1 SV=2		12	22.75	22.75	43.54	76.6	24	10	19	9	70	42	0.0876068	0.449741	0.0176956	0.0908426	176.956	908.426	10.3455	53.1097	69.2412	100	Confident
262	0	Single Protein	Q14393	Growth arrest-specific protein 6 (GAS6_HUMAN)	Q14393	GAS6_HUMAN Growth arrest-specific protein 6 OS=Homo sapiens OX=9606 GN=GAS6 PE=1 SV=3		13	24.48	24.48	49.26	79.5	24	11	24	11	58	41	0.0742115	0.459416	0.0149899	0.0927969	149.899	927.969	8.76361	54.2523	74.8768	100	Confident
263	0	Single Protein	P54136	Arginine--tRNA ligase, cytoplasmic (SYRC_HUMAN)	P54136	SYRC_HUMAN Arginine--tRNA ligase, cytoplasmic OS=Homo sapiens OX=9606 GN=RARS1 PE=1 SV=2		5	15.61	15.61	39.55	77.12	24	8	24	8	57	35	0.064833	0.229951	0.0130955	0.0464474	130.955	464.474	7.65611	27.1548	75.3309	100	Confident
264	0	Single Protein	Q96QK1	Vacuolar protein sorting-associated protein 35 (VPS35_HUMAN)	Q96QK1	VPS35_HUMAN Vacuolar protein sorting-associated protein 35 OS=Homo sapiens OX=9606 GN=VPS35 PE=1 SV=2		16	15.58	15.58	37.56	72.61	24	10	23	10	54	38	0.0622837	0.295268	0.0125806	0.0596408	125.806	596.408	7.35507	34.8681	91.6489	100	Confident
265	0	Single Protein	Q05655	Protein kinase C delta type (KPCD_HUMAN)	Q05655	KPCD_HUMAN Protein kinase C delta type OS=Homo sapiens OX=9606 GN=PRKCD PE=1 SV=2		3	11.54	11.54	38.91	81.36	24	5	12	1	48	22	0.0381818	0.134867	0.0077123	0.0272417	77.123	272.417	4.50888	15.9264	77.4549	100	Confident
266	0	Single Protein	P05060	Secretogranin-1 (SCG1_HUMAN)	P05060	SCG1_HUMAN Secretogranin-1 OS=Homo sapiens OX=9606 GN=CHGB PE=1 SV=2		20	5.76	5.76	38.26	85.52	24	3	15	3	47	19	0.0310881	0.0722672	0.00627945	0.0145972	62.7945	145.972	3.67118	8.53402	78.2292	100	Confident
267	0	Single Protein	Q96S96	Phosphatidylethanolamine-binding protein 4 (PEBP4_HUMAN)	Q96S96	PEBP4_HUMAN Phosphatidylethanolamine-binding protein 4 OS=Homo sapiens OX=9606 GN=PEBP4 PE=1 SV=3		8	44.05	44.05	52.86	66.08	23	17	23	17	339	319	2.10667	3.50657	0.425523	0.708288	4255.23	7082.88	248.776	414.09	25.7168	100	Confident
268	0	Single Protein	G5EA09	Syndecan binding protein (Syntenin), isoform CRA_a (G5EA09_HUMAN)	G5EA09	G5EA09_HUMAN Syndecan binding protein (Syntenin), isoform CRA_a OS=Homo sapiens OX=9606 GN=SDCBP PE=1 SV=1		8	64.78	64.78	73.27	68.55	23	17	2	1	155	142	0.334098	2.27455	0.067484	0.459434	674.84	4594.34	39.4535	268.601	34.7973	100	Confident
269	0	Single Protein	Q9Y6C9	Mitochondrial carrier homolog 2 (MTCH2_HUMAN)	Q9Y6C9	MTCH2_HUMAN Mitochondrial carrier homolog 2 OS=Homo sapiens OX=9606 GN=MTCH2 PE=1 SV=1		11	54.79	54.79	76.24	63.37	23	14	5	1	151	139	0.71875	2.63078	0.145179	0.531388	1451.79	5313.88	84.877	310.668	33.3089	100	Confident
270	0	Single Protein	P20618	Proteasome subunit beta type-1 (PSB1_HUMAN)	P20618	PSB1_HUMAN Proteasome subunit beta type-1 OS=Homo sapiens OX=9606 GN=PSMB1 PE=1 SV=2		6	58.51	58.51	63.49	88.38	23	16	23	16	148	131	0.610329	2.56225	0.12328	0.517545	1232.8	5175.45	72.0735	302.575	26.4724	100	Confident
271	0	Single Protein	P62140	Serine/threonine-protein phosphatase PP1-beta catalytic subunit (PP1B_HUMAN)	P62140	PP1B_HUMAN Serine/threonine-protein phosphatase PP1-beta catalytic subunit OS=Homo sapiens OX=9606 GN=PPP1CB PE=1 SV=3		2	49.54	49.54	83.49	77.37	23	14	5	1	138	111	0.422925	1.44844	0.0854261	0.292568	854.261	2925.68	49.9431	171.045	37.1626	100	Confident
272	0	Single Protein	Q9BWS9	Chitinase domain-containing protein 1 (CHID1_HUMAN)	Q9BWS9	CHID1_HUMAN Chitinase domain-containing protein 1 OS=Homo sapiens OX=9606 GN=CHID1 PE=1 SV=1		11	36.64	36.64	59.29	79.39	23	13	7	4	118	89	0.282051	0.865664	0.0569712	0.174854	569.712	1748.54	33.3074	102.226	44.9123	100	Confident
273	0	Single Protein	O00231	26S proteasome non-ATPase regulatory subunit 11 (PSD11_HUMAN)	O00231	PSD11_HUMAN 26S proteasome non-ATPase regulatory subunit 11 OS=Homo sapiens OX=9606 GN=PSMD11 PE=1 SV=3		17	41.94	41.94	56.64	86.97	23	13	11	7	112	95	0.253406	0.706644	0.0511852	0.142734	511.852	1427.34	29.9246	83.4473	47.434	100	Confident
274	0	Single Protein	O14818	Proteasome subunit alpha type-7 (PSA7_HUMAN)	O14818	PSA7_HUMAN Proteasome subunit alpha type-7 OS=Homo sapiens OX=9606 GN=PSMA7 PE=1 SV=1		20	57.26	57.26	71.37	84.27	23	13	6	2	112	95	0.375598	1.11349	0.0758666	0.224912	758.666	2249.12	44.3543	131.492	27.8696	100	Confident
275	0	Single Protein	Q15084	Protein disulfide-isomerase A6 (PDIA6_HUMAN)	Q15084	PDIA6_HUMAN Protein disulfide-isomerase A6 OS=Homo sapiens OX=9606 GN=PDIA6 PE=1 SV=1		2	38.41	38.41	64.32	73.18	23	12	23	12	102	82	0.251553	0.757511	0.0508109	0.153009	508.109	1530.09	29.7058	89.4542	48.0913	100	Confident
276	0	Single Protein	P48723	Heat shock 70 kDa protein 13 (HSP13_HUMAN)	P48723	HSP13_HUMAN Heat shock 70 kDa protein 13 OS=Homo sapiens OX=9606 GN=HSPA13 PE=1 SV=1		21	31.21	31.21	51.38	72.82	23	10	23	10	91	75	0.218659	0.615598	0.0441667	0.124344	441.667	1243.44	25.8214	72.6958	51.8951	100	Confident
277	0	Single Protein	Q13217	DnaJ homolog subfamily C member 3 (DNJC3_HUMAN)	Q13217	DNJC3_HUMAN DnaJ homolog subfamily C member 3 OS=Homo sapiens OX=9606 GN=DNAJC3 PE=1 SV=1		13	35.12	35.12	50.99	78.97	23	12	4	3	90	76	0.190955	0.431674	0.0385707	0.0871933	385.707	871.933	22.5498	50.9763	57.5442	100	Confident
278	0	Single Protein	P02538	Keratin, type II cytoskeletal 6A (K2C6A_HUMAN)	P02538	K2C6A_HUMAN Keratin, type II cytoskeletal 6A OS=Homo sapiens OX=9606 GN=KRT6A PE=1 SV=3		12	25.18	25.18	44.86	65.6	23	11	2	1	87	73	0.154279	0.459416	0.0311627	0.0927969	311.627	927.969	18.2188	54.2523	60.0083	100	Confident
279	0	Single Protein	Q9Y696	Chloride intracellular channel protein 4 (CLIC4_HUMAN)	Q9Y696	CLIC4_HUMAN Chloride intracellular channel protein 4 OS=Homo sapiens OX=9606 GN=CLIC4 PE=1 SV=4		1	54.94	54.94	73.12	87.75	23	9	20	7	77	57	0.227477	0.910953	0.0459479	0.184002	459.479	1840.02	26.8627	107.574	28.7537	100	Confident
280	0	Single Protein	Q02487	Desmocollin-2 (DSC2_HUMAN)	Q02487	DSC2_HUMAN Desmocollin-2 OS=Homo sapiens OX=9606 GN=DSC2 PE=1 SV=1		18	8.77	8.77	37.07	71.25	23	6	6	5	74	50	0.0778816	0.17649	0.0157312	0.035649	157.312	356.49	9.19702	20.8417	99.8987	100	Confident
281	0	Single Protein	Q9UQ80	Proliferation-associated protein 2G4 (PA2G4_HUMAN)	Q9UQ80	PA2G4_HUMAN Proliferation-associated protein 2G4 OS=Homo sapiens OX=9606 GN=PA2G4 PE=1 SV=3		12	32.49	32.49	59.39	78.68	23	9	8	4	71	52	0.16129	0.457593	0.0325788	0.0924287	325.788	924.287	19.0467	54.0371	43.7592	100	Confident
282	0	Related Proteins	A0A5F9ZHB4	Dipeptidase (A0A5F9ZHB4_HUMAN)	A0A5F9ZHB4,Q9H4B8	A0A5F9ZHB4_HUMAN Dipeptidase OS=Homo sapiens OX=9606 GN=DPEP3 PE=1 SV=1,DPEP3_HUMAN Dipeptidase 3 OS=Homo sapiens OX=9606 GN=DPEP3 PE=1 SV=2	Q9H4B8	16	37.82	37.82	57.31	71.15	23	13	22	12	66	53	0.142466	0.819701	0.0287765	0.16557	287.765	1655.7	16.8237	96.7982	56.3883	100	Confident
283	0	Related Proteins	A0A499FI48	Protein disulfide-isomerase (A0A499FI48_HUMAN)	A0A499FI48,P13667	A0A499FI48_HUMAN Protein disulfide-isomerase OS=Homo sapiens OX=9606 GN=PDIA4 PE=1 SV=1,PDIA4_HUMAN Protein disulfide-isomerase A4 OS=Homo sapiens OX=9606 GN=PDIA4 PE=1 SV=2	P13667	7	22.29	22.29	39.32	87	23	10	21	10	65	43	0.0640569	0.311134	0.0129388	0.0628456	129.388	628.456	7.56447	36.7417	73.015	100	Confident
284	0	Single Protein	Q9HAT0	Ropporin-1A (ROP1A_HUMAN)	Q9HAT0	ROP1A_HUMAN Ropporin-1A OS=Homo sapiens OX=9606 GN=ROPN1 PE=1 SV=2		3	63.21	63.21	72.64	90.09	22	16	5	5	379	300	1.01571	4.3367	0.205161	0.875965	2051.61	8759.65	119.945	512.12	23.8773	100	Confident
285	0	Single Protein	P20337	Ras-related protein Rab-3B (RAB3B_HUMAN)	P20337	RAB3B_HUMAN Ras-related protein Rab-3B OS=Homo sapiens OX=9606 GN=RAB3B PE=1 SV=2		1	67.58	67.58	74.89	89.04	22	19	17	14	275	214	0.787436	4.7544	0.159053	0.960336	1590.53	9603.36	92.9881	561.446	24.7421	100	Confident
286	0	Single Protein	P68871	Hemoglobin subunit beta (HBB_HUMAN)	P68871	HBB_HUMAN Hemoglobin subunit beta OS=Homo sapiens OX=9606 GN=HBB PE=1 SV=2		11	88.44	88.44	88.44	90.48	22	19	6	4	211	197	1.17669	17.4785	0.237679	3.53046	2376.79	35304.6	138.955	2064.03	15.9883	100	Confident
287	0	Single Protein	O00299	Chloride intracellular channel protein 1 (CLIC1_HUMAN)	O00299	CLIC1_HUMAN Chloride intracellular channel protein 1 OS=Homo sapiens OX=9606 GN=CLIC1 PE=1 SV=4		6	79.25	79.25	87.97	89.21	22	18	21	17	209	183	0.834884	3.64159	0.168637	0.73556	1686.37	7355.6	98.5912	430.034	26.9057	100	Confident
288	0	Single Protein	A0A0J9YXB8	Prosaposin (Fragment) (A0A0J9YXB8_HUMAN)	A0A0J9YXB8	A0A0J9YXB8_HUMAN Prosaposin (Fragment) OS=Homo sapiens OX=9606 GN=PSAP PE=1 SV=1		10	55.09	55.09	68.26	88.62	22	13	3	1	161	131	0.456081	3.46684	0.0921233	0.700262	921.233	7002.62	53.8585	409.398	18.8422	100	Confident
289	0	Single Protein	O00560	Syntenin-1 (SDCB1_HUMAN)	O00560	SDCB1_HUMAN Syntenin-1 OS=Homo sapiens OX=9606 GN=SDCBP PE=1 SV=1		8	69.46	69.46	74.83	67.45	22	17	1	1	153	141	0.35738	2.85662	0.0721867	0.577005	721.867	5770.05	42.2029	337.337	32.4239	100	Confident
290	0	Related Proteins	A0A7I2V400	A disintegrin and metalloproteinase with thrombospondin motifs 1 (A0A7I2V400_HUMAN)	A0A7I2V400,A0A7I2V5J1,E5RI60,Q9UHI8	A0A7I2V400_HUMAN A disintegrin and metalloproteinase with thrombospondin motifs 1 OS=Homo sapiens OX=9606 GN=ADAMTS1 PE=1 SV=1,A0A7I2V5J1_HUMAN A disintegrin and metalloproteinase with thrombospondin motifs 1 OS=Homo sapiens OX=9606 GN=ADAMTS1 PE=1 SV=1,E5RI60_HUMAN A disintegrin and metalloproteinase with thrombospondin motifs 1 OS=Homo sapiens OX=9606 GN=ADAMTS1 PE=1 SV=2,ATS1_HUMAN A disintegr…	A0A7I2V5J1,E5RI60,Q9UHI8	21	28.8	28.8	30.89	55.32	22	15	2	2	131	117	0.192429	1.23274	0.0388685	0.248999	388.685	2489.99	22.7239	145.573	61.9869	100	Confident
291	0	Single Protein	Q04609	Glutamate carboxypeptidase 2 (FOLH1_HUMAN)	Q04609	FOLH1_HUMAN Glutamate carboxypeptidase 2 OS=Homo sapiens OX=9606 GN=FOLH1 PE=1 SV=1		11	26.13	26.13	42.13	82	22	13	9	4	123	112	0.182114	0.467799	0.036785	0.0944902	367.85	944.902	21.5058	55.2423	84.2775	100	Confident
292	0	Single Protein	Q9NR45	Sialic acid synthase (SIAS_HUMAN)	Q9NR45	SIAS_HUMAN Sialic acid synthase OS=Homo sapiens OX=9606 GN=NANS PE=1 SV=2		9	51.25	51.25	64.9	71.31	22	12	15	8	117	93	0.359375	0.901384	0.0725897	0.182069	725.897	1820.69	42.4385	106.444	40.2815	100	Confident
293	0	Single Protein	Q7L266	Isoaspartyl peptidase/L-asparaginase (ASGL1_HUMAN)	Q7L266	ASGL1_HUMAN Isoaspartyl peptidase/L-asparaginase OS=Homo sapiens OX=9606 GN=ASRGL1 PE=1 SV=2		11	51.62	51.62	57.14	64.94	22	14	14	9	104	93	0.46	1.58086	0.0929149	0.319316	929.149	3193.16	54.3213	186.683	32.0342	100	Confident
294	0	Single Protein	Q15181	Inorganic pyrophosphatase (IPYR_HUMAN)	Q15181	IPYR_HUMAN Inorganic pyrophosphatase OS=Homo sapiens OX=9606 GN=PPA1 PE=1 SV=2		10	70.24	70.24	79.24	87.89	22	14	11	8	96	79	0.311024	1.44844	0.0628233	0.292568	628.233	2925.68	36.7287	171.045	32.6392	100	Confident
295	0	Single Protein	Q9Y646	Carboxypeptidase Q (CBPQ_HUMAN)	Q9Y646	CBPQ_HUMAN Carboxypeptidase Q OS=Homo sapiens OX=9606 GN=CPQ PE=1 SV=1		8	29.45	29.45	55.08	66.95	22	9	9	4	73	55	0.170886	0.619207	0.0345171	0.125073	345.171	1250.73	20.1799	73.122	51.8545	100	Confident
296	0	Single Protein	Q6UX06	Olfactomedin-4 (OLFM4_HUMAN)	Q6UX06	OLFM4_HUMAN Olfactomedin-4 OS=Homo sapiens OX=9606 GN=OLFM4 PE=1 SV=1		13	26.47	26.47	51.57	67.84	22	10	22	10	70	53	0.153179	0.668101	0.0309405	0.134949	309.405	1349.49	18.0889	78.8958	57.2438	100	Confident
297	0	Single Protein	P31939	Bifunctional purine biosynthesis protein ATIC (PUR9_HUMAN)	P31939	PUR9_HUMAN Bifunctional purine biosynthesis protein ATIC OS=Homo sapiens OX=9606 GN=ATIC PE=1 SV=3		2	25.17	25.17	50.68	89.19	22	10	5	3	62	45	0.0833333	0.425103	0.0168324	0.085866	168.324	858.66	9.84081	50.2003	64.5753	100	Confident
298	0	Single Protein	P31948	Stress-induced-phosphoprotein 1 (STIP1_HUMAN)	P31948	STIP1_HUMAN Stress-induced-phosphoprotein 1 OS=Homo sapiens OX=9606 GN=STIP1 PE=1 SV=1		11	17.13	17.13	46.22	78.45	22	8	6	3	60	44	0.0938967	0.235817	0.0189661	0.0476323	189.661	476.323	11.0882	27.8475	62.5994	100	Confident
299	0	Single Protein	Q8TC56	Protein FAM71B (FA71B_HUMAN)	Q8TC56	FA71B_HUMAN Protein FAM71B OS=Homo sapiens OX=9606 GN=FAM71B PE=1 SV=2			14.05	14.05	46.94	68.76	22	6	22	6	60	41	0.09375	0.188502	0.0189365	0.0380753	189.365	380.753	11.0709	22.2602	64.7156	100	Confident
300	0	Single Protein	Q9UL15	BAG family molecular chaperone regulator 5 (BAG5_HUMAN)	Q9UL15	BAG5_HUMAN BAG family molecular chaperone regulator 5 OS=Homo sapiens OX=9606 GN=BAG5 PE=1 SV=1		14	34.68	34.68	57.27	85.46	22	10	22	10	54	42	0.10733	0.417474	0.0216794	0.0843251	216.794	843.251	12.6746	49.2994	51.1677	100	Confident
301	0	Single Protein	Q13939	Calicin (CALI_HUMAN)	Q13939	CALI_HUMAN Calicin OS=Homo sapiens OX=9606 GN=CCIN PE=1 SV=3		9	28.06	28.06	54.25	81.8	22	10	22	10	48	28	0.0582121	0.425103	0.0117582	0.085866	117.582	858.66	6.87425	50.2003	66.5388	100	Confident
302	0	Single Protein	Q5D862	Filaggrin-2 (FILA2_HUMAN)	Q5D862	FILA2_HUMAN Filaggrin-2 OS=Homo sapiens OX=9606 GN=FLG2 PE=1 SV=1		1	1.17	1.17	14.39	47.68	22	2	22	2	36	9	0.00789474	0.0272967	0.00159465	0.00551364	15.9465	55.1364	0.932287	3.22346	247.928	100	Confident
303	0	Single Protein	P01037	Cystatin-SN (CYTN_HUMAN)	P01037	CYTN_HUMAN Cystatin-SN OS=Homo sapiens OX=9606 GN=CST1 PE=1 SV=3		20	58.16	58.16	64.54	87.94	21	16	7	4	413	338	1.3172	6.74264	0.266061	1.36194	2660.61	13619.4	155.548	796.236	16.3773	100	Confident
304	0	Single Protein	Q9BZX4	Ropporin-1B (ROP1B_HUMAN)	Q9BZX4	ROP1B_HUMAN Ropporin-1B OS=Homo sapiens OX=9606 GN=ROPN1B PE=1 SV=1		3	79.25	79.25	86.79	91.04	21	16	4	4	374	302	1.01554	5.30957	0.205129	1.07247	2051.29	10724.7	119.925	627.006	23.9483	100	Confident
305	0	Single Protein	P09228	Cystatin-SA (CYTT_HUMAN)	P09228	CYTT_HUMAN Cystatin-SA OS=Homo sapiens OX=9606 GN=CST2 PE=1 SV=1		20	60.99	60.99	63.12	89.36	21	17	12	8	308	252	1.03439	10.5478	0.208936	2.13054	2089.36	21305.4	122.151	1245.59	16.4342	100	Confident
306	0	Single Protein	P62805	Histone H4 (H4_HUMAN)	P62805	H4_HUMAN Histone H4 OS=Homo sapiens OX=9606 GN=H4C1 PE=1 SV=2		6	58.25	58.25	59.22	76.7	21	14	21	14	274	249	3.11392	2.63078	0.628978	0.531388	6289.78	5313.88	367.722	310.668	11.3604	100	Confident
307	0	Single Protein	P31947	14-3-3 protein sigma (1433S_HUMAN)	P31947	1433S_HUMAN 14-3-3 protein sigma OS=Homo sapiens OX=9606 GN=SFN PE=1 SV=1		1	60.89	60.89	72.58	87.9	21	13	18	10	203	179	0.421254	1.62636	0.0850886	0.328507	850.886	3285.07	49.7457	192.057	27.7567	100	Confident
308	0	Single Protein	P31946	14-3-3 protein beta/alpha (1433B_HUMAN)	P31946	1433B_HUMAN 14-3-3 protein beta/alpha OS=Homo sapiens OX=9606 GN=YWHAB PE=1 SV=3		20	43.9	43.9	71.54	87.8	21	10	8	5	178	153	0.314043	1.10175	0.0634332	0.222541	634.332	2225.41	37.0853	130.105	28.0648	100	Confident
309	0	Single Protein	Q13162	Peroxiredoxin-4 (PRDX4_HUMAN)	Q13162	PRDX4_HUMAN Peroxiredoxin-4 OS=Homo sapiens OX=9606 GN=PRDX4 PE=1 SV=1		X	57.56	57.56	70.48	90.04	21	14	2	1	154	136	0.407787	2.16228	0.0823684	0.436756	823.684	4367.56	48.1554	255.343	30.5208	100	Confident
310	0	Related Proteins	E9PBS1	Multifunctional protein ADE2 (Fragment) (E9PBS1_HUMAN)	E9PBS1,P22234	E9PBS1_HUMAN Multifunctional protein ADE2 (Fragment) OS=Homo sapiens OX=9606 GN=PAICS PE=1 SV=1,PUR6_HUMAN Multifunctional protein ADE2 OS=Homo sapiens OX=9606 GN=PAICS PE=1 SV=3	P22234	4	44.07	44.07	55.93	72.15	21	14	7	4	126	107	0.229866	0.957342	0.0464303	0.193372	464.303	1933.72	27.1448	113.052	45.6224	100	Confident
311	0	Single Protein	O43692	Peptidase inhibitor 15 (PI15_HUMAN)	O43692	PI15_HUMAN Peptidase inhibitor 15 OS=Homo sapiens OX=9606 GN=PI15 PE=1 SV=1		8	67.83	67.83	72.48	61.63	21	14	20	13	118	105	0.641509	3.32876	0.129578	0.672373	1295.78	6723.73	75.7557	393.092	29.046	100	Confident
312	0	Single Protein	Q9H3G5	Probable serine carboxypeptidase CPVL (CPVL_HUMAN)	Q9H3G5	CPVL_HUMAN Probable serine carboxypeptidase CPVL OS=Homo sapiens OX=9606 GN=CPVL PE=1 SV=2		7	30.67	30.67	43.91	64.92	21	13	5	4	108	100	0.317152	1.00598	0.0640612	0.203196	640.612	2031.96	37.4524	118.795	54.1291	100	Confident
313	0	Single Protein	Q9BUN1	Protein MENT (MENT_HUMAN)	Q9BUN1	MENT_HUMAN Protein MENT OS=Homo sapiens OX=9606 GN=MENT PE=1 SV=1			52.2	52.2	74.78	90.03	21	11	21	11	104	83	0.270358	1.06199	0.0546094	0.214509	546.094	2145.09	31.9265	125.41	36.7463	100	Confident
314	0	Single Protein	P18065	Insulin-like growth factor-binding protein 2 (IBP2_HUMAN)	P18065	IBP2_HUMAN Insulin-like growth factor-binding protein 2 OS=Homo sapiens OX=9606 GN=IGFBP2 PE=1 SV=2		2	40.62	40.62	58.46	67.38	21	10	12	5	98	84	0.369863	0.930698	0.0747082	0.187991	747.082	1879.91	43.677	109.906	34.7912	100	Confident
315	0	Single Protein	P50995	Annexin A11 (ANX11_HUMAN)	P50995	ANX11_HUMAN Annexin A11 OS=Homo sapiens OX=9606 GN=ANXA11 PE=1 SV=1		10	17.23	17.23	35.05	52.48	21	9	11	3	88	62	0.207547	0.489625	0.0419222	0.0988988	419.222	988.988	24.5092	57.8197	54.3551	100	Confident
316	0	Single Protein	P42025	Beta-centractin (ACTY_HUMAN)	P42025	ACTY_HUMAN Beta-centractin OS=Homo sapiens OX=9606 GN=ACTR1B PE=1 SV=1		2	46.01	46.01	62.23	88.03	21	14	9	5	67	59	0.172205	1.01534	0.0347836	0.205087	347.836	2050.87	20.3357	119.901	42.2667	100	Confident
317	0	Related Proteins	F8VZY9	Keratin, type I cytoskeletal 18 (F8VZY9_HUMAN)	F8VZY9,P05783	F8VZY9_HUMAN Keratin, type I cytoskeletal 18 OS=Homo sapiens OX=9606 GN=KRT18 PE=1 SV=1,K1C18_HUMAN Keratin, type I cytoskeletal 18 OS=Homo sapiens OX=9606 GN=KRT18 PE=1 SV=2	P05783	12	24.04	24.04	45.27	72.12	21	8	19	7	54	37	0.124113	0.44544	0.0250695	0.0899739	250.695	899.739	14.6565	52.6019	43.7474	100	Confident
318	0	Single Protein	Q96M29	Tektin-5 (TEKT5_HUMAN)	Q96M29	TEKT5_HUMAN Tektin-5 OS=Homo sapiens OX=9606 GN=TEKT5 PE=1 SV=1		16	20.41	20.41	57.94	87.22	21	7	14	5	51	39	0.0874704	0.29155	0.0176681	0.0588898	176.681	588.898	10.3294	34.429	56.2582	100	Confident
319	0	Single Protein	P17655	Calpain-2 catalytic subunit (CAN2_HUMAN)	P17655	CAN2_HUMAN Calpain-2 catalytic subunit OS=Homo sapiens OX=9606 GN=CAPN2 PE=1 SV=6		1	18.14	18.14	44.71	79.57	21	8	20	7	49	34	0.0574506	0.255352	0.0116044	0.0515782	116.044	515.782	6.78433	30.1544	79.9448	100	Confident
320	0	Related Proteins	H0Y6A4	Glycodelin (Fragment) (H0Y6A4_HUMAN)	H0Y6A4,P09466,Q5T6T6	H0Y6A4_HUMAN Glycodelin (Fragment) OS=Homo sapiens OX=9606 GN=PAEP PE=1 SV=1,PAEP_HUMAN Glycodelin OS=Homo sapiens OX=9606 GN=PAEP PE=1 SV=2,Q5T6T6_HUMAN Glycodelin (Fragment) OS=Homo sapiens OX=9606 GN=PAEP PE=1 SV=1	P09466,Q5T6T6	9	53.17	53.17	56.35	57.94	20	19	3	3	632	583	4.19863	21.7585	0.848076	4.39497	8480.76	43949.7	495.815	2569.45	14.9025	100	Confident
321	0	Single Protein	H0Y4U4	Glycodelin (Fragment) (H0Y4U4_HUMAN)	H0Y4U4	H0Y4U4_HUMAN Glycodelin (Fragment) OS=Homo sapiens OX=9606 GN=PAEP PE=1 SV=1		9	58.02	58.02	65.65	86.26	20	18	2	1	608	567	2.5708	7.85867	0.519272	1.58736	5192.72	15873.6	303.585	928.028	15.0528	100	Confident
322	0	Single Protein	O95716	Ras-related protein Rab-3D (RAB3D_HUMAN)	O95716	RAB3D_HUMAN Ras-related protein Rab-3D OS=Homo sapiens OX=9606 GN=RAB3D PE=1 SV=1		19	59.36	59.36	74.89	89.5	20	15	12	7	272	203	0.717092	3.21697	0.144845	0.649791	1448.45	6497.91	84.6812	379.89	24.2518	100	Confident
323	0	Single Protein	J3KT65	Actin, cytoplasmic 2 (J3KT65_HUMAN)	J3KT65	J3KT65_HUMAN Actin, cytoplasmic 2 OS=Homo sapiens OX=9606 GN=ACTG1 PE=1 SV=1		17	39.39	39.39	64.65	71.72	20	14	3	2	189	166	0.553991	5.66085	0.1119	1.14343	1119	11434.3	65.4206	668.488	21.7898	100	Confident
324	0	Single Protein	P08118	Beta-microseminoprotein (MSMB_HUMAN)	P08118	MSMB_HUMAN Beta-microseminoprotein OS=Homo sapiens OX=9606 GN=MSMB PE=1 SV=1		10	58.77	58.77	66.67	27.19	20	13	20	13	179	153	4.83871	7.48343	0.977365	1.51157	9773.65	15115.7	571.402	883.716	12.8561	100	Confident
325	0	Single Protein	A0A6Q8PH58	Actin, cytoplasmic 1 (A0A6Q8PH58_HUMAN)	A0A6Q8PH58	A0A6Q8PH58_HUMAN Actin, cytoplasmic 1 OS=Homo sapiens OX=9606 GN=ACTB PE=1 SV=1		7	51.66	51.66	89.4	91.39	20	14	3	2	169	146	0.425121	9	0.0858697	1.8179	858.697	18179	50.2024	1062.81	16.4712	100	Confident
326	0	Single Protein	Q9Y277	Voltage-dependent anion-selective channel protein 3 (VDAC3_HUMAN)	Q9Y277	VDAC3_HUMAN Voltage-dependent anion-selective channel protein 3 OS=Homo sapiens OX=9606 GN=VDAC3 PE=1 SV=1		8	56.18	56.18	66.43	75.27	20	12	5	5	161	139	0.619718	1.43835	0.125176	0.290531	1251.76	2905.31	73.1824	169.855	30.6393	100	Confident
327	0	Single Protein	Q04760	Lactoylglutathione lyase (LGUL_HUMAN)	Q04760	LGUL_HUMAN Lactoylglutathione lyase OS=Homo sapiens OX=9606 GN=GLO1 PE=1 SV=4		6	58.15	58.15	73.37	88.04	20	13	20	13	139	116	0.709877	2.67466	0.143387	0.540252	1433.87	5402.52	83.8291	315.85	20.7642	100	Confident
328	0	Single Protein	P00492	Hypoxanthine-guanine phosphoribosyltransferase (HPRT_HUMAN)	P00492	HPRT_HUMAN Hypoxanthine-guanine phosphoribosyltransferase OS=Homo sapiens OX=9606 GN=HPRT1 PE=1 SV=2		X	64.68	64.68	72.94	87.61	20	15	18	13	131	119	0.612565	2.43332	0.123731	0.491504	1237.31	4915.04	72.3377	287.35	24.5636	100	Confident
329	0	Related Proteins	E9PHT9	Annexin (E9PHT9_HUMAN)	E9PHT9,P08758	E9PHT9_HUMAN Annexin OS=Homo sapiens OX=9606 GN=ANXA5 PE=1 SV=1,ANXA5_HUMAN Annexin A5 OS=Homo sapiens OX=9606 GN=ANXA5 PE=1 SV=2	P08758	4	62.58	62.58	73.62	87.12	20	14	6	3	130	111	0.774648	3.32876	0.15647	0.672373	1564.7	6723.73	91.4779	393.092	18.2125	100	Confident
330	0	Single Protein	Q7Z4W1	L-xylulose reductase (DCXR_HUMAN)	Q7Z4W1	DCXR_HUMAN L-xylulose reductase OS=Homo sapiens OX=9606 GN=DCXR PE=1 SV=2		17	69.67	69.67	69.67	90.57	20	14	4	4	128	114	0.497738	2.83119	0.100537	0.571868	1005.37	5718.68	58.7777	334.334	25.8966	100	Confident
331	0	Single Protein	P16562	Cysteine-rich secretory protein 2 (CRIS2_HUMAN)	P16562	CRIS2_HUMAN Cysteine-rich secretory protein 2 OS=Homo sapiens OX=9606 GN=CRISP2 PE=1 SV=1		6	45.68	45.68	62.14	63.37	20	14	17	11	112	88	0.49026	3.06159	0.099027	0.618406	990.27	6184.06	57.8946	361.542	27.2409	100	Confident
332	0	Single Protein	P08754	Guanine nucleotide-binding protein G(i) subunit alpha-3 (GNAI3_HUMAN)	P08754	GNAI3_HUMAN Guanine nucleotide-binding protein G(i) subunit alpha-3 OS=Homo sapiens OX=9606 GN=GNAI3 PE=1 SV=3		1	40.68	40.68	53.11	68.93	20	12	10	5	105	93	0.222678	0.757511	0.0449784	0.153009	449.784	1530.09	26.2959	89.4542	40.5063	100	Confident
333	0	Related Proteins	M0QZI8	Kallikrein-11 (Fragment) (M0QZI8_HUMAN)	M0QZI8,Q9UBX7	M0QZI8_HUMAN Kallikrein-11 (Fragment) OS=Homo sapiens OX=9606 GN=KLK11 PE=1 SV=1,KLK11_HUMAN Kallikrein-11 OS=Homo sapiens OX=9606 GN=KLK11 PE=1 SV=2	Q9UBX7	19	52.35	52.35	70	91.18	20	14	3	1	99	89	0.56129	6.49894	0.113374	1.31271	1133.74	13127.1	66.2826	767.458	18.7749	100	Confident
334	0	Single Protein	Q15008	26S proteasome non-ATPase regulatory subunit 6 (PSMD6_HUMAN)	Q15008	PSMD6_HUMAN 26S proteasome non-ATPase regulatory subunit 6 OS=Homo sapiens OX=9606 GN=PSMD6 PE=1 SV=1		3	41.13	36.5	62.98	86.38	20	11	6	3	98	64	0.190476	0.598467	0.0384741	0.120884	384.741	1208.84	22.4933	70.6728	45.5023	100	Confident
335	0	Single Protein	Q01459	Di-N-acetylchitobiase (DIAC_HUMAN)	Q01459	DIAC_HUMAN Di-N-acetylchitobiase OS=Homo sapiens OX=9606 GN=CTBS PE=1 SV=1		1	38.7	36.62	57.92	78.18	20	11	20	11	92	68	0.222591	0.982884	0.044961	0.198532	449.61	1985.32	26.2857	116.068	43.7316	100	Confident
336	0	Related Proteins	H0Y2X5	Aldehyde dehydrogenase 1 family, member A3, isoform CRA_b (H0Y2X5_HUMAN)	H0Y2X5,P47895	H0Y2X5_HUMAN Aldehyde dehydrogenase 1 family, member A3, isoform CRA_b OS=Homo sapiens OX=9606 GN=ALDH1A3 PE=1 SV=1,AL1A3_HUMAN Aldehyde dehydrogenase family 1 member A3 OS=Homo sapiens OX=9606 GN=ALDH1A3 PE=1 SV=2	P47895	15	34.57	34.57	55.06	71.36	20	10	14	6	84	66	0.179931	0.584893	0.036344	0.118142	363.44	1181.42	21.248	69.0699	44.2287	100	Confident
337	0	Single Protein	Q99519	Sialidase-1 (NEUR1_HUMAN)	Q99519	NEUR1_HUMAN Sialidase-1 OS=Homo sapiens OX=9606 GN=NEU1 PE=1 SV=1		6	42.41	42.41	54.46	63.13	20	12	4	3	83	69	0.259542	1.15443	0.0524246	0.233183	524.246	2331.83	30.6492	136.327	45.4386	100	Confident
338	0	Single Protein	P21217	3-galactosyl-N-acetylglucosaminide 4-alpha-L-fucosyltransferase FUT3 (FUT3_HUMAN)	P21217	FUT3_HUMAN 3-galactosyl-N-acetylglucosaminide 4-alpha-L-fucosyltransferase FUT3 OS=Homo sapiens OX=9606 GN=FUT3 PE=1 SV=1		19	37.4	37.4	60.66	89.75	20	10	4	2	83	60	0.185185	0.832981	0.0374053	0.168253	374.053	1682.53	21.8685	98.3665	42.0902	100	Confident
339	0	Single Protein	P19835	Bile salt-activated lipase (CEL_HUMAN)	P19835	CEL_HUMAN Bile salt-activated lipase OS=Homo sapiens OX=9606 GN=CEL PE=1 SV=3		9	15.67	15.67	35.59	48.34	20	9	19	9	76	52	0.14011	0.43845	0.0283006	0.088562	283.006	885.62	16.5455	51.7764	79.2717	100	Confident
340	0	Single Protein	Q9NSD9	Phenylalanine--tRNA ligase beta subunit (SYFB_HUMAN)	Q9NSD9	SYFB_HUMAN Phenylalanine--tRNA ligase beta subunit OS=Homo sapiens OX=9606 GN=FARSB PE=1 SV=3		2	18.51	18.51	37.52	77.59	20	9	20	9	73	58	0.126915	0.350314	0.0256353	0.0707595	256.353	707.595	14.9873	41.3685	66.0735	100	Confident
341	0	Single Protein	Q9H993	Damage-control phosphatase ARMT1 (ARMT1_HUMAN)	Q9H993	ARMT1_HUMAN Damage-control phosphatase ARMT1 OS=Homo sapiens OX=9606 GN=ARMT1 PE=1 SV=1		6	36.51	36.51	47.39	66.21	20	8	9	2	72	50	0.171233	0.550516	0.0345871	0.111198	345.871	1111.98	20.2208	65.0102	51.1399	100	Confident
342	0	Related Proteins	A0A6Q8PGA8	Diadenosine tetraphosphate synthetase (A0A6Q8PGA8_HUMAN)	A0A6Q8PGA8,A0A6Q8PGI6,A0A6Q8PGW4,A0A6Q8PGZ8,A0A6Q8PHH9,P41250	A0A6Q8PGA8_HUMAN Diadenosine tetraphosphate synthetase OS=Homo sapiens OX=9606 GN=GARS1 PE=1 SV=1,A0A6Q8PGI6_HUMAN Diadenosine tetraphosphate synthetase OS=Homo sapiens OX=9606 GN=GARS1 PE=1 SV=1,A0A6Q8PGW4_HUMAN Diadenosine tetraphosphate synthetase OS=Homo sapiens OX=9606 GN=GARS1 PE=1 SV=1,A0A6Q8PGZ8_HUMAN Diadenosine tetraphosphate synthetase OS=Homo sapiens OX=9606 GN=GARS1 PE=1 SV=1,A0A6Q8P…	A0A6Q8PGI6,A0A6Q8PGW4,A0A6Q8PGZ8,A0A6Q8PHH9,P41250	7	16.69	16.69	36.6	87.41	20	7	3	2	69	46	0.0737018	0.203538	0.014887	0.0411124	148.87	411.124	8.70343	24.0357	77.3864	100	Confident
343	0	Single Protein	Q08431	Lactadherin (MFGM_HUMAN)	Q08431	MFGM_HUMAN Lactadherin OS=Homo sapiens OX=9606 GN=MFGE8 PE=1 SV=3		15	40.05	40.05	52.71	90.96	20	11	8	5	60	51	0.133523	1.02095	0.0269701	0.20622	269.701	2062.2	15.7677	120.564	43.0775	100	Confident
344	0	Related Proteins	A0A3B3ITK7	Phosphoglucomutase-1 (A0A3B3ITK7_HUMAN)	A0A3B3ITK7,P36871	A0A3B3ITK7_HUMAN Phosphoglucomutase-1 OS=Homo sapiens OX=9606 GN=PGM1 PE=1 SV=1,PGM1_HUMAN Phosphoglucomutase-1 OS=Homo sapiens OX=9606 GN=PGM1 PE=1 SV=3	P36871	1	15.58	15.58	37.84	77.4	20	6	20	6	59	34	0.0685841	0.258925	0.0138532	0.0523	138.532	523	8.09907	30.5764	63.9175	100	Confident
345	0	Single Protein	Q9UEW8	STE20/SPS1-related proline-alanine-rich protein kinase (STK39_HUMAN)	Q9UEW8	STK39_HUMAN STE20/SPS1-related proline-alanine-rich protein kinase OS=Homo sapiens OX=9606 GN=STK39 PE=1 SV=3		2	22.02	22.02	48.81	65.69	20	7	16	7	52	30	0.0810056	0.286397	0.0163622	0.057849	163.622	578.49	9.56593	33.8205	59.4365	100	Confident
346	0	Single Protein	P02748	Complement component C9 (CO9_HUMAN)	P02748	CO9_HUMAN Complement component C9 OS=Homo sapiens OX=9606 GN=C9 PE=1 SV=2		5	13.06	13.06	37.92	75.67	20	5	20	5	40	22	0.0496454	0.184485	0.0100278	0.0372638	100.278	372.638	5.86261	21.7857	63.1327	100	Confident
347	0	Single Protein	P17050	Alpha-N-acetylgalactosaminidase (NAGAB_HUMAN)	P17050	NAGAB_HUMAN Alpha-N-acetylgalactosaminidase OS=Homo sapiens OX=9606 GN=NAGA PE=1 SV=2		22	20.44	20.44	51.09	65.21	20	6	20	6	34	18	0.0671642	0.561523	0.0135664	0.113421	135.664	1134.21	7.9314	66.3101	46.5339	100	Confident
348	0	Single Protein	P55809	Succinyl-CoA:3-ketoacid coenzyme A transferase 1, mitochondrial (SCOT1_HUMAN)	P55809	SCOT1_HUMAN Succinyl-CoA:3-ketoacid coenzyme A transferase 1, mitochondrial OS=Homo sapiens OX=9606 GN=OXCT1 PE=1 SV=1		5	16.73	16.73	50.58	73.85	20	4	7	2	32	17	0.0390625	0.165914	0.00789019	0.0335129	78.9019	335.129	4.61288	19.5928	56.1219	100	Confident
349	0	Related Proteins	F5GZ11	L-lactate dehydrogenase C chain (F5GZ11_HUMAN)	F5GZ11,F5H155,G3XAP5,P07864	F5GZ11_HUMAN L-lactate dehydrogenase C chain OS=Homo sapiens OX=9606 GN=LDHC PE=1 SV=1,F5H155_HUMAN L-lactate dehydrogenase OS=Homo sapiens OX=9606 GN=LDHC PE=1 SV=1,G3XAP5_HUMAN L-lactate dehydrogenase OS=Homo sapiens OX=9606 GN=LDHC PE=1 SV=1,LDHC_HUMAN L-lactate dehydrogenase C chain OS=Homo sapiens OX=9606 GN=LDHC PE=1 SV=4	F5H155,G3XAP5,P07864	11	46.11	46.11	53.89	89.22	19	15	1	1	192	174	0.60179	5.15848	0.121555	1.04196	1215.55	10419.6	71.0652	609.164	18.2735	100	Confident
350	0	Single Protein	P08294	Extracellular superoxide dismutase [Cu-Zn] (SODE_HUMAN)	P08294	SODE_HUMAN Extracellular superoxide dismutase [Cu-Zn] OS=Homo sapiens OX=9606 GN=SOD3 PE=1 SV=2		4	51.67	51.67	57.5	58.33	19	16	15	13	173	159	1.12857	3.12463	0.227959	0.63114	2279.59	6311.4	133.273	368.986	25.8347	100	Confident
351	0	Single Protein	P28066	Proteasome subunit alpha type-5 (PSA5_HUMAN)	P28066	PSA5_HUMAN Proteasome subunit alpha type-5 OS=Homo sapiens OX=9606 GN=PSMA5 PE=1 SV=3		1	65.98	65.98	77.18	69.29	19	13	19	13	153	141	0.838323	3.46684	0.169332	0.700262	1693.32	7002.62	98.9974	409.398	26.3942	100	Confident
352	0	Related Proteins	P10768	S-formylglutathione hydrolase (ESTD_HUMAN)	P10768,X6RA14	ESTD_HUMAN S-formylglutathione hydrolase OS=Homo sapiens OX=9606 GN=ESD PE=1 SV=2,X6RA14_HUMAN S-formylglutathione hydrolase OS=Homo sapiens OX=9606 GN=ESD PE=1 SV=1	X6RA14	13	57.09	57.09	77.3	90.43	19	12	2	2	131	111	0.254902	1.6827	0.0514874	0.339886	514.874	3398.86	30.1013	198.709	31.4425	100	Confident
353	0	Single Protein	Q12841	Follistatin-related protein 1 (FSTL1_HUMAN)	Q12841	FSTL1_HUMAN Follistatin-related protein 1 OS=Homo sapiens OX=9606 GN=FSTL1 PE=1 SV=1		3	39.94	39.94	50.97	87.34	19	15	5	4	126	110	0.408922	1.37137	0.0825977	0.277002	825.977	2770.02	48.2895	161.945	34.9629	100	Confident
354	0	Related Proteins	E7EP32	Guanine nucleotide-binding protein G(I)/G(S)/G(T) subunit beta-2 (E7EP32_HUMAN)	E7EP32,P62879	E7EP32_HUMAN Guanine nucleotide-binding protein G(I)/G(S)/G(T) subunit beta-2 OS=Homo sapiens OX=9606 GN=GNB2 PE=1 SV=1,GBB2_HUMAN Guanine nucleotide-binding protein G(I)/G(S)/G(T) subunit beta-2 OS=Homo sapiens OX=9606 GN=GNB2 PE=1 SV=3	P62879	7	45.95	45.95	68.58	55.07	19	12	6	4	118	106	0.47137	1.78256	0.0952115	0.360057	952.115	3600.57	55.664	210.502	32.3875	100	Confident
355	0	Related Proteins	P17612	cAMP-dependent protein kinase catalytic subunit alpha (KAPCA_HUMAN)	P17612,Q15136	KAPCA_HUMAN cAMP-dependent protein kinase catalytic subunit alpha OS=Homo sapiens OX=9606 GN=PRKACA PE=1 SV=2,Q15136_HUMAN Protein kinase A-alpha (Fragment) OS=Homo sapiens OX=9606 GN=PRKACA PE=1 SV=1	Q15136	19	35.33	35.33	42.74	77.21	19	10	3	2	115	101	0.309963	0.584893	0.0626091	0.118142	626.091	1181.42	36.6035	69.0699	40.564	100	Confident
356	0	Single Protein	P25788	Proteasome subunit alpha type-3 (PSA3_HUMAN)	P25788	PSA3_HUMAN Proteasome subunit alpha type-3 OS=Homo sapiens OX=9606 GN=PSMA3 PE=1 SV=2		14	40.39	40.39	57.25	67.84	19	13	9	6	114	89	0.508671	1.62636	0.102746	0.328507	1027.46	3285.07	60.0688	192.057	28.4151	100	Confident
357	0	Related Proteins	C9J177	Protein phosphatase 1 regulatory subunit 7 (Fragment) (C9J177_HUMAN)	C9J177,C9JD73,H7C003,Q15435	C9J177_HUMAN Protein phosphatase 1 regulatory subunit 7 (Fragment) OS=Homo sapiens OX=9606 GN=PPP1R7 PE=1 SV=1,C9JD73_HUMAN Protein phosphatase 1 regulatory subunit 7 (Fragment) OS=Homo sapiens OX=9606 GN=PPP1R7 PE=1 SV=1,H7C003_HUMAN Protein phosphatase 1 regulatory subunit 7 (Fragment) OS=Homo sapiens OX=9606 GN=PPP1R7 PE=1 SV=1,PP1R7_HUMAN Protein phosphatase 1 regulatory subunit 7 OS=Homo sap…	C9JD73,H7C003,Q15435	2	52.6	52.6	56.06	87.2	19	12	3	2	109	92	0.365079	1.06914	0.073742	0.215954	737.42	2159.54	43.1121	126.254	33.6629	100	Confident
358	0	Single Protein	G3V295	Proteasome subunit alpha type (G3V295_HUMAN)	G3V295	G3V295_HUMAN Proteasome subunit alpha type OS=Homo sapiens OX=9606 GN=PSMA6 PE=1 SV=1		14	59.61	59.61	75.37	69.46	19	13	8	6	95	78	0.542553	1.91263	0.10959	0.38633	1095.9	3863.3	64.0699	225.862	22.8273	100	Confident
359	0	Single Protein	Q8WVQ1	Soluble calcium-activated nucleotidase 1 (CANT1_HUMAN)	Q8WVQ1	CANT1_HUMAN Soluble calcium-activated nucleotidase 1 OS=Homo sapiens OX=9606 GN=CANT1 PE=1 SV=1		17	46.63	46.63	58.85	73.82	19	12	9	6	92	77	0.260135	0.961927	0.0525444	0.194299	525.444	1942.99	30.7193	113.594	44.8117	100	Confident
360	0	Single Protein	P20933	N(4)-(beta-N-acetylglucosaminyl)-L-asparaginase (ASPG_HUMAN)	P20933	ASPG_HUMAN N(4)-(beta-N-acetylglucosaminyl)-L-asparaginase OS=Homo sapiens OX=9606 GN=AGA PE=1 SV=2		4	24.86	24.86	53.76	58.96	19	9	10	6	87	64	0.303922	0.951293	0.0613888	0.192151	613.888	1921.51	35.89	112.338	37.1843	100	Confident
361	0	Single Protein	P35625	Metalloproteinase inhibitor 3 (TIMP3_HUMAN)	P35625	TIMP3_HUMAN Metalloproteinase inhibitor 3 OS=Homo sapiens OX=9606 GN=TIMP3 PE=1 SV=2		22	43.13	43.13	75.36	68.25	19	10	17	8	85	76	0.493056	1.42446	0.0995917	0.287725	995.917	2877.25	58.2248	168.214	24.1288	100	Confident
362	0	Single Protein	P13716	Delta-aminolevulinic acid dehydratase (HEM2_HUMAN)	P13716	HEM2_HUMAN Delta-aminolevulinic acid dehydratase OS=Homo sapiens OX=9606 GN=ALAD PE=1 SV=1		9	44.55	44.55	63.33	69.39	19	13	12	7	84	75	0.318777	1.41186	0.0643895	0.285181	643.895	2851.81	37.6443	166.727	36.2714	100	Confident
363	0	Single Protein	O75083	WD repeat-containing protein 1 (WDR1_HUMAN)	O75083	WDR1_HUMAN WD repeat-containing protein 1 OS=Homo sapiens OX=9606 GN=WDR1 PE=1 SV=4		4	35.81	35.81	50.5	80.2	19	13	10	6	84	68	0.139918	0.690714	0.0282618	0.139517	282.618	1395.17	16.5228	81.5662	66.1519	100	Confident
364	0	Related Proteins	B4DTR8	Phospholipase A1 (B4DTR8_HUMAN)	B4DTR8,Q9Y5X9	B4DTR8_HUMAN Phospholipase A1 OS=Homo sapiens OX=9606 GN=LIPG PE=1 SV=1,LIPE_HUMAN Endothelial lipase OS=Homo sapiens OX=9606 GN=LIPG PE=1 SV=1	Q9Y5X9	18	29.81	29.81	50.23	87.79	19	10	9	5	83	69	0.181818	0.544114	0.0367252	0.109905	367.252	1099.05	21.4709	64.2542	48.9315	100	Confident
365	0	Single Protein	P43686	26S proteasome regulatory subunit 6B (PRS6B_HUMAN)	P43686	PRS6B_HUMAN 26S proteasome regulatory subunit 6B OS=Homo sapiens OX=9606 GN=PSMC4 PE=1 SV=2		19	39.95	39.95	54.07	64.11	19	11	19	11	77	65	0.227612	0.694988	0.0459751	0.14038	459.751	1403.8	26.8786	82.071	47.3365	100	Confident
366	0	Single Protein	Q16769	Glutaminyl-peptide cyclotransferase (QPCT_HUMAN)	Q16769	QPCT_HUMAN Glutaminyl-peptide cyclotransferase OS=Homo sapiens OX=9606 GN=QPCT PE=1 SV=1		2	38.23	38.23	70.36	63.99	19	9	7	3	74	57	0.238095	0.995262	0.0480926	0.201032	480.926	2010.32	28.1166	117.53	40.8508	100	Confident
367	0	Related Proteins	F5H5K1	Leucine-rich repeat-containing protein 37B (F5H5K1_HUMAN)	F5H5K1,J3QLI7,J3QSU1,Q96QE4	F5H5K1_HUMAN Leucine-rich repeat-containing protein 37B OS=Homo sapiens OX=9606 GN=LRRC37B PE=1 SV=1,J3QLI7_HUMAN Leucine-rich repeat-containing protein 37B OS=Homo sapiens OX=9606 GN=LRRC37B PE=1 SV=1,J3QSU1_HUMAN Leucine-rich repeat-containing protein 37B OS=Homo sapiens OX=9606 GN=LRRC37B PE=1 SV=1,LR37B_HUMAN Leucine-rich repeat-containing protein 37B OS=Homo sapiens OX=9606 GN=LRRC37B PE=2 S…	J3QLI7,J3QSU1,Q96QE4	17	13.41	11.21	25.78	68.21	19	7	2	2	56	37	0.0610169	0.271972	0.0123247	0.0549353	123.247	549.353	7.20547	32.1171	96.3725	100	Confident
368	0	Single Protein	Q9H223	EH domain-containing protein 4 (EHD4_HUMAN)	Q9H223	EHD4_HUMAN EH domain-containing protein 4 OS=Homo sapiens OX=9606 GN=EHD4 PE=1 SV=1		15	14.79	14.79	39.37	74.49	19	7	15	5	53	35	0.0794045	0.271972	0.0160388	0.0549353	160.388	549.353	9.37685	32.1171	61.1365	100	Confident
369	0	Single Protein	O60568	Multifunctional procollagen lysine hydroxylase and glycosyltransferase LH3 (PLOD3_HUMAN)	O60568	PLOD3_HUMAN Multifunctional procollagen lysine hydroxylase and glycosyltransferase LH3 OS=Homo sapiens OX=9606 GN=PLOD3 PE=1 SV=1		7	20.05	20.05	33.47	79.95	19	10	5	4	51	42	0.0694915	0.34856	0.0140365	0.0704051	140.365	704.051	8.20623	41.1613	84.7315	100	Confident
370	0	Single Protein	Q9Y266	Nuclear migration protein nudC (NUDC_HUMAN)	Q9Y266	NUDC_HUMAN Nuclear migration protein nudC OS=Homo sapiens OX=9606 GN=NUDC PE=1 SV=1		1	29.61	29.61	65.26	83.99	19	7	13	3	47	35	0.122302	0.347813	0.0247037	0.0702543	247.037	702.543	14.4426	41.0731	38.2191	100	Confident
371	0	Single Protein	P21980	Protein-glutamine gamma-glutamyltransferase 2 (TGM2_HUMAN)	P21980	TGM2_HUMAN Protein-glutamine gamma-glutamyltransferase 2 OS=Homo sapiens OX=9606 GN=TGM2 PE=1 SV=2		20	7.42	7.42	35.08	69.29	19	4	13	3	36	19	0.0357143	0.138513	0.00721389	0.0279781	72.1389	279.781	4.21749	16.357	77.2797	100	Confident
372	0	Single Protein	O60825	6-phosphofructo-2-kinase/fructose-2,6-bisphosphatase 2 (F262_HUMAN)	O60825	F262_HUMAN 6-phosphofructo-2-kinase/fructose-2,6-bisphosphatase 2 OS=Homo sapiens OX=9606 GN=PFKFB2 PE=1 SV=2		1	4.36	4.36	44.16	86.93	19	1	16	1	34	6	0.0136674	0.0349643	0.00276067	0.0070624	27.6067	70.624	1.61398	4.12893	58.4397	100	Doubtful
373	0	Single Protein	P30086	Phosphatidylethanolamine-binding protein 1 (PEBP1_HUMAN)	P30086	PEBP1_HUMAN Phosphatidylethanolamine-binding protein 1 OS=Homo sapiens OX=9606 GN=PEBP1 PE=1 SV=3		12	75.4	75.4	79.14	72.19	18	15	18	15	193	179	1.32593	3.80638	0.267822	0.768846	2678.22	7688.46	156.578	449.494	21.0437	100	Confident
374	0	Single Protein	P30044	Peroxiredoxin-5, mitochondrial (PRDX5_HUMAN)	P30044	PRDX5_HUMAN Peroxiredoxin-5, mitochondrial OS=Homo sapiens OX=9606 GN=PRDX5 PE=1 SV=4		11	56.07	56.07	73.36	88.79	18	12	18	12	165	134	0.7	2.01995	0.141392	0.408008	1413.92	4080.08	82.6628	238.536	22.0725	100	Confident
375	0	Single Protein	P61006	Ras-related protein Rab-8A (RAB8A_HUMAN)	P61006	RAB8A_HUMAN Ras-related protein Rab-8A OS=Homo sapiens OX=9606 GN=RAB8A PE=1 SV=1		19	41.55	41.55	70.05	84.06	18	8	10	2	131	107	0.274234	0.719072	0.0553922	0.145245	553.922	1452.45	32.3842	84.915	23.6532	100	Confident
376	0	Related Proteins	F5GX11	Proteasome subunit alpha type-1 (F5GX11_HUMAN)	F5GX11,P25786	F5GX11_HUMAN Proteasome subunit alpha type-1 OS=Homo sapiens OX=9606 GN=PSMA1 PE=1 SV=1,PSA1_HUMAN Proteasome subunit alpha type-1 OS=Homo sapiens OX=9606 GN=PSMA1 PE=1 SV=1	P25786	11	53.78	53.78	59.66	76.05	18	13	9	8	127	99	0.414365	2.03027	0.083697	0.410092	836.97	4100.92	48.9322	239.754	26.4884	100	Confident
377	0	Related Proteins	P10768	S-formylglutathione hydrolase (ESTD_HUMAN)	P10768,U3KQT1	ESTD_HUMAN S-formylglutathione hydrolase OS=Homo sapiens OX=9606 GN=ESD PE=1 SV=2,U3KQT1_HUMAN S-formylglutathione hydrolase OS=Homo sapiens OX=9606 GN=ESD PE=1 SV=2	U3KQT1	13	53.9	53.9	74.11	90.43	18	11	1	1	118	99	0.207843	1.47091	0.041982	0.297108	419.82	2971.08	24.5441	173.699	31.4425	100	Confident
378	0	Related Proteins	J3KPA1	Cysteine-rich secretory protein 3 (J3KPA1_HUMAN)	J3KPA1,P54108	J3KPA1_HUMAN Cysteine-rich secretory protein 3 OS=Homo sapiens OX=9606 GN=CRISP3 PE=1 SV=1,CRIS3_HUMAN Cysteine-rich secretory protein 3 OS=Homo sapiens OX=9606 GN=CRISP3 PE=1 SV=1	P54108	6	46.74	46.74	60.14	49.28	18	12	6	4	116	107	0.761029	2.01995	0.153719	0.408008	1537.19	4080.08	89.8697	238.536	30.9546	100	Confident
379	0	Single Protein	Q06323	Proteasome activator complex subunit 1 (PSME1_HUMAN)	Q06323	PSME1_HUMAN Proteasome activator complex subunit 1 OS=Homo sapiens OX=9606 GN=PSME1 PE=1 SV=1		14	46.18	46.18	53.82	84.34	18	12	7	6	97	83	0.385714	0.995262	0.07791	0.201032	779.1	2010.32	45.5489	117.53	28.705	100	Confident
380	0	Single Protein	Q5T9G4	Armadillo repeat-containing protein 12 (ARM12_HUMAN)	Q5T9G4	ARM12_HUMAN Armadillo repeat-containing protein 12 OS=Homo sapiens OX=9606 GN=ARMC12 PE=1 SV=1		6	44.12	44.12	55.59	78.24	18	12	15	10	84	75	0.278195	1.06914	0.0561924	0.215954	561.924	2159.54	32.852	126.254	38.6072	100	Confident
381	0	Single Protein	P46926	Glucosamine-6-phosphate isomerase 1 (GNPI1_HUMAN)	P46926	GNPI1_HUMAN Glucosamine-6-phosphate isomerase 1 OS=Homo sapiens OX=9606 GN=GNPDA1 PE=1 SV=1		5	67.13	67.13	76.47	88.93	18	13	1	1	80	70	0.227626	1.47708	0.045978	0.298353	459.78	2983.53	26.8803	174.428	32.6476	100	Confident
382	0	Single Protein	Q9UHL4	Dipeptidyl peptidase 2 (DPP2_HUMAN)	Q9UHL4	DPP2_HUMAN Dipeptidyl peptidase 2 OS=Homo sapiens OX=9606 GN=DPP7 PE=1 SV=3		9	37.2	36.18	47.15	77.85	18	12	5	4	80	61	0.154047	0.800193	0.0311158	0.16163	311.158	1616.3	18.1914	94.4946	54.3072	100	Confident
383	0	Single Protein	P02647	Apolipoprotein A-I (APOA1_HUMAN)	P02647	APOA1_HUMAN Apolipoprotein A-I OS=Homo sapiens OX=9606 GN=APOA1 PE=1 SV=1		11	40.07	40.07	58.8	85.77	18	10	4	2	75	66	0.279476	0.804722	0.056451	0.162545	564.51	1625.45	33.0032	95.0294	30.7589	100	Confident
384	0	Single Protein	Q9UBQ7	Glyoxylate reductase/hydroxypyruvate reductase (GRHPR_HUMAN)	Q9UBQ7	GRHPR_HUMAN Glyoxylate reductase/hydroxypyruvate reductase OS=Homo sapiens OX=9606 GN=GRHPR PE=1 SV=1		9	40.24	40.24	66.16	77.13	18	11	4	2	58	51	0.193676	1.10634	0.0391204	0.223469	391.204	2234.69	22.8711	130.648	35.6457	100	Confident
385	0	Single Protein	Q8NCR6	Spermatid-specific manchette-related protein 1 (SMRP1_HUMAN)	Q8NCR6	SMRP1_HUMAN Spermatid-specific manchette-related protein 1 OS=Homo sapiens OX=9606 GN=SMRP1 PE=1 SV=2			43.51	36.64	75.95	87.79	18	9	13	6	57	40	0.165217	0.873817	0.0333721	0.176501	333.721	1765.01	19.5105	103.189	30.1465	100	Confident
386	0	Single Protein	Q9UNS2	COP9 signalosome complex subunit 3 (CSN3_HUMAN)	Q9UNS2	CSN3_HUMAN COP9 signalosome complex subunit 3 OS=Homo sapiens OX=9606 GN=COPS3 PE=1 SV=3		17	7.57	7.57	58.87	91.49	18	2	4	1	51	17	0.0439276	0.132541	0.0088729	0.0267719	88.729	267.719	5.1874	15.6518	47.842	100	Confident
387	0	Single Protein	P53004	Biliverdin reductase A (BIEA_HUMAN)	P53004	BIEA_HUMAN Biliverdin reductase A OS=Homo sapiens OX=9606 GN=BLVRA PE=1 SV=2		7	39.86	39.86	64.19	74.66	18	8	16	6	50	41	0.180995	0.623777	0.0365591	0.125996	365.591	1259.96	21.3737	73.6616	33.4073	100	Confident
388	0	Single Protein	O75436	Vacuolar protein sorting-associated protein 26A (VP26A_HUMAN)	O75436	VP26A_HUMAN Vacuolar protein sorting-associated protein 26A OS=Homo sapiens OX=9606 GN=VPS26A PE=1 SV=2		10	22.02	22.02	61.77	86.24	18	5	10	2	50	27	0.0921986	0.284386	0.0186231	0.0574429	186.231	574.429	10.8877	33.5831	38.1457	100	Confident
389	0	Single Protein	O60884	DnaJ homolog subfamily A member 2 (DNJA2_HUMAN)	O60884	DNJA2_HUMAN DnaJ homolog subfamily A member 2 OS=Homo sapiens OX=9606 GN=DNAJA2 PE=1 SV=1		16	13.35	13.35	52.43	78.88	18	3	10	3	47	21	0.0646154	0.131283	0.0130516	0.0265178	130.516	265.178	7.63041	15.5032	45.7166	100	Confident
390	0	Single Protein	O76003	Glutaredoxin-3 (GLRX3_HUMAN)	O76003	GLRX3_HUMAN Glutaredoxin-3 OS=Homo sapiens OX=9606 GN=GLRX3 PE=1 SV=2		10	25.07	25.07	60	88.66	18	6	18	6	43	29	0.0942761	0.425103	0.0190427	0.085866	190.427	858.66	11.133	50.2003	37.4082	100	Confident
391	0	Related Proteins	E7ETC2	Serine/threonine-protein phosphatase (E7ETC2_HUMAN)	E7ETC2,Q08209	E7ETC2_HUMAN Serine/threonine-protein phosphatase OS=Homo sapiens OX=9606 GN=PPP3CA PE=1 SV=1,PP2BA_HUMAN Serine/threonine-protein phosphatase 2B catalytic subunit alpha isoform OS=Homo sapiens OX=9606 GN=PPP3CA PE=1 SV=1	Q08209	4	11.35	11.35	47.52	73.29	18	3	5	1	39	19	0.0483871	0.169989	0.00977365	0.0343359	97.7365	343.359	5.71402	20.074	47.7845	100	Confident
392	0	Single Protein	P45985	Dual specificity mitogen-activated protein kinase kinase 4 (MP2K4_HUMAN)	P45985	MP2K4_HUMAN Dual specificity mitogen-activated protein kinase kinase 4 OS=Homo sapiens OX=9606 GN=MAP2K4 PE=1 SV=1		17	16.29	16.29	58.9	78.95	18	4	18	4	38	20	0.0634921	0.221677	0.0128247	0.0447764	128.247	447.764	7.49776	26.1778	44.2594	100	Confident
393	0	Single Protein	P23352	Anosmin-1 (KALM_HUMAN)	P23352	KALM_HUMAN Anosmin-1 OS=Homo sapiens OX=9606 GN=ANOS1 PE=1 SV=3		X	3.24	3.24	33.09	74.71	18	2	18	2	34	16	0.0295276	0.0616321	0.00596424	0.012449	59.6424	124.49	3.4869	7.27811	76.0636	100	Confident
394	0	Single Protein	Q96A08	Histone H2B type 1-A (H2B1A_HUMAN)	Q96A08	H2B1A_HUMAN Histone H2B type 1-A OS=Homo sapiens OX=9606 GN=H2BC1 PE=1 SV=3		6	35.43	35.43	48.03	78.74	17	13	14	10	450	430	4.065	1.91263	0.821085	0.38633	8210.85	3863.3	480.035	225.862	14.1587	100	Confident
395	0	Single Protein	Q8WXA2	Prostate and testis expressed protein 1 (PATE1_HUMAN)	Q8WXA2	PATE1_HUMAN Prostate and testis expressed protein 1 OS=Homo sapiens OX=9606 GN=PATE1 PE=1 SV=1		11	45.24	45.24	81.75	87.3	17	11	17	11	236	193	1.73636	3.43669	0.350726	0.694173	3507.26	6941.73	205.047	405.837	14.2609	100	Confident
396	0	Single Protein	D6RI10	Serine protease inhibitor Kazal-type 2 (D6RI10_HUMAN)	D6RI10	D6RI10_HUMAN Serine protease inhibitor Kazal-type 2 OS=Homo sapiens OX=9606 GN=SPINK2 PE=1 SV=1		4	51.49	51.49	85.07	90.3	17	13	2	2	211	201	1.00413	7.48343	0.202824	1.51157	2028.24	15115.7	118.578	883.716	13.8819	100	Confident
397	0	Single Protein	Q9H0U4	Ras-related protein Rab-1B (RAB1B_HUMAN)	Q9H0U4	RAB1B_HUMAN Ras-related protein Rab-1B OS=Homo sapiens OX=9606 GN=RAB1B PE=1 SV=1		11	63.68	63.68	78.61	89.05	17	9	1	1	148	129	0.493948	1.46209	0.099772	0.295326	997.72	2953.26	58.3302	172.658	22.1572	100	Confident
398	0	Related Proteins	H3BR68	Fructose-bisphosphate aldolase (Fragment) (H3BR68_HUMAN)	H3BR68,J3KPS3,P04075	H3BR68_HUMAN Fructose-bisphosphate aldolase (Fragment) OS=Homo sapiens OX=9606 GN=ALDOA PE=1 SV=1,J3KPS3_HUMAN Fructose-bisphosphate aldolase OS=Homo sapiens OX=9606 GN=ALDOA PE=1 SV=1,ALDOA_HUMAN Fructose-bisphosphate aldolase A OS=Homo sapiens OX=9606 GN=ALDOA PE=1 SV=2	J3KPS3,P04075	16	71.54	71.54	87.69	90.77	17	10	4	2	142	124	0.991525	4.87802	0.200277	0.985305	2002.77	9853.05	117.089	576.044	13.769	100	Confident
399	0	Single Protein	P60953	Cell division control protein 42 homolog (CDC42_HUMAN)	P60953	CDC42_HUMAN Cell division control protein 42 homolog OS=Homo sapiens OX=9606 GN=CDC42 PE=1 SV=2		1	73.3	73.3	74.35	69.11	17	12	1	1	131	125	0.906566	2.51119	0.183116	0.507233	1831.16	5072.33	107.056	296.546	21.245	100	Confident
400	0	Single Protein	P28074	Proteasome subunit beta type-5 (PSB5_HUMAN)	P28074	PSB5_HUMAN Proteasome subunit beta type-5 OS=Homo sapiens OX=9606 GN=PSMB5 PE=1 SV=3		14	51.71	51.71	59.32	74.9	17	13	10	7	130	121	0.598985	2.16228	0.120988	0.436756	1209.88	4367.56	70.7339	255.343	28.4622	100	Confident
401	0	Related Proteins	F5GX71	Mannose-6-phosphate isomerase (F5GX71_HUMAN)	F5GX71,H3BPB8,P34949	F5GX71_HUMAN Mannose-6-phosphate isomerase OS=Homo sapiens OX=9606 GN=MPI PE=1 SV=1,H3BPB8_HUMAN Mannose-6-phosphate isomerase OS=Homo sapiens OX=9606 GN=MPI PE=1 SV=1,MPI_HUMAN Mannose-6-phosphate isomerase OS=Homo sapiens OX=9606 GN=MPI PE=1 SV=2	H3BPB8,P34949	15	39.14	39.14	62.73	56.84	17	11	6	3	128	92	0.429245	1.32631	0.0867028	0.267899	867.028	2678.99	50.6895	156.623	41.1791	100	Confident
402	0	Single Protein	Q96QV6	Histone H2A type 1-A (H2A1A_HUMAN)	Q96QV6	H2A1A_HUMAN Histone H2A type 1-A OS=Homo sapiens OX=9606 GN=H2AC1 PE=1 SV=3		6	46.56	46.56	50.38	82.44	17	12	4	3	125	118	1	2.16228	0.201989	0.436756	2019.89	4367.56	118.09	255.343	14.2249	100	Confident
403	0	Related Proteins	A0A286YFJ8	Immunoglobulin heavy constant gamma 4 (Fragment) (A0A286YFJ8_HUMAN)	A0A286YFJ8,P01861	A0A286YFJ8_HUMAN Immunoglobulin heavy constant gamma 4 (Fragment) OS=Homo sapiens OX=9606 GN=IGHG4 PE=1 SV=1,IGHG4_HUMAN Immunoglobulin heavy constant gamma 4 OS=Homo sapiens OX=9606 GN=IGHG4 PE=1 SV=1	P01861	14	44.44	44.44	47.98	59.09	17	11	4	3	113	92	0.254986	1.10634	0.0515043	0.223469	515.043	2234.69	30.1112	130.648	43.8039	100	Confident
404	0	Single Protein	Q9BWD1	Acetyl-CoA acetyltransferase, cytosolic (THIC_HUMAN)	Q9BWD1	THIC_HUMAN Acetyl-CoA acetyltransferase, cytosolic OS=Homo sapiens OX=9606 GN=ACAT2 PE=1 SV=2		6	46.85	46.85	59.45	75.31	17	13	17	13	113	99	0.331104	1.29674	0.0668792	0.261926	668.792	2619.26	39.0999	153.131	41.3244	100	Confident
405	0	Single Protein	P28070	Proteasome subunit beta type-4 (PSB4_HUMAN)	P28070	PSB4_HUMAN Proteasome subunit beta type-4 OS=Homo sapiens OX=9606 GN=PSMB4 PE=1 SV=4		1	39.02	39.02	56.06	72.73	17	9	17	9	112	98	0.510417	1.29087	0.103098	0.260741	1030.98	2607.41	60.275	152.438	29.1855	100	Confident
406	0	Single Protein	P16152	Carbonyl reductase [NADPH] 1 (CBR1_HUMAN)	P16152	CBR1_HUMAN Carbonyl reductase [NADPH] 1 OS=Homo sapiens OX=9606 GN=CBR1 PE=1 SV=3		21	67.15	67.15	69.68	87.73	17	14	8	6	107	102	0.376543	1.51189	0.0760575	0.305384	760.575	3053.84	44.4659	178.538	30.3559	100	Confident
407	0	Single Protein	P10644	cAMP-dependent protein kinase type I-alpha regulatory subunit (KAP0_HUMAN)	P10644	KAP0_HUMAN cAMP-dependent protein kinase type I-alpha regulatory subunit OS=Homo sapiens OX=9606 GN=PRKAR1A PE=1 SV=1		17	45.67	45.67	53.02	70.34	17	13	3	3	98	86	0.30597	0.819701	0.0618026	0.16557	618.026	1655.7	36.1319	96.7982	42.955	100	Confident
408	0	Single Protein	P61026	Ras-related protein Rab-10 (RAB10_HUMAN)	P61026	RAB10_HUMAN Ras-related protein Rab-10 OS=Homo sapiens OX=9606 GN=RAB10 PE=1 SV=1		2	50	50	79	85	17	8	14	6	95	65	0.14951	0.811609	0.0301993	0.163936	301.993	1639.36	17.6556	95.8427	22.5266	100	Confident
409	0	Single Protein	P11908	Ribose-phosphate pyrophosphokinase 2 (PRPS2_HUMAN)	P11908	PRPS2_HUMAN Ribose-phosphate pyrophosphokinase 2 OS=Homo sapiens OX=9606 GN=PRPS2 PE=1 SV=2		X	46.54	46.54	58.18	75.16	17	10	1	1	91	82	0.334728	0.930698	0.0676113	0.187991	676.113	1879.91	39.5279	109.906	34.747	100	Confident
410	0	Single Protein	P62834	Ras-related protein Rap-1A (RAP1A_HUMAN)	P62834	RAP1A_HUMAN Ras-related protein Rap-1A OS=Homo sapiens OX=9606 GN=RAP1A PE=1 SV=1		1	68.48	68.48	80.43	86.41	17	9	1	1	84	77	0.471698	1.21898	0.0952778	0.246221	952.778	2462.21	55.7027	143.949	20.9737	100	Confident
411	0	Single Protein	P47755	F-actin-capping protein subunit alpha-2 (CAZA2_HUMAN)	P47755	CAZA2_HUMAN F-actin-capping protein subunit alpha-2 OS=Homo sapiens OX=9606 GN=CAPZA2 PE=1 SV=3		7	66.78	66.78	72.38	88.46	17	12	6	3	82	73	0.250988	1.25393	0.0506968	0.253281	506.968	2532.81	29.6391	148.077	32.9286	100	Confident
412	0	Related Proteins	A0A0C4DFZ2	Arylsulfatase A (A0A0C4DFZ2_HUMAN)	A0A0C4DFZ2,P15289	A0A0C4DFZ2_HUMAN Arylsulfatase A OS=Homo sapiens OX=9606 GN=ARSA PE=1 SV=1,ARSA_HUMAN Arylsulfatase A OS=Homo sapiens OX=9606 GN=ARSA PE=1 SV=3	P15289	22	29.47	29.47	38.9	46.76	17	9	17	9	82	69	0.285714	1.04336	0.0577111	0.210747	577.111	2107.47	33.7399	123.21	53.7717	100	Confident
413	0	Related Proteins	A8MVZ9	Fructose-bisphosphate aldolase (A8MVZ9_HUMAN)	A8MVZ9,P09972	A8MVZ9_HUMAN Fructose-bisphosphate aldolase OS=Homo sapiens OX=9606 GN=ALDOC PE=1 SV=1,ALDOC_HUMAN Fructose-bisphosphate aldolase C OS=Homo sapiens OX=9606 GN=ALDOC PE=1 SV=2	P09972	17	30.65	30.65	58.33	89.29	17	6	8	3	81	65	0.203333	0.452654	0.0410711	0.091431	410.711	914.31	24.0116	53.4538	36.2726	100	Confident
414	0	Single Protein	A0A1B0GVW0	ATPase H(+)-transporting lysosomal accessory protein 2 (A0A1B0GVW0_HUMAN)	A0A1B0GVW0	A0A1B0GVW0_HUMAN ATPase H(+)-transporting lysosomal accessory protein 2 OS=Homo sapiens OX=9606 GN=ATP6AP2 PE=1 SV=1		X	43.19	43.19	64.06	65.8	17	10	6	2	75	69	0.299559	1.15443	0.0605077	0.233183	605.077	2331.83	35.3749	136.327	38.362	100	Confident
415	0	Related Proteins	E7ET76	Glutathione hydrolase 1 proenzyme (Fragment) (E7ET76_HUMAN)	E7ET76,P19440	E7ET76_HUMAN Glutathione hydrolase 1 proenzyme (Fragment) OS=Homo sapiens OX=9606 GN=GGT1 PE=1 SV=1,GGT1_HUMAN Glutathione hydrolase 1 proenzyme OS=Homo sapiens OX=9606 GN=GGT1 PE=1 SV=2	P19440	22	25.05	25.05	51.19	49.03	17	8	5	1	74	62	0.273128	0.534781	0.0551688	0.10802	551.688	1080.2	32.2536	63.1522	50.0289	100	Confident
416	0	Single Protein	Q9UIF3	Tektin-2 (TEKT2_HUMAN)	Q9UIF3	TEKT2_HUMAN Tektin-2 OS=Homo sapiens OX=9606 GN=TEKT2 PE=1 SV=1		1	30.93	30.93	52.56	86.05	17	8	13	5	71	60	0.156757	0.352532	0.0316631	0.0712075	316.631	712.075	18.5114	41.6304	49.6414	100	Confident
417	0	Related Proteins	A0A7P0T861	Calreticulin (A0A7P0T861_HUMAN)	A0A7P0T861,K7EL50,P27797	A0A7P0T861_HUMAN Calreticulin OS=Homo sapiens OX=9606 GN=CALR PE=1 SV=1,K7EL50_HUMAN Calreticulin OS=Homo sapiens OX=9606 GN=CALR PE=1 SV=2,CALR_HUMAN Calreticulin OS=Homo sapiens OX=9606 GN=CALR PE=1 SV=1	K7EL50,P27797	19	46.35	46.35	57.02	71.63	17	10	4	4	70	57	0.219608	0.863246	0.0443583	0.174366	443.583	1743.66	25.9334	101.941	40.788	100	Confident
418	0	Single Protein	Q7Z4H3	5'-deoxynucleotidase HDDC2 (HDDC2_HUMAN)	Q7Z4H3	HDDC2_HUMAN 5'-deoxynucleotidase HDDC2 OS=Homo sapiens OX=9606 GN=HDDC2 PE=1 SV=1		6	62.25	62.25	79.41	88.24	17	9	10	6	69	57	0.311111	1.29087	0.062841	0.260741	628.41	2607.41	36.739	152.438	23.3756	100	Confident
419	0	Single Protein	Q13093	Platelet-activating factor acetylhydrolase (PAFA_HUMAN)	Q13093	PAFA_HUMAN Platelet-activating factor acetylhydrolase OS=Homo sapiens OX=9606 GN=PLA2G7 PE=1 SV=1		6	34.47	34.47	52.15	81.18	17	9	17	9	69	56	0.153631	0.569106	0.0310318	0.114953	310.318	1149.53	18.1423	67.2055	50.0453	100	Confident
420	0	Single Protein	Q6J272	Protein FAM166A (F166A_HUMAN)	Q6J272	F166A_HUMAN Protein FAM166A OS=Homo sapiens OX=9606 GN=FAM166A PE=1 SV=1		9	43.53	43.53	71.61	78.23	17	9	8	4	64	50	0.193548	0.995262	0.0390946	0.201032	390.946	2010.32	22.8561	117.53	36.1419	100	Confident
421	0	Single Protein	Q14166	Tubulin--tyrosine ligase-like protein 12 (TTL12_HUMAN)	Q14166	TTL12_HUMAN Tubulin--tyrosine ligase-like protein 12 OS=Homo sapiens OX=9606 GN=TTLL12 PE=1 SV=2		22	27.33	27.33	40.53	85.56	17	10	17	10	63	47	0.0834846	0.458594	0.016863	0.0926309	168.63	926.309	9.85867	54.1552	74.356	100	Confident
422	0	Single Protein	P02533	Keratin, type I cytoskeletal 14 (K1C14_HUMAN)	P02533	K1C14_HUMAN Keratin, type I cytoskeletal 14 OS=Homo sapiens OX=9606 GN=KRT14 PE=1 SV=4		17	26.27	26.27	43.64	76.06	17	11	9	6	63	54	0.110028	0.584893	0.0222244	0.118142	222.244	1181.42	12.9932	69.0699	51.5294	100	Confident
423	0	Single Protein	Q9Y617	Phosphoserine aminotransferase (SERC_HUMAN)	Q9Y617	SERC_HUMAN Phosphoserine aminotransferase OS=Homo sapiens OX=9606 GN=PSAT1 PE=1 SV=2		9	39.19	39.19	55.68	80.54	17	10	17	10	58	50	0.157718	0.832981	0.0318573	0.168253	318.573	1682.53	18.6249	98.3665	40.3968	100	Confident
424	0	Single Protein	Q15046	Lysine--tRNA ligase (SYK_HUMAN)	Q15046	SYK_HUMAN Lysine--tRNA ligase OS=Homo sapiens OX=9606 GN=KARS1 PE=1 SV=3		16	14.57	14.57	40.37	64.49	17	5	10	3	56	31	0.0753247	0.163562	0.0152147	0.0330377	152.147	330.377	8.89507	19.315	68.0046	100	Confident
425	0	Single Protein	P08236	Beta-glucuronidase (BGLR_HUMAN)	P08236	BGLR_HUMAN Beta-glucuronidase OS=Homo sapiens OX=9606 GN=GUSB PE=1 SV=2		7	15.67	15.67	38.1	51.46	17	6	13	5	54	29	0.0835821	0.263848	0.0168826	0.0532944	168.826	532.944	9.87018	31.1578	74.6847	100	Confident
426	0	Related Proteins	Q5T6H7	Xaa-Pro aminopeptidase 1 (Q5T6H7_HUMAN)	Q5T6H7,Q9NQW7	Q5T6H7_HUMAN Xaa-Pro aminopeptidase 1 OS=Homo sapiens OX=9606 GN=XPNPEP1 PE=1 SV=1,XPP1_HUMAN Xaa-Pro aminopeptidase 1 OS=Homo sapiens OX=9606 GN=XPNPEP1 PE=1 SV=3	Q9NQW7	10	14.86	14.86	39.86	77.9	17	6	10	5	54	34	0.0790698	0.268961	0.0159712	0.0543271	159.712	543.271	9.33733	31.7615	62.0995	100	Confident
427	0	Single Protein	P34059	N-acetylgalactosamine-6-sulfatase (GALNS_HUMAN)	P34059	GALNS_HUMAN N-acetylgalactosamine-6-sulfatase OS=Homo sapiens OX=9606 GN=GALNS PE=1 SV=1		16	12.45	12.45	48.47	61.69	17	4	11	2	50	34	0.102484	0.26638	0.0207007	0.0538058	207.007	538.058	12.1024	31.4568	57.9891	100	Confident
428	0	Related Proteins	A0A2R8Y688	Trifunctional enzyme subunit alpha, mitochondrial (A0A2R8Y688_HUMAN)	A0A2R8Y688,A0A2R8YG21,H0YFD6,P40939	A0A2R8Y688_HUMAN Trifunctional enzyme subunit alpha, mitochondrial OS=Homo sapiens OX=9606 GN=HADHA PE=1 SV=1,A0A2R8YG21_HUMAN Trifunctional enzyme subunit alpha, mitochondrial OS=Homo sapiens OX=9606 GN=HADHA PE=1 SV=1,H0YFD6_HUMAN Enoyl-CoA hydratase OS=Homo sapiens OX=9606 GN=HADHA PE=1 SV=2,ECHA_HUMAN Trifunctional enzyme subunit alpha, mitochondrial OS=Homo sapiens OX=9606 GN=HADHA PE=1 SV=2	A0A2R8YG21,H0YFD6,P40939	2	25.49	25.49	42.86	87.11	17	5	7	2	45	30	0.062701	0.277565	0.0126649	0.056065	126.649	560.65	7.40434	32.7776	39.1876	100	Confident
429	0	Single Protein	O75110	Probable phospholipid-transporting ATPase IIA (ATP9A_HUMAN)	O75110	ATP9A_HUMAN Probable phospholipid-transporting ATPase IIA OS=Homo sapiens OX=9606 GN=ATP9A PE=1 SV=3		20	6.02	6.02	22.92	66.67	17	5	5	4	35	20	0.0272206	0.113599	0.00549826	0.0229458	54.9826	229.458	3.21448	13.4149	118.506	100	Confident
430	0	Single Protein	Q14749	Glycine N-methyltransferase (GNMT_HUMAN)	Q14749	GNMT_HUMAN Glycine N-methyltransferase OS=Homo sapiens OX=9606 GN=GNMT PE=1 SV=3		6	48.14	48.14	61.36	89.83	17	8	17	8	35	25	0.090566	0.811609	0.0182933	0.163936	182.933	1639.36	10.6949	95.8427	32.7214	100	Confident
431	0	Single Protein	P49411	Elongation factor Tu, mitochondrial (EFTU_HUMAN)	P49411	EFTU_HUMAN Elongation factor Tu, mitochondrial OS=Homo sapiens OX=9606 GN=TUFM PE=1 SV=2		16	19.91	19.91	44.69	88.5	17	6	17	6	34	21	0.05	0.297799	0.0100994	0.0601521	100.994	601.521	5.90449	35.167	49.5102	100	Confident
432	0	Single Protein	P26572	Alpha-1,3-mannosyl-glycoprotein 2-beta-N-acetylglucosaminyltransferase (MGAT1_HUMAN)	P26572	MGAT1_HUMAN Alpha-1,3-mannosyl-glycoprotein 2-beta-N-acetylglucosaminyltransferase OS=Homo sapiens OX=9606 GN=MGAT1 PE=1 SV=2		5	16.4	16.4	48.54	69.21	17	6	13	5	34	20	0.0649351	0.297799	0.0131162	0.0601521	131.162	601.521	7.66816	35.167	50.8464	100	Confident
433	0	Single Protein	Q16222	UDP-N-acetylhexosamine pyrophosphorylase (UAP1_HUMAN)	Q16222	UAP1_HUMAN UDP-N-acetylhexosamine pyrophosphorylase OS=Homo sapiens OX=9606 GN=UAP1 PE=1 SV=3		1	8.05	8.05	39.27	83.91	17	3	16	2	30	14	0.0296804	0.133824	0.0059951	0.0270309	59.951	270.309	3.50495	15.8032	58.7318	100	Confident
434	0	Related Proteins	E9PK25	Cofilin, non-muscle isoform (E9PK25_HUMAN)	E9PK25,G3V1A4,P23528	E9PK25_HUMAN Cofilin, non-muscle isoform OS=Homo sapiens OX=9606 GN=CFL1 PE=1 SV=1,G3V1A4_HUMAN Cofilin, non-muscle isoform OS=Homo sapiens OX=9606 GN=CFL1 PE=1 SV=1,COF1_HUMAN Cofilin-1 OS=Homo sapiens OX=9606 GN=CFL1 PE=1 SV=3	G3V1A4,P23528	11	46.57	46.57	50.98	84.31	16	11	1	1	145	136	0.459302	1.15443	0.0927739	0.233183	927.739	2331.83	54.2389	136.327	22.7138	100	Confident
435	0	Related Proteins	E9PQH6	Rho-related GTP-binding protein RhoC (Fragment) (E9PQH6_HUMAN)	E9PQH6,P08134,Q5JR08	E9PQH6_HUMAN Rho-related GTP-binding protein RhoC (Fragment) OS=Homo sapiens OX=9606 GN=RHOC PE=1 SV=1,RHOC_HUMAN Rho-related GTP-binding protein RhoC OS=Homo sapiens OX=9606 GN=RHOC PE=1 SV=1,Q5JR08_HUMAN Rho-related GTP-binding protein RhoC (Fragment) OS=Homo sapiens OX=9606 GN=RHOC PE=1 SV=8	P08134,Q5JR08	1	69.23	69.23	69.23	86.98	16	13	1	1	123	112	0.531746	2.67466	0.107407	0.540252	1074.07	5402.52	62.7937	315.85	19.2117	100	Confident
436	0	Single Protein	P20142	Gastricsin (PEPC_HUMAN)	P20142	PEPC_HUMAN Gastricsin OS=Homo sapiens OX=9606 GN=PGC PE=1 SV=1		6	13.4	13.4	21.13	15.72	16	8	9	3	118	109	1.72131	2.16228	0.347686	0.436756	3476.86	4367.56	203.269	255.343	42.3986	100	Confident
437	0	Related Proteins	A0A3B3IRX2	Phospholipase A2 (A0A3B3IRX2_HUMAN)	A0A3B3IRX2,P14555	A0A3B3IRX2_HUMAN Phospholipase A2 OS=Homo sapiens OX=9606 GN=PLA2G2A PE=1 SV=1,PA2GA_HUMAN Phospholipase A2, membrane associated OS=Homo sapiens OX=9606 GN=PLA2G2A PE=1 SV=2	P14555	1	30.77	30.77	53.85	81.2	16	11	16	11	111	107	1.10526	2.00788	0.223251	0.40557	2232.51	4055.7	130.52	237.11	13.0281	100	Confident
438	0	Single Protein	P30043	Flavin reductase (NADPH) (BLVRB_HUMAN)	P30043	BLVRB_HUMAN Flavin reductase (NADPH) OS=Homo sapiens OX=9606 GN=BLVRB PE=1 SV=3		19	73.79	73.79	82.52	90.78	16	10	2	1	99	91	0.470588	2.16228	0.0950536	0.436756	950.536	4367.56	55.5716	255.343	22.1054	100	Confident
439	0	Single Protein	Q96E40	Sperm acrosome-associated protein 9 (SACA9_HUMAN)	Q96E40	SACA9_HUMAN Sperm acrosome-associated protein 9 OS=Homo sapiens OX=9606 GN=SPACA9 PE=1 SV=1		9	55.86	55.86	63.06	88.29	16	10	16	10	94	82	0.418367	1.34623	0.0845055	0.271923	845.055	2719.23	49.4049	158.976	25.1499	100	Confident
440	0	Single Protein	O43581	Synaptotagmin-7 (SYT7_HUMAN)	O43581	SYT7_HUMAN Synaptotagmin-7 OS=Homo sapiens OX=9606 GN=SYT7 PE=1 SV=3		11	30.77	30.77	49.13	77.67	16	9	13	8	90	77	0.242812	0.412538	0.0490452	0.083328	490.452	833.28	28.6735	48.7164	45.4726	100	Confident
441	0	Single Protein	P49720	Proteasome subunit beta type-3 (PSB3_HUMAN)	P49720	PSB3_HUMAN Proteasome subunit beta type-3 OS=Homo sapiens OX=9606 GN=PSMB3 PE=1 SV=2		17	37.07	37.07	52.68	60.49	16	8	3	1	84	76	0.580645	1.4041	0.117284	0.283612	1172.84	2836.12	68.5682	165.81	22.9335	100	Confident
442	0	Single Protein	P30711	Glutathione S-transferase theta-1 (GSTT1_HUMAN)	P30711	GSTT1_HUMAN Glutathione S-transferase theta-1 OS=Homo sapiens OX=9606 GN=GSTT1 PE=1 SV=4		CHR_HSCHR22_1_CTG7	43.75	43.75	51.25	61.67	16	10	6	3	84	73	0.486486	1.34623	0.0982648	0.271923	982.648	2719.23	57.449	158.976	27.3176	100	Confident
443	0	Related Proteins	E7EQR6	T-complex protein 1 subunit alpha (E7EQR6_HUMAN)	E7EQR6,F5H282,P17987	E7EQR6_HUMAN T-complex protein 1 subunit alpha OS=Homo sapiens OX=9606 GN=TCP1 PE=1 SV=1,F5H282_HUMAN T-complex protein 1 subunit alpha OS=Homo sapiens OX=9606 GN=TCP1 PE=1 SV=1,TCPA_HUMAN T-complex protein 1 subunit alpha OS=Homo sapiens OX=9606 GN=TCP1 PE=1 SV=1	F5H282,P17987	6	34.66	34.66	45.64	79.05	16	10	7	5	76	68	0.149842	0.557068	0.0302665	0.112522	302.665	1125.22	17.6948	65.784	43.858	100	Confident
444	0	Single Protein	P62191	26S proteasome regulatory subunit 4 (PRS4_HUMAN)	P62191	PRS4_HUMAN 26S proteasome regulatory subunit 4 OS=Homo sapiens OX=9606 GN=PSMC1 PE=1 SV=1		14	29.09	29.09	44.77	77.05	16	8	12	7	73	63	0.179941	0.32763	0.0363461	0.0661775	363.461	661.775	21.2492	38.6897	49.1537	100	Confident
445	0	Single Protein	P08571	Monocyte differentiation antigen CD14 (CD14_HUMAN)	P08571	CD14_HUMAN Monocyte differentiation antigen CD14 OS=Homo sapiens OX=9606 GN=CD14 PE=1 SV=2		5	35.47	33.6	54.67	62.67	16	10	6	2	67	55	0.225532	1.10175	0.0455549	0.222541	455.549	2225.41	26.633	130.105	40.0507	100	Confident
446	0	Single Protein	Q9BTY2	Plasma alpha-L-fucosidase (FUCO2_HUMAN)	Q9BTY2	FUCO2_HUMAN Plasma alpha-L-fucosidase OS=Homo sapiens OX=9606 GN=FUCA2 PE=1 SV=2		6	20.34	20.34	40.9	68.52	16	8	13	6	64	48	0.15	0.567191	0.0302983	0.114566	302.983	1145.66	17.7135	66.9794	54.0321	100	Confident
447	0	Related Proteins	A0A7I2V2I2	Dipeptidyl-peptidase IV (A0A7I2V2I2_HUMAN)	A0A7I2V2I2,A0A7I2V2R5,A0A7I2V2X8,P27487	A0A7I2V2I2_HUMAN Dipeptidyl-peptidase IV OS=Homo sapiens OX=9606 GN=DPP4 PE=1 SV=1,A0A7I2V2R5_HUMAN Dipeptidyl peptidase 4 OS=Homo sapiens OX=9606 GN=DPP4 PE=1 SV=1,A0A7I2V2X8_HUMAN Dipeptidyl peptidase 4 OS=Homo sapiens OX=9606 GN=DPP4 PE=1 SV=1,DPP4_HUMAN Dipeptidyl peptidase 4 OS=Homo sapiens OX=9606 GN=DPP4 PE=1 SV=2	A0A7I2V2R5,A0A7I2V2X8,P27487	2	18.92	18.92	53.38	55.41	16	7	6	2	64	46	0.280488	0.957342	0.0566554	0.193372	566.554	1933.72	33.1227	113.052	34.0752	100	Confident
448	0	Single Protein	O75610	Left-right determination factor 1 (LFTY1_HUMAN)	O75610	LFTY1_HUMAN Left-right determination factor 1 OS=Homo sapiens OX=9606 GN=LEFTY1 PE=2 SV=1		1	26.5	26.5	56.56	69.13	16	6	8	3	60	50	0.177866	0.400688	0.0359269	0.0809345	359.269	809.345	21.0041	47.3172	40.8541	100	Confident
449	0	Related Proteins	A0A1B0GWI2	Ceroid-lipofuscinosis neuronal protein 5 (Fragment) (A0A1B0GWI2_HUMAN)	A0A1B0GWI2,O75503	A0A1B0GWI2_HUMAN Ceroid-lipofuscinosis neuronal protein 5 (Fragment) OS=Homo sapiens OX=9606 GN=CLN5 PE=1 SV=1,CLN5_HUMAN Ceroid-lipofuscinosis neuronal protein 5 OS=Homo sapiens OX=9606 GN=CLN5 PE=1 SV=2	O75503	13	24.01	24.01	55.59	75.66	16	6	10	3	57	42	0.178261	0.610262	0.0360067	0.123266	360.067	1232.66	21.0508	72.0657	35.5315	100	Confident
450	0	Related Proteins	A0A7I2YQI5	Mannose-1-phosphate guanylyltransferase (A0A7I2YQI5_HUMAN)	A0A7I2YQI5,Q9Y5P6	A0A7I2YQI5_HUMAN Mannose-1-phosphate guanylyltransferase OS=Homo sapiens OX=9606 GN=GMPPB PE=1 SV=1,GMPPB_HUMAN Mannose-1-phosphate guanyltransferase beta OS=Homo sapiens OX=9606 GN=GMPPB PE=1 SV=2	Q9Y5P6	3	45.96	45.96	53.28	71.72	16	12	6	4	56	50	0.176056	1.2022	0.0355614	0.242831	355.614	2428.31	20.7904	141.968	43.8667	100	Confident
451	0	Single Protein	O15144	Actin-related protein 2/3 complex subunit 2 (ARPC2_HUMAN)	O15144	ARPC2_HUMAN Actin-related protein 2/3 complex subunit 2 OS=Homo sapiens OX=9606 GN=ARPC2 PE=1 SV=1		2	35.67	35.67	50.33	76	16	10	7	4	51	43	0.179825	0.778279	0.0363226	0.157204	363.226	1572.04	21.2354	91.9068	34.3115	100	Confident
452	0	Single Protein	O00743	Serine/threonine-protein phosphatase 6 catalytic subunit (PPP6_HUMAN)	O00743	PPP6_HUMAN Serine/threonine-protein phosphatase 6 catalytic subunit OS=Homo sapiens OX=9606 GN=PPP6C PE=1 SV=1		9	37.7	37.7	59.34	76.72	16	7	11	6	51	40	0.166667	0.629751	0.0336648	0.127203	336.648	1272.03	19.6816	74.3671	35.1215	100	Confident
453	0	Single Protein	O00519	Fatty-acid amide hydrolase 1 (FAAH1_HUMAN)	O00519	FAAH1_HUMAN Fatty-acid amide hydrolase 1 OS=Homo sapiens OX=9606 GN=FAAH PE=1 SV=2		1	19.52	19.52	44.04	66.15	16	7	15	6	50	28	0.0704961	0.340518	0.0142394	0.0687809	142.394	687.809	8.32486	40.2117	63.0252	100	Confident
454	0	Single Protein	P09237	Matrilysin (MMP7_HUMAN)	P09237	MMP7_HUMAN Matrilysin OS=Homo sapiens OX=9606 GN=MMP7 PE=1 SV=1		11	31.46	31.46	56.18	44.94	16	7	16	7	50	40	0.316667	0.778279	0.0639631	0.157204	639.631	1572.04	37.3951	91.9068	29.6579	100	Confident
455	0	Single Protein	Q96JQ2	Calmin (CLMN_HUMAN)	Q96JQ2	CLMN_HUMAN Calmin OS=Homo sapiens OX=9606 GN=CLMN PE=1 SV=1		14	8.78	8.78	18.76	63.97	16	7	12	4	48	35	0.0530421	0.173024	0.0107139	0.0349489	107.139	349.489	6.26373	20.4324	111.582	100	Confident
456	0	Single Protein	Q9BYD9	Actin-related protein T3 (ACTT3_HUMAN)	Q9BYD9	ACTT3_HUMAN Actin-related protein T3 OS=Homo sapiens OX=9606 GN=ACTRT3 PE=2 SV=1		3	32.53	32.53	48.92	71.77	16	7	16	7	48	34	0.123596	0.743329	0.0249649	0.150144	249.649	1501.44	14.5954	87.7795	40.9806	100	Confident
457	0	Single Protein	Q8WW22	DnaJ homolog subfamily A member 4 (DNJA4_HUMAN)	Q8WW22	DNJA4_HUMAN DnaJ homolog subfamily A member 4 OS=Homo sapiens OX=9606 GN=DNAJA4 PE=1 SV=1		15	26.2	26.2	53.65	84.63	16	6	10	3	44	30	0.0892857	0.249609	0.0180347	0.0504183	180.347	504.183	10.5437	29.4763	44.769	100	Confident
458	0	Single Protein	Q14118	Dystroglycan 1 (DAG1_HUMAN)	Q14118	DAG1_HUMAN Dystroglycan 1 OS=Homo sapiens OX=9606 GN=DAG1 PE=1 SV=2		3	9.83	9.83	26.93	68.83	16	5	12	3	40	27	0.0405844	0.143246	0.0081976	0.028934	81.976	289.34	4.7926	16.9158	97.3807	100	Confident
459	0	Single Protein	P29508	Serpin B3 (SPB3_HUMAN)	P29508	SPB3_HUMAN Serpin B3 OS=Homo sapiens OX=9606 GN=SERPINB3 PE=1 SV=2		18	18.21	18.21	46.67	77.18	16	6	9	4	40	26	0.0830565	0.333521	0.0167765	0.0673676	167.765	673.676	9.80812	39.3854	44.5365	100	Confident
460	0	Related Proteins	E7ETU9	Procollagen-lysine 5-dioxygenase (E7ETU9_HUMAN)	E7ETU9,O00469	E7ETU9_HUMAN Procollagen-lysine 5-dioxygenase OS=Homo sapiens OX=9606 GN=PLOD2 PE=1 SV=1,PLOD2_HUMAN Procollagen-lysine,2-oxoglutarate 5-dioxygenase 2 OS=Homo sapiens OX=9606 GN=PLOD2 PE=1 SV=2	O00469	3	6.69	6.69	32.01	76.24	16	4	11	4	37	21	0.0373134	0.117359	0.0075369	0.0237052	75.369	237.052	4.40633	13.8589	81.1187	100	Confident
461	0	Related Proteins	P49591	Serine--tRNA ligase, cytoplasmic (SYSC_HUMAN)	P49591,Q5T5C7	SYSC_HUMAN Serine--tRNA ligase, cytoplasmic OS=Homo sapiens OX=9606 GN=SARS1 PE=1 SV=3,Q5T5C7_HUMAN Seryl-tRNA synthetase OS=Homo sapiens OX=9606 GN=SARS1 PE=1 SV=1	Q5T5C7	1	21.79	21.79	40.08	78.21	16	7	16	7	37	26	0.0621891	0.239748	0.0125615	0.0484264	125.615	484.264	7.34389	28.3117	58.74	100	Confident
462	0	Single Protein	O75131	Copine-3 (CPNE3_HUMAN)	O75131	CPNE3_HUMAN Copine-3 OS=Homo sapiens OX=9606 GN=CPNE3 PE=1 SV=1		8	18.81	18.81	35.57	64.06	16	7	7	1	36	26	0.065407	0.355425	0.0132115	0.0717919	132.115	717.919	7.72389	41.972	60.0921	100	Confident
463	0	Single Protein	P06727	Apolipoprotein A-IV (APOA4_HUMAN)	P06727	APOA4_HUMAN Apolipoprotein A-IV OS=Homo sapiens OX=9606 GN=APOA4 PE=1 SV=4		11	21.72	21.72	44.95	86.62	16	7	16	7	33	22	0.0612245	0.347813	0.0123667	0.0702543	123.667	702.543	7.22998	41.0731	45.3445	100	Confident
464	0	Single Protein	Q99523	Sortilin (SORT_HUMAN)	Q99523	SORT_HUMAN Sortilin OS=Homo sapiens OX=9606 GN=SORT1 PE=1 SV=3		1	4.45	4.45	28.64	66.91	16	3	15	2	30	14	0.0233813	0.0951502	0.00472276	0.0192193	47.2276	192.193	2.76109	11.2363	92.0095	100	Confident
465	0	Single Protein	P01042	Kininogen-1 (KNG1_HUMAN)	P01042	KNG1_HUMAN Kininogen-1 OS=Homo sapiens OX=9606 GN=KNG1 PE=1 SV=2		3	8.07	8.07	29.81	71.74	16	4	16	4	27	15	0.030303	0.140625	0.00612087	0.0284047	61.2087	284.047	3.57848	16.6064	71.9122	100	Confident
466	0	Single Protein	P61981	14-3-3 protein gamma (1433G_HUMAN)	P61981	1433G_HUMAN 14-3-3 protein gamma OS=Homo sapiens OX=9606 GN=YWHAG PE=1 SV=2		7	42.91	42.91	68.83	87.85	15	8	9	5	182	164	0.363287	0.811609	0.07338	0.163936	733.8	1639.36	42.9005	95.8427	28.2849	100	Confident
467	0	Related Proteins	A0A087WT59	Transthyretin (A0A087WT59_HUMAN)	A0A087WT59,P02766	A0A087WT59_HUMAN Transthyretin OS=Homo sapiens OX=9606 GN=TTR PE=1 SV=2,TTHY_HUMAN Transthyretin OS=Homo sapiens OX=9606 GN=TTR PE=1 SV=1	P02766	18	88.7	88.7	88.7	90.43	15	13	15	13	137	118	1.13462	11.1153	0.22918	2.24516	2291.8	22451.6	133.986	1312.6	12.6254	100	Confident
468	0	Related and Unrelated Proteins	D6REQ6	Ribonuclease T2 (D6REQ6_HUMAN)	D6REQ6,D6RHI9,H0YAE9,O00584	D6REQ6_HUMAN Ribonuclease T2 OS=Homo sapiens OX=9606 GN=RNASET2 PE=1 SV=1,D6RHI9_HUMAN Ribonuclease T2 (Fragment) OS=Homo sapiens OX=9606 GN=RNASET2 PE=1 SV=8,H0YAE9_HUMAN Uncharacterized protein (Fragment) OS=Homo sapiens OX=9606 PE=3 SV=1,RNT2_HUMAN Ribonuclease T2 OS=Homo sapiens OX=9606 GN=RNASET2 PE=1 SV=2	D6RHI9,H0YAE9,O00584	6	34.4	34.4	46.79	88.53	15	9	4	3	106	92	0.393782	1.21898	0.0795396	0.246221	795.396	2462.21	46.5016	143.949	25.2925	100	Confident
469	0	Related Proteins	D6RF62	Multifunctional protein ADE2 (D6RF62_HUMAN)	D6RF62,P22234	D6RF62_HUMAN Multifunctional protein ADE2 OS=Homo sapiens OX=9606 GN=PAICS PE=1 SV=1,PUR6_HUMAN Multifunctional protein ADE2 OS=Homo sapiens OX=9606 GN=PAICS PE=1 SV=3	P22234	4	40.84	40.84	49.55	68.17	15	11	1	1	93	84	0.200441	0.914482	0.0404868	0.184715	404.868	1847.15	23.67	107.991	37.0879	100	Confident
470	0	Single Protein	P62330	ADP-ribosylation factor 6 (ARF6_HUMAN)	P62330	ARF6_HUMAN ADP-ribosylation factor 6 OS=Homo sapiens OX=9606 GN=ARF6 PE=1 SV=2		14	65.71	65.71	73.71	86.86	15	10	13	9	81	70	0.460526	1.61016	0.0930212	0.325234	930.212	3252.34	54.3834	190.143	20.0694	100	Confident
471	0	Single Protein	P00918	Carbonic anhydrase 2 (CAH2_HUMAN)	P00918	CAH2_HUMAN Carbonic anhydrase 2 OS=Homo sapiens OX=9606 GN=CA2 PE=1 SV=2		8	55.77	55.77	68.08	78.08	15	10	10	7	79	72	0.349754	1.27585	0.0706463	0.257707	706.463	2577.07	41.3023	150.664	29.2279	100	Confident
472	0	Single Protein	P52907	F-actin-capping protein subunit alpha-1 (CAZA1_HUMAN)	P52907	CAZA1_HUMAN F-actin-capping protein subunit alpha-1 OS=Homo sapiens OX=9606 GN=CAPZA1 PE=1 SV=3		1	56.29	56.29	61.54	88.11	15	9	13	7	78	67	0.228175	0.807769	0.0460887	0.16316	460.887	1631.6	26.9451	95.3892	32.9023	100	Confident
473	0	Single Protein	Q99988	Growth/differentiation factor 15 (GDF15_HUMAN)	Q99988	GDF15_HUMAN Growth/differentiation factor 15 OS=Homo sapiens OX=9606 GN=GDF15 PE=1 SV=3		19	23.38	23.38	46.43	78.57	15	9	15	9	78	70	0.289256	0.778279	0.0584265	0.157204	584.265	1572.04	34.1582	91.9068	34.1188	100	Confident
474	0	Related Proteins	P00568	Adenylate kinase isoenzyme 1 (KAD1_HUMAN)	P00568,Q5T9B7	KAD1_HUMAN Adenylate kinase isoenzyme 1 OS=Homo sapiens OX=9606 GN=AK1 PE=1 SV=3,Q5T9B7_HUMAN Adenylate kinase isoenzyme 1 OS=Homo sapiens OX=9606 GN=AK1 PE=1 SV=1	Q5T9B7	9	52.58	52.58	64.43	84.54	15	10	9	7	77	68	0.414634	1.10175	0.0837515	0.222541	837.515	2225.41	48.964	130.105	21.6213	100	Confident
475	0	Single Protein	Q96FJ2	Dynein light chain 2, cytoplasmic (DYL2_HUMAN)	Q96FJ2	DYL2_HUMAN Dynein light chain 2, cytoplasmic OS=Homo sapiens OX=9606 GN=DYNLL2 PE=1 SV=1		17	68.54	68.54	86.52	86.52	15	10	7	3	76	70	0.883117	4.87802	0.17838	0.985305	1783.8	9853.05	104.287	576.044	10.3431	100	Confident
476	0	Single Protein	P00505	Aspartate aminotransferase, mitochondrial (AATM_HUMAN)	P00505	AATM_HUMAN Aspartate aminotransferase, mitochondrial OS=Homo sapiens OX=9606 GN=GOT2 PE=1 SV=3		16	32.56	32.56	46.28	89.3	15	11	15	11	69	62	0.161458	0.714125	0.0326128	0.144245	326.128	1442.45	19.0666	84.3308	47.4873	100	Confident
477	0	Single Protein	P00966	Argininosuccinate synthase (ASSY_HUMAN)	P00966	ASSY_HUMAN Argininosuccinate synthase OS=Homo sapiens OX=9606 GN=ASS1 PE=1 SV=2		9	35.68	35.68	52.67	79.37	15	9	8	4	62	52	0.159021	0.489625	0.0321206	0.0988988	321.206	988.988	18.7788	57.8197	46.501	100	Confident
478	0	Single Protein	P15907	Beta-galactoside alpha-2,6-sialyltransferase 1 (SIAT1_HUMAN)	P15907	SIAT1_HUMAN Beta-galactoside alpha-2,6-sialyltransferase 1 OS=Homo sapiens OX=9606 GN=ST6GAL1 PE=1 SV=1		3	26.6	26.6	49.75	72.91	15	7	9	4	58	46	0.152027	0.371687	0.0307078	0.0750766	307.078	750.766	17.9528	43.8924	46.5746	100	Confident
479	0	Single Protein	Q99436	Proteasome subunit beta type-7 (PSB7_HUMAN)	Q99436	PSB7_HUMAN Proteasome subunit beta type-7 OS=Homo sapiens OX=9606 GN=PSMB7 PE=1 SV=1		9	41.52	41.52	52.35	64.62	15	8	10	5	55	48	0.234637	0.84785	0.047394	0.171256	473.94	1712.56	27.7082	100.122	29.9462	100	Confident
480	0	Single Protein	Q8TDQ7	Glucosamine-6-phosphate isomerase 2 (GNPI2_HUMAN)	Q8TDQ7	GNPI2_HUMAN Glucosamine-6-phosphate isomerase 2 OS=Homo sapiens OX=9606 GN=GNPDA2 PE=1 SV=1		4	50.72	50.72	63.77	89.86	15	9	9	4	54	46	0.135081	1.04336	0.0272848	0.210747	272.848	2107.47	15.9516	123.21	31.0646	100	Confident
481	0	Single Protein	O00204	Sulfotransferase 2B1 (ST2B1_HUMAN)	O00204	ST2B1_HUMAN Sulfotransferase 2B1 OS=Homo sapiens OX=9606 GN=SULT2B1 PE=1 SV=2		19	39.18	39.18	58.36	80	15	9	15	9	54	41	0.140411	0.778279	0.0283614	0.157204	283.614	1572.04	16.5811	91.9068	41.2815	100	Confident
482	0	Single Protein	Q13155	Aminoacyl tRNA synthase complex-interacting multifunctional protein 2 (AIMP2_HUMAN)	Q13155	AIMP2_HUMAN Aminoacyl tRNA synthase complex-interacting multifunctional protein 2 OS=Homo sapiens OX=9606 GN=AIMP2 PE=1 SV=2		7	39.69	39.69	56.56	68.75	15	8	1	1	53	45	0.2	0.811609	0.0403978	0.163936	403.978	1639.36	23.6179	95.8427	35.3263	100	Confident
483	0	Single Protein	Q96KX2	F-actin-capping protein subunit alpha-3 (CAZA3_HUMAN)	Q96KX2	CAZA3_HUMAN F-actin-capping protein subunit alpha-3 OS=Homo sapiens OX=9606 GN=CAPZA3 PE=1 SV=2		12	41.47	41.47	66.56	87.96	15	9	15	9	50	43	0.152091	0.750827	0.0307207	0.151659	307.207	1516.59	17.9604	88.6649	35.0021	100	Confident
484	0	Single Protein	Q15365	Poly(rC)-binding protein 1 (PCBP1_HUMAN)	Q15365	PCBP1_HUMAN Poly(rC)-binding protein 1 OS=Homo sapiens OX=9606 GN=PCBP1 PE=1 SV=2		2	41.29	41.29	52.25	81.74	15	8	13	6	47	38	0.130584	0.84785	0.0263766	0.171256	263.766	1712.56	15.4206	100.122	37.4739	100	Confident
485	0	Related Proteins	H3BNI9	Non-specific serine/threonine protein kinase (H3BNI9_HUMAN)	H3BNI9,P19784	H3BNI9_HUMAN Non-specific serine/threonine protein kinase OS=Homo sapiens OX=9606 GN=CSNK2A2 PE=1 SV=2,CSK22_HUMAN Casein kinase II subunit alpha' OS=Homo sapiens OX=9606 GN=CSNK2A2 PE=1 SV=1	P19784	16	33.11	33.11	59.87	87.96	15	7	4	2	47	29	0.0741445	0.545928	0.0149764	0.110271	149.764	1102.71	8.7557	64.4684	35.3547	100	Confident
486	0	Single Protein	P36959	GMP reductase 1 (GMPR1_HUMAN)	P36959	GMPR1_HUMAN GMP reductase 1 OS=Homo sapiens OX=9606 GN=GMPR PE=1 SV=1		6	22.03	22.03	43.19	79.42	15	5	13	5	44	32	0.113139	0.365008	0.0228528	0.0737275	228.528	737.275	13.3605	43.1037	37.3948	100	Confident
487	0	Single Protein	O14657	Torsin-1B (TOR1B_HUMAN)	O14657	TOR1B_HUMAN Torsin-1B OS=Homo sapiens OX=9606 GN=TOR1B PE=1 SV=2		9	29.17	29.17	61.9	78.87	15	6	7	4	43	29	0.0943396	0.400688	0.0190556	0.0809345	190.556	809.345	11.1405	47.3172	37.9548	100	Confident
488	0	Single Protein	P54802	Alpha-N-acetylglucosaminidase (ANAG_HUMAN)	P54802	ANAG_HUMAN Alpha-N-acetylglucosaminidase OS=Homo sapiens OX=9606 GN=NAGLU PE=1 SV=2		17	19.25	19.25	29.07	69.85	15	9	13	8	40	35	0.0655106	0.420831	0.0132324	0.0850031	132.324	850.031	7.73613	49.6958	82.2136	100	Confident
489	0	Single Protein	O60547	GDP-mannose 4,6 dehydratase (GMDS_HUMAN)	O60547	GMDS_HUMAN GDP-mannose 4,6 dehydratase OS=Homo sapiens OX=9606 GN=GMDS PE=1 SV=1		6	20.16	20.16	51.34	88.71	15	5	15	5	37	28	0.0787879	0.30701	0.0159143	0.0620127	159.143	620.127	9.30404	36.2548	41.9232	100	Confident
490	0	Single Protein	P20849	Collagen alpha-1(IX) chain (CO9A1_HUMAN)	P20849	CO9A1_HUMAN Collagen alpha-1(IX) chain OS=Homo sapiens OX=9606 GN=COL9A1 PE=1 SV=3		6	6.19	6.19	29.64	78.83	15	3	15	3	28	17	0.0220386	0.0826367	0.00445154	0.0166917	44.5154	166.917	2.60253	9.75855	91.8125	100	Confident
491	0	Single Protein	Q8TF05	Serine/threonine-protein phosphatase 4 regulatory subunit 1 (PP4R1_HUMAN)	Q8TF05	PP4R1_HUMAN Serine/threonine-protein phosphatase 4 regulatory subunit 1 OS=Homo sapiens OX=9606 GN=PPP4R1 PE=1 SV=1		18	1.47	1.47	24.84	62.74	15	1	12	1	23	8	0.0134228	0.0277909	0.00271126	0.00561345	27.1126	56.1345	1.5851	3.28182	106.936	100	Doubtful
492	0	Related Proteins	A0A5H1ZRQ3	Immunoglobulin kappa constant (Fragment) (A0A5H1ZRQ3_HUMAN)	A0A5H1ZRQ3,P01834	A0A5H1ZRQ3_HUMAN Immunoglobulin kappa constant (Fragment) OS=Homo sapiens OX=9606 GN=IGKC PE=1 SV=1,IGKC_HUMAN Immunoglobulin kappa constant OS=Homo sapiens OX=9606 GN=IGKC PE=1 SV=2	P01834	2	80.37	80.37	84.11	89.72	14	10	14	10	213	196	2.02083	5.81292	0.408186	1.17415	4081.86	11741.5	238.64	686.446	11.7117	100	Confident
493	0	Single Protein	P56851	Epididymal secretory protein E3-beta (EP3B_HUMAN)	P56851	EP3B_HUMAN Epididymal secretory protein E3-beta OS=Homo sapiens OX=9606 GN=EDDM3B PE=1 SV=2		14	40.82	40.82	57.14	87.76	14	9	14	9	166	137	1.06202	1.97635	0.214515	0.399201	2145.15	3992.01	125.413	233.387	17.5725	100	Confident
494	0	Single Protein	P49223	Kunitz-type protease inhibitor 3 (SPIT3_HUMAN)	P49223	SPIT3_HUMAN Kunitz-type protease inhibitor 3 OS=Homo sapiens OX=9606 GN=SPINT3 PE=3 SV=3		20	59.55	59.55	80.9	88.76	14	9	14	9	142	128	1.58228	5.57933	0.319603	1.12696	3196.03	11269.6	186.851	658.862	10.245	100	Confident
495	0	Related Proteins	H0YNE9	Ras-related protein Rab-8B (Fragment) (H0YNE9_HUMAN)	H0YNE9,Q92930	H0YNE9_HUMAN Ras-related protein Rab-8B (Fragment) OS=Homo sapiens OX=9606 GN=RAB8B PE=1 SV=1,RAB8B_HUMAN Ras-related protein Rab-8B OS=Homo sapiens OX=9606 GN=RAB8B PE=1 SV=2	Q92930	15	45.74	45.74	61.17	85.11	14	8	5	1	104	88	0.179479	0.887392	0.0362528	0.179243	362.528	1792.43	21.1946	104.792	21.8541	100	Confident
496	0	Related Proteins	B7ZBJ4	Calcium-binding protein 39-like (B7ZBJ4_HUMAN)	B7ZBJ4,Q9H9S4	B7ZBJ4_HUMAN Calcium-binding protein 39-like OS=Homo sapiens OX=9606 GN=CAB39L PE=1 SV=1,CB39L_HUMAN Calcium-binding protein 39-like OS=Homo sapiens OX=9606 GN=CAB39L PE=1 SV=3	Q9H9S4	13	52.33	52.33	73.06	85.49	14	9	1	1	95	78	0.415152	1.04336	0.083856	0.210747	838.56	2107.47	49.0251	123.21	22.9431	100	Confident
497	0	Single Protein	P49721	Proteasome subunit beta type-2 (PSB2_HUMAN)	P49721	PSB2_HUMAN Proteasome subunit beta type-2 OS=Homo sapiens OX=9606 GN=PSMB2 PE=1 SV=1		1	57.71	57.71	64.68	73.63	14	10	6	4	93	84	0.560811	1.61016	0.113278	0.325234	1132.78	3252.34	66.226	190.143	22.8217	100	Confident
498	0	Single Protein	P51148	Ras-related protein Rab-5C (RAB5C_HUMAN)	P51148	RAB5C_HUMAN Ras-related protein Rab-5C OS=Homo sapiens OX=9606 GN=RAB5C PE=1 SV=2		17	66.2	66.2	73.61	89.35	14	9	4	2	91	81	0.284974	1.37137	0.0575616	0.277002	575.616	2770.02	33.6525	161.945	23.4678	100	Confident
499	0	Related Proteins	E9PK54	Heat shock cognate 71 kDa protein (Fragment) (E9PK54_HUMAN)	E9PK54,E9PKE3,E9PLF4,E9PN25,E9PNE6,E9PPY6,E9PQK7,E9PQQ4,P11142	E9PK54_HUMAN Heat shock cognate 71 kDa protein (Fragment) OS=Homo sapiens OX=9606 GN=HSPA8 PE=1 SV=8,E9PKE3_HUMAN Heat shock cognate 71 kDa protein OS=Homo sapiens OX=9606 GN=HSPA8 PE=1 SV=1,E9PLF4_HUMAN Heat shock cognate 71 kDa protein (Fragment) OS=Homo sapiens OX=9606 GN=HSPA8 PE=1 SV=1,E9PN25_HUMAN Heat shock cognate 71 kDa protein (Fragment) OS=Homo sapiens OX=9606 GN=HSPA8 PE=1 SV=1,E9PNE6…	E9PKE3,E9PLF4,E9PN25,E9PNE6,E9PPY6,E9PQK7,E9PQQ4,P11142	11	47.54	47.54	51.91	89.62	14	10	3	2	80	73	0.308537	2.16228	0.0623209	0.436756	623.209	4367.56	36.435	255.343	19.9431	100	Confident
500	0	Related Proteins	P80188	Neutrophil gelatinase-associated lipocalin (NGAL_HUMAN)	P80188,X6R8F3	NGAL_HUMAN Neutrophil gelatinase-associated lipocalin OS=Homo sapiens OX=9606 GN=LCN2 PE=1 SV=2,X6R8F3_HUMAN Neutrophil gelatinase-associated lipocalin OS=Homo sapiens OX=9606 GN=LCN2 PE=1 SV=1	X6R8F3	9	51.01	51.01	68.69	71.21	14	8	14	8	79	66	0.453901	1.15443	0.0916829	0.233183	916.829	2331.83	53.601	136.327	22.5737	100	Confident
501	0	Related Proteins	A0A087X1Z3	Proteasome activator complex subunit 2 (A0A087X1Z3_HUMAN)	A0A087X1Z3,Q9UL46	A0A087X1Z3_HUMAN Proteasome activator complex subunit 2 OS=Homo sapiens OX=9606 GN=PSME2 PE=1 SV=1,PSME2_HUMAN Proteasome activator complex subunit 2 OS=Homo sapiens OX=9606 GN=PSME2 PE=1 SV=4	Q9UL46	14	42.13	42.13	50.79	86.22	14	9	2	2	76	73	0.324201	0.778279	0.065485	0.157204	654.85	1572.04	38.2848	91.9068	29.1083	100	Confident
502	0	Single Protein	P63000	Ras-related C3 botulinum toxin substrate 1 (RAC1_HUMAN)	P63000	RAC1_HUMAN Ras-related C3 botulinum toxin substrate 1 OS=Homo sapiens OX=9606 GN=RAC1 PE=1 SV=1		7	61.46	61.46	66.67	61.98	14	12	4	4	73	70	0.560224	2.01995	0.113159	0.408008	1131.59	4080.08	66.1567	238.536	21.4362	100	Confident
503	0	Single Protein	Q9BV36	Melanophilin (MELPH_HUMAN)	Q9BV36	MELPH_HUMAN Melanophilin OS=Homo sapiens OX=9606 GN=MLPH PE=1 SV=1		2	23.17	23.17	28.67	81.67	14	10	2	1	73	69	0.140816	0.338389	0.0284433	0.0683508	284.433	683.508	16.629	39.9602	65.9088	100	Confident
504	0	Single Protein	Q9BVM2	Protein DPCD (DPCD_HUMAN)	Q9BVM2	DPCD_HUMAN Protein DPCD OS=Homo sapiens OX=9606 GN=DPCD PE=1 SV=2		10	57.64	57.64	65.52	84.24	14	11	6	5	69	61	0.356725	1.15443	0.0720545	0.233183	720.545	2331.83	42.1256	136.327	23.2251	100	Confident
505	0	Single Protein	Q9GZP4	PITH domain-containing protein 1 (PITH1_HUMAN)	Q9GZP4	PITH1_HUMAN PITH domain-containing protein 1 OS=Homo sapiens OX=9606 GN=PITHD1 PE=1 SV=1		1	44.08	44.08	68.25	88.63	14	6	7	3	63	53	0.283422	0.737801	0.0572482	0.149028	572.482	1490.28	33.4693	87.1267	24.1627	100	Confident
506	0	Single Protein	P35270	Sepiapterin reductase (SPRE_HUMAN)	P35270	SPRE_HUMAN Sepiapterin reductase OS=Homo sapiens OX=9606 GN=SPR PE=1 SV=1		2	39.46	39.46	50.19	77.78	14	7	14	7	61	53	0.256158	0.743329	0.051741	0.150144	517.41	1501.44	30.2496	87.7795	28.0308	100	Confident
507	0	Single Protein	O95865	N(G),N(G)-dimethylarginine dimethylaminohydrolase 2 (DDAH2_HUMAN)	O95865	DDAH2_HUMAN N(G),N(G)-dimethylarginine dimethylaminohydrolase 2 OS=Homo sapiens OX=9606 GN=DDAH2 PE=1 SV=1		6	44.21	44.21	64.91	64.56	14	8	3	3	57	48	0.23913	1.22754	0.0483017	0.24795	483.017	2479.5	28.2388	144.96	29.6255	100	Confident
508	0	Single Protein	Q16401	26S proteasome non-ATPase regulatory subunit 5 (PSMD5_HUMAN)	Q16401	PSMD5_HUMAN 26S proteasome non-ATPase regulatory subunit 5 OS=Homo sapiens OX=9606 GN=PSMD5 PE=1 SV=3		9	20.63	20.63	38.69	83.93	14	8	10	6	57	45	0.101655	0.456348	0.0205331	0.0921773	205.331	921.773	12.0044	53.8901	56.1604	100	Confident
509	0	Single Protein	Q9NUJ1	Palmitoyl-protein thioesterase ABHD10, mitochondrial (ABHDA_HUMAN)	Q9NUJ1	ABHDA_HUMAN Palmitoyl-protein thioesterase ABHD10, mitochondrial OS=Homo sapiens OX=9606 GN=ABHD10 PE=1 SV=1		3	33.01	33.01	52.61	77.45	14	7	14	7	56	50	0.202532	0.584893	0.0409091	0.118142	409.091	1181.42	23.9169	69.0699	33.9107	100	Confident
510	0	Single Protein	Q8IUA0	WAP four-disulfide core domain protein 8 (WFDC8_HUMAN)	Q8IUA0	WFDC8_HUMAN WAP four-disulfide core domain protein 8 OS=Homo sapiens OX=9606 GN=WFDC8 PE=2 SV=2		20	31.54	31.54	51.45	86.72	14	7	14	7	55	45	0.196172	0.629751	0.0396246	0.127203	396.246	1272.03	23.1659	74.3671	27.805	100	Confident
511	0	Single Protein	Q96DG6	Carboxymethylenebutenolidase homolog (CMBL_HUMAN)	Q96DG6	CMBL_HUMAN Carboxymethylenebutenolidase homolog OS=Homo sapiens OX=9606 GN=CMBL PE=1 SV=1		5	40	40	60.41	73.06	14	9	14	9	54	46	0.256983	1.04336	0.0519077	0.210747	519.077	2107.47	30.3471	123.21	28.0302	100	Confident
512	0	Single Protein	A6NDG6	Glycerol-3-phosphate phosphatase (PGP_HUMAN)	A6NDG6	PGP_HUMAN Glycerol-3-phosphate phosphatase OS=Homo sapiens OX=9606 GN=PGP PE=1 SV=1		16	40.5	40.5	60.75	75.7	14	8	11	7	51	45	0.185185	0.719072	0.0374053	0.145245	374.053	1452.45	21.8685	84.915	33.9845	100	Confident
513	0	Related Proteins	F2Z2Y4	Pyridoxal kinase (F2Z2Y4_HUMAN)	F2Z2Y4,O00764	F2Z2Y4_HUMAN Pyridoxal kinase OS=Homo sapiens OX=9606 GN=PDXK PE=1 SV=1,PDXK_HUMAN Pyridoxal kinase OS=Homo sapiens OX=9606 GN=PDXK PE=1 SV=1	O00764	21	37.87	37.87	69.12	76.47	14	7	14	7	50	38	0.177885	0.711328	0.0359307	0.14368	359.307	1436.8	21.0063	84.0006	30.6187	100	Confident
514	0	Single Protein	P04844	Dolichyl-diphosphooligosaccharide--protein glycosyltransferase subunit 2 (RPN2_HUMAN)	P04844	RPN2_HUMAN Dolichyl-diphosphooligosaccharide--protein glycosyltransferase subunit 2 OS=Homo sapiens OX=9606 GN=RPN2 PE=1 SV=3		20	15.21	15.21	35.02	59.9	14	6	6	3	42	28	0.0714286	0.341713	0.0144278	0.0690222	144.278	690.222	8.43498	40.3528	69.241	100	Confident
515	0	Single Protein	Q9UFN0	Protein NipSnap homolog 3A (NPS3A_HUMAN)	Q9UFN0	NPS3A_HUMAN Protein NipSnap homolog 3A OS=Homo sapiens OX=9606 GN=NIPSNAP3A PE=1 SV=2		9	31.17	31.17	63.97	89.07	14	5	14	5	38	29	0.122727	0.508591	0.0247895	0.10273	247.895	1027.3	14.4928	60.0593	28.4485	100	Confident
516	0	Single Protein	P04217	Alpha-1B-glycoprotein (A1BG_HUMAN)	P04217	A1BG_HUMAN Alpha-1B-glycoprotein OS=Homo sapiens OX=9606 GN=A1BG PE=1 SV=4		19	15.56	15.56	32.12	48.89	14	6	6	3	38	25	0.0909091	0.389495	0.0183626	0.0786737	183.626	786.737	10.7354	45.9954	54.2195	100	Confident
517	0	Single Protein	P28072	Proteasome subunit beta type-6 (PSB6_HUMAN)	P28072	PSB6_HUMAN Proteasome subunit beta type-6 OS=Homo sapiens OX=9606 GN=PSMB6 PE=1 SV=4		17	28.87	28.87	80.75	64.44	14	6	6	5	36	26	0.155844	1.15443	0.0314788	0.233183	314.788	2331.83	18.4036	136.327	25.3414	100	Confident
518	0	Single Protein	Q9NZD2	Glycolipid transfer protein (GLTP_HUMAN)	Q9NZD2	GLTP_HUMAN Glycolipid transfer protein OS=Homo sapiens OX=9606 GN=GLTP PE=1 SV=3		12	18.18	18.18	54.55	89	14	3	4	1	34	20	0.0967742	0.333521	0.0195473	0.0673676	195.473	673.676	11.428	39.3854	23.8344	100	Confident
519	0	Single Protein	P02649	Apolipoprotein E (APOE_HUMAN)	P02649	APOE_HUMAN Apolipoprotein E OS=Homo sapiens OX=9606 GN=APOE PE=1 SV=1		19	30.6	30.6	43.22	85.17	14	6	2	2	33	19	0.0666667	0.333521	0.0134659	0.0673676	134.659	673.676	7.87265	39.3854	36.1318	100	Confident
520	0	Single Protein	Q9H0I9	Transketolase-like protein 2 (TKTL2_HUMAN)	Q9H0I9	TKTL2_HUMAN Transketolase-like protein 2 OS=Homo sapiens OX=9606 GN=TKTL2 PE=2 SV=1		4	8.31	8.31	21.41	72.2	14	3	14	3	31	11	0.0243363	0.136464	0.00491566	0.0275641	49.1566	275.641	2.87386	16.115	67.8342	100	Confident
521	0	Single Protein	Q13451	Peptidyl-prolyl cis-trans isomerase FKBP5 (FKBP5_HUMAN)	Q13451	FKBP5_HUMAN Peptidyl-prolyl cis-trans isomerase FKBP5 OS=Homo sapiens OX=9606 GN=FKBP5 PE=1 SV=2		6	10.28	10.28	41.14	85.12	14	3	13	3	31	19	0.0411311	0.105295	0.00830802	0.0212684	83.0802	212.684	4.85716	12.4343	51.1796	100	Confident
522	0	Single Protein	P55259	Pancreatic secretory granule membrane major glycoprotein GP2 (GP2_HUMAN)	P55259	GP2_HUMAN Pancreatic secretory granule membrane major glycoprotein GP2 OS=Homo sapiens OX=9606 GN=GP2 PE=1 SV=3		16	10.06	10.06	29.24	58.1	14	4	12	3	27	15	0.0480769	0.258925	0.009711	0.0523	97.11	523	5.67739	30.5764	59.4417	100	Confident
523	0	Single Protein	P27348	14-3-3 protein theta (1433T_HUMAN)	P27348	1433T_HUMAN 14-3-3 protein theta OS=Homo sapiens OX=9606 GN=YWHAQ PE=1 SV=1		2	43.27	43.27	47.35	87.76	13	12	3	3	180	168	0.389922	1.43835	0.07876	0.290531	787.6	2905.31	46.0458	169.855	27.7468	100	Confident
524	0	Single Protein	Q04917	14-3-3 protein eta (1433F_HUMAN)	Q04917	1433F_HUMAN 14-3-3 protein eta OS=Homo sapiens OX=9606 GN=YWHAH PE=1 SV=4		22	31.71	31.71	53.66	86.99	13	8	5	3	152	127	0.200156	0.747528	0.0404292	0.150992	404.292	1509.92	23.6363	88.2754	28.201	100	Confident
525	0	Single Protein	P41222	Prostaglandin-H2 D-isomerase (PTGDS_HUMAN)	P41222	PTGDS_HUMAN Prostaglandin-H2 D-isomerase OS=Homo sapiens OX=9606 GN=PTGDS PE=1 SV=1		9	41.05	41.05	58.95	71.05	13	9	6	4	151	140	1.02963	1.97635	0.207974	0.399201	2079.74	3992.01	121.589	233.387	21.0153	100	Confident
526	0	Single Protein	P34096	Ribonuclease 4 (RNAS4_HUMAN)	P34096	RNAS4_HUMAN Ribonuclease 4 OS=Homo sapiens OX=9606 GN=RNASE4 PE=1 SV=3		14	34.69	34.69	40.14	87.07	13	10	13	10	126	105	0.820312	2.16228	0.165694	0.436756	1656.94	4367.56	96.8705	255.343	16.8294	100	Confident
527	0	Single Protein	Q9BY14	Testis-expressed protein 101 (TX101_HUMAN)	Q9BY14	TX101_HUMAN Testis-expressed protein 101 OS=Homo sapiens OX=9606 GN=TEX101 PE=1 SV=2		19	36.14	36.14	38.15	61.85	13	9	13	9	90	84	0.532468	3.39397	0.107553	0.685544	1075.53	6855.44	62.8789	400.793	26.6492	100	Confident
528	0	Related Proteins	J3KRE2	Rho GDP-dissociation inhibitor 1 (J3KRE2_HUMAN)	J3KRE2,P52565	J3KRE2_HUMAN Rho GDP-dissociation inhibitor 1 OS=Homo sapiens OX=9606 GN=ARHGDIA PE=1 SV=1,GDIR1_HUMAN Rho GDP-dissociation inhibitor 1 OS=Homo sapiens OX=9606 GN=ARHGDIA PE=1 SV=3	P52565	17	48.06	48.06	78.29	62.79	13	6	4	1	87	72	0.888889	1.25393	0.179546	0.253281	1795.46	2532.81	104.969	148.077	14.8052	100	Confident
529	0	Single Protein	P19652	Alpha-1-acid glycoprotein 2 (A1AG2_HUMAN)	P19652	A1AG2_HUMAN Alpha-1-acid glycoprotein 2 OS=Homo sapiens OX=9606 GN=ORM2 PE=1 SV=2		9	39.8	39.8	54.23	70.65	13	8	10	6	85	75	0.419014	1.22754	0.0846362	0.24795	846.362	2479.5	49.4813	144.96	23.5876	100	Confident
530	0	Single Protein	Q9HBV2	Sperm acrosome membrane-associated protein 1 (SACA1_HUMAN)	Q9HBV2	SACA1_HUMAN Sperm acrosome membrane-associated protein 1 OS=Homo sapiens OX=9606 GN=SPACA1 PE=1 SV=1		6	26.87	26.87	32.31	64.63	13	9	13	9	84	75	0.384211	1.46209	0.0776062	0.295326	776.062	2953.26	45.3713	172.658	32.1229	100	Confident
531	0	Single Protein	P17931	Galectin-3 (LEG3_HUMAN)	P17931	LEG3_HUMAN Galectin-3 OS=Homo sapiens OX=9606 GN=LGALS3 PE=1 SV=5		14	30	30	42.4	42.8	13	9	3	2	79	72	0.64486	2.65174	0.130254	0.535622	1302.54	5356.22	76.1513	313.143	26.1361	100	Confident
532	0	Single Protein	O14494	Phospholipid phosphatase 1 (PLPP1_HUMAN)	O14494	PLPP1_HUMAN Phospholipid phosphatase 1 OS=Homo sapiens OX=9606 GN=PLPP1 PE=1 SV=1		5	35.21	35.21	48.94	77.11	13	8	13	8	75	60	0.273973	1.03092	0.0553394	0.208234	553.394	2082.34	32.3533	121.741	32.1354	100	Confident
533	0	Single Protein	P02743	Serum amyloid P-component (SAMP_HUMAN)	P02743	SAMP_HUMAN Serum amyloid P-component OS=Homo sapiens OX=9606 GN=APCS PE=1 SV=2		1	57.4	57.4	59.64	71.3	13	12	13	12	74	71	0.446541	3.28133	0.0901963	0.662793	901.963	6627.93	52.7319	387.492	25.3711	100	Confident
534	0	Single Protein	Q9UBS3	DnaJ homolog subfamily B member 9 (DNJB9_HUMAN)	Q9UBS3	DNJB9_HUMAN DnaJ homolog subfamily B member 9 OS=Homo sapiens OX=9606 GN=DNAJB9 PE=1 SV=1		7	50.67	50.67	62.78	87	13	9	13	9	64	56	0.28866	0.995262	0.0583061	0.201032	583.061	2010.32	34.0878	117.53	25.5022	100	Confident
535	0	Single Protein	Q15785	Mitochondrial import receptor subunit TOM34 (TOM34_HUMAN)	Q15785	TOM34_HUMAN Mitochondrial import receptor subunit TOM34 OS=Homo sapiens OX=9606 GN=TOMM34 PE=1 SV=2		20	27.83	27.83	42.72	84.47	13	7	13	7	64	49	0.180077	0.389495	0.0363735	0.0786737	363.735	786.737	21.2652	45.9954	34.5378	100	Confident
536	0	Single Protein	P25325	3-mercaptopyruvate sulfurtransferase (THTM_HUMAN)	P25325	THTM_HUMAN 3-mercaptopyruvate sulfurtransferase OS=Homo sapiens OX=9606 GN=MPST PE=1 SV=3		22	51.18	51.18	57.24	74.75	13	9	1	1	63	55	0.247748	0.910953	0.0500423	0.184002	500.423	1840.02	29.2565	107.574	33.1576	100	Confident
537	0	Single Protein	P09417	Dihydropteridine reductase (DHPR_HUMAN)	P09417	DHPR_HUMAN Dihydropteridine reductase OS=Homo sapiens OX=9606 GN=QDPR PE=1 SV=2		4	47.54	47.54	74.18	90.98	13	7	7	4	60	47	0.211712	1.01534	0.0427634	0.205087	427.634	2050.87	25.001	119.901	25.773	100	Confident
538	0	Single Protein	Q9NQ48	Leucine zipper transcription factor-like protein 1 (LZTL1_HUMAN)	Q9NQ48	LZTL1_HUMAN Leucine zipper transcription factor-like protein 1 OS=Homo sapiens OX=9606 GN=LZTFL1 PE=1 SV=1		3	35.45	35.45	46.49	71.91	13	8	1	1	60	51	0.237209	0.519911	0.0479136	0.105016	479.136	1050.16	28.012	61.3961	34.5711	100	Confident
539	0	Related Proteins	F5GYJ8	Ubiquitinyl hydrolase 1 (F5GYJ8_HUMAN)	F5GYJ8,F5GYN4,J3KR44,Q96FW1	F5GYJ8_HUMAN Ubiquitinyl hydrolase 1 OS=Homo sapiens OX=9606 GN=OTUB1 PE=1 SV=1,F5GYN4_HUMAN Ubiquitinyl hydrolase 1 OS=Homo sapiens OX=9606 GN=OTUB1 PE=1 SV=1,J3KR44_HUMAN Ubiquitin thioesterase OS=Homo sapiens OX=9606 GN=OTUB1 PE=1 SV=2,OTUB1_HUMAN Ubiquitin thioesterase OTUB1 OS=Homo sapiens OX=9606 GN=OTUB1 PE=1 SV=2	F5GYN4,J3KR44,Q96FW1	11	28.67	28.67	50	90.91	13	6	2	1	60	52	0.2	0.668101	0.0403978	0.134949	403.978	1349.49	23.6179	78.8958	32.3389	100	Confident
540	0	Related Proteins	A0A804HJK9	Fructose-bisphosphatase (A0A804HJK9_HUMAN)	A0A804HJK9,P09467	A0A804HJK9_HUMAN Fructose-bisphosphatase OS=Homo sapiens OX=9606 GN=FBP1 PE=1 SV=1,F16P1_HUMAN Fructose-1,6-bisphosphatase 1 OS=Homo sapiens OX=9606 GN=FBP1 PE=1 SV=5	P09467	9	50	50	53.75	67.92	13	7	6	3	59	47	0.276074	1.01534	0.0557638	0.205087	557.638	2050.87	32.6015	119.901	25.5938	100	Confident
541	0	Related Proteins	Q9UBX3	Mitochondrial dicarboxylate carrier (DIC_HUMAN)	B4DLN1,Q9UBX3	B4DLN1_HUMAN cDNA FLJ60124, highly similar to Mitochondrial dicarboxylate carrier OS=Homo sapiens OX=9606 PE=2 SV=1,DIC_HUMAN Mitochondrial dicarboxylate carrier OS=Homo sapiens OX=9606 GN=SLC25A10 PE=1 SV=2	B4DLN1	17	34.15	34.15	43.55	75.96	13	8	8	5	59	53	0.238532	0.747528	0.0481808	0.150992	481.808	1509.92	28.1682	88.2754	31.2623	100	Confident
542	0	Single Protein	Q8N4E7	Ferritin, mitochondrial (FTMT_HUMAN)	Q8N4E7	FTMT_HUMAN Ferritin, mitochondrial OS=Homo sapiens OX=9606 GN=FTMT PE=1 SV=1		5	42.56	42.56	54.96	89.67	13	8	13	8	59	49	0.225806	1.03092	0.0456104	0.208234	456.104	2082.34	26.6654	121.741	27.5209	100	Confident
543	0	Related Proteins	A0A0A0MS61	Izumo sperm-egg fusion protein 4 (A0A0A0MS61_HUMAN)	A0A0A0MS61,Q1ZYL8	A0A0A0MS61_HUMAN Izumo sperm-egg fusion protein 4 OS=Homo sapiens OX=9606 GN=IZUMO4 PE=1 SV=1,IZUM4_HUMAN Izumo sperm-egg fusion protein 4 OS=Homo sapiens OX=9606 GN=IZUMO4 PE=2 SV=2	Q1ZYL8	19	44.71	44.71	46.15	76.92	13	7	1	1	58	48	0.3	1.58086	0.0605967	0.319316	605.967	3193.16	35.4269	186.683	23.8066	100	Confident
544	0	Related Proteins	E9PGV1	Glutathione S-transferase Mu 2 (E9PGV1_HUMAN)	E9PGV1,E9PHN6,F6XZQ7,P28161	E9PGV1_HUMAN Glutathione S-transferase Mu 2 OS=Homo sapiens OX=9606 GN=GSTM2 PE=1 SV=1,E9PHN6_HUMAN Glutathione S-transferase OS=Homo sapiens OX=9606 GN=GSTM2 PE=1 SV=1,F6XZQ7_HUMAN Glutathione S-transferase OS=Homo sapiens OX=9606 GN=GSTM2 PE=1 SV=1,GSTM2_HUMAN Glutathione S-transferase Mu 2 OS=Homo sapiens OX=9606 GN=GSTM2 PE=1 SV=2	E9PHN6,F6XZQ7,P28161	1	79.31	79.31	85.06	89.66	13	8	5	2	58	45	0.576923	5.30957	0.116532	1.07247	1165.32	10724.7	68.1287	627.006	10.3542	100	Confident
545	0	Single Protein	Q96BQ1	Protein FAM3D (FAM3D_HUMAN)	Q96BQ1	FAM3D_HUMAN Protein FAM3D OS=Homo sapiens OX=9606 GN=FAM3D PE=1 SV=1		3	41.96	41.96	51.34	87.95	13	7	6	4	57	49	0.238579	0.778279	0.0481902	0.157204	481.902	1572.04	28.1737	91.9068	24.9468	100	Confident
546	0	Single Protein	P30084	Enoyl-CoA hydratase, mitochondrial (ECHM_HUMAN)	P30084	ECHM_HUMAN Enoyl-CoA hydratase, mitochondrial OS=Homo sapiens OX=9606 GN=ECHS1 PE=1 SV=4		10	37.93	37.93	59.31	88.97	13	7	13	7	55	45	0.174419	0.629751	0.0352306	0.127203	352.306	1272.03	20.597	74.3671	31.3671	100	Confident
547	0	Single Protein	Q99828	Calcium and integrin-binding protein 1 (CIB1_HUMAN)	Q99828	CIB1_HUMAN Calcium and integrin-binding protein 1 OS=Homo sapiens OX=9606 GN=CIB1 PE=1 SV=4		15	53.4	53.4	59.69	89.01	13	10	7	5	52	48	0.282353	1.84804	0.0570321	0.373283	570.321	3732.83	33.343	218.234	21.6899	100	Confident
548	0	Single Protein	P31153	S-adenosylmethionine synthase isoform type-2 (METK2_HUMAN)	P31153	METK2_HUMAN S-adenosylmethionine synthase isoform type-2 OS=Homo sapiens OX=9606 GN=MAT2A PE=1 SV=1		2	29.87	29.87	44.81	72.66	13	7	9	5	51	41	0.116725	0.430723	0.0235771	0.0870012	235.771	870.012	13.784	50.864	43.6333	100	Confident
549	0	Single Protein	Q7Z7H5	Transmembrane emp24 domain-containing protein 4 (TMED4_HUMAN)	Q7Z7H5	TMED4_HUMAN Transmembrane emp24 domain-containing protein 4 OS=Homo sapiens OX=9606 GN=TMED4 PE=1 SV=1		7	29.52	29.52	58.59	87.67	13	7	4	2	45	34	0.153266	0.743329	0.0309581	0.150144	309.581	1501.44	18.0992	87.7795	25.9263	100	Confident
550	0	Single Protein	P50591	Tumor necrosis factor ligand superfamily member 10 (TNF10_HUMAN)	P50591	TNF10_HUMAN Tumor necrosis factor ligand superfamily member 10 OS=Homo sapiens OX=9606 GN=TNFSF10 PE=1 SV=1		3	24.91	24.91	47.33	73.67	13	6	9	4	45	35	0.169082	0.519911	0.0341527	0.105016	341.527	1050.16	19.9669	61.3961	32.4881	100	Confident
551	0	Related Proteins	C9JEV6	GlcNAc kinase (C9JEV6_HUMAN)	C9JEV6,H7C286,Q9UJ70	C9JEV6_HUMAN GlcNAc kinase OS=Homo sapiens OX=9606 GN=NAGK PE=1 SV=3,H7C286_HUMAN N-acetyl-D-glucosamine kinase OS=Homo sapiens OX=9606 GN=NAGK PE=1 SV=2,NAGK_HUMAN N-acetyl-D-glucosamine kinase OS=Homo sapiens OX=9606 GN=NAGK PE=1 SV=4	H7C286,Q9UJ70	2	37.54	37.54	52.9	66.89	13	8	2	1	43	34	0.168367	0.887392	0.0340083	0.179243	340.083	1792.43	19.8825	104.792	31.9973	100	Confident
552	0	Single Protein	Q9H1X1	Radial spoke head protein 9 homolog (RSPH9_HUMAN)	Q9H1X1	RSPH9_HUMAN Radial spoke head protein 9 homolog OS=Homo sapiens OX=9606 GN=RSPH9 PE=1 SV=1		6	31.52	31.52	62.32	88.77	13	6	13	6	40	31	0.122449	0.539927	0.0247333	0.109059	247.333	1090.59	14.46	63.7598	31.2721	100	Confident
553	0	Related Proteins	H7BZQ4	Cytosolic 5'-nucleotidase 1B (Fragment) (H7BZQ4_HUMAN)	H7BZQ4,Q96P26	H7BZQ4_HUMAN Cytosolic 5'-nucleotidase 1B (Fragment) OS=Homo sapiens OX=9606 GN=NT5C1B PE=1 SV=1,5NT1B_HUMAN Cytosolic 5'-nucleotidase 1B OS=Homo sapiens OX=9606 GN=NT5C1B PE=2 SV=2	Q96P26	2	43.4	43.4	63.4	88.3	13	7	4	3	38	32	0.136752	0.654817	0.0276224	0.132266	276.224	1322.66	16.149	77.3272	29.7393	100	Confident
554	0	Single Protein	Q8TC94	Actin-like protein 9 (ACTL9_HUMAN)	Q8TC94	ACTL9_HUMAN Actin-like protein 9 OS=Homo sapiens OX=9606 GN=ACTL9 PE=1 SV=4		19	20.43	20.43	36.78	83.65	13	5	13	5	36	25	0.0689655	0.389495	0.0139303	0.0786737	139.303	786.737	8.14412	45.9954	45.4874	100	Confident
555	0	Single Protein	P53582	Methionine aminopeptidase 1 (MAP11_HUMAN)	P53582	MAP11_HUMAN Methionine aminopeptidase 1 OS=Homo sapiens OX=9606 GN=METAP1 PE=1 SV=2		4	10.62	10.62	46.63	81.09	13	2	11	1	27	15	0.0383387	0.128838	0.00774398	0.0260238	77.4398	260.238	4.5274	15.2144	43.1872	100	Confident
556	0	Single Protein	P04040	Catalase (CATA_HUMAN)	P04040	CATA_HUMAN Catalase OS=Homo sapiens OX=9606 GN=CAT PE=1 SV=3		11	13.09	13.09	35.67	81.4	13	5	13	5	26	15	0.034965	0.21957	0.00706255	0.0443508	70.6255	443.508	4.12901	25.929	59.7188	100	Confident
557	0	Single Protein	P48745	CCN family member 3 (CCN3_HUMAN)	P48745	CCN3_HUMAN CCN family member 3 OS=Homo sapiens OX=9606 GN=CCN3 PE=1 SV=1		8	17.65	17.65	42.3	75.91	13	4	13	4	26	14	0.0479705	0.258925	0.0096895	0.0523	96.895	523	5.66482	30.5764	39.1355	100	Confident
558	0	Single Protein	P35813	Protein phosphatase 1A (PPM1A_HUMAN)	P35813	PPM1A_HUMAN Protein phosphatase 1A OS=Homo sapiens OX=9606 GN=PPM1A PE=1 SV=1		14	14.14	14.14	63.61	80.37	13	3	7	2	20	10	0.029316	0.183507	0.0059215	0.0370663	59.215	370.663	3.46191	21.6703	42.4207	100	Confident
559	0	Single Protein	P02763	Alpha-1-acid glycoprotein 1 (A1AG1_HUMAN)	P02763	A1AG1_HUMAN Alpha-1-acid glycoprotein 1 OS=Homo sapiens OX=9606 GN=ORM1 PE=1 SV=2		9	40.8	40.8	51.74	70.65	12	9	9	7	123	111	0.672535	1.46209	0.135845	0.295326	1358.45	2953.26	79.4195	172.658	23.5248	100	Confident
560	0	Single Protein	P14174	Macrophage migration inhibitory factor (MIF_HUMAN)	P14174	MIF_HUMAN Macrophage migration inhibitory factor OS=Homo sapiens OX=9606 GN=MIF PE=1 SV=4		22	75.65	75.65	80.87	46.96	12	8	12	8	115	102	1.88889	9	0.381534	1.8179	3815.34	18179	223.058	1062.81	12.4682	100	Confident
561	0	Single Protein	P10599	Thioredoxin (THIO_HUMAN)	P10599	THIO_HUMAN Thioredoxin OS=Homo sapiens OX=9606 GN=TXN PE=1 SV=3		9	57.14	57.14	61.9	89.52	12	9	12	9	103	95	0.989362	4.62341	0.19984	0.933878	1998.4	9338.78	116.833	545.978	11.7297	100	Confident
562	0	Single Protein	Q16651	Prostasin (PRSS8_HUMAN)	Q16651	PRSS8_HUMAN Prostasin OS=Homo sapiens OX=9606 GN=PRSS8 PE=1 SV=1		16	23.32	23.32	38.78	33.82	12	9	11	8	100	92	0.775862	3.39397	0.156715	0.685544	1567.15	6855.44	91.6213	400.793	36.4083	100	Confident
563	0	Related Proteins	A8K7Q2	Heat shock cognate 71 kDa protein (A8K7Q2_HUMAN)	A8K7Q2,E9PKE3,E9PN89,P11142	A8K7Q2_HUMAN Heat shock cognate 71 kDa protein OS=Homo sapiens OX=9606 GN=HSPA8 PE=1 SV=1,E9PKE3_HUMAN Heat shock cognate 71 kDa protein OS=Homo sapiens OX=9606 GN=HSPA8 PE=1 SV=1,E9PN89_HUMAN Heat shock cognate 71 kDa protein (Fragment) OS=Homo sapiens OX=9606 GN=HSPA8 PE=1 SV=1,HSP7C_HUMAN Heat shock cognate 71 kDa protein OS=Homo sapiens OX=9606 GN=HSPA8 PE=1 SV=1	E9PKE3,E9PN89,P11142	11	17.56	17.56	21.71	69.76	12	8	2	2	99	88	0.155012	0.373824	0.0313106	0.0755082	313.106	755.082	18.3053	44.1447	45.3103	100	Confident
564	0	Single Protein	P49773	Adenosine 5'-monophosphoramidase HINT1 (HINT1_HUMAN)	P49773	HINT1_HUMAN Adenosine 5'-monophosphoramidase HINT1 OS=Homo sapiens OX=9606 GN=HINT1 PE=1 SV=2		5	69.05	69.05	78.57	89.68	12	9	8	6	95	88	0.778761	3.39397	0.157301	0.685544	1573.01	6855.44	91.9637	400.793	13.7931	100	Confident
565	0	Single Protein	Q9NS25	Sperm protein associated with the nucleus on the X chromosome B1 (SPNXB_HUMAN)	Q9NS25	SPNXB_HUMAN Sperm protein associated with the nucleus on the X chromosome B1 OS=Homo sapiens OX=9606 GN=SPANXB1 PE=1 SV=2		X	75.73	75.73	81.55	84.47	12	9	7	5	95	89	0.787356	2.38386	0.159037	0.481512	1590.37	4815.12	92.9787	281.509	11.8329	100	Confident
566	0	Single Protein	Q8IXA5	Sperm acrosome membrane-associated protein 3 (SACA3_HUMAN)	Q8IXA5	SACA3_HUMAN Sperm acrosome membrane-associated protein 3 OS=Homo sapiens OX=9606 GN=SPACA3 PE=1 SV=1		17	33.02	33.02	60.47	72.56	12	7	3	1	85	76	0.487179	1.15443	0.0984048	0.233183	984.048	2331.83	57.5309	136.327	23.4155	100	Confident
567	0	Single Protein	P06702	Protein S100-A9 (S10A9_HUMAN)	P06702	S10A9_HUMAN Protein S100-A9 OS=Homo sapiens OX=9606 GN=S100A9 PE=1 SV=1		1	49.12	49.12	58.77	88.6	12	9	12	9	81	76	0.752475	3.39397	0.151992	0.685544	1519.92	6855.44	88.8596	400.793	13.2335	100	Confident
568	0	Related Proteins	A0A6Q8PG52	Ras-related protein Rab-7a (A0A6Q8PG52_HUMAN)	A0A6Q8PG52,A0A6Q8PGE6,A0A6Q8PH84,C9IZZ0,C9J592,P51149	A0A6Q8PG52_HUMAN Ras-related protein Rab-7a OS=Homo sapiens OX=9606 GN=RAB7A PE=1 SV=1,A0A6Q8PGE6_HUMAN Ras-related protein Rab-7a OS=Homo sapiens OX=9606 GN=RAB7A PE=1 SV=1,A0A6Q8PH84_HUMAN Ras-related protein Rab-7a OS=Homo sapiens OX=9606 GN=RAB7A PE=1 SV=1,C9IZZ0_HUMAN Ras-related protein Rab-7a OS=Homo sapiens OX=9606 GN=RAB7A PE=1 SV=2,C9J592_HUMAN Ras-related protein Rab-7a (Fragment) OS=H…	A0A6Q8PGE6,A0A6Q8PH84,C9IZZ0,C9J592,P51149	3	38.39	38.39	45.02	87.2	12	7	5	4	80	72	0.375	0.778279	0.0757458	0.157204	757.458	1572.04	44.2836	91.9068	23.6844	100	Confident
569	0	Related and Unrelated Proteins	A0A024RA52	Proteasome subunit alpha type (A0A024RA52_HUMAN)	A0A024RA52,A0A7I2YQP7,C9JCK5,P25787	A0A024RA52_HUMAN Proteasome subunit alpha type OS=Homo sapiens OX=9606 GN=PSMA2 PE=1 SV=1,A0A7I2YQP7_HUMAN Uncharacterized protein OS=Homo sapiens OX=9606 PE=1 SV=1,C9JCK5_HUMAN Proteasome subunit alpha type-2 OS=Homo sapiens OX=9606 GN=PSMA2 PE=1 SV=1,PSA2_HUMAN Proteasome subunit alpha type-2 OS=Homo sapiens OX=9606 GN=PSMA2 PE=1 SV=2	A0A7I2YQP7,C9JCK5,P25787	7	47.44	47.44	53.42	70.94	12	10	3	3	77	68	0.409639	1.61016	0.0827424	0.325234	827.424	3252.34	48.3741	190.143	25.8823	100	Confident
570	0	Related Proteins	A0A087WZM2	Ribonuclease T2 (A0A087WZM2_HUMAN)	A0A087WZM2,A0A804HJZ7,A0A804HKZ2,D6REQ6,D6RHI9,O00584	A0A087WZM2_HUMAN Ribonuclease T2 OS=Homo sapiens OX=9606 GN=RNASET2 PE=1 SV=2,A0A804HJZ7_HUMAN Ribonuclease T2 OS=Homo sapiens OX=9606 GN=RNASET2 PE=1 SV=1,A0A804HKZ2_HUMAN Ribonuclease T2 OS=Homo sapiens OX=9606 GN=RNASET2 PE=1 SV=1,D6REQ6_HUMAN Ribonuclease T2 OS=Homo sapiens OX=9606 GN=RNASET2 PE=1 SV=1,D6RHI9_HUMAN Ribonuclease T2 (Fragment) OS=Homo sapiens OX=9606 GN=RNASET2 PE=1 SV=8,RNT2_H…	A0A804HJZ7,A0A804HKZ2,D6REQ6,D6RHI9,O00584	6	36.24	36.24	54.13	88.07	12	8	9	5	76	59	0.257812	0.978319	0.0520752	0.19761	520.752	1976.1	30.445	115.529	24.8937	100	Confident
571	0	Related Proteins	P25786	Proteasome subunit alpha type-1 (PSA1_HUMAN)	B4DEV8,P25786	B4DEV8_HUMAN Proteasome subunit alpha type OS=Homo sapiens OX=9606 PE=2 SV=1,PSA1_HUMAN Proteasome subunit alpha type-1 OS=Homo sapiens OX=9606 GN=PSMA1 PE=1 SV=1	B4DEV8	11	25.48	25.48	31.94	77.57	12	7	3	2	69	58	0.166667	0.743329	0.0336648	0.150144	336.648	1501.44	19.6816	87.7795	29.5369	100	Confident
572	0	Single Protein	P22692	Insulin-like growth factor-binding protein 4 (IBP4_HUMAN)	P22692	IBP4_HUMAN Insulin-like growth factor-binding protein 4 OS=Homo sapiens OX=9606 GN=IGFBP4 PE=1 SV=2		17	34.88	34.88	44.57	63.57	12	9	12	9	67	57	0.347561	1.04336	0.0702034	0.210747	702.034	2107.47	41.0434	123.21	27.9155	100	Confident
573	0	Related Proteins	A0A2R8Y4K2	Crystallin, lambda 1, isoform CRA_c (A0A2R8Y4K2_HUMAN)	A0A2R8Y4K2,Q9Y2S2	A0A2R8Y4K2_HUMAN Crystallin, lambda 1, isoform CRA_c OS=Homo sapiens OX=9606 GN=CRYL1 PE=1 SV=1,CRYL1_HUMAN Lambda-crystallin homolog OS=Homo sapiens OX=9606 GN=CRYL1 PE=1 SV=3	Q9Y2S2	13	42.64	42.64	53.96	70.19	12	8	3	2	63	56	0.252688	0.978319	0.0510402	0.19761	510.402	1976.1	29.8399	115.529	29.4509	100	Confident
574	0	Related Proteins	A0A7I2V2D2	Plasma protease C1 inhibitor (A0A7I2V2D2_HUMAN)	A0A7I2V2D2,A0A7I2V5R3,H9KV48,P05155	A0A7I2V2D2_HUMAN Plasma protease C1 inhibitor OS=Homo sapiens OX=9606 GN=SERPING1 PE=1 SV=1,A0A7I2V5R3_HUMAN Plasma protease C1 inhibitor OS=Homo sapiens OX=9606 GN=SERPING1 PE=1 SV=1,H9KV48_HUMAN Plasma protease C1 inhibitor OS=Homo sapiens OX=9606 GN=SERPING1 PE=1 SV=1,IC1_HUMAN Plasma protease C1 inhibitor OS=Homo sapiens OX=9606 GN=SERPING1 PE=1 SV=2	A0A7I2V5R3,H9KV48,P05155	11	20.95	20.95	20.95	65.35	12	8	1	1	63	51	0.125397	0.519911	0.0253288	0.105016	253.288	1050.16	14.8081	61.3961	53.1803	100	Confident
575	0	Single Protein	Q04837	Single-stranded DNA-binding protein, mitochondrial (SSBP_HUMAN)	Q04837	SSBP_HUMAN Single-stranded DNA-binding protein, mitochondrial OS=Homo sapiens OX=9606 GN=SSBP1 PE=1 SV=1		7	52.7	52.7	62.16	85.81	12	9	3	3	61	58	0.440945	1.56502	0.0890659	0.316117	890.659	3161.17	52.0711	184.813	17.249	100	Confident
576	0	Single Protein	P62701	40S ribosomal protein S4, X isoform (RS4X_HUMAN)	P62701	RS4X_HUMAN 40S ribosomal protein S4, X isoform OS=Homo sapiens OX=9606 GN=RPS4X PE=1 SV=2		X	34.6	34.6	40.3	82.13	12	8	7	4	56	47	0.217593	0.467799	0.0439513	0.0944902	439.513	944.902	25.6954	55.2423	29.5791	100	Confident
577	0	Related Proteins	I3L1R7	CTP:phosphoethanolamine cytidylyltransferase (I3L1R7_HUMAN)	I3L1R7,I3L2Q1,Q99447	I3L1R7_HUMAN CTP:phosphoethanolamine cytidylyltransferase OS=Homo sapiens OX=9606 GN=PCYT2 PE=1 SV=1,I3L2Q1_HUMAN CTP:phosphoethanolamine cytidylyltransferase (Fragment) OS=Homo sapiens OX=9606 GN=PCYT2 PE=1 SV=2,PCY2_HUMAN Ethanolamine-phosphate cytidylyltransferase OS=Homo sapiens OX=9606 GN=PCYT2 PE=1 SV=1	I3L2Q1,Q99447	17	34.6	34.6	42.51	87.74	12	7	2	1	55	44	0.128882	0.419626	0.0260327	0.0847598	260.327	847.598	15.2196	49.5535	41.3698	100	Confident
578	0	Single Protein	Q99598	Translin-associated protein X (TSNAX_HUMAN)	Q99598	TSNAX_HUMAN Translin-associated protein X OS=Homo sapiens OX=9606 GN=TSNAX PE=1 SV=1		1	43.1	43.1	53.1	86.55	12	8	9	5	55	48	0.191235	0.584893	0.0386273	0.118142	386.273	1181.42	22.5829	69.0699	33.0917	100	Confident
579	0	Single Protein	Q16563	Synaptophysin-like protein 1 (SYPL1_HUMAN)	Q16563	SYPL1_HUMAN Synaptophysin-like protein 1 OS=Homo sapiens OX=9606 GN=SYPL1 PE=1 SV=1		7	27.41	27.41	58.69	62.16	12	5	3	2	52	44	0.26087	0.832981	0.0526927	0.168253	526.927	1682.53	30.806	98.3665	28.5467	100	Confident
580	0	Single Protein	P05141	ADP/ATP translocase 2 (ADT2_HUMAN)	P05141	ADT2_HUMAN ADP/ATP translocase 2 OS=Homo sapiens OX=9606 GN=SLC25A5 PE=1 SV=7		X	25.5	25.5	40.94	76.17	12	6	3	1	49	44	0.113803	0.400688	0.022987	0.0809345	229.87	809.345	13.439	47.3172	32.8312	100	Confident
581	0	Related Proteins	E7ESG8	Serine/threonine-protein phosphatase (Fragment) (E7ESG8_HUMAN)	E7ESG8,P62714,P67775	E7ESG8_HUMAN Serine/threonine-protein phosphatase (Fragment) OS=Homo sapiens OX=9606 GN=PPP2CA PE=1 SV=1,PP2AB_HUMAN Serine/threonine-protein phosphatase 2A catalytic subunit beta isoform OS=Homo sapiens OX=9606 GN=PPP2CB PE=1 SV=1,PP2AA_HUMAN Serine/threonine-protein phosphatase 2A catalytic subunit alpha isoform OS=Homo sapiens OX=9606 GN=PPP2CA PE=1 SV=1	P62714,P67775	5	44.83	44.83	58.62	89.66	12	6	6	2	49	40	0.276923	1.37137	0.0559354	0.277002	559.354	2770.02	32.7018	161.945	16.8435	100	Confident
582	0	Related Proteins	H3BM89	60S ribosomal protein L4 (H3BM89_HUMAN)	H3BM89,P36578	H3BM89_HUMAN 60S ribosomal protein L4 OS=Homo sapiens OX=9606 GN=RPL4 PE=1 SV=1,RL4_HUMAN 60S ribosomal protein L4 OS=Homo sapiens OX=9606 GN=RPL4 PE=1 SV=5	P36578	15	15.02	15.02	33.63	76.28	12	4	11	3	43	28	0.110236	0.122018	0.0222665	0.0246464	222.665	246.464	13.0178	14.4091	37.6332	100	Confident
583	0	Related Proteins	P67870	Casein kinase II subunit beta (CSK2B_HUMAN)	P67870,Q5SRQ3,Q5SRQ6	CSK2B_HUMAN Casein kinase II subunit beta OS=Homo sapiens OX=9606 GN=CSNK2B PE=1 SV=1,Q5SRQ3_HUMAN Casein kinase II subunit beta OS=Homo sapiens OX=9606 GN=CSNK2B PE=1 SV=1,Q5SRQ6_HUMAN Casein kinase II subunit beta OS=Homo sapiens OX=9606 GN=CSNK2B PE=1 SV=2	Q5SRQ3,Q5SRQ6	6	33.49	33.49	64.65	74.88	12	6	3	1	43	34	0.21118	1.25393	0.042656	0.253281	426.56	2532.81	24.9382	148.077	24.926	100	Confident
584	0	Single Protein	P10606	Cytochrome c oxidase subunit 5B, mitochondrial (COX5B_HUMAN)	P10606	COX5B_HUMAN Cytochrome c oxidase subunit 5B, mitochondrial OS=Homo sapiens OX=9606 GN=COX5B PE=1 SV=2		2	48.06	48.06	79.07	87.6	12	5	12	5	41	35	0.283186	0.968419	0.0572004	0.19561	572.004	1956.1	33.4413	114.36	13.6869	100	Confident
585	0	Related Proteins	F6SDV2	Tubulointerstitial nephritis antigen-like (F6SDV2_HUMAN)	F6SDV2,Q9GZM7	F6SDV2_HUMAN Tubulointerstitial nephritis antigen-like OS=Homo sapiens OX=9606 GN=TINAGL1 PE=1 SV=1,TINAL_HUMAN Tubulointerstitial nephritis antigen-like OS=Homo sapiens OX=9606 GN=TINAGL1 PE=1 SV=1	Q9GZM7	1	16.85	10.77	50	81.49	12	4	12	4	40	27	0.0915254	0.311134	0.0184871	0.0628456	184.871	628.456	10.8082	36.7417	40.8404	100	Confident
586	0	Related Proteins	K7ER96	Thioredoxin-like protein 1 (Fragment) (K7ER96_HUMAN)	K7ER96,O43396	K7ER96_HUMAN Thioredoxin-like protein 1 (Fragment) OS=Homo sapiens OX=9606 GN=TXNL1 PE=1 SV=1,TXNL1_HUMAN Thioredoxin-like protein 1 OS=Homo sapiens OX=9606 GN=TXNL1 PE=1 SV=3	O43396	18	35.23	35.23	51.96	79.36	12	6	2	1	39	28	0.125561	0.668101	0.0253618	0.134949	253.618	1349.49	14.8274	78.8958	31.4453	100	Confident
587	0	Related Proteins	D6RAX7	COP9 signalosome complex subunit 4 (D6RAX7_HUMAN)	D6RAX7,D6RFN0,Q9BT78	D6RAX7_HUMAN COP9 signalosome complex subunit 4 OS=Homo sapiens OX=9606 GN=COPS4 PE=1 SV=1,D6RFN0_HUMAN COP9 signalosome complex subunit 4 OS=Homo sapiens OX=9606 GN=COPS4 PE=1 SV=1,CSN4_HUMAN COP9 signalosome complex subunit 4 OS=Homo sapiens OX=9606 GN=COPS4 PE=1 SV=1	D6RFN0,Q9BT78	4	18.33	18.33	36.67	76.43	12	5	5	3	38	25	0.0778816	0.30701	0.0157312	0.0620127	157.312	620.127	9.19702	36.2548	47.6964	100	Confident
588	0	Single Protein	O75356	Nucleoside diphosphate phosphatase ENTPD5 (ENTP5_HUMAN)	O75356	ENTP5_HUMAN Nucleoside diphosphate phosphatase ENTPD5 OS=Homo sapiens OX=9606 GN=ENTPD5 PE=1 SV=1		14	21.03	21.03	40.65	82.71	12	5	4	1	34	25	0.0677966	0.343399	0.0136942	0.0693628	136.942	693.628	8.00608	40.5519	47.487	100	Confident
589	0	Single Protein	Q92484	Acid sphingomyelinase-like phosphodiesterase 3a (ASM3A_HUMAN)	Q92484	ASM3A_HUMAN Acid sphingomyelinase-like phosphodiesterase 3a OS=Homo sapiens OX=9606 GN=SMPDL3A PE=1 SV=2		6	24.28	24.28	37.31	77.26	12	5	12	5	30	19	0.0514286	0.389495	0.010388	0.0786737	103.88	786.737	6.07319	45.9954	51.2277	100	Confident
590	0	Single Protein	O95671	Probable bifunctional dTTP/UTP pyrophosphatase/methyltransferase protein (ASML_HUMAN)	O95671	ASML_HUMAN Probable bifunctional dTTP/UTP pyrophosphatase/methyltransferase protein OS=Homo sapiens OX=9606 GN=ASMTL PE=1 SV=3		X	9.82	9.82	27.54	65.86	12	3	12	3	29	17	0.0366748	0.108603	0.0074079	0.0219366	74.079	219.366	4.33092	12.8249	68.813	100	Confident
591	0	Related Proteins	E9PEX6	Dihydrolipoyl dehydrogenase (E9PEX6_HUMAN)	E9PEX6,P09622	E9PEX6_HUMAN Dihydrolipoyl dehydrogenase OS=Homo sapiens OX=9606 GN=DLD PE=1 SV=1,DLDH_HUMAN Dihydrolipoyl dehydrogenase, mitochondrial OS=Homo sapiens OX=9606 GN=DLD PE=1 SV=2	P09622	7	14.4	14.4	36.21	68.31	12	4	10	4	28	20	0.0542169	0.189794	0.0109512	0.0383362	109.512	383.362	6.40245	22.4127	51.7828	100	Confident
592	0	Related Proteins	A0A5F9ZH94	Adhesion G-protein coupled receptor G1 (Fragment) (A0A5F9ZH94_HUMAN)	A0A5F9ZH94,Q9Y653	A0A5F9ZH94_HUMAN Adhesion G-protein coupled receptor G1 (Fragment) OS=Homo sapiens OX=9606 GN=ADGRG1 PE=1 SV=1,AGRG1_HUMAN Adhesion G-protein coupled receptor G1 OS=Homo sapiens OX=9606 GN=ADGRG1 PE=1 SV=2	Q9Y653	16	3.48	3.48	27.1	61.3	12	1	10	1	25	16	0.0307329	0.0444026	0.0062077	0.00896882	62.077	89.6882	3.62923	5.24348	77.3319	100	Doubtful
593	0	Single Protein	P00747	Plasminogen (PLMN_HUMAN)	P00747	PLMN_HUMAN Plasminogen OS=Homo sapiens OX=9606 GN=PLG PE=1 SV=2		6	4.69	4.69	25.8	77.16	12	2	11	2	25	12	0.0192	0.0550081	0.00387819	0.011111	38.7819	111.11	2.26732	6.4959	90.5102	100	Confident
594	0	Related Proteins	K7EJ44	Profilin (K7EJ44_HUMAN)	K7EJ44,P07737	K7EJ44_HUMAN Profilin OS=Homo sapiens OX=9606 GN=PFN1 PE=1 SV=1,PROF1_HUMAN Profilin-1 OS=Homo sapiens OX=9606 GN=PFN1 PE=1 SV=2	P07737	17	56.73	56.73	65.38	87.5	11	7	9	6	97	82	0.879121	2.16228	0.177573	0.436756	1775.73	4367.56	103.815	255.343	11.3828	100	Confident
595	0	Related Proteins	E9PK25	Cofilin, non-muscle isoform (E9PK25_HUMAN)	E9PK25,E9PP50,E9PS23,P23528	E9PK25_HUMAN Cofilin, non-muscle isoform OS=Homo sapiens OX=9606 GN=CFL1 PE=1 SV=1,E9PP50_HUMAN Cofilin, non-muscle isoform (Fragment) OS=Homo sapiens OX=9606 GN=CFL1 PE=1 SV=8,E9PS23_HUMAN Cofilin, non-muscle isoform (Fragment) OS=Homo sapiens OX=9606 GN=CFL1 PE=1 SV=8,COF1_HUMAN Cofilin-1 OS=Homo sapiens OX=9606 GN=CFL1 PE=1 SV=3	E9PP50,E9PS23,P23528	11	25	25	29.9	84.31	11	6	3	1	94	88	0.281977	0.519911	0.0569562	0.105016	569.562	1050.16	33.2986	61.3961	22.7138	100	Confident
596	0	Related Proteins	A0A7I2V484	Procathepsin L (A0A7I2V484_HUMAN)	A0A7I2V484,A0A7I2V5M3,P07711	A0A7I2V484_HUMAN Procathepsin L OS=Homo sapiens OX=9606 GN=CTSL PE=1 SV=1,A0A7I2V5M3_HUMAN Procathepsin L OS=Homo sapiens OX=9606 GN=CTSL PE=1 SV=1,CATL1_HUMAN Procathepsin L OS=Homo sapiens OX=9606 GN=CTSL PE=1 SV=2	A0A7I2V5M3,P07711	9	40.67	40.67	49.76	59.81	11	9	2	2	86	79	0.632	1.56502	0.127657	0.316117	1276.57	3161.17	74.6327	184.813	23.6692	100	Confident
597	0	Single Protein	P20339	Ras-related protein Rab-5A (RAB5A_HUMAN)	P20339	RAB5A_HUMAN Ras-related protein Rab-5A OS=Homo sapiens OX=9606 GN=RAB5A PE=1 SV=2		3	66.51	66.51	74.88	89.3	11	9	8	6	86	78	0.270833	1.37137	0.0547053	0.277002	547.053	2770.02	31.9826	161.945	23.6438	100	Confident
598	0	Single Protein	P61020	Ras-related protein Rab-5B (RAB5B_HUMAN)	P61020	RAB5B_HUMAN Ras-related protein Rab-5B OS=Homo sapiens OX=9606 GN=RAB5B PE=1 SV=1		12	60.93	60.93	67.44	89.3	11	8	4	3	81	77	0.260417	1.15443	0.0526013	0.233183	526.013	2331.83	30.7525	136.327	23.6919	100	Confident
599	0	Single Protein	Q92820	Gamma-glutamyl hydrolase (GGH_HUMAN)	Q92820	GGH_HUMAN Gamma-glutamyl hydrolase OS=Homo sapiens OX=9606 GN=GGH PE=1 SV=2		8	33.96	33.96	43.4	62.26	11	9	2	1	74	66	0.333333	0.951293	0.0673296	0.192151	673.296	1921.51	39.3632	112.338	35.9412	100	Confident
600	0	Single Protein	Q8NCW5	NAD(P)H-hydrate epimerase (NNRE_HUMAN)	Q8NCW5	NNRE_HUMAN NAD(P)H-hydrate epimerase OS=Homo sapiens OX=9606 GN=NAXE PE=1 SV=2		1	43.06	43.06	51.74	66.67	11	8	2	2	68	60	0.3125	0.978319	0.0631215	0.19761	631.215	1976.1	36.903	115.529	31.6542	100	Confident
601	0	Related Proteins	A0A3B3IUC0	Integral membrane protein 2 (A0A3B3IUC0_HUMAN)	A0A3B3IUC0,Q9Y287	A0A3B3IUC0_HUMAN Integral membrane protein 2 OS=Homo sapiens OX=9606 GN=ITM2B PE=1 SV=1,ITM2B_HUMAN Integral membrane protein 2B OS=Homo sapiens OX=9606 GN=ITM2B PE=1 SV=1	Q9Y287	13	25.71	25.71	57.14	76.19	11	6	9	6	66	54	0.3375	0.930698	0.0681712	0.187991	681.712	1879.91	39.8553	109.906	24.1843	100	Confident
602	0	Single Protein	Q9Y6A4	Cilia- and flagella-associated protein 20 (CFA20_HUMAN)	Q9Y6A4	CFA20_HUMAN Cilia- and flagella-associated protein 20 OS=Homo sapiens OX=9606 GN=CFAP20 PE=1 SV=1		16	51.3	51.3	55.96	84.97	11	7	6	5	64	59	0.353659	0.711328	0.0714351	0.14368	714.351	1436.8	41.7634	84.0006	22.76	100	Confident
603	0	Single Protein	A2RUT3	Transmembrane protein 89 (TMM89_HUMAN)	A2RUT3	TMM89_HUMAN Transmembrane protein 89 OS=Homo sapiens OX=9606 GN=TMEM89 PE=2 SV=1		3	64.15	64.15	74.21	63.52	11	9	11	9	55	52	0.514851	2.38386	0.103994	0.481512	1039.94	4815.12	60.7987	281.509	17.5603	100	Confident
604	0	Related Proteins	F5GY11	START domain-containing protein 10 (F5GY11_HUMAN)	F5GY11,F5H8H3,Q9Y365	F5GY11_HUMAN START domain-containing protein 10 OS=Homo sapiens OX=9606 GN=STARD10 PE=1 SV=1,F5H8H3_HUMAN START domain-containing protein 10 OS=Homo sapiens OX=9606 GN=STARD10 PE=1 SV=1,STA10_HUMAN START domain-containing protein 10 OS=Homo sapiens OX=9606 GN=STARD10 PE=1 SV=2	F5H8H3,Q9Y365	11	31.02	31.02	64.9	70.61	11	6	4	2	54	49	0.283237	0.584893	0.0572107	0.118142	572.107	1181.42	33.4474	69.0699	27.692	100	Confident
605	0	Related Proteins	F5H442	Tumor susceptibility gene 101 protein (F5H442_HUMAN)	F5H442,Q99816	F5H442_HUMAN Tumor susceptibility gene 101 protein OS=Homo sapiens OX=9606 GN=TSG101 PE=1 SV=1,TS101_HUMAN Tumor susceptibility gene 101 protein OS=Homo sapiens OX=9606 GN=TSG101 PE=1 SV=2	Q99816	11	27.67	27.67	42.19	54.52	11	7	9	5	53	44	0.221106	0.564748	0.0446609	0.114073	446.609	1140.73	26.1103	66.6909	40.8917	100	Confident
606	0	Single Protein	Q13907	Isopentenyl-diphosphate Delta-isomerase 1 (IDI1_HUMAN)	Q13907	IDI1_HUMAN Isopentenyl-diphosphate Delta-isomerase 1 OS=Homo sapiens OX=9606 GN=IDI1 PE=1 SV=2		10	38.77	38.77	60.79	74.45	11	6	10	5	53	44	0.260355	0.610262	0.0525888	0.123266	525.888	1232.66	30.7453	72.0657	26.3025	100	Confident
607	0	Single Protein	P04062	Lysosomal acid glucosylceramidase (GLCM_HUMAN)	P04062	GLCM_HUMAN Lysosomal acid glucosylceramidase OS=Homo sapiens OX=9606 GN=GBA PE=1 SV=3		1	15.86	15.86	25.75	73.51	11	5	2	1	52	29	0.0736041	0.29155	0.0148672	0.0588898	148.672	588.898	8.69188	34.429	59.6782	100	Confident
608	0	Single Protein	P55145	Mesencephalic astrocyte-derived neurotrophic factor (MANF_HUMAN)	P55145	MANF_HUMAN Mesencephalic astrocyte-derived neurotrophic factor OS=Homo sapiens OX=9606 GN=MANF PE=1 SV=3		3	40.66	40.66	55.49	82.42	11	7	8	4	51	39	0.26	0.629751	0.0525171	0.127203	525.171	1272.03	30.7033	74.3671	20.6868	100	Confident
609	0	Single Protein	Q9UHY7	Enolase-phosphatase E1 (ENOPH_HUMAN)	Q9UHY7	ENOPH_HUMAN Enolase-phosphatase E1 OS=Homo sapiens OX=9606 GN=ENOPH1 PE=1 SV=1		4	32.95	32.95	61.69	75.48	11	5	3	2	50	41	0.208122	0.687612	0.0420383	0.13889	420.383	1388.9	24.577	81.2	28.9145	100	Confident
610	0	Single Protein	Q9BR76	Coronin-1B (COR1B_HUMAN)	Q9BR76	COR1B_HUMAN Coronin-1B OS=Homo sapiens OX=9606 GN=CORO1B PE=1 SV=1		11	22.09	22.09	37.42	60.94	11	6	6	3	50	46	0.144295	0.279802	0.029146	0.0565169	291.46	565.169	17.0398	33.0418	54.2002	100	Confident
611	0	Single Protein	P00403	Cytochrome c oxidase subunit 2 (COX2_HUMAN)	P00403	COX2_HUMAN Cytochrome c oxidase subunit 2 OS=Homo sapiens OX=9606 GN=MT-CO2 PE=1 SV=1		MT	30.4	30.4	37.89	28.63	11	7	11	7	50	46	0.692308	4.01187	0.139838	0.810353	1398.38	8103.53	81.7544	473.761	25.5482	100	Confident
612	0	Single Protein	Q9BS26	Endoplasmic reticulum resident protein 44 (ERP44_HUMAN)	Q9BS26	ERP44_HUMAN Endoplasmic reticulum resident protein 44 OS=Homo sapiens OX=9606 GN=ERP44 PE=1 SV=1		9	16.5	16.5	36.7	62.32	11	6	11	6	49	37	0.146245	0.378907	0.0295399	0.0765349	295.399	765.349	17.27	44.745	46.9414	100	Confident
613	0	Single Protein	P11279	Lysosome-associated membrane glycoprotein 1 (LAMP1_HUMAN)	P11279	LAMP1_HUMAN Lysosome-associated membrane glycoprotein 1 OS=Homo sapiens OX=9606 GN=LAMP1 PE=1 SV=3		13	10.55	10.55	34.77	65.47	11	4	11	4	49	36	0.131868	0.29155	0.0266359	0.0588898	266.359	588.898	15.5723	34.429	44.8538	100	Confident
614	0	Single Protein	P31025	Lipocalin-1 (LCN1_HUMAN)	P31025	LCN1_HUMAN Lipocalin-1 OS=Homo sapiens OX=9606 GN=LCN1 PE=1 SV=1		9	52.84	52.84	57.95	69.32	11	8	11	8	48	43	0.352459	1.78256	0.0711928	0.360057	711.928	3600.57	41.6218	210.502	19.2378	100	Confident
615	0	Single Protein	Q96M98	Parkin coregulated gene protein (PACRG_HUMAN)	Q96M98	PACRG_HUMAN Parkin coregulated gene protein OS=Homo sapiens OX=9606 GN=PACRG PE=1 SV=2		6	32.09	32.09	44.93	77.7	11	7	4	1	43	36	0.152174	0.629751	0.0307374	0.127203	307.374	1272.03	17.9702	74.3671	33.3202	100	Confident
616	0	Related Proteins	H3BSM2	Kunitz-type protease inhibitor 1 (Fragment) (H3BSM2_HUMAN)	H3BSM2,H3BTQ8,H3BVD9,O43278	H3BSM2_HUMAN Kunitz-type protease inhibitor 1 (Fragment) OS=Homo sapiens OX=9606 GN=SPINT1 PE=1 SV=1,H3BTQ8_HUMAN Kunitz-type protease inhibitor 1 (Fragment) OS=Homo sapiens OX=9606 GN=SPINT1 PE=1 SV=8,H3BVD9_HUMAN Kunitz-type protease inhibitor 1 (Fragment) OS=Homo sapiens OX=9606 GN=SPINT1 PE=1 SV=1,SPIT1_HUMAN Kunitz-type protease inhibitor 1 OS=Homo sapiens OX=9606 GN=SPINT1 PE=1 SV=2	H3BTQ8,H3BVD9,O43278	15	22.68	22.68	41.53	66.45	11	7	9	6	42	34	0.163462	0.564748	0.0330174	0.114073	330.174	1140.73	19.3031	66.6909	33.953	100	Confident
617	0	Single Protein	P36542	ATP synthase subunit gamma, mitochondrial (ATPG_HUMAN)	P36542	ATPG_HUMAN ATP synthase subunit gamma, mitochondrial OS=Homo sapiens OX=9606 GN=ATP5F1C PE=1 SV=1		10	12.08	12.08	41.61	62.08	11	3	11	3	41	22	0.113514	0.193777	0.0229285	0.0391407	229.285	391.407	13.4048	22.883	32.9753	100	Confident
618	0	Single Protein	Q53H82	Endoribonuclease LACTB2 (LACB2_HUMAN)	Q53H82	LACB2_HUMAN Endoribonuclease LACTB2 OS=Homo sapiens OX=9606 GN=LACTB2 PE=1 SV=2		8	34.03	34.03	43.4	72.22	11	6	11	6	41	34	0.163462	0.483982	0.0330174	0.0977589	330.174	977.589	19.3031	57.1533	32.7849	100	Confident
619	0	Single Protein	Q96PU9	Outer dense fiber protein 3 (ODF3A_HUMAN)	Q96PU9	ODF3A_HUMAN Outer dense fiber protein 3 OS=Homo sapiens OX=9606 GN=ODF3 PE=1 SV=1		11	32.68	32.68	53.15	88.19	11	6	4	3	39	33	0.133929	0.561523	0.0270521	0.113421	270.521	1134.21	15.8156	66.3101	27.6922	100	Confident
620	0	Single Protein	O00115	Deoxyribonuclease-2-alpha (DNS2A_HUMAN)	O00115	DNS2A_HUMAN Deoxyribonuclease-2-alpha OS=Homo sapiens OX=9606 GN=DNASE2 PE=1 SV=2		19	18.06	18.06	46.94	58.33	11	5	3	2	38	30	0.138095	0.53174	0.0278937	0.107406	278.937	1074.06	16.3076	62.7931	39.5555	100	Confident
621	0	Single Protein	P36405	ADP-ribosylation factor-like protein 3 (ARL3_HUMAN)	P36405	ARL3_HUMAN ADP-ribosylation factor-like protein 3 OS=Homo sapiens OX=9606 GN=ARL3 PE=1 SV=2		10	49.45	49.45	64.29	88.46	11	6	10	5	37	32	0.198758	0.873817	0.0401469	0.176501	401.469	1765.01	23.4712	103.189	20.4428	100	Confident
622	0	Single Protein	P13073	Cytochrome c oxidase subunit 4 isoform 1, mitochondrial (COX41_HUMAN)	P13073	COX41_HUMAN Cytochrome c oxidase subunit 4 isoform 1, mitochondrial OS=Homo sapiens OX=9606 GN=COX4I1 PE=1 SV=1		16	33.73	33.73	61.54	84.02	11	5	5	2	36	29	0.204225	0.508591	0.0412512	0.10273	412.512	1027.3	24.1169	60.0593	19.564	100	Confident
623	0	Single Protein	O00505	Importin subunit alpha-4 (IMA4_HUMAN)	O00505	IMA4_HUMAN Importin subunit alpha-4 OS=Homo sapiens OX=9606 GN=KPNA3 PE=1 SV=2		13	15.74	15.74	26.68	51.25	11	5	5	2	35	27	0.0973783	0.30701	0.0196693	0.0620127	196.693	620.127	11.4994	36.2548	57.7748	100	Confident
624	0	Single Protein	O43324	Eukaryotic translation elongation factor 1 epsilon-1 (MCA3_HUMAN)	O43324	MCA3_HUMAN Eukaryotic translation elongation factor 1 epsilon-1 OS=Homo sapiens OX=9606 GN=EEF1E1 PE=1 SV=1		6	50	50	77.59	89.66	11	6	5	3	35	27	0.166667	1.06914	0.0336648	0.215954	336.648	2159.54	19.6816	126.254	19.7983	100	Confident
625	0	Single Protein	Q9HB71	Calcyclin-binding protein (CYBP_HUMAN)	Q9HB71	CYBP_HUMAN Calcyclin-binding protein OS=Homo sapiens OX=9606 GN=CACYBP PE=1 SV=2		1	35.53	35.53	48.25	83.33	11	6	11	6	34	26	0.131579	0.425103	0.0265775	0.085866	265.775	858.66	15.5381	50.2003	26.1936	100	Confident
626	0	Single Protein	Q9UBV8	Peflin (PEF1_HUMAN)	Q9UBV8	PEF1_HUMAN Peflin OS=Homo sapiens OX=9606 GN=PEF1 PE=1 SV=1		1	16.9	16.9	40.49	38.03	11	4	11	4	34	25	0.231481	0.668101	0.0467567	0.134949	467.567	1349.49	27.3356	78.8958	30.3613	100	Confident
627	0	Related Proteins	Q8N9N7	Leucine-rich repeat-containing protein 57 (LRC57_HUMAN)	A0A3B3ISV5,Q8N9N7	A0A3B3ISV5_HUMAN Uncharacterized protein OS=Homo sapiens OX=9606 PE=4 SV=1,LRC57_HUMAN Leucine-rich repeat-containing protein 57 OS=Homo sapiens OX=9606 GN=LRRC57 PE=1 SV=1	A0A3B3ISV5	15	24.69	24.69	65.69	74.06	11	4	4	1	33	21	0.112994	0.359356	0.0228236	0.072586	228.236	725.86	13.3435	42.4363	26.7373	100	Confident
628	0	Related Proteins	Q86X29	Lipolysis-stimulated lipoprotein receptor (LSR_HUMAN)	Q86X29,S4R3V8	LSR_HUMAN Lipolysis-stimulated lipoprotein receptor OS=Homo sapiens OX=9606 GN=LSR PE=1 SV=4,S4R3V8_HUMAN Lipolysis-stimulated lipoprotein receptor OS=Homo sapiens OX=9606 GN=LSR PE=1 SV=2	S4R3V8	19	10.94	10.94	26.81	62.56	11	5	11	5	27	19	0.046798	0.170828	0.00945268	0.0345054	94.5268	345.054	5.52637	20.173	71.3939	100	Confident
629	0	Single Protein	O00487	26S proteasome non-ATPase regulatory subunit 14 (PSDE_HUMAN)	O00487	PSDE_HUMAN 26S proteasome non-ATPase regulatory subunit 14 OS=Homo sapiens OX=9606 GN=PSMD14 PE=1 SV=1		2	17.1	17.1	39.68	68.06	11	3	8	3	26	18	0.07109	0.268961	0.0143594	0.0543271	143.594	543.271	8.395	31.7615	34.5546	100	Confident
630	0	Single Protein	Q13444	Disintegrin and metalloproteinase domain-containing protein 15 (ADA15_HUMAN)	Q13444	ADA15_HUMAN Disintegrin and metalloproteinase domain-containing protein 15 OS=Homo sapiens OX=9606 GN=ADAM15 PE=1 SV=4		1	3.48	3.48	18.42	57.82	11	2	11	2	24	8	0.0160321	0.0771051	0.0032383	0.0155744	32.383	155.744	1.89322	9.10531	92.8992	100	Confident
631	0	Single Protein	O95816	BAG family molecular chaperone regulator 2 (BAG2_HUMAN)	O95816	BAG2_HUMAN BAG family molecular chaperone regulator 2 OS=Homo sapiens OX=9606 GN=BAG2 PE=1 SV=1		6	18.01	18.01	60.66	85.78	11	4	11	4	21	15	0.0718232	0.34596	0.0145075	0.0698801	145.075	698.801	8.48158	40.8544	23.7572	100	Confident
632	0	Single Protein	P21283	V-type proton ATPase subunit C 1 (VATC1_HUMAN)	P21283	VATC1_HUMAN V-type proton ATPase subunit C 1 OS=Homo sapiens OX=9606 GN=ATP6V1C1 PE=1 SV=4		8	7.85	7.85	39.53	78.27	11	2	3	1	19	10	0.0301003	0.0926009	0.00607993	0.0187043	60.7993	187.043	3.55454	10.9352	43.914	100	Confident
633	0	Single Protein	O60888	Protein CutA (CUTA_HUMAN)	O60888	CUTA_HUMAN Protein CutA OS=Homo sapiens OX=9606 GN=CUTA PE=1 SV=2		6	48.6	48.6	63.13	70.95	10	8	3	2	87	77	0.606299	2.72759	0.122466	0.550944	1224.66	5509.44	71.5977	322.101	19.1041	100	Confident
634	0	Single Protein	O95994	Anterior gradient protein 2 homolog (AGR2_HUMAN)	O95994	AGR2_HUMAN Anterior gradient protein 2 homolog OS=Homo sapiens OX=9606 GN=AGR2 PE=1 SV=1		7	54.86	54.86	65.14	87.43	10	7	1	1	87	81	0.529412	1.01534	0.106935	0.205087	1069.35	2050.87	62.5181	119.901	19.9666	100	Confident
635	0	Single Protein	P00441	Superoxide dismutase [Cu-Zn] (SODC_HUMAN)	P00441	SODC_HUMAN Superoxide dismutase [Cu-Zn] OS=Homo sapiens OX=9606 GN=SOD1 PE=1 SV=2		21	60.39	53.9	70.78	69.48	10	6	2	1	78	64	0.588785	1.37137	0.118928	0.277002	1189.28	2770.02	69.5295	161.945	15.9259	100	Confident
636	0	Single Protein	Q9H4G4	Golgi-associated plant pathogenesis-related protein 1 (GAPR1_HUMAN)	Q9H4G4	GAPR1_HUMAN Golgi-associated plant pathogenesis-related protein 1 OS=Homo sapiens OX=9606 GN=GLIPR2 PE=1 SV=3		9	61.69	61.69	68.18	87.01	10	8	3	3	75	66	0.492537	1.4041	0.099487	0.283612	994.87	2836.12	58.1636	165.81	17.2075	100	Confident
637	0	Related Proteins	C9JFR7	Cytochrome c (Fragment) (C9JFR7_HUMAN)	C9JFR7,P99999	C9JFR7_HUMAN Cytochrome c (Fragment) OS=Homo sapiens OX=9606 GN=CYCS PE=1 SV=1,CYC_HUMAN Cytochrome c OS=Homo sapiens OX=9606 GN=CYCS PE=1 SV=2	P99999	7	51.49	51.49	68.32	81.19	10	8	10	8	70	61	0.743902	1.51189	0.15026	0.305384	1502.6	3053.84	87.8472	178.538	11.326	100	Confident
638	0	Related Proteins	B3KVK2	Guanine nucleotide-binding protein G(I)/G(S)/G(T) subunit beta-1 (B3KVK2_HUMAN)	B3KVK2,P62873	B3KVK2_HUMAN Guanine nucleotide-binding protein G(I)/G(S)/G(T) subunit beta-1 OS=Homo sapiens OX=9606 GN=GNB1 PE=1 SV=1,GBB1_HUMAN Guanine nucleotide-binding protein G(I)/G(S)/G(T) subunit beta-1 OS=Homo sapiens OX=9606 GN=GNB1 PE=1 SV=3	P62873	1	37.5	37.5	62.08	60.83	10	6	5	3	67	58	0.30137	1.15443	0.0608734	0.233183	608.734	2331.83	35.5887	136.327	25.9181	100	Confident
639	0	Single Protein	Q9H503	Barrier-to-autointegration factor-like protein (BAFL_HUMAN)	Q9H503	BAFL_HUMAN Barrier-to-autointegration factor-like protein OS=Homo sapiens OX=9606 GN=BANF2 PE=1 SV=1		20	70	70	71.11	91.11	10	7	7	4	65	60	0.719512	4.99484	0.145333	1.0089	1453.33	10089	84.967	589.84	10.302	100	Confident
640	0	Single Protein	Q15828	Cystatin-M (CYTM_HUMAN)	Q15828	CYTM_HUMAN Cystatin-M OS=Homo sapiens OX=9606 GN=CST6 PE=1 SV=1		11	62.42	62.42	79.87	89.93	10	7	10	7	63	59	0.440299	1.73842	0.0889354	0.351141	889.354	3511.41	51.9947	205.289	16.5004	100	Confident
641	0	Single Protein	Q13232	Nucleoside diphosphate kinase 3 (NDK3_HUMAN)	Q13232	NDK3_HUMAN Nucleoside diphosphate kinase 3 OS=Homo sapiens OX=9606 GN=NME3 PE=1 SV=2		16	57.4	57.4	61.54	88.17	10	8	4	3	59	56	0.375839	1.4041	0.0759153	0.283612	759.153	2836.12	44.3827	165.81	19.0029	100	Confident
642	0	Single Protein	P22612	cAMP-dependent protein kinase catalytic subunit gamma (KAPCG_HUMAN)	P22612	KAPCG_HUMAN cAMP-dependent protein kinase catalytic subunit gamma OS=Homo sapiens OX=9606 GN=PRKACG PE=1 SV=3		9	22.79	22.79	30.2	78.35	10	6	5	2	57	52	0.130909	0.350314	0.0264422	0.0707595	264.422	707.595	15.459	41.3685	40.4088	100	Confident
643	0	Single Protein	Q6UW49	Sperm equatorial segment protein 1 (SPESP_HUMAN)	Q6UW49	SPESP_HUMAN Sperm equatorial segment protein 1 OS=Homo sapiens OX=9606 GN=SPESP1 PE=1 SV=2		15	30.29	30.29	37.71	55.43	10	7	10	7	55	49	0.247423	0.528307	0.0499766	0.106712	499.766	1067.12	29.2181	62.3876	38.9069	100	Confident
644	0	Related Proteins	A0A7I2YQV1	Transforming protein RhoA (A0A7I2YQV1_HUMAN)	A0A7I2YQV1,P61586	A0A7I2YQV1_HUMAN Transforming protein RhoA OS=Homo sapiens OX=9606 GN=RHOA PE=1 SV=1,RHOA_HUMAN Transforming protein RhoA OS=Homo sapiens OX=9606 GN=RHOA PE=1 SV=1	P61586	3	58.72	58.72	70.64	84.4	10	6	4	2	55	45	0.365942	1.15443	0.0739162	0.233183	739.162	2331.83	43.214	136.327	11.9822	100	Confident
645	0	Related Proteins	E7EMS6	Catechol O-methyltransferase (Fragment) (E7EMS6_HUMAN)	E7EMS6,P21964	E7EMS6_HUMAN Catechol O-methyltransferase (Fragment) OS=Homo sapiens OX=9606 GN=COMT PE=1 SV=1,COMT_HUMAN Catechol O-methyltransferase OS=Homo sapiens OX=9606 GN=COMT PE=1 SV=2	P21964	22	41.26	41.26	52.02	91.03	10	7	1	1	49	47	0.221675	1.15443	0.0447759	0.233183	447.759	2331.83	26.1775	136.327	24.8222	100	Confident
646	0	Single Protein	Q9Y3B3	Transmembrane emp24 domain-containing protein 7 (TMED7_HUMAN)	Q9Y3B3	TMED7_HUMAN Transmembrane emp24 domain-containing protein 7 OS=Homo sapiens OX=9606 GN=TMED7 PE=1 SV=2		5	38.39	38.39	62.5	89.29	10	6	10	6	48	42	0.205	0.737801	0.0414077	0.149028	414.077	1490.28	24.2084	87.1267	25.1556	100	Confident
647	0	Related Proteins	B4DQI4	Protein ABHD14B (B4DQI4_HUMAN)	B4DQI4,Q96IU4	B4DQI4_HUMAN Protein ABHD14B OS=Homo sapiens OX=9606 GN=ABHD14B PE=1 SV=1,ABHEB_HUMAN Protein ABHD14B OS=Homo sapiens OX=9606 GN=ABHD14B PE=1 SV=1	Q96IU4	3	45.74	45.74	55.85	59.04	10	6	4	1	48	44	0.252252	1.6827	0.0509521	0.339886	509.521	3398.86	29.7884	198.709	19.7433	100	Confident
648	0	Single Protein	P10301	Ras-related protein R-Ras (RRAS_HUMAN)	P10301	RRAS_HUMAN Ras-related protein R-Ras OS=Homo sapiens OX=9606 GN=RRAS PE=1 SV=1		19	56.88	56.88	56.88	88.99	10	8	7	6	47	42	0.216495	1.0893	0.0437295	0.220026	437.295	2200.26	25.5658	128.635	23.4659	100	Confident
649	0	Related Proteins	J3KSZ0	Eukaryotic initiation factor 4A-I (Fragment) (J3KSZ0_HUMAN)	J3KSZ0,J3KT12,J3KTB5,J3KTN0,J3QS69,P60842	J3KSZ0_HUMAN Eukaryotic initiation factor 4A-I (Fragment) OS=Homo sapiens OX=9606 GN=EIF4A1 PE=1 SV=1,J3KT12_HUMAN RNA helicase OS=Homo sapiens OX=9606 GN=EIF4A1 PE=1 SV=1,J3KTB5_HUMAN RNA helicase (Fragment) OS=Homo sapiens OX=9606 GN=EIF4A1 PE=1 SV=1,J3KTN0_HUMAN Eukaryotic initiation factor 4A-I (Fragment) OS=Homo sapiens OX=9606 GN=EIF4A1 PE=1 SV=1,J3QS69_HUMAN RNA helicase (Fragment) OS=Homo…	J3KT12,J3KTB5,J3KTN0,J3QS69,P60842	17	28.7	28.7	32.17	85.65	10	7	2	2	44	34	0.172589	0.606506	0.034861	0.122507	348.61	1225.07	20.381	71.6221	26.7547	100	Confident
650	0	Single Protein	P31930	Cytochrome b-c1 complex subunit 1, mitochondrial (QCR1_HUMAN)	P31930	QCR1_HUMAN Cytochrome b-c1 complex subunit 1, mitochondrial OS=Homo sapiens OX=9606 GN=UQCRC1 PE=1 SV=3		3	23.96	23.96	32.71	78.75	10	6	10	6	43	36	0.0952381	0.350314	0.019237	0.0707595	192.37	707.595	11.2466	41.3685	52.6124	100	Confident
651	0	Single Protein	P04004	Vitronectin (VTNC_HUMAN)	P04004	VTNC_HUMAN Vitronectin OS=Homo sapiens OX=9606 GN=VTN PE=1 SV=1		17	20.92	20.92	31.38	71.13	10	7	8	5	41	36	0.102941	0.409082	0.020793	0.0826299	207.93	826.299	12.1563	48.3083	54.2712	100	Confident
652	0	Single Protein	P56537	Eukaryotic translation initiation factor 6 (IF6_HUMAN)	P56537	IF6_HUMAN Eukaryotic translation initiation factor 6 OS=Homo sapiens OX=9606 GN=EIF6 PE=1 SV=1		20	48.16	48.16	69.39	64.08	10	7	3	3	39	35	0.216561	1.58086	0.0437428	0.319316	437.428	3193.16	25.5736	186.683	26.5822	100	Confident
653	0	Related Proteins	E5RFH6	Bifunctional epoxide hydrolase 2 (E5RFH6_HUMAN)	E5RFH6,H0YAW7,P34913	E5RFH6_HUMAN Bifunctional epoxide hydrolase 2 OS=Homo sapiens OX=9606 GN=EPHX2 PE=1 SV=1,H0YAW7_HUMAN Bifunctional epoxide hydrolase 2 (Fragment) OS=Homo sapiens OX=9606 GN=EPHX2 PE=1 SV=1,HYES_HUMAN Bifunctional epoxide hydrolase 2 OS=Homo sapiens OX=9606 GN=EPHX2 PE=1 SV=2	H0YAW7,P34913	8	28.49	28.49	37.9	90.32	10	7	2	2	38	34	0.0744048	0.545928	0.0150289	0.110271	150.289	1102.71	8.78644	64.4684	42.0751	100	Confident
654	0	Single Protein	Q96QH8	Sperm acrosome-associated protein 5 (LYZL5_HUMAN)	Q96QH8	LYZL5_HUMAN Sperm acrosome-associated protein 5 OS=Homo sapiens OX=9606 GN=SPACA5 PE=2 SV=1		X	34.59	34.59	57.86	59.75	10	5	10	5	38	26	0.263158	1.15443	0.053155	0.233183	531.55	2331.83	31.0762	136.327	17.8846	100	Confident
655	0	Single Protein	Q02878	60S ribosomal protein L6 (RL6_HUMAN)	Q02878	RL6_HUMAN 60S ribosomal protein L6 OS=Homo sapiens OX=9606 GN=RPL6 PE=1 SV=3		12	20.49	20.49	29.86	76.74	10	5	8	3	38	33	0.140271	0.184485	0.0283333	0.0372638	283.333	372.638	16.5646	21.7857	32.7076	100	Confident
656	0	Single Protein	Q15506	Sperm surface protein Sp17 (SP17_HUMAN)	Q15506	SP17_HUMAN Sperm surface protein Sp17 OS=Homo sapiens OX=9606 GN=SPA17 PE=1 SV=1		11	40.4	40.4	71.52	86.75	10	5	10	5	36	32	0.236641	0.730196	0.0477989	0.147491	477.989	1474.91	27.9449	86.2286	17.3955	100	Confident
657	0	Single Protein	Q15293	Reticulocalbin-1 (RCN1_HUMAN)	Q15293	RCN1_HUMAN Reticulocalbin-1 OS=Homo sapiens OX=9606 GN=RCN1 PE=1 SV=1		11	18.13	18.13	45.92	76.44	10	4	8	3	35	23	0.083004	0.211528	0.0167659	0.0427262	167.659	427.262	9.80191	24.9792	38.8662	100	Confident
658	0	Single Protein	P53384	Cytosolic Fe-S cluster assembly factor NUBP1 (NUBP1_HUMAN)	P53384	NUBP1_HUMAN Cytosolic Fe-S cluster assembly factor NUBP1 OS=Homo sapiens OX=9606 GN=NUBP1 PE=1 SV=2		16	30	30	51.56	67.19	10	5	4	2	34	27	0.125581	0.449741	0.025366	0.0908426	253.66	908.426	14.8299	53.1097	34.5124	100	Confident
659	0	Single Protein	Q96EU7	C1GALT1-specific chaperone 1 (C1GLC_HUMAN)	Q96EU7	C1GLC_HUMAN C1GALT1-specific chaperone 1 OS=Homo sapiens OX=9606 GN=C1GALT1C1 PE=1 SV=1		X	16.35	16.35	35.53	77.67	10	4	10	4	34	28	0.105263	0.311134	0.021262	0.0628456	212.62	628.456	12.4305	36.7417	36.358	100	Confident
660	0	Single Protein	P49257	Protein ERGIC-53 (LMAN1_HUMAN)	P49257	LMAN1_HUMAN Protein ERGIC-53 OS=Homo sapiens OX=9606 GN=LMAN1 PE=1 SV=2		18	14.71	14.71	32.16	60.78	10	4	10	4	33	27	0.0806452	0.175372	0.0162894	0.0354232	162.894	354.232	9.52336	20.7097	57.513	100	Confident
661	0	Single Protein	P35475	Alpha-L-iduronidase (IDUA_HUMAN)	P35475	IDUA_HUMAN Alpha-L-iduronidase OS=Homo sapiens OX=9606 GN=IDUA PE=1 SV=2		4	12.86	12.86	24.66	62.94	10	4	9	4	33	25	0.0559611	0.182299	0.0113035	0.0368223	113.035	368.223	6.60843	21.5276	72.6245	100	Confident
662	0	Single Protein	P43234	Cathepsin O (CATO_HUMAN)	P43234	CATO_HUMAN Cathepsin O OS=Homo sapiens OX=9606 GN=CTSO PE=1 SV=1		4	25.86	25.86	40.81	66.98	10	5	1	1	33	25	0.116279	0.508591	0.0234871	0.10273	234.871	1027.3	13.7314	60.0593	35.9346	100	Confident
663	0	Related Proteins	M0R389	Platelet-activating factor acetylhydrolase IB subunit alpha1 (Fragment) (M0R389_HUMAN)	M0R389,Q15102	M0R389_HUMAN Platelet-activating factor acetylhydrolase IB subunit alpha1 (Fragment) OS=Homo sapiens OX=9606 GN=PAFAH1B3 PE=1 SV=8,PA1B3_HUMAN Platelet-activating factor acetylhydrolase IB subunit alpha1 OS=Homo sapiens OX=9606 GN=PAFAH1B3 PE=1 SV=1	Q15102	19	38.41	38.41	61.59	90.85	10	4	6	3	32	25	0.124161	0.778279	0.0250792	0.157204	250.792	1572.04	14.6621	91.9068	18.3445	100	Confident
664	0	Single Protein	P68402	Platelet-activating factor acetylhydrolase IB subunit alpha2 (PA1B2_HUMAN)	P68402	PA1B2_HUMAN Platelet-activating factor acetylhydrolase IB subunit alpha2 OS=Homo sapiens OX=9606 GN=PAFAH1B2 PE=1 SV=1		11	32.31	32.31	48.03	62.01	10	4	5	3	31	26	0.161972	0.584893	0.0327165	0.118142	327.165	1181.42	19.1272	69.0699	25.5531	100	Confident
665	0	Single Protein	Q00577	Transcriptional activator protein Pur-alpha (PURA_HUMAN)	Q00577	PURA_HUMAN Transcriptional activator protein Pur-alpha OS=Homo sapiens OX=9606 GN=PURA PE=1 SV=2		5	27.02	27.02	32.61	59.01	10	5	10	5	31	24	0.126316	0.324193	0.0255144	0.0654833	255.144	654.833	14.9166	38.2838	34.8894	100	Confident
666	0	Related Proteins	C9JP16	Cartilage-associated protein (C9JP16_HUMAN)	C9JP16,O75718	C9JP16_HUMAN Cartilage-associated protein OS=Homo sapiens OX=9606 GN=CRTAP PE=1 SV=1,CRTAP_HUMAN Cartilage-associated protein OS=Homo sapiens OX=9606 GN=CRTAP PE=1 SV=1	O75718	3	8.66	8.66	42.74	87.71	10	3	10	3	30	20	0.0636943	0.165914	0.0128655	0.0335129	128.655	335.129	7.52164	19.5928	41.4065	100	Confident
667	0	Single Protein	P57735	Ras-related protein Rab-25 (RAB25_HUMAN)	P57735	RAB25_HUMAN Ras-related protein Rab-25 OS=Homo sapiens OX=9606 GN=RAB25 PE=1 SV=2		1	33.33	33.33	48.83	89.2	10	6	9	5	29	25	0.118421	0.778279	0.0239197	0.157204	239.197	1572.04	13.9843	91.9068	23.481	100	Confident
668	0	Single Protein	Q7Z5L4	Spermatogenesis-associated protein 19, mitochondrial (SPT19_HUMAN)	Q7Z5L4	SPT19_HUMAN Spermatogenesis-associated protein 19, mitochondrial OS=Homo sapiens OX=9606 GN=SPATA19 PE=2 SV=2		11	45.51	45.51	61.68	87.43	10	5	10	5	28	22	0.143836	0.687612	0.0290532	0.13889	290.532	1388.9	16.9855	81.2	19.1739	100	Confident
669	0	Single Protein	P78539	Sushi repeat-containing protein SRPX (SRPX_HUMAN)	P78539	SRPX_HUMAN Sushi repeat-containing protein SRPX OS=Homo sapiens OX=9606 GN=SRPX PE=1 SV=1		X	8.84	8.84	29.09	87.5	10	3	10	3	28	14	0.0344828	0.12421	0.00696513	0.025089	69.6513	250.89	4.07206	14.6679	51.5381	100	Confident
670	0	Related Proteins	F5H5R8	Arylamine N-acetyltransferase (F5H5R8_HUMAN)	F5H5R8,P18440	F5H5R8_HUMAN Arylamine N-acetyltransferase OS=Homo sapiens OX=9606 GN=NAT1 PE=1 SV=1,ARY1_HUMAN Arylamine N-acetyltransferase 1 OS=Homo sapiens OX=9606 GN=NAT1 PE=1 SV=2	P18440	8	19.32	19.32	31.25	79.26	10	5	10	5	28	23	0.078853	0.333521	0.0159274	0.0673676	159.274	673.676	9.31173	39.3854	40.8199	100	Confident
671	0	Single Protein	Q86X76	Deaminated glutathione amidase (NIT1_HUMAN)	Q86X76	NIT1_HUMAN Deaminated glutathione amidase OS=Homo sapiens OX=9606 GN=NIT1 PE=1 SV=2		1	25.38	25.38	35.47	70.03	10	6	10	6	27	21	0.0917031	0.610262	0.018523	0.123266	185.23	1232.66	10.8292	72.0657	35.8732	100	Confident
672	0	Related Proteins	A0A7I2V3T8	V-type proton ATPase subunit S1 (A0A7I2V3T8_HUMAN)	A0A7I2V3T8,A0A7I2YQA5,A6QRJ1,Q15904	A0A7I2V3T8_HUMAN V-type proton ATPase subunit S1 OS=Homo sapiens OX=9606 GN=ATP6AP1 PE=1 SV=1,A0A7I2YQA5_HUMAN V-type proton ATPase subunit S1 OS=Homo sapiens OX=9606 GN=ATP6AP1 PE=1 SV=1,A6QRJ1_HUMAN V-type proton ATPase subunit S1 (Fragment) OS=Homo sapiens OX=9606 GN=ATP6AP1 PE=1 SV=1,VAS1_HUMAN V-type proton ATPase subunit S1 OS=Homo sapiens OX=9606 GN=ATP6AP1 PE=1 SV=2	A0A7I2YQA5,A6QRJ1,Q15904	X	12.95	12.95	29.52	50	10	3	4	2	27	11	0.0512048	0.368875	0.0103428	0.0745085	103.428	745.085	6.04676	43.5603	35.9156	100	Confident
673	0	Single Protein	P53597	Succinate--CoA ligase [ADP/GDP-forming] subunit alpha, mitochondrial (SUCA_HUMAN)	P53597	SUCA_HUMAN Succinate--CoA ligase [ADP/GDP-forming] subunit alpha, mitochondrial OS=Homo sapiens OX=9606 GN=SUCLG1 PE=1 SV=4		2	15.9	15.9	37.57	57.8	10	3	4	1	26	19	0.085	0.232847	0.0171691	0.0470324	171.691	470.324	10.0376	27.4968	36.2268	100	Confident
674	0	Single Protein	Q8WW14	Uncharacterized protein C10orf82 (CJ082_HUMAN)	Q8WW14	CJ082_HUMAN Uncharacterized protein C10orf82 OS=Homo sapiens OX=9606 GN=C10orf82 PE=1 SV=3		10	24.36	24.36	62.82	88.89	10	4	10	4	25	17	0.0769231	0.406527	0.0155376	0.082114	155.376	821.14	9.08382	48.0067	26.3262	100	Confident
675	0	Related Proteins	A0A087WZF1	Lipoma-preferred partner (A0A087WZF1_HUMAN)	A0A087WZF1,Q93052	A0A087WZF1_HUMAN Lipoma-preferred partner OS=Homo sapiens OX=9606 GN=LPP PE=1 SV=1,LPP_HUMAN Lipoma-preferred partner OS=Homo sapiens OX=9606 GN=LPP PE=1 SV=1	Q93052	3	6.27	6.27	29.15	57.46	10	2	10	2	23	10	0.0265487	0.107757	0.00536254	0.0217657	53.6254	217.657	3.13513	12.725	63.3416	100	Confident
676	0	Single Protein	Q96C74	Ropporin-1-like protein (ROP1L_HUMAN)	Q96C74	ROP1L_HUMAN Ropporin-1-like protein OS=Homo sapiens OX=9606 GN=ROPN1L PE=1 SV=2		5	22.61	22.61	51.74	86.96	10	4	10	4	22	15	0.07	0.34596	0.0141392	0.0698801	141.392	698.801	8.26628	40.8544	26.0905	100	Confident
677	0	Single Protein	P53602	Diphosphomevalonate decarboxylase (MVD1_HUMAN)	P53602	MVD1_HUMAN Diphosphomevalonate decarboxylase OS=Homo sapiens OX=9606 GN=MVD PE=1 SV=1		16	16.5	16.5	37	64.75	10	4	3	1	22	13	0.046332	0.26638	0.00935856	0.0538058	93.5856	538.058	5.47134	31.4568	43.3772	100	Confident
678	0	Single Protein	P30520	Adenylosuccinate synthetase isozyme 2 (PURA2_HUMAN)	P30520	PURA2_HUMAN Adenylosuccinate synthetase isozyme 2 OS=Homo sapiens OX=9606 GN=ADSS2 PE=1 SV=3		1	13.82	13.82	24.34	67.54	10	4	10	4	21	12	0.0324675	0.211528	0.00655808	0.0427262	65.5808	427.262	3.83408	24.9792	50.0658	100	Confident
679	0	Single Protein	A0MZ66	Shootin-1 (SHOT1_HUMAN)	A0MZ66	SHOT1_HUMAN Shootin-1 OS=Homo sapiens OX=9606 GN=SHTN1 PE=1 SV=4		10	1.58	1.58	25.52	79.56	10	1	10	1	20	6	0.0119522	0.0242752	0.00241421	0.00490332	24.1421	49.0332	1.41143	2.86665	71.5957	100	Doubtful
680	0	Single Protein	Q53QW1	Testis-expressed protein 44 (TEX44_HUMAN)	Q53QW1	TEX44_HUMAN Testis-expressed protein 44 OS=Homo sapiens OX=9606 GN=TEX44 PE=1 SV=1		2	6.58	6.58	36.2	46.58	10	1	10	1	19	11	0.0543478	0.0857111	0.0109777	0.0173127	109.777	173.127	6.41792	10.1216	41.5634	100	Doubtful
681	0	Single Protein	P51854	Transketolase-like protein 1 (TKTL1_HUMAN)	P51854	TKTL1_HUMAN Transketolase-like protein 1 OS=Homo sapiens OX=9606 GN=TKTL1 PE=1 SV=2		X	5.37	5.37	29.36	71.81	10	2	9	1	18	10	0.0186916	0.0873357	0.00377549	0.0176408	37.7549	176.408	2.20728	10.3134	65.2915	100	Confident
682	0	Single Protein	Q9UHR4	Brain-specific angiogenesis inhibitor 1-associated protein 2-like protein 1 (BI2L1_HUMAN)	Q9UHR4	BI2L1_HUMAN Brain-specific angiogenesis inhibitor 1-associated protein 2-like protein 1 OS=Homo sapiens OX=9606 GN=BAIAP2L1 PE=1 SV=2		7	5.09	5.09	30.33	74.95	10	1	10	1	18	7	0.0182768	0.0355034	0.0036917	0.00717128	36.917	71.7128	2.1583	4.19258	56.8471	100	Doubtful
683	0	Related Proteins	A0A0A0MRQ5	Peroxiredoxin-1 (A0A0A0MRQ5_HUMAN)	A0A0A0MRQ5,Q06830	A0A0A0MRQ5_HUMAN Peroxiredoxin-1 OS=Homo sapiens OX=9606 GN=PRDX1 PE=1 SV=1,PRDX1_HUMAN Peroxiredoxin-1 OS=Homo sapiens OX=9606 GN=PRDX1 PE=1 SV=1	Q06830	1	70.1	70.1	70.1	88.66	9	9	2	2	82	79	0.536822	4.62341	0.108432	0.933878	1084.32	9338.78	63.3931	545.978	10.6695	100	Confident
684	0	Related Proteins	D6RAZ8	Annexin (Fragment) (D6RAZ8_HUMAN)	D6RAZ8,D6RCA8,D6RFG5,P12429	D6RAZ8_HUMAN Annexin (Fragment) OS=Homo sapiens OX=9606 GN=ANXA3 PE=1 SV=1,D6RCA8_HUMAN Annexin (Fragment) OS=Homo sapiens OX=9606 GN=ANXA3 PE=1 SV=1,D6RFG5_HUMAN Annexin (Fragment) OS=Homo sapiens OX=9606 GN=ANXA3 PE=1 SV=1,ANXA3_HUMAN Annexin A3 OS=Homo sapiens OX=9606 GN=ANXA3 PE=1 SV=3	D6RCA8,D6RFG5,P12429	4	54.81	54.81	75	86.54	9	6	2	2	71	63	0.438889	1.51189	0.0886507	0.305384	886.507	3053.84	51.8283	178.538	11.5941	100	Confident
685	0	Single Protein	P51153	Ras-related protein Rab-13 (RAB13_HUMAN)	P51153	RAB13_HUMAN Ras-related protein Rab-13 OS=Homo sapiens OX=9606 GN=RAB13 PE=1 SV=1		1	38.42	38.42	47.29	83.74	9	6	4	3	65	59	0.226275	0.501311	0.0457049	0.101259	457.049	1012.59	26.7207	59.1996	22.7597	100	Confident
686	0	Single Protein	Q14507	Epididymal secretory protein E3-alpha (EP3A_HUMAN)	Q14507	EP3A_HUMAN Epididymal secretory protein E3-alpha OS=Homo sapiens OX=9606 GN=EDDM3A PE=1 SV=2		14	36.05	36.05	46.94	85.71	9	6	9	6	62	53	0.412698	0.873817	0.0833605	0.176501	833.605	1765.01	48.7354	103.189	17.6349	100	Confident
687	0	Single Protein	Q9H1M3	Beta-defensin 129 (DB129_HUMAN)	Q9H1M3	DB129_HUMAN Beta-defensin 129 OS=Homo sapiens OX=9606 GN=DEFB129 PE=1 SV=1		20	18.58	18.58	33.33	67.76	9	7	9	7	62	59	0.475806	1.15443	0.0961076	0.233183	961.076	2331.83	56.1878	136.327	20.2854	100	Confident
688	0	Related Proteins	H7C3P7	Small monomeric GTPase (Fragment) (H7C3P7_HUMAN)	H7C3P7,P11233	H7C3P7_HUMAN Small monomeric GTPase (Fragment) OS=Homo sapiens OX=9606 GN=RALA PE=1 SV=1,RALA_HUMAN Ras-related protein Ral-A OS=Homo sapiens OX=9606 GN=RALA PE=1 SV=1	P11233	7	52.44	52.44	58.54	87.8	9	6	3	2	61	58	0.239583	0.930698	0.0483932	0.187991	483.932	1879.91	28.2923	109.906	18.359	100	Confident
689	0	Related Proteins	G3V1N2	Alpha-globin (G3V1N2_HUMAN)	G3V1N2,P69905	G3V1N2_HUMAN Alpha-globin OS=Homo sapiens OX=9606 GN=HBA2 PE=1 SV=1,HBA_HUMAN Hemoglobin subunit alpha OS=Homo sapiens OX=9606 GN=HBA1 PE=1 SV=2	P69905	16	85.45	85.45	86.36	91.82	9	6	2	2	60	52	0.50495	2.98107	0.101994	0.602143	1019.94	6021.43	59.6295	352.034	11.9402	100	Confident
690	0	Single Protein	Q6UW15	Regenerating islet-derived protein 3-gamma (REG3G_HUMAN)	Q6UW15	REG3G_HUMAN Regenerating islet-derived protein 3-gamma OS=Homo sapiens OX=9606 GN=REG3G PE=1 SV=1		2	33.71	33.71	46.86	50.86	9	6	8	6	59	55	0.606742	1.37137	0.122555	0.277002	1225.55	2770.02	71.6499	161.945	19.3174	100	Confident
691	0	Single Protein	Q9Y5Z4	Heme-binding protein 2 (HEBP2_HUMAN)	Q9Y5Z4	HEBP2_HUMAN Heme-binding protein 2 OS=Homo sapiens OX=9606 GN=HEBP2 PE=1 SV=1		6	51.22	51.22	56.59	68.29	9	7	4	4	56	52	0.371429	1.33572	0.0750244	0.269801	750.244	2698.01	43.8619	157.735	22.8612	100	Confident
692	0	Related Proteins	K7EK33	DAZ-associated protein 1 (K7EK33_HUMAN)	K7EK33,K7EQ02,K7EQ55,Q96EP5	K7EK33_HUMAN DAZ-associated protein 1 OS=Homo sapiens OX=9606 GN=DAZAP1 PE=1 SV=2,K7EQ02_HUMAN DAZ-associated protein 1 (Fragment) OS=Homo sapiens OX=9606 GN=DAZAP1 PE=1 SV=2,K7EQ55_HUMAN DAZ-associated protein 1 OS=Homo sapiens OX=9606 GN=DAZAP1 PE=1 SV=2,DAZP1_HUMAN DAZ-associated protein 1 OS=Homo sapiens OX=9606 GN=DAZAP1 PE=1 SV=1	K7EQ02,K7EQ55,Q96EP5	19	25.62	25.62	33.25	47.78	9	6	9	6	56	49	0.252577	0.561523	0.0510178	0.113421	510.178	1134.21	29.8268	66.3101	43.228	100	Confident
693	0	Related Proteins	P62241	40S ribosomal protein S8 (RS8_HUMAN)	P62241,Q5JR95	RS8_HUMAN 40S ribosomal protein S8 OS=Homo sapiens OX=9606 GN=RPS8 PE=1 SV=2,Q5JR95_HUMAN 40S ribosomal protein S8 OS=Homo sapiens OX=9606 GN=RPS8 PE=1 SV=1	Q5JR95	1	30.77	30.77	40.38	75.96	9	5	9	5	54	48	0.297468	0.253254	0.0600853	0.0511546	600.853	511.546	35.128	29.9067	24.1902	100	Confident
694	0	Single Protein	P13473	Lysosome-associated membrane glycoprotein 2 (LAMP2_HUMAN)	P13473	LAMP2_HUMAN Lysosome-associated membrane glycoprotein 2 OS=Homo sapiens OX=9606 GN=LAMP2 PE=1 SV=2		X	11.46	11.46	34.63	68.05	9	4	4	2	53	46	0.16129	0.406527	0.0325788	0.082114	325.788	821.14	19.0467	48.0067	44.9323	100	Confident
695	0	Single Protein	Q14990	Outer dense fiber protein 1 (ODFP1_HUMAN)	Q14990	ODFP1_HUMAN Outer dense fiber protein 1 OS=Homo sapiens OX=9606 GN=ODF1 PE=1 SV=2		8	34.4	30.8	34.4	68	9	7	9	7	52	40	0.235294	0.545928	0.0475268	0.110271	475.268	1102.71	27.7858	64.4684	28.3462	100	Confident
696	0	Single Protein	P61457	Pterin-4-alpha-carbinolamine dehydratase (PHS_HUMAN)	P61457	PHS_HUMAN Pterin-4-alpha-carbinolamine dehydratase OS=Homo sapiens OX=9606 GN=PCBD1 PE=1 SV=2		10	60.58	60.58	66.35	88.46	9	6	9	6	51	45	0.467391	1.89427	0.0944078	0.382621	944.078	3826.21	55.1941	223.693	11.992	100	Confident
697	0	Single Protein	P02750	Leucine-rich alpha-2-glycoprotein (A2GL_HUMAN)	P02750	A2GL_HUMAN Leucine-rich alpha-2-glycoprotein OS=Homo sapiens OX=9606 GN=LRG1 PE=1 SV=2		19	29.11	29.11	36.31	70.03	9	6	9	6	51	50	0.193416	0.584893	0.0390678	0.118142	390.678	1181.42	22.8404	69.0699	38.1541	100	Confident
698	0	Related Proteins	F8VYN9	ADP-ribosylation factor-like protein 1 (F8VYN9_HUMAN)	F8VYN9,P40616	F8VYN9_HUMAN ADP-ribosylation factor-like protein 1 OS=Homo sapiens OX=9606 GN=ARL1 PE=1 SV=1,ARL1_HUMAN ADP-ribosylation factor-like protein 1 OS=Homo sapiens OX=9606 GN=ARL1 PE=1 SV=1	P40616	12	48.45	48.45	50	74.23	9	8	1	1	50	41	0.284722	1.63665	0.0575107	0.330585	575.107	3305.85	33.6228	193.272	21.764	100	Confident
699	0	Single Protein	Q14508	WAP four-disulfide core domain protein 2 (WFDC2_HUMAN)	Q14508	WFDC2_HUMAN WAP four-disulfide core domain protein 2 OS=Homo sapiens OX=9606 GN=WFDC2 PE=1 SV=2		20	33.87	33.87	47.58	93.55	9	4	9	4	50	45	0.37931	1.78256	0.0766165	0.360057	766.165	3600.57	44.7926	210.502	12.9839	100	Confident
700	0	Related Proteins	M0R1L2	6-phosphogluconolactonase (Fragment) (M0R1L2_HUMAN)	M0R1L2,O95336	M0R1L2_HUMAN 6-phosphogluconolactonase (Fragment) OS=Homo sapiens OX=9606 GN=PGLS PE=1 SV=1,6PGL_HUMAN 6-phosphogluconolactonase OS=Homo sapiens OX=9606 GN=PGLS PE=1 SV=2	O95336	19	61.22	61.22	66.67	68.71	9	7	4	3	45	43	0.425743	2.83119	0.0859953	0.571868	859.953	5718.68	50.2758	334.334	16.3544	100	Confident
701	0	Related Proteins	C9JIS1	Guanine nucleotide-binding protein G(I)/G(S)/G(T) subunit beta-2 (Fragment) (C9JIS1_HUMAN)	C9JIS1,C9JXA5,C9JZN1,P62879	C9JIS1_HUMAN Guanine nucleotide-binding protein G(I)/G(S)/G(T) subunit beta-2 (Fragment) OS=Homo sapiens OX=9606 GN=GNB2 PE=1 SV=1,C9JXA5_HUMAN Guanine nucleotide-binding protein G(I)/G(S)/G(T) subunit beta-2 (Fragment) OS=Homo sapiens OX=9606 GN=GNB2 PE=1 SV=1,C9JZN1_HUMAN Guanine nucleotide-binding protein G(I)/G(S)/G(T) subunit beta-2 (Fragment) OS=Homo sapiens OX=9606 GN=GNB2 PE=1 SV=1,GBB2_H…	C9JXA5,C9JZN1,P62879	7	28.02	28.02	49.57	56.9	9	6	3	2	43	40	0.195707	0.737801	0.0395306	0.149028	395.306	1490.28	23.111	87.1267	25.5215	100	Confident
702	0	Single Protein	P24855	Deoxyribonuclease-1 (DNAS1_HUMAN)	P24855	DNAS1_HUMAN Deoxyribonuclease-1 OS=Homo sapiens OX=9606 GN=DNASE1 PE=1 SV=1		16	26.24	26.24	52.48	58.51	9	4	6	2	41	24	0.145455	0.623777	0.0293802	0.125996	293.802	1259.96	17.1767	73.6616	31.4137	100	Confident
703	0	Related Proteins	E7EM64	COP9 signalosome complex subunit 6 (E7EM64_HUMAN)	E7EM64,Q7L5N1	E7EM64_HUMAN COP9 signalosome complex subunit 6 OS=Homo sapiens OX=9606 GN=COPS6 PE=1 SV=1,CSN6_HUMAN COP9 signalosome complex subunit 6 OS=Homo sapiens OX=9606 GN=COPS6 PE=1 SV=1	Q7L5N1	7	26.07	26.07	43.56	63.5	9	6	8	5	39	35	0.164251	0.637894	0.0331769	0.128847	331.769	1288.47	19.3964	75.3287	36.0411	100	Confident
704	0	Single Protein	P45877	Peptidyl-prolyl cis-trans isomerase C (PPIC_HUMAN)	P45877	PPIC_HUMAN Peptidyl-prolyl cis-trans isomerase C OS=Homo sapiens OX=9606 GN=PPIC PE=1 SV=1		5	25.47	25.47	39.15	45.28	9	5	9	5	39	31	0.322917	0.687612	0.0652256	0.13889	652.256	1388.9	38.1331	81.2	22.7488	100	Confident
705	0	Related Proteins	H0YC23	Protein-serine/threonine phosphatase (Fragment) (H0YC23_HUMAN)	H0YC23,P62714,P67775	H0YC23_HUMAN Protein-serine/threonine phosphatase (Fragment) OS=Homo sapiens OX=9606 GN=PPP2CB PE=1 SV=1,PP2AB_HUMAN Serine/threonine-protein phosphatase 2A catalytic subunit beta isoform OS=Homo sapiens OX=9606 GN=PPP2CB PE=1 SV=1,PP2AA_HUMAN Serine/threonine-protein phosphatase 2A catalytic subunit alpha isoform OS=Homo sapiens OX=9606 GN=PPP2CA PE=1 SV=1	P62714,P67775	8	60.48	60.48	83.06	93.55	9	4	5	3	39	25	0.198276	1.78256	0.0400495	0.360057	400.495	3600.57	23.4143	210.502	13.8616	100	Confident
706	0	Related Proteins	A0A0B4J2C3	Translationally-controlled tumor protein (A0A0B4J2C3_HUMAN)	A0A0B4J2C3,P13693,Q5W0H4	A0A0B4J2C3_HUMAN Translationally-controlled tumor protein OS=Homo sapiens OX=9606 GN=TPT1 PE=1 SV=1,TCTP_HUMAN Translationally-controlled tumor protein OS=Homo sapiens OX=9606 GN=TPT1 PE=1 SV=1,Q5W0H4_HUMAN Translationally-controlled tumor protein OS=Homo sapiens OX=9606 GN=TPT1 PE=1 SV=1	P13693,Q5W0H4	13	20.3	20.3	24.87	65.99	9	6	3	3	38	34	0.261538	0.873817	0.0528279	0.176501	528.279	1765.01	30.885	103.189	22.5591	100	Confident
707	0	Related Proteins	A0A0A0MRJ6	Protein-L-isoaspartate O-methyltransferase (A0A0A0MRJ6_HUMAN)	A0A0A0MRJ6,A0A3F2YNX8,F6S8N6,P22061	A0A0A0MRJ6_HUMAN Protein-L-isoaspartate O-methyltransferase OS=Homo sapiens OX=9606 GN=PCMT1 PE=1 SV=1,A0A3F2YNX8_HUMAN Protein-L-isoaspartate O-methyltransferase OS=Homo sapiens OX=9606 GN=PCMT1 PE=1 SV=1,F6S8N6_HUMAN Protein-L-isoaspartate(D-aspartate) O-methyltransferase OS=Homo sapiens OX=9606 GN=PCMT1 PE=1 SV=1,PIMT_HUMAN Protein-L-isoaspartate(D-aspartate) O-methyltransferase OS=Homo sapien…	A0A3F2YNX8,F6S8N6,P22061	6	26.67	26.67	26.67	55.09	9	7	5	4	36	31	0.171975	0.858792	0.0347369	0.173466	347.369	1734.66	20.3084	101.414	30.2956	100	Confident
708	0	Related Proteins	P28062	Proteasome subunit beta type-8 (PSB8_HUMAN)	P28062,X5D2R7	PSB8_HUMAN Proteasome subunit beta type-8 OS=Homo sapiens OX=9606 GN=PSMB8 PE=1 SV=3,X5D2R7_HUMAN Proteasome subunit beta OS=Homo sapiens OX=9606 GN=PSMB8 PE=1 SV=1	X5D2R7	6	32.61	32.61	42.75	77.54	9	6	2	2	36	33	0.154206	0.668101	0.0311478	0.134949	311.478	1349.49	18.2101	78.8958	30.3346	100	Confident
709	0	Single Protein	P30040	Endoplasmic reticulum resident protein 29 (ERP29_HUMAN)	P30040	ERP29_HUMAN Endoplasmic reticulum resident protein 29 OS=Homo sapiens OX=9606 GN=ERP29 PE=1 SV=4		12	36.78	36.78	48.28	86.59	9	7	3	1	35	33	0.146018	0.564748	0.0294939	0.114073	294.939	1140.73	17.2432	66.6909	28.9752	100	Confident
710	0	Related Proteins	E7ERH2	Cyclin-A/CDK2-associated protein p19 (Fragment) (E7ERH2_HUMAN)	E7ERH2,F8W8N3,P63208	E7ERH2_HUMAN Cyclin-A/CDK2-associated protein p19 (Fragment) OS=Homo sapiens OX=9606 GN=SKP1 PE=1 SV=1,F8W8N3_HUMAN Cyclin-A/CDK2-associated protein p19 (Fragment) OS=Homo sapiens OX=9606 GN=SKP1 PE=1 SV=1,SKP1_HUMAN S-phase kinase-associated protein 1 OS=Homo sapiens OX=9606 GN=SKP1 PE=1 SV=2	F8W8N3,P63208	5	48.59	48.59	69.72	88.73	9	5	1	1	33	24	0.190476	0.968419	0.0384741	0.19561	384.741	1956.1	22.4933	114.36	16.0241	100	Confident
711	0	Single Protein	P36404	ADP-ribosylation factor-like protein 2 (ARL2_HUMAN)	P36404	ARL2_HUMAN ADP-ribosylation factor-like protein 2 OS=Homo sapiens OX=9606 GN=ARL2 PE=1 SV=4		11	34.24	34.24	58.7	71.2	9	5	9	5	33	24	0.183206	0.615598	0.0370056	0.124344	370.056	1243.44	21.6348	72.6958	20.8649	100	Confident
712	0	Related Proteins	E9PQD7	40S ribosomal protein S2 (E9PQD7_HUMAN)	E9PQD7,H0YEN5,P15880	E9PQD7_HUMAN 40S ribosomal protein S2 OS=Homo sapiens OX=9606 GN=RPS2 PE=1 SV=1,H0YEN5_HUMAN 40S ribosomal protein S2 (Fragment) OS=Homo sapiens OX=9606 GN=RPS2 PE=1 SV=1,RS2_HUMAN 40S ribosomal protein S2 OS=Homo sapiens OX=9606 GN=RPS2 PE=1 SV=2	H0YEN5,P15880	16	25.96	25.96	31.49	83.4	9	5	4	2	32	27	0.127551	0.333521	0.0257639	0.0673676	257.639	673.676	15.0625	39.3854	25.1952	100	Confident
713	0	Related Proteins	B7Z7P8	Eukaryotic peptide chain release factor subunit 1 (B7Z7P8_HUMAN)	B7Z7P8,P62495	B7Z7P8_HUMAN Eukaryotic peptide chain release factor subunit 1 OS=Homo sapiens OX=9606 GN=ETF1 PE=1 SV=1,ERF1_HUMAN Eukaryotic peptide chain release factor subunit 1 OS=Homo sapiens OX=9606 GN=ETF1 PE=1 SV=3	P62495	5	11.58	11.58	26.95	88.42	9	4	6	2	32	24	0.0641711	0.202264	0.0129619	0.0408552	129.619	408.552	7.57795	23.8853	47.4462	100	Confident
714	0	Single Protein	Q9GZX9	Twisted gastrulation protein homolog 1 (TWSG1_HUMAN)	Q9GZX9	TWSG1_HUMAN Twisted gastrulation protein homolog 1 OS=Homo sapiens OX=9606 GN=TWSG1 PE=1 SV=1		18	20.18	20.18	38.12	68.61	9	3	7	1	31	21	0.137255	0.637894	0.027724	0.128847	277.24	1288.47	16.2084	75.3287	24.9993	100	Confident
715	0	Single Protein	P26436	Acrosomal protein SP-10 (ASPX_HUMAN)	P26436	ASPX_HUMAN Acrosomal protein SP-10 OS=Homo sapiens OX=9606 GN=ACRV1 PE=1 SV=2		11	14.72	14.72	26.42	27.17	9	4	9	4	28	24	0.319444	1.15443	0.0645242	0.233183	645.242	2331.83	37.7231	136.327	28.1386	100	Confident
716	0	Related Proteins	G5E9G0	60S ribosomal protein L3 (G5E9G0_HUMAN)	G5E9G0,P39023	G5E9G0_HUMAN 60S ribosomal protein L3 OS=Homo sapiens OX=9606 GN=RPL3 PE=1 SV=1,RL3_HUMAN 60S ribosomal protein L3 OS=Homo sapiens OX=9606 GN=RPL3 PE=1 SV=2	P39023	22	17.09	17.09	31.91	79.49	9	4	2	1	27	19	0.0645161	0.134474	0.0130315	0.0271622	130.315	271.622	7.61869	15.88	40.2416	100	Confident
717	0	Single Protein	Q9Y5B8	Nucleoside diphosphate kinase 7 (NDK7_HUMAN)	Q9Y5B8	NDK7_HUMAN Nucleoside diphosphate kinase 7 OS=Homo sapiens OX=9606 GN=NME7 PE=1 SV=1		1	15.96	15.96	31.38	80.85	9	4	3	1	26	19	0.0625	0.258925	0.0126243	0.0523	126.243	523	7.38061	30.5764	42.4643	100	Confident
718	0	Single Protein	Q9NPH2	Inositol-3-phosphate synthase 1 (INO1_HUMAN)	Q9NPH2	INO1_HUMAN Inositol-3-phosphate synthase 1 OS=Homo sapiens OX=9606 GN=ISYNA1 PE=1 SV=1		19	5.2	5.2	26.34	59.32	9	2	3	1	24	17	0.0483384	0.102943	0.00976381	0.0207934	97.6381	207.934	5.70826	12.1565	61.0291	100	Confident
719	0	Related Proteins	A0A1W2PQD2	Ataxin-10 (A0A1W2PQD2_HUMAN)	A0A1W2PQD2,Q9UBB4	A0A1W2PQD2_HUMAN Ataxin-10 OS=Homo sapiens OX=9606 GN=ATXN10 PE=1 SV=1,ATX10_HUMAN Ataxin-10 OS=Homo sapiens OX=9606 GN=ATXN10 PE=1 SV=1	Q9UBB4	22	5.32	5.32	34.43	89.87	9	2	6	2	23	14	0.0394366	0.118872	0.00796576	0.0240109	79.6576	240.109	4.65706	14.0376	44.5741	100	Confident
720	0	Single Protein	Q6UWW0	Lipocalin-15 (LCN15_HUMAN)	Q6UWW0	LCN15_HUMAN Lipocalin-15 OS=Homo sapiens OX=9606 GN=LCN15 PE=1 SV=1		9	28.26	28.26	68.48	59.78	9	4	9	4	22	15	0.136364	0.930698	0.0275439	0.187991	275.439	1879.91	16.1031	109.906	20.4411	100	Confident
721	0	Related Proteins	F8W943	Argininosuccinate lyase (F8W943_HUMAN)	F8W943,P04424	F8W943_HUMAN Argininosuccinate lyase OS=Homo sapiens OX=9606 GN=ASL PE=1 SV=2,ARLY_HUMAN Argininosuccinate lyase OS=Homo sapiens OX=9606 GN=ASL PE=1 SV=4	P04424	7	5.01	5.01	32.33	66.67	9	1	8	1	17	9	0.0300752	0.0563541	0.00607485	0.0113829	60.7485	113.829	3.55157	6.65484	44.4426	100	Doubtful
722	0	Single Protein	Q15691	Microtubule-associated protein RP/EB family member 1 (MARE1_HUMAN)	Q15691	MARE1_HUMAN Microtubule-associated protein RP/EB family member 1 OS=Homo sapiens OX=9606 GN=MAPRE1 PE=1 SV=3		20	10.45	10.45	44.4	89.55	9	2	9	2	16	10	0.0333333	0.172102	0.00673296	0.0347627	67.3296	347.627	3.93632	20.3235	29.9802	100	Confident
723	0	Related Proteins	H3BQZ9	Adenine phosphoribosyltransferase (H3BQZ9_HUMAN)	H3BQZ9,P07741	H3BQZ9_HUMAN Adenine phosphoribosyltransferase OS=Homo sapiens OX=9606 GN=APRT PE=1 SV=1,APT_HUMAN Adenine phosphoribosyltransferase OS=Homo sapiens OX=9606 GN=APRT PE=1 SV=2	P07741	16	56.21	56.21	64.71	88.89	8	7	4	3	55	53	0.389706	1.44844	0.0787162	0.292568	787.162	2925.68	46.0203	171.045	16.6058	100	Confident
724	0	Related Proteins	F8W9U3	Protein ABHD14B (F8W9U3_HUMAN)	F8W9U3,Q96IU4	F8W9U3_HUMAN Protein ABHD14B OS=Homo sapiens OX=9606 GN=ABHD14B PE=1 SV=1,ABHEB_HUMAN Protein ABHD14B OS=Homo sapiens OX=9606 GN=ABHD14B PE=1 SV=1	Q96IU4	3	58.17	58.17	59.13	69.23	8	7	2	2	54	53	0.263889	2.16228	0.0533026	0.436756	533.026	4367.56	31.1626	255.343	22.3666	100	Confident
725	0	Single Protein	Q6UY27	Prostate and testis expressed protein 2 (PATE2_HUMAN)	Q6UY27	PATE2_HUMAN Prostate and testis expressed protein 2 OS=Homo sapiens OX=9606 GN=PATE2 PE=2 SV=1		11	52.21	52.21	67.26	91.15	8	5	8	5	47	38	0.359223	1.84804	0.0725591	0.373283	725.591	3732.83	42.4206	218.234	13.0062	100	Confident
726	0	Single Protein	Q01469	Fatty acid-binding protein 5 (FABP5_HUMAN)	Q01469	FABP5_HUMAN Fatty acid-binding protein 5 OS=Homo sapiens OX=9606 GN=FABP5 PE=1 SV=3		8	47.41	47.41	60.74	85.93	8	5	3	2	45	37	0.310345	0.778279	0.0626862	0.157204	626.862	1572.04	36.6485	91.9068	15.1546	100	Confident
727	0	Related Proteins	D6RAN4	60S ribosomal protein L9 (Fragment) (D6RAN4_HUMAN)	D6RAN4,P32969	D6RAN4_HUMAN 60S ribosomal protein L9 (Fragment) OS=Homo sapiens OX=9606 GN=RPL9 PE=1 SV=8,RL9_HUMAN 60S ribosomal protein L9 OS=Homo sapiens OX=9606 GN=RPL9 PE=1 SV=1	P32969	4	56.91	56.91	58.56	82.32	8	6	1	1	45	42	0.281879	0.519911	0.0569365	0.105016	569.365	1050.16	33.287	61.3961	20.7623	100	Confident
728	0	Related Proteins	I3L3D5	Profilin (Fragment) (I3L3D5_HUMAN)	I3L3D5,P07737	I3L3D5_HUMAN Profilin (Fragment) OS=Homo sapiens OX=9606 GN=PFN1 PE=1 SV=1,PROF1_HUMAN Profilin-1 OS=Homo sapiens OX=9606 GN=PFN1 PE=1 SV=2	P07737	17	33.33	33.33	42.42	62.42	8	4	6	3	45	38	0.349515	0.467799	0.070598	0.0944902	705.98	944.902	41.2741	55.2423	17.5059	100	Confident
729	0	Single Protein	P30050	60S ribosomal protein L12 (RL12_HUMAN)	P30050	RL12_HUMAN 60S ribosomal protein L12 OS=Homo sapiens OX=9606 GN=RPL12 PE=1 SV=1		9	43.03	43.03	54.55	84.85	8	7	8	7	44	41	0.278571	0.858792	0.0562683	0.173466	562.683	1734.66	32.8964	101.414	17.8075	100	Confident
730	0	Single Protein	P48047	ATP synthase subunit O, mitochondrial (ATPO_HUMAN)	P48047	ATPO_HUMAN ATP synthase subunit O, mitochondrial OS=Homo sapiens OX=9606 GN=ATP5PO PE=1 SV=1		21	42.72	42.72	47.89	86.38	8	6	4	3	43	39	0.211957	0.584893	0.0428129	0.118142	428.129	1181.42	25.0299	69.0699	23.2627	100	Confident
731	0	Single Protein	P62906	60S ribosomal protein L10a (RL10A_HUMAN)	P62906	RL10A_HUMAN 60S ribosomal protein L10a OS=Homo sapiens OX=9606 GN=RPL10A PE=1 SV=2		6	37.33	37.33	41.01	81.57	8	7	8	7	43	38	0.20904	0.481603	0.0422237	0.0972783	422.237	972.783	24.6854	56.8723	24.8155	100	Confident
732	0	Single Protein	A0A1B0GUS4	Ubiquitin-conjugating enzyme E2 L5 (UB2L5_HUMAN)	A0A1B0GUS4	UB2L5_HUMAN Ubiquitin-conjugating enzyme E2 L5 OS=Homo sapiens OX=9606 GN=UBE2L5 PE=2 SV=1		13	51.95	51.95	54.55	86.36	8	4	4	2	43	32	0.169173	0.519911	0.034171	0.105016	341.71	1050.16	19.9776	61.3961	17.8642	100	Confident
733	0	Single Protein	P46781	40S ribosomal protein S9 (RS9_HUMAN)	P46781	RS9_HUMAN 40S ribosomal protein S9 OS=Homo sapiens OX=9606 GN=RPS9 PE=1 SV=3		19	24.74	24.74	32.99	77.32	8	6	2	2	43	38	0.253333	0.359356	0.0511705	0.072586	511.705	725.86	29.9161	42.4363	22.5776	100	Confident
734	0	Single Protein	Q5JX71	Protein FAM209A (F209A_HUMAN)	Q5JX71	F209A_HUMAN Protein FAM209A OS=Homo sapiens OX=9606 GN=FAM209A PE=1 SV=1		20	30.99	30.99	40.35	85.96	8	5	6	3	42	37	0.190476	0.584893	0.0384741	0.118142	384.741	1181.42	22.4933	69.0699	19.5901	100	Confident
735	0	Single Protein	P52758	2-iminobutanoate/2-iminopropanoate deaminase (RIDA_HUMAN)	P52758	RIDA_HUMAN 2-iminobutanoate/2-iminopropanoate deaminase OS=Homo sapiens OX=9606 GN=RIDA PE=1 SV=1		8	53.28	53.28	65.69	90.51	8	5	1	1	41	35	0.282258	1.27585	0.057013	0.257707	570.13	2577.07	33.3318	150.664	14.4846	100	Confident
736	0	Single Protein	P58546	Myotrophin (MTPN_HUMAN)	P58546	MTPN_HUMAN Myotrophin OS=Homo sapiens OX=9606 GN=MTPN PE=1 SV=2		7	55.93	55.93	83.05	88.98	8	3	5	2	40	30	0.27619	0.637894	0.0557874	0.128847	557.874	1288.47	32.6153	75.3287	12.8866	100	Confident
737	0	Related Proteins	H3BNT7	26S proteasome non-ATPase regulatory subunit 7 (H3BNT7_HUMAN)	H3BNT7,H3BTM8,P51665	H3BNT7_HUMAN 26S proteasome non-ATPase regulatory subunit 7 OS=Homo sapiens OX=9606 GN=PSMD7 PE=1 SV=1,H3BTM8_HUMAN 26S proteasome non-ATPase regulatory subunit 7 OS=Homo sapiens OX=9606 GN=PSMD7 PE=1 SV=1,PSMD7_HUMAN 26S proteasome non-ATPase regulatory subunit 7 OS=Homo sapiens OX=9606 GN=PSMD7 PE=1 SV=2	H3BTM8,P51665	16	48.59	48.59	63.84	89.83	8	5	7	4	39	36	0.220126	0.832981	0.044463	0.168253	444.63	1682.53	25.9946	98.3665	20.0513	100	Confident
738	0	Single Protein	Q96AB3	Isochorismatase domain-containing protein 2 (ISOC2_HUMAN)	Q96AB3	ISOC2_HUMAN Isochorismatase domain-containing protein 2 OS=Homo sapiens OX=9606 GN=ISOC2 PE=1 SV=1		19	47.32	47.32	65.37	76.59	8	5	1	1	36	33	0.203822	0.968419	0.0411697	0.19561	411.697	1956.1	24.0692	114.36	22.3228	100	Confident
739	0	Single Protein	P50583	Bis(5'-nucleosyl)-tetraphosphatase [asymmetrical] (AP4A_HUMAN)	P50583	AP4A_HUMAN Bis(5'-nucleosyl)-tetraphosphatase [asymmetrical] OS=Homo sapiens OX=9606 GN=NUDT2 PE=1 SV=3		9	72.11	72.11	74.15	89.8	8	7	8	7	36	33	0.25	1.73842	0.0504972	0.351141	504.972	3511.41	29.5224	205.289	16.8186	100	Confident
740	0	Related Proteins	P08263	Glutathione S-transferase A1 (GSTA1_HUMAN)	P08263,P09210	GSTA1_HUMAN Glutathione S-transferase A1 OS=Homo sapiens OX=9606 GN=GSTA1 PE=1 SV=3,GSTA2_HUMAN Glutathione S-transferase A2 OS=Homo sapiens OX=9606 GN=GSTA2 PE=1 SV=4	P09210	6	34.23	34.23	39.64	84.68	8	6	4	3	36	33	0.175532	0.483982	0.0354555	0.0977589	354.555	977.589	20.7285	57.1533	25.6147	100	Confident
741	0	Single Protein	P19075	Tetraspanin-8 (TSN8_HUMAN)	P19075	TSN8_HUMAN Tetraspanin-8 OS=Homo sapiens OX=9606 GN=TSPAN8 PE=1 SV=1		12	5.91	5.91	41.77	61.18	8	2	8	2	34	26	0.165517	0.333521	0.0334326	0.0673676	334.326	673.676	19.5459	39.3854	26.0265	100	Confident
742	0	Related Proteins	A0A182DWH7	Selenoprotein P (Fragment) (A0A182DWH7_HUMAN)	A0A182DWH7,P49908	A0A182DWH7_HUMAN Selenoprotein P (Fragment) OS=Homo sapiens OX=9606 GN=SELENOP PE=1 SV=1,SEPP1_HUMAN Selenoprotein P OS=Homo sapiens OX=9606 GN=SELENOP PE=1 SV=3	P49908	5	17.1	17.1	22.26	62.9	8	5	4	2	32	28	0.138462	0.389495	0.0279677	0.0786737	279.677	786.737	16.3509	45.9954	35.0934	100	Confident
743	0	Related Proteins	A0A7I2V2U8	Twinfilin-2 (A0A7I2V2U8_HUMAN)	A0A7I2V2U8,A0A7I2V5D3,D6RG15,Q6IBS0	A0A7I2V2U8_HUMAN Twinfilin-2 OS=Homo sapiens OX=9606 GN=TWF2 PE=1 SV=1,A0A7I2V5D3_HUMAN Twinfilin-2 OS=Homo sapiens OX=9606 GN=TWF2 PE=1 SV=1,D6RG15_HUMAN Twinfilin-2 OS=Homo sapiens OX=9606 GN=TWF2 PE=1 SV=1,TWF2_HUMAN Twinfilin-2 OS=Homo sapiens OX=9606 GN=TWF2 PE=1 SV=2	A0A7I2V5D3,D6RG15,Q6IBS0	3	12.16	12.16	35.14	87.84	8	2	2	1	30	24	0.0846154	0.132541	0.0170914	0.0267719	170.914	267.719	9.99221	15.6518	33.7433	100	Confident
744	0	Single Protein	Q13057	Bifunctional coenzyme A synthase (COASY_HUMAN)	Q13057	COASY_HUMAN Bifunctional coenzyme A synthase OS=Homo sapiens OX=9606 GN=COASY PE=1 SV=4		17	11.17	11.17	18.97	50.18	8	4	4	3	30	22	0.0777385	0.189794	0.0157023	0.0383362	157.023	383.362	9.18012	22.4127	62.29	100	Confident
745	0	Related Proteins	H0YKF9	Aldehyde dehydrogenase family 1 member A3 (Fragment) (H0YKF9_HUMAN)	H0YKF9,P47895	H0YKF9_HUMAN Aldehyde dehydrogenase family 1 member A3 (Fragment) OS=Homo sapiens OX=9606 GN=ALDH1A3 PE=1 SV=8,AL1A3_HUMAN Aldehyde dehydrogenase family 1 member A3 OS=Homo sapiens OX=9606 GN=ALDH1A3 PE=1 SV=2	P47895	15	37.5	37.5	62.5	88.19	8	4	4	2	30	24	0.145669	0.668101	0.0294236	0.134949	294.236	1349.49	17.202	78.8958	16.3151	100	Confident
746	0	Single Protein	Q9UM22	Mammalian ependymin-related protein 1 (EPDR1_HUMAN)	Q9UM22	EPDR1_HUMAN Mammalian ependymin-related protein 1 OS=Homo sapiens OX=9606 GN=EPDR1 PE=1 SV=2		7	18.3	18.3	42.41	54.91	8	4	4	3	29	26	0.203252	0.519911	0.0410546	0.105016	410.546	1050.16	24.002	61.3961	25.4206	100	Confident
747	0	Related Proteins	C9J2N0	Profilin (C9J2N0_HUMAN)	C9J2N0,C9J712,P35080	C9J2N0_HUMAN Profilin OS=Homo sapiens OX=9606 GN=PFN2 PE=1 SV=1,C9J712_HUMAN Profilin OS=Homo sapiens OX=9606 GN=PFN2 PE=1 SV=1,PROF2_HUMAN Profilin-2 OS=Homo sapiens OX=9606 GN=PFN2 PE=1 SV=3	C9J712,P35080	3	29.6	29.6	40	89.6	8	4	3	1	27	19	0.151786	0.930698	0.030659	0.187991	306.59	1879.91	17.9243	109.906	13.5515	100	Confident
748	0	Related Proteins	Q14376	UDP-glucose 4-epimerase (GALE_HUMAN)	Q14376,Q5QPP3	GALE_HUMAN UDP-glucose 4-epimerase OS=Homo sapiens OX=9606 GN=GALE PE=1 SV=2,Q5QPP3_HUMAN UDP-glucose 4-epimerase (Fragment) OS=Homo sapiens OX=9606 GN=GALE PE=1 SV=1	Q5QPP3	1	17.82	17.82	25	60.92	8	4	2	1	26	23	0.0990566	0.301025	0.0200083	0.0608037	200.083	608.037	11.6976	35.548	38.2573	100	Confident
749	0	Single Protein	Q9H008	Phospholysine phosphohistidine inorganic pyrophosphate phosphatase (LHPP_HUMAN)	Q9H008	LHPP_HUMAN Phospholysine phosphohistidine inorganic pyrophosphate phosphatase OS=Homo sapiens OX=9606 GN=LHPP PE=1 SV=2		10	26.67	26.67	37.04	73.33	8	3	5	2	25	18	0.0808081	0.304321	0.0163223	0.0614695	163.223	614.695	9.5426	35.9372	29.1469	100	Confident
750	0	Single Protein	B3GLJ2	Prostate and testis expressed protein 3 (PATE3_HUMAN)	B3GLJ2	PATE3_HUMAN Prostate and testis expressed protein 3 OS=Homo sapiens OX=9606 GN=PATE3 PE=2 SV=1		11	35.71	35.71	83.67	85.71	8	3	8	3	24	16	0.178571	0.584893	0.0360694	0.118142	360.694	1181.42	21.0874	69.0699	11.7387	100	Confident
751	0	Single Protein	P25398	40S ribosomal protein S12 (RS12_HUMAN)	P25398	RS12_HUMAN 40S ribosomal protein S12 OS=Homo sapiens OX=9606 GN=RPS12 PE=1 SV=3		6	40.91	40.91	56.82	85.61	8	5	8	5	23	22	0.176991	0.778279	0.0357502	0.157204	357.502	1572.04	20.9008	91.9068	14.5055	100	Confident
752	0	Single Protein	Q9UNZ2	NSFL1 cofactor p47 (NSF1C_HUMAN)	Q9UNZ2	NSF1C_HUMAN NSFL1 cofactor p47 OS=Homo sapiens OX=9606 GN=NSFL1C PE=1 SV=2		20	14.86	14.86	31.35	79.19	8	4	3	2	22	18	0.0546075	0.258925	0.0110301	0.0523	110.301	523	6.44858	30.5764	40.5483	100	Confident
753	0	Related Proteins	A6NFX8	ADP-sugar pyrophosphatase (A6NFX8_HUMAN)	A6NFX8,Q9UKK9	A6NFX8_HUMAN ADP-sugar pyrophosphatase OS=Homo sapiens OX=9606 GN=NUDT5 PE=1 SV=1,NUDT5_HUMAN ADP-sugar pyrophosphatase OS=Homo sapiens OX=9606 GN=NUDT5 PE=1 SV=1	Q9UKK9	10	36.64	36.64	46.12	66.81	8	5	6	4	21	16	0.103226	0.615598	0.0208505	0.124344	208.505	1243.44	12.1899	72.6958	25.8792	100	Confident
754	0	Single Protein	Q5T4F7	Secreted frizzled-related protein 5 (SFRP5_HUMAN)	Q5T4F7	SFRP5_HUMAN Secreted frizzled-related protein 5 OS=Homo sapiens OX=9606 GN=SFRP5 PE=2 SV=3		10	31.55	31.55	50.47	88.01	8	5	8	5	21	17	0.0609319	0.343399	0.0123076	0.0693628	123.076	693.628	7.19543	40.5519	35.5389	100	Confident
755	0	Single Protein	O94919	Endonuclease domain-containing 1 protein (ENDD1_HUMAN)	O94919	ENDD1_HUMAN Endonuclease domain-containing 1 protein OS=Homo sapiens OX=9606 GN=ENDOD1 PE=1 SV=2		11	9.2	9.2	26.4	71.8	8	3	8	3	20	16	0.0417827	0.158323	0.00843965	0.0319795	84.3965	319.795	4.93411	18.6964	54.9813	100	Confident
756	0	Single Protein	Q86Y82	Syntaxin-12 (STX12_HUMAN)	Q86Y82	STX12_HUMAN Syntaxin-12 OS=Homo sapiens OX=9606 GN=STX12 PE=1 SV=1		1	11.23	11.23	39.49	76.09	8	2	5	1	19	11	0.052381	0.145048	0.0105804	0.029298	105.804	292.98	6.18565	17.1286	31.6223	100	Confident
757	0	Single Protein	Q96HA9	Peroxisomal membrane protein 11C (PX11C_HUMAN)	Q96HA9	PX11C_HUMAN Peroxisomal membrane protein 11C OS=Homo sapiens OX=9606 GN=PEX11G PE=1 SV=1		19	11.62	11.62	40.25	90.04	8	2	5	1	19	10	0.0460829	0.202264	0.00930824	0.0408552	93.0824	408.552	5.44192	23.8853	26.6189	100	Confident
758	0	Single Protein	Q9Y5K6	CD2-associated protein (CD2AP_HUMAN)	Q9Y5K6	CD2AP_HUMAN CD2-associated protein OS=Homo sapiens OX=9606 GN=CD2AP PE=1 SV=1		6	4.69	4.69	20.81	79.34	8	2	8	2	18	9	0.0138067	0.053725	0.0027888	0.0108518	27.888	108.518	1.63043	6.34437	71.4073	100	Confident
759	0	Single Protein	Q5JU69	Torsin-2A (TOR2A_HUMAN)	Q5JU69	TOR2A_HUMAN Torsin-2A OS=Homo sapiens OX=9606 GN=TOR2A PE=2 SV=1		9	17.45	17.45	37.38	81	8	4	3	2	17	13	0.05	0.359356	0.0100994	0.072586	100.994	725.86	5.90449	42.4363	35.6915	100	Confident
760	0	Related Proteins	B5MBX2	Transcobalamin-2 (B5MBX2_HUMAN)	B5MBX2,F8WE86,P20062	B5MBX2_HUMAN Transcobalamin-2 OS=Homo sapiens OX=9606 GN=TCN2 PE=1 SV=1,F8WE86_HUMAN Transcobalamin-2 OS=Homo sapiens OX=9606 GN=TCN2 PE=1 SV=2,TCO2_HUMAN Transcobalamin-2 OS=Homo sapiens OX=9606 GN=TCN2 PE=1 SV=3	F8WE86,P20062	22	13.24	13.24	27.9	69.5	8	3	8	3	17	12	0.0408163	0.193777	0.00824444	0.0391407	82.4444	391.407	4.81999	22.883	47.1124	100	Confident
761	0	Single Protein	P07327	Alcohol dehydrogenase 1A (ADH1A_HUMAN)	P07327	ADH1A_HUMAN Alcohol dehydrogenase 1A OS=Homo sapiens OX=9606 GN=ADH1A PE=1 SV=2		4	7.47	7.47	24	66.67	8	2	8	2	15	9	0.036	0.128838	0.0072716	0.0260238	72.716	260.238	4.25123	15.2144	39.8325	100	Confident
762	0	Single Protein	A6NJJ0	Peroxiredoxin-4 (Fragment) (A6NJJ0_HUMAN)	A6NJJ0	A6NJJ0_HUMAN Peroxiredoxin-4 (Fragment) OS=Homo sapiens OX=9606 GN=PRDX4 PE=1 SV=1		X	35.68	35.68	53.51	69.73	7	4	1	1	63	58	0.251938	0.584893	0.0508887	0.118142	508.887	1181.42	29.7513	69.0699	21.2887	100	Confident
763	0	Related Proteins	E9PI65	Heat shock cognate 71 kDa protein (Fragment) (E9PI65_HUMAN)	E9PI65,E9PK54,E9PLF4,E9PN89,E9PQK7,E9PQQ4,P11142	E9PI65_HUMAN Heat shock cognate 71 kDa protein (Fragment) OS=Homo sapiens OX=9606 GN=HSPA8 PE=1 SV=1,E9PK54_HUMAN Heat shock cognate 71 kDa protein (Fragment) OS=Homo sapiens OX=9606 GN=HSPA8 PE=1 SV=8,E9PLF4_HUMAN Heat shock cognate 71 kDa protein (Fragment) OS=Homo sapiens OX=9606 GN=HSPA8 PE=1 SV=1,E9PN89_HUMAN Heat shock cognate 71 kDa protein (Fragment) OS=Homo sapiens OX=9606 GN=HSPA8 PE=1 …	E9PK54,E9PLF4,E9PN89,E9PQK7,E9PQQ4,P11142	11	31.55	31.55	31.55	91.07	7	6	2	1	60	58	0.363399	1.37137	0.0734025	0.277002	734.025	2770.02	42.9136	161.945	17.9051	100	Confident
764	0	Related Proteins	A0A075B7C0	Calcium-activated neutral proteinase small subunit (Fragment) (A0A075B7C0_HUMAN)	A0A075B7C0,A0A0C4DGQ5,K7EIV0,K7ELJ7,K7EM73,P04632,U3KQE2	A0A075B7C0_HUMAN Calcium-activated neutral proteinase small subunit (Fragment) OS=Homo sapiens OX=9606 GN=CAPNS1 PE=1 SV=1,A0A0C4DGQ5_HUMAN Calcium-activated neutral proteinase small subunit OS=Homo sapiens OX=9606 GN=CAPNS1 PE=1 SV=1,K7EIV0_HUMAN Calcium-activated neutral proteinase small subunit (Fragment) OS=Homo sapiens OX=9606 GN=CAPNS1 PE=1 SV=2,K7ELJ7_HUMAN Calcium-activated neutral protei…	A0A0C4DGQ5,K7EIV0,K7ELJ7,K7EM73,P04632,U3KQE2	19	24.87	24.87	24.87	91.37	7	5	5	4	49	35	0.194444	0.895736	0.0392756	0.180929	392.756	1809.29	22.9619	105.777	21.8976	100	Confident
765	0	Single Protein	Q5JX69	Protein FAM209B (F209B_HUMAN)	Q5JX69	F209B_HUMAN Protein FAM209B OS=Homo sapiens OX=9606 GN=FAM209B PE=2 SV=1		20	31.58	31.58	31.58	87.72	7	7	5	5	46	46	0.246667	1.08057	0.0498239	0.218263	498.239	2182.63	29.1288	127.604	19.486	100	Confident
766	0	Related Proteins	P59998	Actin-related protein 2/3 complex subunit 4 (ARPC4_HUMAN)	A0A0A6YYG9,F8WCF6,F8WDD7,P59998	A0A0A6YYG9_HUMAN Protein ARPC4-TTLL3 OS=Homo sapiens OX=9606 GN=ARPC4-TTLL3 PE=3 SV=1,F8WCF6_HUMAN Actin-related protein 2/3 complex subunit 4 OS=Homo sapiens OX=9606 GN=ARPC4-TTLL3 PE=3 SV=1,F8WDD7_HUMAN Actin-related protein 2/3 complex subunit 4 OS=Homo sapiens OX=9606 GN=ARPC4 PE=3 SV=1,ARPC4_HUMAN Actin-related protein 2/3 complex subunit 4 OS=Homo sapiens OX=9606 GN=ARPC4 PE=1 SV=3	A0A0A6YYG9,F8WCF6,F8WDD7	3	36.31	36.31	44.64	86.9	7	5	6	4	46	33	0.202055	0.649648	0.0408128	0.131222	408.128	1312.22	23.8606	76.7168	19.6543	100	Confident
767	0	Single Protein	P24666	Low molecular weight phosphotyrosine protein phosphatase (PPAC_HUMAN)	P24666	PPAC_HUMAN Low molecular weight phosphotyrosine protein phosphatase OS=Homo sapiens OX=9606 GN=ACP1 PE=1 SV=3		2	54.43	54.43	54.43	87.34	7	6	3	3	44	43	0.26087	0.930698	0.0526927	0.187991	526.927	1879.91	30.806	109.906	18.0308	100	Confident
768	0	Single Protein	O75947	ATP synthase subunit d, mitochondrial (ATP5H_HUMAN)	O75947	ATP5H_HUMAN ATP synthase subunit d, mitochondrial OS=Homo sapiens OX=9606 GN=ATP5PD PE=1 SV=3		17	48.45	48.45	55.9	85.71	7	5	5	3	41	34	0.246377	0.615598	0.0497654	0.124344	497.654	1243.44	29.0946	72.6958	18.4795	100	Confident
769	0	Single Protein	P68036	Ubiquitin-conjugating enzyme E2 L3 (UB2L3_HUMAN)	P68036	UB2L3_HUMAN Ubiquitin-conjugating enzyme E2 L3 OS=Homo sapiens OX=9606 GN=UBE2L3 PE=1 SV=1		22	51.95	51.95	57.79	85.06	7	4	3	2	40	36	0.20229	0.467799	0.0408603	0.0944902	408.603	944.902	23.8884	55.2423	17.8502	100	Confident
770	0	Single Protein	G3V479	Calmodulin-1 (G3V479_HUMAN)	G3V479	G3V479_HUMAN Calmodulin-1 OS=Homo sapiens OX=9606 GN=CALM1 PE=1 SV=1		14	36.14	36.14	81.93	51.81	7	3	3	2	39	33	0.767442	0.873817	0.155015	0.176501	1550.15	1765.01	90.627	103.189	9.59163	100	Confident
771	0	Single Protein	P02792	Ferritin light chain (FRIL_HUMAN)	P02792	FRIL_HUMAN Ferritin light chain OS=Homo sapiens OX=9606 GN=FTL PE=1 SV=2		19	28.57	28.57	49.14	69.14	7	3	7	3	36	29	0.231405	0.368875	0.0467412	0.0745085	467.412	745.085	27.3265	43.5603	20.0071	100	Confident
772	0	Single Protein	P04179	Superoxide dismutase [Mn], mitochondrial (SODM_HUMAN)	P04179	SODM_HUMAN Superoxide dismutase [Mn], mitochondrial OS=Homo sapiens OX=9606 GN=SOD2 PE=1 SV=3		6	22.97	22.97	47.3	74.32	7	4	3	1	35	29	0.175758	0.550516	0.0355011	0.111198	355.011	1111.98	20.7552	65.0102	24.7346	100	Confident
773	0	Single Protein	P59282	Tubulin polymerization-promoting protein family member 2 (TPPP2_HUMAN)	P59282	TPPP2_HUMAN Tubulin polymerization-promoting protein family member 2 OS=Homo sapiens OX=9606 GN=TPPP2 PE=1 SV=2		14	45.29	45.29	45.29	83.53	7	6	2	2	35	34	0.239437	0.610262	0.0483635	0.123266	483.635	1232.66	28.275	72.0657	18.4911	100	Confident
774	0	Related Proteins	B1AKQ8	Guanine nucleotide-binding protein G(I)/G(S)/G(T) subunit beta-1 (Fragment) (B1AKQ8_HUMAN)	B1AKQ8,F6UT28,P62873	B1AKQ8_HUMAN Guanine nucleotide-binding protein G(I)/G(S)/G(T) subunit beta-1 (Fragment) OS=Homo sapiens OX=9606 GN=GNB1 PE=1 SV=8,F6UT28_HUMAN Guanine nucleotide-binding protein G(I)/G(S)/G(T) subunit beta-1 (Fragment) OS=Homo sapiens OX=9606 GN=GNB1 PE=1 SV=1,GBB1_HUMAN Guanine nucleotide-binding protein G(I)/G(S)/G(T) subunit beta-1 OS=Homo sapiens OX=9606 GN=GNB1 PE=1 SV=3	F6UT28,P62873	1	61.68	61.68	67.29	85.98	7	6	3	3	34	33	0.242754	1.37137	0.0490335	0.277002	490.335	2770.02	28.6667	161.945	12.1903	100	Confident
775	0	Single Protein	O00264	Membrane-associated progesterone receptor component 1 (PGRC1_HUMAN)	O00264	PGRC1_HUMAN Membrane-associated progesterone receptor component 1 OS=Homo sapiens OX=9606 GN=PGRMC1 PE=1 SV=3		X	30.77	30.77	53.85	66.15	7	4	6	3	31	19	0.124031	0.467799	0.0250529	0.0944902	250.529	944.902	14.6468	55.2423	21.6578	100	Confident
776	0	Single Protein	Q9GZN4	Brain-specific serine protease 4 (BSSP4_HUMAN)	Q9GZN4	BSSP4_HUMAN Brain-specific serine protease 4 OS=Homo sapiens OX=9606 GN=PRSS22 PE=1 SV=1		16	22.4	22.4	29.65	59.62	7	5	2	2	30	27	0.142857	0.649648	0.0288555	0.131222	288.555	1312.22	16.87	76.7168	33.7101	100	Confident
777	0	Single Protein	Q96DC9	Ubiquitin thioesterase OTUB2 (OTUB2_HUMAN)	Q96DC9	OTUB2_HUMAN Ubiquitin thioesterase OTUB2 OS=Homo sapiens OX=9606 GN=OTUB2 PE=1 SV=2		14	32.91	32.91	32.91	62.82	7	6	7	6	28	27	0.183673	0.610262	0.0371	0.123266	371	1232.66	21.6899	72.0657	27.1957	100	Confident
778	0	Single Protein	P04554	Protamine-2 (PRM2_HUMAN)	P04554	PRM2_HUMAN Protamine-2 OS=Homo sapiens OX=9606 GN=PRM2 PE=1 SV=3		16	27.45	27.45	27.45	66.67	7	6	7	6	27	23	0.338235	0.483982	0.0683198	0.0977589	683.198	977.589	39.9421	57.1533	13.0428	100	Confident
779	0	Related Proteins	A0A804HIS0	Mannose-1-phosphate guanyltransferase alpha (A0A804HIS0_HUMAN)	A0A804HIS0,Q96IJ6	A0A804HIS0_HUMAN Mannose-1-phosphate guanyltransferase alpha OS=Homo sapiens OX=9606 GN=GMPPA PE=1 SV=1,GMPPA_HUMAN Mannose-1-phosphate guanyltransferase alpha OS=Homo sapiens OX=9606 GN=GMPPA PE=1 SV=1	Q96IJ6	2	22.44	22.44	29.37	71.29	7	5	3	3	27	25	0.115741	0.53174	0.0233783	0.107406	233.783	1074.06	13.6678	62.7931	33.1235	100	Confident
780	0	Related Proteins	A8MW57	Ornithine decarboxylase antizyme 3 (A8MW57_HUMAN)	A8MW57,Q5SZR7,Q9UMX2	A8MW57_HUMAN Ornithine decarboxylase antizyme 3 OS=Homo sapiens OX=9606 GN=OAZ3 PE=1 SV=1,Q5SZR7_HUMAN Ornithine decarboxylase antizyme 3 OS=Homo sapiens OX=9606 GN=OAZ3 PE=1 SV=4,OAZ3_HUMAN Ornithine decarboxylase antizyme 3 OS=Homo sapiens OX=9606 GN=OAZ3 PE=1 SV=2	Q5SZR7,Q9UMX2	1	19.15	19.15	22.98	76.17	7	4	6	3	27	24	0.128492	0.425103	0.0259539	0.085866	259.539	858.66	15.1735	50.2003	27.3777	100	Confident
781	0	Single Protein	P22492	Histone H1t (H1T_HUMAN)	P22492	H1T_HUMAN Histone H1t OS=Homo sapiens OX=9606 GN=H1-6 PE=2 SV=4		6	15.46	15.46	30.92	75.36	7	3	5	2	26	22	0.141026	0.142069	0.0284856	0.0286963	284.856	286.963	16.6537	16.7769	22.0057	100	Confident
782	0	Related Proteins	A0A0A0MRJ6	Protein-L-isoaspartate O-methyltransferase (A0A0A0MRJ6_HUMAN)	A0A0A0MRJ6,A0A3F2YNX8,C9J0F2,P22061	A0A0A0MRJ6_HUMAN Protein-L-isoaspartate O-methyltransferase OS=Homo sapiens OX=9606 GN=PCMT1 PE=1 SV=1,A0A3F2YNX8_HUMAN Protein-L-isoaspartate O-methyltransferase OS=Homo sapiens OX=9606 GN=PCMT1 PE=1 SV=1,C9J0F2_HUMAN Protein-L-isoaspartate(D-aspartate) O-methyltransferase (Fragment) OS=Homo sapiens OX=9606 GN=PCMT1 PE=1 SV=1,PIMT_HUMAN Protein-L-isoaspartate(D-aspartate) O-methyltransferase OS=…	A0A3F2YNX8,C9J0F2,P22061	6	18.95	18.95	18.95	55.09	7	5	4	3	26	22	0.11465	0.557068	0.023158	0.112522	231.58	1125.22	13.5389	65.784	30.2956	100	Confident
783	0	Single Protein	O75396	Vesicle-trafficking protein SEC22b (SC22B_HUMAN)	O75396	SC22B_HUMAN Vesicle-trafficking protein SEC22b OS=Homo sapiens OX=9606 GN=SEC22B PE=1 SV=5		1	30.7	30.7	36.74	87.91	7	5	5	3	25	21	0.111111	0.53174	0.0224432	0.107406	224.432	1074.06	13.1211	62.7931	24.7248	100	Confident
784	0	Related Proteins	A0A087WY55	Chromosome 6 open reading frame 55, isoform CRA_b (A0A087WY55_HUMAN)	A0A087WY55,Q9NP79	A0A087WY55_HUMAN Chromosome 6 open reading frame 55, isoform CRA_b OS=Homo sapiens OX=9606 GN=VTA1 PE=1 SV=1,VTA1_HUMAN Vacuolar protein sorting-associated protein VTA1 homolog OS=Homo sapiens OX=9606 GN=VTA1 PE=1 SV=1	Q9NP79	6	13.57	13.57	23.57	61.43	7	2	3	1	24	18	0.0930233	0.160155	0.0187897	0.0323496	187.897	323.496	10.9851	18.9127	31.0824	100	Confident
785	0	Single Protein	P61758	Prefoldin subunit 3 (PFD3_HUMAN)	P61758	PFD3_HUMAN Prefoldin subunit 3 OS=Homo sapiens OX=9606 GN=VBP1 PE=1 SV=4		X	21.32	21.32	37.56	83.76	7	3	7	3	24	20	0.109091	0.232847	0.0220351	0.0470324	220.351	470.324	12.8825	27.4968	22.6115	100	Confident
786	0	Single Protein	Q9BSF0	Small membrane A-kinase anchor protein (SMAKA_HUMAN)	Q9BSF0	SMAKA_HUMAN Small membrane A-kinase anchor protein OS=Homo sapiens OX=9606 GN=C2orf88 PE=1 SV=2		2	53.68	53.68	78.95	90.53	7	3	1	1	23	20	0.22093	0.995262	0.0446254	0.201032	446.254	2010.32	26.0896	117.53	10.9632	100	Confident
787	0	Single Protein	Q92882	Osteoclast-stimulating factor 1 (OSTF1_HUMAN)	Q92882	OSTF1_HUMAN Osteoclast-stimulating factor 1 OS=Homo sapiens OX=9606 GN=OSTF1 PE=1 SV=2		9	24.77	24.77	49.07	89.25	7	3	7	3	22	18	0.0890052	0.333521	0.0179781	0.0673676	179.781	673.676	10.5106	39.3854	23.7719	100	Confident
788	0	Related Proteins	G3V583	Protein FAM177A1 (Fragment) (G3V583_HUMAN)	G3V583,Q8N128	G3V583_HUMAN Protein FAM177A1 (Fragment) OS=Homo sapiens OX=9606 GN=FAM177A1 PE=1 SV=1,F177A_HUMAN Protein FAM177A1 OS=Homo sapiens OX=9606 GN=FAM177A1 PE=1 SV=1	Q8N128	14	32.86	25.71	53.57	86.43	7	4	7	4	22	17	0.140496	0.584893	0.0283786	0.118142	283.786	1181.42	16.5911	69.0699	16.312	100	Confident
789	0	Related Proteins	P11169	Solute carrier family 2, facilitated glucose transporter member 3 (GTR3_HUMAN)	P11169,Q8TDB8	GTR3_HUMAN Solute carrier family 2, facilitated glucose transporter member 3 OS=Homo sapiens OX=9606 GN=SLC2A3 PE=1 SV=1,GTR14_HUMAN Solute carrier family 2, facilitated glucose transporter member 14 OS=Homo sapiens OX=9606 GN=SLC2A14 PE=1 SV=1	Q8TDB8	12	5.85	5.85	13.51	43.35	7	4	7	4	22	19	0.0883721	0.301025	0.0178502	0.0608037	178.502	608.037	10.4358	35.548	53.8893	100	Confident
790	0	Related Proteins	J3QRN2	Beta-2-glycoprotein 1 (Fragment) (J3QRN2_HUMAN)	J3QRN2,P02749	J3QRN2_HUMAN Beta-2-glycoprotein 1 (Fragment) OS=Homo sapiens OX=9606 GN=APOH PE=1 SV=1,APOH_HUMAN Beta-2-glycoprotein 1 OS=Homo sapiens OX=9606 GN=APOH PE=1 SV=3	P02749	17	40.88	40.88	60.22	93.37	7	5	3	2	22	19	0.112426	1.42446	0.0227088	0.287725	227.088	2877.25	13.2764	168.214	19.8938	100	Confident
791	0	Single Protein	Q96RQ9	L-amino-acid oxidase (OXLA_HUMAN)	Q96RQ9	OXLA_HUMAN L-amino-acid oxidase OS=Homo sapiens OX=9606 GN=IL4I1 PE=1 SV=1		19	4.23	4.23	16.4	70.37	7	2	7	2	21	13	0.0275689	0.0797752	0.00556861	0.0161137	55.6861	161.137	3.25561	9.42063	62.8417	100	Confident
792	0	Single Protein	Q5VWZ2	Lysophospholipase-like protein 1 (LYPL1_HUMAN)	Q5VWZ2	LYPL1_HUMAN Lysophospholipase-like protein 1 OS=Homo sapiens OX=9606 GN=LYPLAL1 PE=1 SV=3		1	24.47	24.47	43.88	77.64	7	4	7	4	21	18	0.0978261	0.492496	0.0197598	0.0994786	197.598	994.786	11.5523	58.1587	26.2994	100	Confident
793	0	Single Protein	Q9Y3U8	60S ribosomal protein L36 (RL36_HUMAN)	Q9Y3U8	RL36_HUMAN 60S ribosomal protein L36 OS=Homo sapiens OX=9606 GN=RPL36 PE=1 SV=3		19	21.9	21.9	37.14	69.52	7	3	2	2	20	15	0.191781	0.232847	0.0387376	0.0470324	387.376	470.324	22.6473	27.4968	12.2459	100	Confident
794	0	Single Protein	O76076	CCN family member 5 (CCN5_HUMAN)	O76076	CCN5_HUMAN CCN family member 5 OS=Homo sapiens OX=9606 GN=CCN5 PE=1 SV=1		20	18	18	42	67.2	7	3	7	3	20	15	0.0833333	0.318257	0.0168324	0.0642843	168.324	642.843	9.84081	37.5828	26.8067	100	Confident
795	0	Related Proteins	A0A5F9ZHH9	Acetyl-CoA acetyltransferase, mitochondrial (A0A5F9ZHH9_HUMAN)	A0A5F9ZHH9,A0A5F9ZHJ0,A0A5F9ZHJ7,A0A5F9ZHL1,H0YEL7,P24752	A0A5F9ZHH9_HUMAN Acetyl-CoA acetyltransferase, mitochondrial OS=Homo sapiens OX=9606 GN=ACAT1 PE=1 SV=1,A0A5F9ZHJ0_HUMAN Acetyl-CoA acetyltransferase, mitochondrial OS=Homo sapiens OX=9606 GN=ACAT1 PE=1 SV=1,A0A5F9ZHJ7_HUMAN Acetyl-CoA acetyltransferase, mitochondrial OS=Homo sapiens OX=9606 GN=ACAT1 PE=1 SV=1,A0A5F9ZHL1_HUMAN Acetyl-CoA acetyltransferase, mitochondrial OS=Homo sapiens OX=9606 GN…	A0A5F9ZHJ0,A0A5F9ZHJ7,A0A5F9ZHL1,H0YEL7,P24752	11	9.64	9.64	42.64	73.1	7	2	6	2	20	15	0.0902778	0.245197	0.0182351	0.0495271	182.351	495.271	10.6609	28.9553	20.9249	100	Confident
796	0	Single Protein	Q15126	Phosphomevalonate kinase (PMVK_HUMAN)	Q15126	PMVK_HUMAN Phosphomevalonate kinase OS=Homo sapiens OX=9606 GN=PMVK PE=1 SV=3		1	19.27	19.27	38.54	68.75	7	3	7	3	19	16	0.113636	0.29155	0.0229533	0.0588898	229.533	588.898	13.4193	34.429	21.9812	100	Confident
797	0	Single Protein	Q6UWP2	Dehydrogenase/reductase SDR family member 11 (DHR11_HUMAN)	Q6UWP2	DHR11_HUMAN Dehydrogenase/reductase SDR family member 11 OS=Homo sapiens OX=9606 GN=DHRS11 PE=1 SV=1		17	9.23	9.23	34.23	78.08	7	2	4	1	19	16	0.0689655	0.221677	0.0139303	0.0447764	139.303	447.764	8.14412	26.1778	28.2903	100	Confident
798	0	Single Protein	Q9BQA1	Methylosome protein 50 (MEP50_HUMAN)	Q9BQA1	MEP50_HUMAN Methylosome protein 50 OS=Homo sapiens OX=9606 GN=WDR77 PE=1 SV=1		1	18.13	18.13	32.75	54.97	7	3	2	1	18	15	0.0744681	0.368875	0.0150417	0.0745085	150.417	745.085	8.79391	43.5603	36.7011	100	Confident
799	0	Single Protein	O95473	Synaptogyrin-4 (SNG4_HUMAN)	O95473	SNG4_HUMAN Synaptogyrin-4 OS=Homo sapiens OX=9606 GN=SYNGR4 PE=2 SV=2		19	6.41	6.41	45.73	27.78	7	1	7	1	18	12	0.184615	0.165914	0.0372902	0.0335129	372.902	335.129	21.8012	19.5928	25.8032	100	Doubtful
800	0	Related Proteins	A0A087WY82	Junctional adhesion molecule 1 (A0A087WY82_HUMAN)	A0A087WY82,Q9Y624	A0A087WY82_HUMAN Junctional adhesion molecule 1 OS=Homo sapiens OX=9606 GN=F11R PE=1 SV=1,JAM1_HUMAN Junctional adhesion molecule A OS=Homo sapiens OX=9606 GN=F11R PE=1 SV=1	Q9Y624	1	8.24	8.24	29.39	78.85	7	2	7	2	17	11	0.0409091	0.185971	0.00826318	0.0375641	82.6318	375.641	4.83094	21.9613	30.1783	100	Confident
801	0	Single Protein	O15371	Eukaryotic translation initiation factor 3 subunit D (EIF3D_HUMAN)	O15371	EIF3D_HUMAN Eukaryotic translation initiation factor 3 subunit D OS=Homo sapiens OX=9606 GN=EIF3D PE=1 SV=1		22	3.83	3.83	15.51	85.77	7	2	6	1	16	10	0.0212766	0.0600258	0.00429764	0.0121246	42.9764	121.246	2.51255	7.08844	63.9324	100	Confident
802	0	Related Proteins	Q15833	Syntaxin-binding protein 2 (STXB2_HUMAN)	Q15833,R4GMY7	STXB2_HUMAN Syntaxin-binding protein 2 OS=Homo sapiens OX=9606 GN=STXBP2 PE=1 SV=2,R4GMY7_HUMAN Syntaxin-binding protein 2 OS=Homo sapiens OX=9606 GN=STXBP2 PE=1 SV=1	R4GMY7	19	2.53	2.53	11.97	87.35	7	1	4	1	12	6	0.011583	0.0307608	0.00233964	0.00621334	23.3964	62.1334	1.36783	3.63253	66.4105	100	Doubtful
803	0	Related Proteins	A0A2U3TZL5	CD59 glycoprotein (Fragment) (A0A2U3TZL5_HUMAN)	A0A2U3TZL5,E9PNW4,P13987	A0A2U3TZL5_HUMAN CD59 glycoprotein (Fragment) OS=Homo sapiens OX=9606 GN=CD59 PE=1 SV=1,E9PNW4_HUMAN CD59 glycoprotein OS=Homo sapiens OX=9606 PE=1 SV=1,CD59_HUMAN CD59 glycoprotein OS=Homo sapiens OX=9606 GN=CD59 PE=1 SV=1	E9PNW4,P13987	11	38.33	38.33	38.33	60.83	6	5	6	5	55	50	0.684932	2.16228	0.138349	0.436756	1383.49	4367.56	80.8834	255.343	13.3344	100	Confident
804	0	Single Protein	P60673	Profilin-3 (PROF3_HUMAN)	P60673	PROF3_HUMAN Profilin-3 OS=Homo sapiens OX=9606 GN=PFN3 PE=2 SV=1		5	60.58	60.58	60.58	59.12	6	6	6	6	45	45	0.555556	1.15443	0.112216	0.233183	1122.16	2331.83	65.6054	136.327	14.5867	100	Confident
805	0	Single Protein	P05109	Protein S100-A8 (S10A8_HUMAN)	P05109	S10A8_HUMAN Protein S100-A8 OS=Homo sapiens OX=9606 GN=S100A8 PE=1 SV=1		1	32.26	32.26	63.44	84.95	6	4	6	4	40	40	0.481013	0.84785	0.0971592	0.171256	971.592	1712.56	56.8026	100.122	10.8276	100	Confident
806	0	Single Protein	P62244	40S ribosomal protein S15a (RS15A_HUMAN)	P62244	RS15A_HUMAN 40S ribosomal protein S15a OS=Homo sapiens OX=9606 GN=RPS15A PE=1 SV=2		16	46.15	46.15	46.15	83.85	6	6	2	2	35	34	0.311927	0.873817	0.0630057	0.176501	630.057	1765.01	36.8353	103.189	14.83	100	Confident
807	0	Single Protein	Q075Z2	Binder of sperm protein homolog 1 (BSPH1_HUMAN)	Q075Z2	BSPH1_HUMAN Binder of sperm protein homolog 1 OS=Homo sapiens OX=9606 GN=BSPH1 PE=2 SV=1		19	25	25	43.94	59.09	6	3	6	3	35	26	0.333333	0.501311	0.0673296	0.101259	673.296	1012.59	39.3632	59.1996	15.6824	100	Confident
808	0	Related Proteins	O95563	Mitochondrial pyruvate carrier 2 (MPC2_HUMAN)	O95563,Q5R3B4	MPC2_HUMAN Mitochondrial pyruvate carrier 2 OS=Homo sapiens OX=9606 GN=MPC2 PE=1 SV=1,Q5R3B4_HUMAN Mitochondrial pyruvate carrier (Fragment) OS=Homo sapiens OX=9606 GN=MPC2 PE=1 SV=1	Q5R3B4	1	48.03	48.03	57.48	88.98	6	5	5	4	34	33	0.274336	1.15443	0.0554129	0.233183	554.129	2331.83	32.3963	136.327	14.2696	100	Confident
809	0	Single Protein	Q8NHS0	DnaJ homolog subfamily B member 8 (DNJB8_HUMAN)	Q8NHS0	DNJB8_HUMAN DnaJ homolog subfamily B member 8 OS=Homo sapiens OX=9606 GN=DNAJB8 PE=1 SV=1		3	22.84	22.84	32.76	67.24	6	3	6	3	33	30	0.192308	0.268961	0.038844	0.0543271	388.44	543.271	22.7096	31.7615	25.6702	100	Confident
810	0	Related Proteins	J3KMX5	40S ribosomal protein S13 (J3KMX5_HUMAN)	J3KMX5,P62277	J3KMX5_HUMAN 40S ribosomal protein S13 OS=Homo sapiens OX=9606 GN=RPS13 PE=1 SV=1,RS13_HUMAN 40S ribosomal protein S13 OS=Homo sapiens OX=9606 GN=RPS13 PE=1 SV=2	P62277	11	25	25	25.68	61.49	6	4	5	3	33	33	0.32967	0.425103	0.0665897	0.085866	665.897	858.66	38.9307	50.2003	16.7223	100	Confident
811	0	Related Proteins	A0A590UJL8	Histone HIST2H3PS2 (Fragment) (A0A590UJL8_HUMAN)	A0A590UJL8,Q5TEC6	A0A590UJL8_HUMAN Histone HIST2H3PS2 (Fragment) OS=Homo sapiens OX=9606 GN=H3-2 PE=1 SV=1,H37_HUMAN Histone H3-7 OS=Homo sapiens OX=9606 GN=H3-7 PE=1 SV=1	Q5TEC6		13.92	13.92	49.37	82.28	6	3	5	3	32	22	0.338462	0.584893	0.0683655	0.118142	683.655	1181.42	39.9688	69.0699	9.14792	100	Confident
812	0	Related Proteins	E9PJL7	Alpha-crystallin B chain (Fragment) (E9PJL7_HUMAN)	E9PJL7,E9PRA8,E9PS12,P02511	E9PJL7_HUMAN Alpha-crystallin B chain (Fragment) OS=Homo sapiens OX=9606 GN=CRYAB PE=1 SV=8,E9PRA8_HUMAN Alpha-crystallin B chain OS=Homo sapiens OX=9606 GN=CRYAB PE=1 SV=1,E9PS12_HUMAN Alpha-crystallin B chain (Fragment) OS=Homo sapiens OX=9606 GN=CRYAB PE=1 SV=1,CRYAB_HUMAN Alpha-crystallin B chain OS=Homo sapiens OX=9606 GN=CRYAB PE=1 SV=2	E9PRA8,E9PS12,P02511	11	46.51	46.51	46.51	62.79	6	6	6	6	32	30	0.37037	1.37137	0.0748107	0.277002	748.107	2770.02	43.7369	161.945	15.3388	100	Confident
813	0	Single Protein	O75348	V-type proton ATPase subunit G 1 (VATG1_HUMAN)	O75348	VATG1_HUMAN V-type proton ATPase subunit G 1 OS=Homo sapiens OX=9606 GN=ATP6V1G1 PE=1 SV=3		9	51.69	51.69	69.49	81.36	6	4	4	2	32	24	0.25	0.492496	0.0504972	0.0994786	504.972	994.786	29.5224	58.1587	13.7491	100	Confident
814	0	Related Proteins	B3KSP9	PTGES3L-AARSD1 readthrough (B3KSP9_HUMAN)	B3KSP9,C9J5N1,Q9BTE6	B3KSP9_HUMAN PTGES3L-AARSD1 readthrough OS=Homo sapiens OX=9606 GN=PTGES3L-AARSD1 PE=1 SV=1,C9J5N1_HUMAN PTGES3L-AARSD1 readthrough OS=Homo sapiens OX=9606 GN=PTGES3L-AARSD1 PE=1 SV=1,AASD1_HUMAN Alanyl-tRNA editing protein Aarsd1 OS=Homo sapiens OX=9606 GN=AARSD1 PE=1 SV=2	C9J5N1,Q9BTE6	17	17.31	17.31	17.31	81.95	6	6	1	1	32	32	0.0719101	0.221677	0.014525	0.0447764	145.25	447.764	8.49184	26.1778	61.0631	100	Confident
815	0	Single Protein	Q10471	Polypeptide N-acetylgalactosaminyltransferase 2 (GALT2_HUMAN)	Q10471	GALT2_HUMAN Polypeptide N-acetylgalactosaminyltransferase 2 OS=Homo sapiens OX=9606 GN=GALNT2 PE=1 SV=1		1	4.2	4.2	17.69	72.5	6	1	6	1	31	12	0.02657	0.0303553	0.00536685	0.00613143	53.6685	61.3143	3.13765	3.58465	64.6915	100	Doubtful
816	0	Related Proteins	O75223	Gamma-glutamylcyclotransferase (GGCT_HUMAN)	M0QZK8,O75223	M0QZK8_HUMAN Gamma-glutamylcyclotransferase OS=Homo sapiens OX=9606 PE=4 SV=1,GGCT_HUMAN Gamma-glutamylcyclotransferase OS=Homo sapiens OX=9606 GN=GGCT PE=1 SV=1	M0QZK8	7	26.6	26.6	30.32	89.36	6	4	1	1	31	25	0.14881	0.550516	0.0300579	0.111198	300.579	1111.98	17.5729	65.0102	20.9943	100	Confident
817	0	Related Proteins	P59998	Actin-related protein 2/3 complex subunit 4 (ARPC4_HUMAN)	F8WCF6,P59998,R4GN08	F8WCF6_HUMAN Actin-related protein 2/3 complex subunit 4 OS=Homo sapiens OX=9606 GN=ARPC4-TTLL3 PE=3 SV=1,ARPC4_HUMAN Actin-related protein 2/3 complex subunit 4 OS=Homo sapiens OX=9606 GN=ARPC4 PE=1 SV=3,R4GN08_HUMAN Actin-related protein 2/3 complex subunit 4 (Fragment) OS=Homo sapiens OX=9606 GN=ARPC4 PE=1 SV=1	F8WCF6,R4GN08	3	22.62	22.62	39.29	86.9	6	3	5	2	31	28	0.167808	0.350314	0.0338954	0.0707595	338.954	707.595	19.8164	41.3685	19.6543	100	Confident
818	0	Related Proteins	A2A3R5	40S ribosomal protein S6 (A2A3R5_HUMAN)	A2A3R5,P62753	A2A3R5_HUMAN 40S ribosomal protein S6 OS=Homo sapiens OX=9606 GN=RPS6 PE=1 SV=1,RS6_HUMAN 40S ribosomal protein S6 OS=Homo sapiens OX=9606 GN=RPS6 PE=1 SV=1	P62753	9	20.18	20.18	27.06	73.85	6	5	4	3	30	26	0.139752	0.21957	0.0282283	0.0443508	282.283	443.508	16.5032	25.929	24.953	100	Confident
819	0	Related Proteins	B9ZVP7	60S ribosomal protein L23 (B9ZVP7_HUMAN)	B9ZVP7,C9JD32,J3KT29,P62829	B9ZVP7_HUMAN 60S ribosomal protein L23 OS=Homo sapiens OX=9606 GN=RPL23 PE=1 SV=1,C9JD32_HUMAN 60S ribosomal protein L23 (Fragment) OS=Homo sapiens OX=9606 GN=RPL23 PE=1 SV=1,J3KT29_HUMAN 60S ribosomal protein L23 OS=Homo sapiens OX=9606 GN=RPL23 PE=1 SV=1,RL23_HUMAN 60S ribosomal protein L23 OS=Homo sapiens OX=9606 GN=RPL23 PE=1 SV=1	C9JD32,J3KT29,P62829	17	37.72	37.72	43.86	85.09	6	3	6	3	30	26	0.268041	0.467799	0.0541413	0.0944902	541.413	944.902	31.6529	55.2423	12.0917	100	Confident
820	0	Single Protein	Q9C002	Normal mucosa of esophagus-specific gene 1 protein (NMES1_HUMAN)	Q9C002	NMES1_HUMAN Normal mucosa of esophagus-specific gene 1 protein OS=Homo sapiens OX=9606 GN=NMES1 PE=1 SV=1			51.81	51.81	51.81	89.16	6	4	1	1	30	28	0.364865	1.51189	0.0736986	0.305384	736.986	3053.84	43.0868	178.538	9.61117	100	Confident
821	0	Single Protein	Q9NRX4	14 kDa phosphohistidine phosphatase (PHP14_HUMAN)	Q9NRX4	PHP14_HUMAN 14 kDa phosphohistidine phosphatase OS=Homo sapiens OX=9606 GN=PHPT1 PE=1 SV=1		9	41.6	41.6	48.8	88.8	6	4	6	4	30	28	0.252252	0.84785	0.0509521	0.171256	509.521	1712.56	29.7884	100.122	13.8237	100	Confident
822	0	Related Proteins	A0A087WW38	Lambda-crystallin homolog (Fragment) (A0A087WW38_HUMAN)	A0A087WW38,A0A2R8YCZ4,A0A2R8YFQ7,Q9Y2S2	A0A087WW38_HUMAN Lambda-crystallin homolog (Fragment) OS=Homo sapiens OX=9606 GN=CRYL1 PE=1 SV=1,A0A2R8YCZ4_HUMAN Lambda-crystallin homolog OS=Homo sapiens OX=9606 GN=CRYL1 PE=1 SV=1,A0A2R8YFQ7_HUMAN Lambda-crystallin homolog OS=Homo sapiens OX=9606 GN=CRYL1 PE=1 SV=1,CRYL1_HUMAN Lambda-crystallin homolog OS=Homo sapiens OX=9606 GN=CRYL1 PE=1 SV=3	A0A2R8YCZ4,A0A2R8YFQ7,Q9Y2S2	13	31.08	31.08	43.92	48.65	6	4	2	2	29	27	0.263889	0.84785	0.0533026	0.171256	533.026	1712.56	31.1626	100.122	16.3386	100	Confident
823	0	Single Protein	P03950	Angiogenin (ANGI_HUMAN)	P03950	ANGI_HUMAN Angiogenin OS=Homo sapiens OX=9606 GN=ANG PE=1 SV=1		14	40.14	40.14	46.94	87.76	6	4	6	4	29	26	0.186047	0.623777	0.0375793	0.125996	375.793	1259.96	21.9702	73.6616	16.5394	100	Confident
824	0	Related Proteins	B8ZZU8	Elongin-B (B8ZZU8_HUMAN)	B8ZZU8,Q15370	B8ZZU8_HUMAN Elongin-B OS=Homo sapiens OX=9606 GN=ELOB PE=1 SV=1,ELOB_HUMAN Elongin-B OS=Homo sapiens OX=9606 GN=ELOB PE=1 SV=1	Q15370	16	40.71	40.71	57.52	56.64	6	5	1	1	28	25	0.390625	1.61016	0.0789019	0.325234	789.019	3252.34	46.1288	190.143	12.5193	100	Confident
825	0	Single Protein	Q15121	Astrocytic phosphoprotein PEA-15 (PEA15_HUMAN)	Q15121	PEA15_HUMAN Astrocytic phosphoprotein PEA-15 OS=Homo sapiens OX=9606 GN=PEA15 PE=1 SV=2		1	54.62	54.62	54.62	86.15	6	5	4	3	27	25	0.223214	0.832981	0.0450868	0.168253	450.868	1682.53	26.3593	98.3665	15.0308	100	Confident
826	0	Single Protein	Q8WZ59	Transmembrane protein 190 (TM190_HUMAN)	Q8WZ59	TM190_HUMAN Transmembrane protein 190 OS=Homo sapiens OX=9606 GN=TMEM190 PE=1 SV=1		19	29.38	29.38	40.11	68.36	6	3	6	3	27	23	0.190083	0.467799	0.0383946	0.0944902	383.946	944.902	22.4468	55.2423	19.4443	100	Confident
827	0	Single Protein	O75531	Barrier-to-autointegration factor (BAF_HUMAN)	O75531	BAF_HUMAN Barrier-to-autointegration factor OS=Homo sapiens OX=9606 GN=BANF1 PE=1 SV=1		11	42.7	42.7	51.69	85.39	6	4	6	4	24	19	0.25	0.930698	0.0504972	0.187991	504.972	1879.91	29.5224	109.906	10.052	100	Confident
828	0	Single Protein	Q07021	Complement component 1 Q subcomponent-binding protein, mitochondrial (C1QBP_HUMAN)	Q07021	C1QBP_HUMAN Complement component 1 Q subcomponent-binding protein, mitochondrial OS=Homo sapiens OX=9606 GN=C1QBP PE=1 SV=1		17	36.88	36.88	44.68	90.07	6	5	1	1	23	22	0.0866142	0.487352	0.0174951	0.0984397	174.951	984.397	10.2282	57.5513	31.3426	100	Confident
829	0	Single Protein	Q9NWV4	CXXC motif containing zinc binding protein (CZIB_HUMAN)	Q9NWV4	CZIB_HUMAN CXXC motif containing zinc binding protein OS=Homo sapiens OX=9606 GN=CZIB PE=1 SV=1		1	40	40	49.38	70	6	4	6	4	23	21	0.1875	0.668101	0.0378729	0.134949	378.729	1349.49	22.1418	78.8958	18.0368	100	Confident
830	0	Single Protein	Q9BX68	Adenosine 5'-monophosphoramidase HINT2 (HINT2_HUMAN)	Q9BX68	HINT2_HUMAN Adenosine 5'-monophosphoramidase HINT2 OS=Homo sapiens OX=9606 GN=HINT2 PE=1 SV=1		9	42.94	42.94	54.6	90.18	6	4	6	4	22	18	0.122449	0.719072	0.0247333	0.145245	247.333	1452.45	14.46	84.915	17.1512	100	Confident
831	0	Single Protein	Q9P0L0	Vesicle-associated membrane protein-associated protein A (VAPA_HUMAN)	Q9P0L0	VAPA_HUMAN Vesicle-associated membrane protein-associated protein A OS=Homo sapiens OX=9606 GN=VAPA PE=1 SV=3		18	18.47	18.47	31.33	74.7	6	3	4	1	22	18	0.0967742	0.232847	0.0195473	0.0470324	195.473	470.324	11.428	27.4968	27.8752	100	Confident
832	0	Single Protein	Q9HAB8	Phosphopantothenate--cysteine ligase (PPCS_HUMAN)	Q9HAB8	PPCS_HUMAN Phosphopantothenate--cysteine ligase OS=Homo sapiens OX=9606 GN=PPCS PE=1 SV=2		1	13.83	13.83	19.61	59.16	6	4	6	4	22	19	0.103261	0.359356	0.0208575	0.072586	208.575	725.86	12.194	42.4363	33.9838	100	Confident
833	0	Related Proteins	M0QZC5	40S ribosomal protein S11 (M0QZC5_HUMAN)	M0QZC5,P62280	M0QZC5_HUMAN 40S ribosomal protein S11 OS=Homo sapiens OX=9606 GN=RPS11 PE=1 SV=1,RS11_HUMAN 40S ribosomal protein S11 OS=Homo sapiens OX=9606 GN=RPS11 PE=1 SV=3	P62280	19	26.27	26.27	44.07	77.97	6	3	4	2	22	19	0.152174	0.29155	0.0307374	0.0588898	307.374	588.898	17.9702	34.429	13.9885	100	Confident
834	0	Related Proteins	Q9H0N0	Ras-related protein Rab-6C (RAB6C_HUMAN)	Q53S08,Q9H0N0	RAB6D_HUMAN Ras-related protein Rab-6D OS=Homo sapiens OX=9606 GN=RAB6D PE=2 SV=1,RAB6C_HUMAN Ras-related protein Rab-6C OS=Homo sapiens OX=9606 GN=RAB6C PE=1 SV=2	Q53S08	2	8.66	8.66	22.44	64.57	6	1	5	1	21	14	0.0853659	0.0826367	0.017243	0.0166917	172.43	166.917	10.0808	9.75855	28.3374	100	Doubtful
835	0	Related Proteins	H3BUI0	IST1 homolog (Fragment) (H3BUI0_HUMAN)	H3BUI0,J3KR23	H3BUI0_HUMAN IST1 homolog (Fragment) OS=Homo sapiens OX=9606 GN=IST1 PE=1 SV=1,J3KR23_HUMAN IST1 homolog (Fragment) OS=Homo sapiens OX=9606 GN=IST1 PE=1 SV=1	J3KR23	16	10.67	10.67	37.94	58.1	6	2	5	1	21	16	0.108844	0.140625	0.0219852	0.0284047	219.852	284.047	12.8533	16.6064	27.8926	100	Confident
836	0	Related Proteins	A0A087X090	Farnesyl diphosphate synthase (Farnesyl pyrophosphate synthetase, dimethylallyltranstransferase, geranyltranstransferase), isoform CRA_a (A0A087X090_HUMAN)	A0A087X090,P14324	A0A087X090_HUMAN Farnesyl diphosphate synthase (Farnesyl pyrophosphate synthetase, dimethylallyltranstransferase, geranyltranstransferase), isoform CRA_a OS=Homo sapiens OX=9606 GN=FDPS PE=1 SV=1,FPPS_HUMAN Farnesyl pyrophosphate synthase OS=Homo sapiens OX=9606 GN=FDPS PE=1 SV=4	P14324	1	16.53	16.53	31.45	56.45	6	3	6	3	20	17	0.121429	0.279802	0.0245272	0.0565169	245.272	565.169	14.3395	33.0418	28.5757	100	Confident
837	0	Related Proteins	E9PJ95	COMM domain-containing protein 9 (E9PJ95_HUMAN)	E9PJ95,Q9P000	E9PJ95_HUMAN COMM domain-containing protein 9 OS=Homo sapiens OX=9606 GN=COMMD9 PE=1 SV=1,COMD9_HUMAN COMM domain-containing protein 9 OS=Homo sapiens OX=9606 GN=COMMD9 PE=1 SV=2	Q9P000	11	33.51	33.51	42.16	89.19	6	3	6	3	19	13	0.0787879	0.389495	0.0159143	0.0786737	159.143	786.737	9.30404	45.9954	20.6748	100	Confident
838	0	Single Protein	Q9BY32	Inosine triphosphate pyrophosphatase (ITPA_HUMAN)	Q9BY32	ITPA_HUMAN Inosine triphosphate pyrophosphatase OS=Homo sapiens OX=9606 GN=ITPA PE=1 SV=2		20	17.01	17.01	48.45	89.69	6	2	6	2	19	13	0.0689655	0.245197	0.0139303	0.0495271	139.303	495.271	8.14412	28.9553	21.4319	100	Confident
839	0	Single Protein	P35754	Glutaredoxin-1 (GLRX1_HUMAN)	P35754	GLRX1_HUMAN Glutaredoxin-1 OS=Homo sapiens OX=9606 GN=GLRX PE=1 SV=2		5	50.94	50.94	58.49	90.57	6	5	6	5	19	16	0.15625	1.84804	0.0315608	0.373283	315.608	3732.83	18.4515	218.234	11.7682	100	Confident
840	0	Single Protein	A6NJV1	Protein FAM166C (F166C_HUMAN)	A6NJV1	F166C_HUMAN Protein FAM166C OS=Homo sapiens OX=9606 GN=FAM166C PE=3 SV=1		2	18.41	18.41	38.81	65.17	6	3	6	3	19	16	0.122137	0.268961	0.0246704	0.0543271	246.704	543.271	14.4232	31.7615	23.4059	100	Confident
841	0	Related Proteins	O95372	Acyl-protein thioesterase 2 (LYPA2_HUMAN)	O95372,Q5QPQ0,Q5QPQ1	LYPA2_HUMAN Acyl-protein thioesterase 2 OS=Homo sapiens OX=9606 GN=LYPLA2 PE=1 SV=1,Q5QPQ0_HUMAN Acyl-protein thioesterase 2 OS=Homo sapiens OX=9606 GN=LYPLA2 PE=1 SV=1,Q5QPQ1_HUMAN Acyl-protein thioesterase 2 (Fragment) OS=Homo sapiens OX=9606 GN=LYPLA2 PE=1 SV=1	Q5QPQ0,Q5QPQ1	1	18.61	18.61	20.78	75.76	6	2	1	1	18	14	0.08	0.258925	0.0161591	0.0523	161.591	523	9.44718	30.5764	24.7207	100	Confident
842	0	Related Proteins	H0YCI4	Nucleosome assembly protein 1-like 4 (Fragment) (H0YCI4_HUMAN)	H0YCI4,Q99733	H0YCI4_HUMAN Nucleosome assembly protein 1-like 4 (Fragment) OS=Homo sapiens OX=9606 GN=NAP1L4 PE=1 SV=1,NP1L4_HUMAN Nucleosome assembly protein 1-like 4 OS=Homo sapiens OX=9606 GN=NAP1L4 PE=1 SV=1	Q99733	11	21.57	21.57	38.24	87.25	6	3	3	1	18	14	0.0786517	0.29155	0.0158868	0.0588898	158.868	588.898	9.28795	34.429	23.3925	100	Confident
843	0	Single Protein	P31689	DnaJ homolog subfamily A member 1 (DNJA1_HUMAN)	P31689	DNJA1_HUMAN DnaJ homolog subfamily A member 1 OS=Homo sapiens OX=9606 GN=DNAJA1 PE=1 SV=2		9	8.06	8.06	25.94	85.39	6	2	6	2	18	11	0.0324484	0.0811808	0.00655421	0.0163976	65.5421	163.976	3.83182	9.58661	44.8395	100	Confident
844	0	Single Protein	Q9BXA6	Testis-specific serine/threonine-protein kinase 6 (TSSK6_HUMAN)	Q9BXA6	TSSK6_HUMAN Testis-specific serine/threonine-protein kinase 6 OS=Homo sapiens OX=9606 GN=TSSK6 PE=1 SV=1		19	9.16	9.16	34.43	75.09	6	2	6	2	17	15	0.0585366	0.128838	0.0118237	0.0260238	118.237	260.238	6.91257	15.2144	30.3118	100	Confident
845	0	Single Protein	A0A2R8Y6Q1	Tubulin-specific chaperone E (A0A2R8Y6Q1_HUMAN)	A0A2R8Y6Q1	A0A2R8Y6Q1_HUMAN Tubulin-specific chaperone E OS=Homo sapiens OX=9606 GN=TBCE PE=1 SV=1		1	5.56	5.56	24.4	80.92	6	1	3	1	17	10	0.0298507	0.0481131	0.00602952	0.00971832	60.2952	97.1832	3.52507	5.68167	46.8476	100	Doubtful
846	0	Single Protein	Q8IVL8	Carboxypeptidase O (CBPO_HUMAN)	Q8IVL8	CBPO_HUMAN Carboxypeptidase O OS=Homo sapiens OX=9606 GN=CPO PE=1 SV=1		2	3.48	3.48	19.79	81.55	6	1	6	1	16	12	0.0360656	0.0660505	0.00728484	0.0133415	72.8484	133.415	4.25897	7.79988	42.502	100	Doubtful
847	0	Related Proteins	A0A0A0MTJ2	Sparc/osteonectin, cwcv and kazal-like domains proteoglycan (Testican) 3, isoform CRA_b (A0A0A0MTJ2_HUMAN)	A0A0A0MTJ2,Q9BQ16	A0A0A0MTJ2_HUMAN Sparc/osteonectin, cwcv and kazal-like domains proteoglycan (Testican) 3, isoform CRA_b OS=Homo sapiens OX=9606 GN=SPOCK3 PE=1 SV=1,TICN3_HUMAN Testican-3 OS=Homo sapiens OX=9606 GN=SPOCK3 PE=1 SV=2	Q9BQ16	4	13.95	13.95	25.58	61.63	6	3	4	2	16	12	0.0566038	0.193777	0.0114333	0.0391407	114.333	391.407	6.68432	22.883	39.3751	100	Confident
848	0	Single Protein	P30048	Thioredoxin-dependent peroxide reductase, mitochondrial (PRDX3_HUMAN)	P30048	PRDX3_HUMAN Thioredoxin-dependent peroxide reductase, mitochondrial OS=Homo sapiens OX=9606 GN=PRDX3 PE=1 SV=3		10	8.59	8.59	32.81	80.08	6	2	6	2	16	11	0.0487805	0.232847	0.00985311	0.0470324	98.5311	470.324	5.76047	27.4968	27.6752	100	Confident
849	0	Single Protein	Q8WW32	High mobility group protein B4 (HMGB4_HUMAN)	Q8WW32	HMGB4_HUMAN High mobility group protein B4 OS=Homo sapiens OX=9606 GN=HMGB4 PE=1 SV=2		1	14.52	14.52	34.41	75.81	6	2	6	2	15	12	0.070922	0.105295	0.0143255	0.0212684	143.255	212.684	8.37516	12.4343	22.4757	100	Confident
850	0	Related Proteins	O75888	Tumor necrosis factor ligand superfamily member 13 (TNF13_HUMAN)	O75888,Q2QBA2	TNF13_HUMAN Tumor necrosis factor ligand superfamily member 13 OS=Homo sapiens OX=9606 GN=TNFSF13 PE=1 SV=1,Q2QBA2_HUMAN Tumor necrosis factor (Ligand) superfamily member 13 transcript variant delta OS=Homo sapiens OX=9606 GN=TNFSF13 PE=1 SV=1	Q2QBA2	17	15.6	15.6	31.6	61.6	6	2	6	2	15	11	0.0714286	0.178769	0.0144278	0.0361093	144.278	361.093	8.43498	21.1107	27.4161	100	Confident
851	0	Single Protein	E9PI68	Signal peptidase complex subunit 2 (E9PI68_HUMAN)	E9PI68	E9PI68_HUMAN Signal peptidase complex subunit 2 OS=Homo sapiens OX=9606 GN=SPCS2 PE=1 SV=1		11	4.28	4.28	42.8	68.48	6	1	6	1	14	9	0.0511364	0.0746078	0.010329	0.0150699	103.29	150.699	6.03868	8.81042	28.4846	100	Doubtful
852	0	Single Protein	Q8NBS9	Thioredoxin domain-containing protein 5 (TXND5_HUMAN)	Q8NBS9	TXND5_HUMAN Thioredoxin domain-containing protein 5 OS=Homo sapiens OX=9606 GN=TXNDC5 PE=1 SV=2		6	4.63	4.63	18.98	76.16	6	1	5	1	13	7	0.0182371	0.0563541	0.00368369	0.0113829	36.8369	113.829	2.15361	6.65484	47.5987	100	Doubtful
853	0	Single Protein	Q96BW5	Phosphotriesterase-related protein (PTER_HUMAN)	Q96BW5	PTER_HUMAN Phosphotriesterase-related protein OS=Homo sapiens OX=9606 GN=PTER PE=1 SV=1		10	8.88	8.88	26.93	79.37	6	2	4	1	13	8	0.0288809	0.132541	0.00583361	0.0267719	58.3361	267.719	3.41053	15.6518	38.993	100	Confident
854	0	Single Protein	Q9Y264	Angiopoietin-4 (ANGP4_HUMAN)	Q9Y264	ANGP4_HUMAN Angiopoietin-4 OS=Homo sapiens OX=9606 GN=ANGPT4 PE=1 SV=1		20	5.96	5.96	17.89	83.3	5	1	5	1	67	20	0.0477327	0.0435626	0.00964147	0.00879917	96.4147	87.9917	5.63674	5.1443	56.8129	100	Doubtful
855	0	Single Protein	Q7Z6W1	Transmembrane and coiled-coil domain-containing protein 2 (TMCO2_HUMAN)	Q7Z6W1	TMCO2_HUMAN Transmembrane and coiled-coil domain-containing protein 2 OS=Homo sapiens OX=9606 GN=TMCO2 PE=1 SV=1		1	31.87	31.87	31.87	60.99	5	4	5	4	43	41	0.369369	0.719072	0.0746085	0.145245	746.085	1452.45	43.6187	84.915	20.0586	100	Confident
856	0	Related Proteins	A0A1W2PQG6	Cystatin-B (Fragment) (A0A1W2PQG6_HUMAN)	A0A1W2PQG6,P04080	A0A1W2PQG6_HUMAN Cystatin-B (Fragment) OS=Homo sapiens OX=9606 GN=CSTB PE=1 SV=1,CYTB_HUMAN Cystatin-B OS=Homo sapiens OX=9606 GN=CSTB PE=1 SV=2	P04080	21	77.78	77.78	77.78	92.59	5	4	5	4	42	28	0.56	5.30957	0.113114	1.07247	1131.14	10724.7	66.1302	627.006	6.24102	100	Confident
857	0	Single Protein	P0C5Z0	Histone H2A-Bbd type 2/3 (H2AB2_HUMAN)	P0C5Z0	H2AB2_HUMAN Histone H2A-Bbd type 2/3 OS=Homo sapiens OX=9606 GN=H2AB2 PE=1 SV=1		X	66.96	66.96	66.96	85.22	5	5	1	1	42	40	0.408163	0.895736	0.0824444	0.180929	824.444	1809.29	48.1999	105.777	12.7056	100	Confident
858	0	Single Protein	P31949	Protein S100-A11 (S10AB_HUMAN)	P31949	S10AB_HUMAN Protein S100-A11 OS=Homo sapiens OX=9606 GN=S100A11 PE=1 SV=2		1	34.29	34.29	43.81	59.05	5	4	5	4	41	38	0.612903	0.930698	0.1238	0.187991	1238	1879.91	72.3776	109.906	11.7328	100	Confident
859	0	Related Proteins	K7ES70	Microfibril-associated glycoprotein 4 (K7ES70_HUMAN)	K7ES70,P55083	K7ES70_HUMAN Microfibril-associated glycoprotein 4 OS=Homo sapiens OX=9606 GN=MFAP4 PE=1 SV=1,MFAP4_HUMAN Microfibril-associated glycoprotein 4 OS=Homo sapiens OX=9606 GN=MFAP4 PE=1 SV=2	P55083	17	15.71	15.71	20.71	61.07	5	4	5	4	40	38	0.222222	0.44544	0.0448864	0.0899739	448.864	899.739	26.2422	52.6019	31.3062	100	Confident
860	0	Related Proteins	A0A6Q8PGE6	Ras-related protein Rab-7a (A0A6Q8PGE6_HUMAN)	A0A6Q8PGE6,C9J4S4,C9J4V0,C9J8S3,P51149	A0A6Q8PGE6_HUMAN Ras-related protein Rab-7a OS=Homo sapiens OX=9606 GN=RAB7A PE=1 SV=1,C9J4S4_HUMAN Ras-related protein Rab-7a OS=Homo sapiens OX=9606 GN=RAB7A PE=1 SV=1,C9J4V0_HUMAN Ras-related protein Rab-7a OS=Homo sapiens OX=9606 GN=RAB7A PE=1 SV=1,C9J8S3_HUMAN Ras-related protein Rab-7a OS=Homo sapiens OX=9606 GN=RAB7A PE=1 SV=1,RAB7A_HUMAN Ras-related protein Rab-7a OS=Homo sapiens OX=9606 …	C9J4S4,C9J4V0,C9J8S3,P51149	3	24.04	24.04	27.32	87.98	5	4	1	1	38	35	0.198758	0.492496	0.0401469	0.0994786	401.469	994.786	23.4712	58.1587	20.9503	100	Confident
861	0	Single Protein	O60635	Tetraspanin-1 (TSN1_HUMAN)	O60635	TSN1_HUMAN Tetraspanin-1 OS=Homo sapiens OX=9606 GN=TSPAN1 PE=1 SV=2		1	8.71	8.71	17.84	34.85	5	2	5	2	32	28	0.333333	0.389495	0.0673296	0.0786737	673.296	786.737	39.3632	45.9954	26.2832	100	Confident
862	0	Single Protein	O75951	Lysozyme-like protein 6 (LYZL6_HUMAN)	O75951	LYZL6_HUMAN Lysozyme-like protein 6 OS=Homo sapiens OX=9606 GN=LYZL6 PE=1 SV=1		17	48.65	48.65	64.86	72.3	5	4	3	3	30	27	0.252336	1.31013	0.0509691	0.264632	509.691	2646.32	29.7983	154.713	16.9453	100	Confident
863	0	Related Proteins	A0A024R3B9	Alpha-crystallin B chain (A0A024R3B9_HUMAN)	A0A024R3B9,E9PNH7,P02511	A0A024R3B9_HUMAN Alpha-crystallin B chain OS=Homo sapiens OX=9606 GN=CRYAB PE=1 SV=1,E9PNH7_HUMAN Alpha-crystallin B chain OS=Homo sapiens OX=9606 GN=CRYAB PE=1 SV=1,CRYAB_HUMAN Alpha-crystallin B chain OS=Homo sapiens OX=9606 GN=CRYAB PE=1 SV=2	E9PNH7,P02511	11	50.93	50.93	50.93	84.26	5	5	2	2	29	29	0.318681	0.895736	0.0643701	0.180929	643.701	1809.29	37.633	105.777	12.2455	100	Confident
864	0	Single Protein	H0Y3Y3	ATP-dependent 6-phosphofructokinase, platelet type (Fragment) (H0Y3Y3_HUMAN)	H0Y3Y3	H0Y3Y3_HUMAN ATP-dependent 6-phosphofructokinase, platelet type (Fragment) OS=Homo sapiens OX=9606 GN=PFKP PE=1 SV=1		10	36.75	36.75	47.59	66.27	5	4	1	1	29	27	0.245455	0.719072	0.0495791	0.145245	495.791	1452.45	28.9857	84.915	17.4847	100	Confident
865	0	Single Protein	Q9BWH2	FUN14 domain-containing protein 2 (FUND2_HUMAN)	Q9BWH2	FUND2_HUMAN FUN14 domain-containing protein 2 OS=Homo sapiens OX=9606 GN=FUNDC2 PE=1 SV=2		X	26.98	26.98	31.75	86.24	5	4	5	4	27	24	0.147239	0.406527	0.0297407	0.082114	297.407	821.14	17.3874	48.0067	20.6627	100	Confident
866	0	Single Protein	Q9H3Z4	DnaJ homolog subfamily C member 5 (DNJC5_HUMAN)	Q9H3Z4	DNJC5_HUMAN DnaJ homolog subfamily C member 5 OS=Homo sapiens OX=9606 GN=DNAJC5 PE=1 SV=1		20	36.87	36.87	36.87	73.74	5	4	5	4	27	25	0.171233	0.623777	0.0345871	0.125996	345.871	1259.96	20.2208	73.6616	22.1343	100	Confident
867	0	Single Protein	P61081	NEDD8-conjugating enzyme Ubc12 (UBC12_HUMAN)	P61081	UBC12_HUMAN NEDD8-conjugating enzyme Ubc12 OS=Homo sapiens OX=9606 GN=UBE2M PE=1 SV=1		19	19.67	19.67	37.16	71.04	5	3	4	2	23	23	0.161538	0.333521	0.032629	0.0673676	326.29	673.676	19.076	39.3854	20.8866	100	Confident
868	0	Single Protein	Q7Z4W2	Lysozyme-like protein 2 (LYZL2_HUMAN)	Q7Z4W2	LYZL2_HUMAN Lysozyme-like protein 2 OS=Homo sapiens OX=9606 GN=LYZL2 PE=2 SV=2		10	26.35	26.35	41.89	54.05	5	4	3	3	22	19	0.2375	0.623777	0.0479724	0.125996	479.724	1259.96	28.0463	73.6616	16.6451	100	Confident
869	0	Single Protein	Q96N03	V-set and transmembrane domain-containing protein 2-like protein (VTM2L_HUMAN)	Q96N03	VTM2L_HUMAN V-set and transmembrane domain-containing protein 2-like protein OS=Homo sapiens OX=9606 GN=VSTM2L PE=1 SV=1		20	27.94	27.94	42.16	63.73	5	3	5	3	21	18	0.130769	0.350314	0.0264139	0.0707595	264.139	707.595	15.4425	41.3685	22.3353	100	Confident
870	0	Single Protein	Q7Z7B7	Beta-defensin 132 (DB132_HUMAN)	Q7Z7B7	DB132_HUMAN Beta-defensin 132 OS=Homo sapiens OX=9606 GN=DEFB132 PE=1 SV=1		20	25.26	25.26	54.74	87.37	5	3	5	3	21	20	0.216867	0.701254	0.0438048	0.141646	438.048	1416.46	25.6098	82.8109	10.6033	100	Confident
871	0	Related Proteins	P08708	40S ribosomal protein S17 (RS17_HUMAN)	H3BNC9,P08708	H3BNC9_HUMAN 40S ribosomal protein S17 OS=Homo sapiens OX=9606 PE=3 SV=2,RS17_HUMAN 40S ribosomal protein S17 OS=Homo sapiens OX=9606 GN=RPS17 PE=1 SV=2	H3BNC9	15	48.89	48.89	48.89	80.74	5	5	1	1	20	18	0.165138	0.53174	0.033356	0.107406	333.56	1074.06	19.5011	62.7931	15.5404	100	Confident
872	0	Single Protein	Q9NPJ3	Acyl-coenzyme A thioesterase 13 (ACO13_HUMAN)	Q9NPJ3	ACO13_HUMAN Acyl-coenzyme A thioesterase 13 OS=Homo sapiens OX=9606 GN=ACOT13 PE=1 SV=1		6	21.43	21.43	45	65	5	2	5	2	19	17	0.175824	0.311134	0.0355145	0.0628456	355.145	628.456	20.763	36.7417	14.9509	100	Confident
873	0	Single Protein	Q9P1F3	Costars family protein ABRACL (ABRAL_HUMAN)	Q9P1F3	ABRAL_HUMAN Costars family protein ABRACL OS=Homo sapiens OX=9606 GN=ABRACL PE=1 SV=1		6	35.8	35.8	65.43	86.42	5	3	3	2	19	17	0.228571	0.778279	0.0461689	0.157204	461.689	1572.04	26.9919	91.9068	9.05086	100	Confident
874	0	Related Proteins	P01615	Immunoglobulin kappa variable 2D-28 (KVD28_HUMAN)	A0A075B6P5,P01615	KV228_HUMAN Immunoglobulin kappa variable 2-28 OS=Homo sapiens OX=9606 GN=IGKV2-28 PE=3 SV=1,KVD28_HUMAN Immunoglobulin kappa variable 2D-28 OS=Homo sapiens OX=9606 GN=IGKV2D-28 PE=1 SV=2	A0A075B6P5	2	30.83	30.83	81.67	32.5	5	2	3	1	18	15	0.384615	0.930698	0.077688	0.187991	776.88	1879.91	45.4191	109.906	12.9485	100	Confident
875	0	Single Protein	Q9BVK6	Transmembrane emp24 domain-containing protein 9 (TMED9_HUMAN)	Q9BVK6	TMED9_HUMAN Transmembrane emp24 domain-containing protein 9 OS=Homo sapiens OX=9606 GN=TMED9 PE=1 SV=2		5	11.49	11.49	22.55	88.09	5	3	3	1	16	12	0.0458937	0.268961	0.00927002	0.0543271	92.7002	543.271	5.41958	31.7615	27.2602	100	Confident
876	0	Related Proteins	H3BRM5	Cytochrome c oxidase polypeptide Va (H3BRM5_HUMAN)	H3BRM5,H3BV69,P20674	H3BRM5_HUMAN Cytochrome c oxidase polypeptide Va OS=Homo sapiens OX=9606 GN=COX5A PE=1 SV=1,H3BV69_HUMAN Cytochrome c oxidase polypeptide Va OS=Homo sapiens OX=9606 GN=COX5A PE=1 SV=1,COX5A_HUMAN Cytochrome c oxidase subunit 5A, mitochondrial OS=Homo sapiens OX=9606 GN=COX5A PE=1 SV=2	H3BV69,P20674	15	49.28	49.28	75.36	86.96	5	2	3	1	16	14	0.175	0.584893	0.035348	0.118142	353.48	1181.42	20.6657	69.0699	7.76621	100	Confident
877	0	Single Protein	Q9HCN8	Stromal cell-derived factor 2-like protein 1 (SDF2L_HUMAN)	Q9HCN8	SDF2L_HUMAN Stromal cell-derived factor 2-like protein 1 OS=Homo sapiens OX=9606 GN=SDF2L1 PE=1 SV=2		22	24.89	24.89	37.1	76.92	5	3	5	3	16	13	0.0764706	0.467799	0.0154462	0.0944902	154.462	944.902	9.03039	55.2423	23.5837	100	Confident
878	0	Single Protein	P22732	Solute carrier family 2, facilitated glucose transporter member 5 (GTR5_HUMAN)	P22732	GTR5_HUMAN Solute carrier family 2, facilitated glucose transporter member 5 OS=Homo sapiens OX=9606 GN=SLC2A5 PE=1 SV=1		1	6.39	6.39	14.57	33.53	5	3	5	3	15	12	0.0714286	0.232847	0.0144278	0.0470324	144.278	470.324	8.43498	27.4968	54.9383	100	Confident
879	0	Single Protein	P61009	Signal peptidase complex subunit 3 (SPCS3_HUMAN)	P61009	SPCS3_HUMAN Signal peptidase complex subunit 3 OS=Homo sapiens OX=9606 GN=SPCS3 PE=1 SV=1		4	26.67	26.67	33.89	68.89	5	3	5	3	14	11	0.0887097	0.412538	0.0179184	0.083328	179.184	833.28	10.4757	48.7164	20.3005	100	Confident
880	0	Single Protein	Q99643	Succinate dehydrogenase cytochrome b560 subunit, mitochondrial (C560_HUMAN)	Q99643	C560_HUMAN Succinate dehydrogenase cytochrome b560 subunit, mitochondrial OS=Homo sapiens OX=9606 GN=SDHC PE=1 SV=1		1	21.89	21.89	23.67	73.96	5	3	5	3	14	12	0.096	0.637894	0.0193909	0.128847	193.909	1288.47	11.3366	75.3287	18.5978	100	Confident
881	0	Related Proteins	C9JNQ3	Phosphoribosyl pyrophosphate synthase-associated protein 1 (Fragment) (C9JNQ3_HUMAN)	C9JNQ3,Q14558	C9JNQ3_HUMAN Phosphoribosyl pyrophosphate synthase-associated protein 1 (Fragment) OS=Homo sapiens OX=9606 GN=PRPSAP1 PE=1 SV=1,KPRA_HUMAN Phosphoribosyl pyrophosphate synthase-associated protein 1 OS=Homo sapiens OX=9606 GN=PRPSAP1 PE=1 SV=2	Q14558	17	11.54	11.54	44.23	86.54	5	1	2	1	13	6	0.0666667	0.165914	0.0134659	0.0335129	134.659	335.129	7.87265	19.5928	11.4951	100	Doubtful
882	0	Related Proteins	C9JDM3	Ran-specific GTPase-activating protein (Fragment) (C9JDM3_HUMAN)	C9JDM3,C9JJ34,F6WQW2,P43487	C9JDM3_HUMAN Ran-specific GTPase-activating protein (Fragment) OS=Homo sapiens OX=9606 GN=RANBP1 PE=1 SV=8,C9JJ34_HUMAN Ran-specific GTPase-activating protein (Fragment) OS=Homo sapiens OX=9606 GN=RANBP1 PE=1 SV=1,F6WQW2_HUMAN Ran-specific GTPase-activating protein OS=Homo sapiens OX=9606 GN=RANBP1 PE=1 SV=1,RANG_HUMAN Ran-specific GTPase-activating protein OS=Homo sapiens OX=9606 GN=RANBP1 PE=1 …	C9JJ34,F6WQW2,P43487	22	13.33	13.33	28.48	60	5	2	4	1	13	9	0.0909091	0.160155	0.0183626	0.0323496	183.626	323.496	10.7354	18.9127	18.8048	100	Confident
883	0	Single Protein	O43822	Cilia- and flagella-associated protein 410 (CF410_HUMAN)	O43822	CF410_HUMAN Cilia- and flagella-associated protein 410 OS=Homo sapiens OX=9606 GN=CFAP410 PE=1 SV=1		21	4.3	4.3	30.08	75.39	5	1	5	1	10	6	0.0310881	0.070069	0.00627945	0.0141531	62.7945	141.531	3.67118	8.27442	28.3226	100	Doubtful
884	0	Related and Unrelated Proteins	A0A804HJ89	Ribonuclease T2 (A0A804HJ89_HUMAN)	A0A804HJ89,D6RHI9,H0YAE9,J3QQ64,O00584	A0A804HJ89_HUMAN Ribonuclease T2 OS=Homo sapiens OX=9606 GN=RNASET2 PE=1 SV=1,D6RHI9_HUMAN Ribonuclease T2 (Fragment) OS=Homo sapiens OX=9606 GN=RNASET2 PE=1 SV=8,H0YAE9_HUMAN Uncharacterized protein (Fragment) OS=Homo sapiens OX=9606 PE=3 SV=1,J3QQ64_HUMAN Ribonuclease T2 OS=Homo sapiens OX=9606 GN=RNASET2 PE=1 SV=1,RNT2_HUMAN Ribonuclease T2 OS=Homo sapiens OX=9606 GN=RNASET2 PE=1 SV=2	D6RHI9,H0YAE9,J3QQ64,O00584	6	15.15	15.15	15.15	88.89	4	4	3	3	45	40	0.414773	1.15443	0.0837795	0.233183	837.795	2331.83	48.9804	136.327	11.4366	100	Confident
885	0	Related Proteins	I3L0K2	Thioredoxin domain-containing protein 17 (I3L0K2_HUMAN)	I3L0K2,I3L3M7,Q9BRA2	I3L0K2_HUMAN Thioredoxin domain-containing protein 17 OS=Homo sapiens OX=9606 GN=TXNDC17 PE=1 SV=1,I3L3M7_HUMAN Thioredoxin domain-containing protein 17 OS=Homo sapiens OX=9606 GN=TXNDC17 PE=1 SV=1,TXD17_HUMAN Thioredoxin domain-containing protein 17 OS=Homo sapiens OX=9606 GN=TXNDC17 PE=1 SV=1	I3L3M7,Q9BRA2	17	50.67	50.67	61.33	90.67	4	3	3	2	32	31	0.345588	1.37137	0.069805	0.277002	698.05	2770.02	40.8104	161.945	8.36596	100	Confident
886	0	Single Protein	Q75WM6	Testis-specific H1 histone (H1FNT_HUMAN)	Q75WM6	H1FNT_HUMAN Testis-specific H1 histone OS=Homo sapiens OX=9606 GN=H1-7 PE=1 SV=3		12	12.55	12.55	16.08	76.08	4	3	4	3	30	27	0.139175	0.117859	0.0281118	0.0238062	281.118	238.062	16.4352	13.918	28.0992	100	Confident
887	0	Related Proteins	G3V5Z7	Proteasome subunit alpha type (G3V5Z7_HUMAN)	G3V5Z7,H0YJC4,P60900	G3V5Z7_HUMAN Proteasome subunit alpha type OS=Homo sapiens OX=9606 GN=PSMA6 PE=1 SV=1,H0YJC4_HUMAN Proteasome subunit alpha type-6 (Fragment) OS=Homo sapiens OX=9606 GN=PSMA6 PE=1 SV=1,PSA6_HUMAN Proteasome subunit alpha type-6 OS=Homo sapiens OX=9606 GN=PSMA6 PE=1 SV=1	H0YJC4,P60900	14	13.1	13.1	13.1	57.14	4	3	3	2	29	28	0.190972	0.268961	0.0385743	0.0543271	385.743	543.271	22.5519	31.7615	28.1292	100	Confident
888	0	Single Protein	Q6UWM5	GLIPR1-like protein 1 (GPRL1_HUMAN)	Q6UWM5	GPRL1_HUMAN GLIPR1-like protein 1 OS=Homo sapiens OX=9606 GN=GLIPR1L1 PE=1 SV=2		12	16.12	16.12	30.58	69.83	4	2	4	2	29	28	0.159763	0.221677	0.0322704	0.0447764	322.704	447.764	18.8664	26.1778	27.1332	100	Confident
889	0	Single Protein	A0A087WWA1	PIK3R3 upstream open reading frame protein (P3URF_HUMAN)	A0A087WWA1	P3URF_HUMAN PIK3R3 upstream open reading frame protein OS=Homo sapiens OX=9606 GN=P3R3URF PE=4 SV=1		1	24.21	24.21	36.84	84.21	4	2	4	2	28	25	0.3125	0.333521	0.0631215	0.0673676	631.215	673.676	36.903	39.3854	10.9448	100	Confident
890	0	Related Proteins	A0A087WYT3	Prostaglandin E synthase 3 (A0A087WYT3_HUMAN)	A0A087WYT3,Q15185	A0A087WYT3_HUMAN Prostaglandin E synthase 3 OS=Homo sapiens OX=9606 GN=PTGES3 PE=1 SV=1,TEBP_HUMAN Prostaglandin E synthase 3 OS=Homo sapiens OX=9606 GN=PTGES3 PE=1 SV=1	Q15185	12	25.61	25.61	30.49	67.68	4	3	2	2	27	24	0.216216	0.368875	0.0436733	0.0745085	436.733	745.085	25.5329	43.5603	19.1427	100	Confident
891	0	Related Proteins	D6RAS7	40S ribosomal protein S3a (Fragment) (D6RAS7_HUMAN)	D6RAS7,D6RAT0,D6RB09,D6RED7,D6RG13,E9PFI5,H0Y8L7,P61247	D6RAS7_HUMAN 40S ribosomal protein S3a (Fragment) OS=Homo sapiens OX=9606 GN=RPS3A PE=1 SV=1,D6RAT0_HUMAN 40S ribosomal protein S3a OS=Homo sapiens OX=9606 GN=RPS3A PE=1 SV=1,D6RB09_HUMAN 40S ribosomal protein S3a (Fragment) OS=Homo sapiens OX=9606 GN=RPS3A PE=1 SV=8,D6RED7_HUMAN 40S ribosomal protein S3a (Fragment) OS=Homo sapiens OX=9606 GN=RPS3A PE=1 SV=1,D6RG13_HUMAN 40S ribosomal protein S3a…	D6RAT0,D6RB09,D6RED7,D6RG13,E9PFI5,H0Y8L7,P61247	4	24	24	30.4	83.2	4	2	2	1	24	22	0.211538	0.232847	0.0427284	0.0470324	427.284	470.324	24.9805	27.4968	14.4365	100	Confident
892	0	Related Proteins	C9JNW5	60S ribosomal protein L24 (C9JNW5_HUMAN)	C9JNW5,C9JXB8,P83731	C9JNW5_HUMAN 60S ribosomal protein L24 OS=Homo sapiens OX=9606 GN=RPL24 PE=1 SV=1,C9JXB8_HUMAN 60S ribosomal protein L24 OS=Homo sapiens OX=9606 GN=RPL24 PE=1 SV=1,RL24_HUMAN 60S ribosomal protein L24 OS=Homo sapiens OX=9606 GN=RPL24 PE=1 SV=1	C9JXB8,P83731	3	26.67	26.67	26.67	75.33	4	4	4	4	23	22	0.19469	0.274275	0.0393253	0.0554005	393.253	554.005	22.9909	32.3891	17.5315	100	Confident
893	0	Related Proteins	P02753	Retinol-binding protein 4 (RET4_HUMAN)	P02753,Q5VY30	RET4_HUMAN Retinol-binding protein 4 OS=Homo sapiens OX=9606 GN=RBP4 PE=1 SV=3,Q5VY30_HUMAN Retinol-binding protein OS=Homo sapiens OX=9606 GN=RBP4 PE=1 SV=2	Q5VY30	10	13.93	13.93	32.34	87.06	4	2	4	2	23	21	0.12	0.185971	0.0242387	0.0375641	242.387	375.641	14.1708	21.9613	22.9953	100	Confident
894	0	Related Proteins	A0A494C1N0	Peptidylprolyl isomerase (A0A494C1N0_HUMAN)	A0A494C1N0,P26885	A0A494C1N0_HUMAN Peptidylprolyl isomerase OS=Homo sapiens OX=9606 GN=FKBP2 PE=1 SV=1,FKBP2_HUMAN Peptidyl-prolyl cis-trans isomerase FKBP2 OS=Homo sapiens OX=9606 GN=FKBP2 PE=1 SV=2	P26885	11	33.33	33.33	43.27	85.96	4	3	1	1	21	19	0.129252	0.318257	0.0261074	0.0642843	261.074	642.843	15.2633	37.5828	18.5509	100	Confident
895	0	Related Proteins	P62913	60S ribosomal protein L11 (RL11_HUMAN)	P62913,Q5VVC8	RL11_HUMAN 60S ribosomal protein L11 OS=Homo sapiens OX=9606 GN=RPL11 PE=1 SV=2,Q5VVC8_HUMAN 60S ribosomal protein L11 OS=Homo sapiens OX=9606 GN=RPL11 PE=1 SV=2	Q5VVC8	1	32.58	32.58	32.58	82.58	4	4	4	4	20	18	0.122449	0.333521	0.0247333	0.0673676	247.333	673.676	14.46	39.3854	20.2396	100	Confident
896	0	Related Proteins	P59665	Neutrophil defensin 1 (DEF1_HUMAN)	P59665,P59666	DEF1_HUMAN Neutrophil defensin 1 OS=Homo sapiens OX=9606 GN=DEFA1 PE=1 SV=1,DEF3_HUMAN Neutrophil defensin 3 OS=Homo sapiens OX=9606 GN=DEFA3 PE=1 SV=1	P59666	8	19.15	19.15	34.04	58.51	4	2	4	2	19	18	0.290909	0.584893	0.0587604	0.118142	587.604	1181.42	34.3534	69.0699	10.1942	100	Confident
897	0	Related Proteins	D6RAC2	Guanine nucleotide-binding protein subunit beta-2-like 1 (D6RAC2_HUMAN)	D6RAC2,D6RF23,D6RHJ5,H0YAF8,J3KPE3,P63244	D6RAC2_HUMAN Guanine nucleotide-binding protein subunit beta-2-like 1 OS=Homo sapiens OX=9606 GN=RACK1 PE=1 SV=1,D6RF23_HUMAN Guanine nucleotide-binding protein subunit beta-2-like 1 OS=Homo sapiens OX=9606 GN=RACK1 PE=1 SV=1,D6RHJ5_HUMAN Guanine nucleotide-binding protein subunit beta-2-like 1 OS=Homo sapiens OX=9606 GN=RACK1 PE=1 SV=1,H0YAF8_HUMAN Guanine nucleotide-binding protein subunit beta…	D6RF23,D6RHJ5,H0YAF8,J3KPE3,P63244	5	13.75	10.41	13.75	91.82	4	2	3	1	18	8	0.0323887	0.221677	0.00654215	0.0447764	65.4215	447.764	3.82477	26.1778	29.7318	100	Doubtful
898	0	Single Protein	O00757	Fructose-1,6-bisphosphatase isozyme 2 (F16P2_HUMAN)	O00757	F16P2_HUMAN Fructose-1,6-bisphosphatase isozyme 2 OS=Homo sapiens OX=9606 GN=FBP2 PE=1 SV=2		9	6.19	6.19	20.94	66.67	4	2	3	1	18	15	0.0663717	0.128838	0.0134063	0.0260238	134.063	260.238	7.83781	15.2144	36.7199	100	Confident
899	0	Single Protein	Q93091	Ribonuclease K6 (RNAS6_HUMAN)	Q93091	RNAS6_HUMAN Ribonuclease K6 OS=Homo sapiens OX=9606 GN=RNASE6 PE=1 SV=2		14	36	36	44.67	90.67	4	3	4	3	18	16	0.117647	0.584893	0.0237634	0.118142	237.634	1181.42	13.8929	69.0699	17.1847	100	Confident
900	0	Related Proteins	H3BNX8	Cytochrome c oxidase polypeptide Va (H3BNX8_HUMAN)	H3BNX8,H3BV69,P20674	H3BNX8_HUMAN Cytochrome c oxidase polypeptide Va OS=Homo sapiens OX=9606 GN=COX5A PE=1 SV=1,H3BV69_HUMAN Cytochrome c oxidase polypeptide Va OS=Homo sapiens OX=9606 GN=COX5A PE=1 SV=1,COX5A_HUMAN Cytochrome c oxidase subunit 5A, mitochondrial OS=Homo sapiens OX=9606 GN=COX5A PE=1 SV=2	H3BV69,P20674	15	15.69	15.69	24.18	88.89	4	2	2	1	17	15	0.0992647	0.29155	0.0200504	0.0588898	200.504	588.898	11.7221	34.429	17.2238	100	Confident
901	0	Related Proteins	I3L2T3	Meteorin (Fragment) (I3L2T3_HUMAN)	I3L2T3,J3KMW6,Q9UJH8	I3L2T3_HUMAN Meteorin (Fragment) OS=Homo sapiens OX=9606 GN=METRN PE=1 SV=1,J3KMW6_HUMAN Meteorin (Fragment) OS=Homo sapiens OX=9606 GN=METRN PE=1 SV=1,METRN_HUMAN Meteorin OS=Homo sapiens OX=9606 GN=METRN PE=2 SV=2	J3KMW6,Q9UJH8	16	18.86	18.86	38.86	50.86	4	2	4	2	17	13	0.146067	0.359356	0.029504	0.072586	295.04	725.86	17.2491	42.4363	18.6427	100	Confident
902	0	Single Protein	Q9Y224	RNA transcription, translation and transport factor protein (RTRAF_HUMAN)	Q9Y224	RTRAF_HUMAN RNA transcription, translation and transport factor protein OS=Homo sapiens OX=9606 GN=RTRAF PE=1 SV=1		14	8.2	8.2	17.62	86.07	4	1	1	1	14	12	0.052381	0.0680004	0.0105804	0.0137353	105.804	137.353	6.18565	8.03015	28.0507	100	Doubtful
903	0	Single Protein	A0A494C103	CUB domain-containing protein (A0A494C103_HUMAN)	A0A494C103	A0A494C103_HUMAN CUB domain-containing protein OS=Homo sapiens OX=9606 GN=LOC112577516 PE=1 SV=1			24.09	24.09	35.77	91.97	4	2	4	2	14	12	0.0952381	0.467799	0.019237	0.0944902	192.37	944.902	11.2466	55.2423	15.3135	100	Confident
904	0	Single Protein	O43657	Tetraspanin-6 (TSN6_HUMAN)	O43657	TSN6_HUMAN Tetraspanin-6 OS=Homo sapiens OX=9606 GN=TSPAN6 PE=1 SV=1		X	11.02	11.02	20.41	77.14	4	2	4	2	13	11	0.0582011	0.221677	0.011756	0.0447764	117.56	447.764	6.87295	26.1778	27.5451	100	Confident
905	0	Related Proteins	F8VRY7	3'(2'),5'-bisphosphate nucleotidase 1 (Fragment) (F8VRY7_HUMAN)	F8VRY7,F8VZG4,F8W1J0,O95861	F8VRY7_HUMAN 3'(2'),5'-bisphosphate nucleotidase 1 (Fragment) OS=Homo sapiens OX=9606 GN=BPNT1 PE=1 SV=1,F8VZG4_HUMAN 3'(2'),5'-bisphosphate nucleotidase 1 (Fragment) OS=Homo sapiens OX=9606 GN=BPNT1 PE=1 SV=1,F8W1J0_HUMAN 3'(2'),5'-bisphosphate nucleotidase 1 (Fragment) OS=Homo sapiens OX=9606 GN=BPNT1 PE=1 SV=1,BPNT1_HUMAN 3'(2'),5'-bisphosphate nucleotidase 1 OS=Homo sapiens OX=9606 GN=BPNT1 P…	F8VZG4,F8W1J0,O95861	1	37.93	37.93	41.38	93.1	4	2	2	1	13	8	0.0740741	0.668101	0.0149621	0.134949	149.621	1349.49	8.74739	78.8958	12.9134	100	Confident
906	0	Related Proteins	B5MC20	Bifunctional peptidase and (3S)-lysyl hydroxylase JMJD7 (B5MC20_HUMAN)	B5MC20,P0C870	B5MC20_HUMAN Bifunctional peptidase and (3S)-lysyl hydroxylase JMJD7 OS=Homo sapiens OX=9606 GN=JMJD7 PE=1 SV=1,JMJD7_HUMAN Bifunctional peptidase and (3S)-lysyl hydroxylase JMJD7 OS=Homo sapiens OX=9606 GN=JMJD7 PE=1 SV=1	P0C870	15	21.66	21.66	23.96	63.59	4	3	4	3	13	11	0.0797101	0.584893	0.0161006	0.118142	161.006	1181.42	9.41295	69.0699	24.7802	100	Confident
907	0	Single Protein	Q99727	Metalloproteinase inhibitor 4 (TIMP4_HUMAN)	Q99727	TIMP4_HUMAN Metalloproteinase inhibitor 4 OS=Homo sapiens OX=9606 GN=TIMP4 PE=2 SV=1		3	14.73	14.73	31.25	58.93	4	2	4	2	12	10	0.0757576	0.232847	0.0153022	0.0470324	153.022	470.324	8.94619	27.4968	25.4858	100	Confident
908	0	Related Proteins	A0A0D9SFQ2	Calcium binding tyrosine-(Y)-phosphorylation regulated (Fibrousheathin 2), isoform CRA_a (A0A0D9SFQ2_HUMAN)	A0A0D9SFQ2,J3KTE8,O75952	A0A0D9SFQ2_HUMAN Calcium binding tyrosine-(Y)-phosphorylation regulated (Fibrousheathin 2), isoform CRA_a OS=Homo sapiens OX=9606 GN=CABYR PE=1 SV=1,J3KTE8_HUMAN Calcium-binding tyrosine phosphorylation-regulated protein (Fragment) OS=Homo sapiens OX=9606 GN=CABYR PE=1 SV=1,CABYR_HUMAN Calcium-binding tyrosine phosphorylation-regulated protein OS=Homo sapiens OX=9606 GN=CABYR PE=1 SV=2	J3KTE8,O75952	18	8.86	8.86	20.25	54.18	4	2	4	2	11	9	0.0420561	0.232847	0.00849486	0.0470324	84.9486	470.324	4.96639	27.4968	41.6814	100	Confident
909	0	Single Protein	Q6GMV3	Putative peptidyl-tRNA hydrolase PTRHD1 (PTRD1_HUMAN)	Q6GMV3	PTRD1_HUMAN Putative peptidyl-tRNA hydrolase PTRHD1 OS=Homo sapiens OX=9606 GN=PTRHD1 PE=1 SV=1		2	47.86	47.86	57.86	88.57	4	3	4	3	11	10	0.0806452	0.501311	0.0162894	0.101259	162.894	1012.59	9.52336	59.1996	15.7953	100	Confident
910	0	Related Proteins	H0YL43	Reticulocalbin-2 (Fragment) (H0YL43_HUMAN)	H0YL43,Q14257	H0YL43_HUMAN Reticulocalbin-2 (Fragment) OS=Homo sapiens OX=9606 GN=RCN2 PE=1 SV=1,RCN2_HUMAN Reticulocalbin-2 OS=Homo sapiens OX=9606 GN=RCN2 PE=1 SV=1	Q14257	15	9.68	9.68	29.03	89.68	4	1	4	1	10	9	0.0431655	0.145048	0.00871894	0.029298	87.1894	292.98	5.0974	17.1286	17.7084	100	Doubtful
911	0	Single Protein	Q9BV20	Methylthioribose-1-phosphate isomerase (MTNA_HUMAN)	Q9BV20	MTNA_HUMAN Methylthioribose-1-phosphate isomerase OS=Homo sapiens OX=9606 GN=MRI1 PE=1 SV=1		19	10.3	10.3	20.6	72.09	4	2	4	2	10	8	0.0300752	0.145048	0.00607485	0.029298	60.7485	292.98	3.55157	17.1286	39.1254	100	Confident
912	0	Single Protein	P27105	Stomatin (STOM_HUMAN)	P27105	STOM_HUMAN Stomatin OS=Homo sapiens OX=9606 GN=STOM PE=1 SV=3		9	14.58	14.58	29.86	88.54	4	2	2	2	10	8	0.0313725	0.145048	0.0063369	0.029298	63.369	292.98	3.70478	17.1286	31.7107	100	Confident
913	0	Single Protein	O96007	Molybdopterin synthase catalytic subunit (MOC2B_HUMAN)	O96007	MOC2B_HUMAN Molybdopterin synthase catalytic subunit OS=Homo sapiens OX=9606 GN=MOCS2 PE=1 SV=1		5	18.62	18.62	40.43	88.3	4	2	4	2	10	7	0.0421687	0.221677	0.0085176	0.0447764	85.176	447.764	4.97969	26.1778	20.9307	100	Confident
914	0	Related Proteins	J3KT79	Secernin-2 (J3KT79_HUMAN)	J3KT79,J3QL71,J3QR84,J3QRJ1,Q96FV2	J3KT79_HUMAN Secernin-2 OS=Homo sapiens OX=9606 GN=SCRN2 PE=1 SV=1,J3QL71_HUMAN Secernin-2 OS=Homo sapiens OX=9606 GN=SCRN2 PE=1 SV=1,J3QR84_HUMAN Secernin-2 (Fragment) OS=Homo sapiens OX=9606 GN=SCRN2 PE=1 SV=1,J3QRJ1_HUMAN Secernin-2 OS=Homo sapiens OX=9606 GN=SCRN2 PE=1 SV=1,SCRN2_HUMAN Secernin-2 OS=Homo sapiens OX=9606 GN=SCRN2 PE=1 SV=3	J3QL71,J3QR84,J3QRJ1,Q96FV2	17	22.83	22.83	37.8	45.67	4	2	3	2	10	9	0.137931	0.930698	0.0278605	0.187991	278.605	1879.91	16.2882	109.906	13.5676	100	Confident
915	0	Single Protein	P52798	Ephrin-A4 (EFNA4_HUMAN)	P52798	EFNA4_HUMAN Ephrin-A4 OS=Homo sapiens OX=9606 GN=EFNA4 PE=1 SV=1		1	21.39	21.39	40.3	50.75	4	2	4	2	9	8	0.0686275	0.274275	0.013862	0.0554005	138.62	554.005	8.1042	32.3891	22.3714	100	Confident
916	0	Related Proteins	F8VRV5	Dynein light chain (F8VRV5_HUMAN)	F8VRV5,F8VXI7,F8VXL2,P63167	F8VRV5_HUMAN Dynein light chain OS=Homo sapiens OX=9606 GN=DYNLL1 PE=1 SV=1,F8VXI7_HUMAN Dynein light chain (Fragment) OS=Homo sapiens OX=9606 GN=DYNLL1 PE=1 SV=1,F8VXL2_HUMAN Dynein light chain OS=Homo sapiens OX=9606 GN=DYNLL1 PE=1 SV=1,DYL1_HUMAN Dynein light chain 1, cytoplasmic OS=Homo sapiens OX=9606 GN=DYNLL1 PE=1 SV=1	F8VXI7,F8VXL2,P63167	12	32.84	32.84	32.84	88.06	3	2	3	2	30	27	0.457627	0.668101	0.0924356	0.134949	924.356	1349.49	54.0411	78.8958	7.20452	100	Confident
917	0	Related Proteins	B8ZZ54	10 kDa heat shock protein, mitochondrial (B8ZZ54_HUMAN)	B8ZZ54,P61604	B8ZZ54_HUMAN 10 kDa heat shock protein, mitochondrial OS=Homo sapiens OX=9606 GN=HSPE1 PE=1 SV=1,CH10_HUMAN 10 kDa heat shock protein, mitochondrial OS=Homo sapiens OX=9606 GN=HSPE1 PE=1 SV=2	P61604	2	68.09	68.09	68.09	87.23	3	3	1	1	28	28	0.682927	1.6827	0.137944	0.339886	1379.44	3398.86	80.6466	198.709	5.18669	100	Confident
918	0	Single Protein	Q15836	Vesicle-associated membrane protein 3 (VAMP3_HUMAN)	Q15836	VAMP3_HUMAN Vesicle-associated membrane protein 3 OS=Homo sapiens OX=9606 GN=VAMP3 PE=1 SV=3		1	40	40	40	87	3	3	1	1	25	25	0.201149	0.637894	0.0406299	0.128847	406.299	1288.47	23.7537	75.3287	11.302	100	Confident
919	0	Related Proteins	D6RIZ7	T-complex protein 1 subunit epsilon (D6RIZ7_HUMAN)	D6RIZ7,E7ENZ3,P48643	D6RIZ7_HUMAN T-complex protein 1 subunit epsilon OS=Homo sapiens OX=9606 GN=CCT5 PE=1 SV=1,E7ENZ3_HUMAN T-complex protein 1 subunit epsilon OS=Homo sapiens OX=9606 GN=CCT5 PE=1 SV=1,TCPE_HUMAN T-complex protein 1 subunit epsilon OS=Homo sapiens OX=9606 GN=CCT5 PE=1 SV=1	E7ENZ3,P48643	5	61.36	61.36	61.36	88.64	3	2	2	1	24	22	0.564103	1.15443	0.113942	0.233183	1139.42	2331.83	66.6147	136.327	4.88348	100	Confident
920	0	Related Proteins	F8W7C6	60S ribosomal protein L10 (F8W7C6_HUMAN)	F8W7C6,P27635,X1WI28	F8W7C6_HUMAN 60S ribosomal protein L10 OS=Homo sapiens OX=9606 GN=RPL10 PE=1 SV=2,RL10_HUMAN 60S ribosomal protein L10 OS=Homo sapiens OX=9606 GN=RPL10 PE=1 SV=5,X1WI28_HUMAN 60S ribosomal protein L10 (Fragment) OS=Homo sapiens OX=9606 GN=RPL10 PE=1 SV=7	P27635,X1WI28	X	14.72	14.72	15.34	82.21	3	2	2	1	23	20	0.100746	0.165914	0.0203496	0.0335129	203.496	335.129	11.8971	19.5928	18.5527	100	Confident
921	0	Related Proteins	K7EIU0	Hsp90 co-chaperone Cdc37 (Fragment) (K7EIU0_HUMAN)	K7EIU0,K7EQA9,Q16543	K7EIU0_HUMAN Hsp90 co-chaperone Cdc37 (Fragment) OS=Homo sapiens OX=9606 GN=CDC37 PE=1 SV=1,K7EQA9_HUMAN Hsp90 chaperone protein kinase-targeting subunit (Fragment) OS=Homo sapiens OX=9606 GN=CDC37 PE=1 SV=1,CDC37_HUMAN Hsp90 co-chaperone Cdc37 OS=Homo sapiens OX=9606 GN=CDC37 PE=1 SV=1	K7EQA9,Q16543	19	20.19	20.19	31.73	83.65	3	1	1	1	21	19	0.218391	0.136464	0.0441125	0.0275641	441.125	275.641	25.7897	16.115	11.6478	100	Doubtful
922	0	Single Protein	P01619	Immunoglobulin kappa variable 3-20 (KV320_HUMAN)	P01619	KV320_HUMAN Immunoglobulin kappa variable 3-20 OS=Homo sapiens OX=9606 GN=IGKV3-20 PE=1 SV=2		2	37.07	37.07	37.07	62.93	3	3	2	2	21	19	0.260274	1.6827	0.0525724	0.339886	525.724	3398.86	30.7357	198.709	12.5493	100	Confident
923	0	Related Proteins	A2A3R7	40S ribosomal protein S6 (A2A3R7_HUMAN)	A2A3R7,P62753	A2A3R7_HUMAN 40S ribosomal protein S6 OS=Homo sapiens OX=9606 GN=RPS6 PE=1 SV=1,RS6_HUMAN 40S ribosomal protein S6 OS=Homo sapiens OX=9606 GN=RPS6 PE=1 SV=1	P62753	9	29.67	29.67	29.67	86.81	3	3	1	1	18	17	0.170886	0.701254	0.0345171	0.141646	345.171	1416.46	20.1799	82.8109	10.4084	100	Confident
924	0	Single Protein	P63172	Dynein light chain Tctex-type 1 (DYLT1_HUMAN)	P63172	DYLT1_HUMAN Dynein light chain Tctex-type 1 OS=Homo sapiens OX=9606 GN=DYNLT1 PE=1 SV=1		6	24.78	24.78	27.43	93.81	3	2	3	2	18	17	0.160377	0.778279	0.0323944	0.157204	323.944	1572.04	18.9389	91.9068	12.444	100	Confident
925	0	Related Proteins	E9PS42	Cysteine and glycine-rich protein 1 (E9PS42_HUMAN)	E9PS42,P21291	E9PS42_HUMAN Cysteine and glycine-rich protein 1 OS=Homo sapiens OX=9606 GN=CSRP1 PE=1 SV=1,CSRP1_HUMAN Cysteine and glycine-rich protein 1 OS=Homo sapiens OX=9606 GN=CSRP1 PE=1 SV=3	P21291	1	28.1	28.1	28.1	86.93	3	3	2	2	18	16	0.120301	0.389495	0.0242994	0.0786737	242.994	786.737	14.2063	45.9954	16.569	100	Confident
926	0	Single Protein	P35268	60S ribosomal protein L22 (RL22_HUMAN)	P35268	RL22_HUMAN 60S ribosomal protein L22 OS=Homo sapiens OX=9606 GN=RPL22 PE=1 SV=2		1	39.06	39.06	39.06	80.47	3	3	1	1	18	17	0.165049	0.304321	0.033338	0.0614695	333.38	614.695	19.4905	35.9372	14.7778	100	Confident
927	0	Related Proteins	F8VVA7	Coatomer subunit zeta (F8VVA7_HUMAN)	F8VVA7,F8VXB1,F8VXR1,F8VYE0,F8VYZ4,F8W156,P61923	F8VVA7_HUMAN Coatomer subunit zeta OS=Homo sapiens OX=9606 GN=COPZ1 PE=1 SV=1,F8VXB1_HUMAN Coatomer subunit zeta (Fragment) OS=Homo sapiens OX=9606 GN=COPZ1 PE=1 SV=1,F8VXR1_HUMAN Coatomer subunit zeta (Fragment) OS=Homo sapiens OX=9606 GN=COPZ1 PE=1 SV=1,F8VYE0_HUMAN Coatomer subunit zeta OS=Homo sapiens OX=9606 GN=COPZ1 PE=1 SV=1,F8VYZ4_HUMAN Coatomer subunit zeta OS=Homo sapiens OX=9606 GN=COP…	F8VXB1,F8VXR1,F8VYE0,F8VYZ4,F8W156,P61923	12	13.13	13.13	13.64	57.07	3	2	2	1	17	12	0.106195	0.274275	0.0214501	0.0554005	214.501	554.005	12.5405	32.3891	22.3265	100	Confident
928	0	Single Protein	P62851	40S ribosomal protein S25 (RS25_HUMAN)	P62851	RS25_HUMAN 40S ribosomal protein S25 OS=Homo sapiens OX=9606 GN=RPS25 PE=1 SV=1		11	15.2	15.2	22.4	73.6	3	2	3	2	17	13	0.141304	0.145048	0.0285419	0.029298	285.419	292.98	16.6866	17.1286	13.7337	100	Confident
929	0	Related Proteins	M0R1H5	40S ribosomal protein S11 (M0R1H5_HUMAN)	M0R1H5,P62280	M0R1H5_HUMAN 40S ribosomal protein S11 OS=Homo sapiens OX=9606 GN=RPS11 PE=1 SV=1,RS11_HUMAN 40S ribosomal protein S11 OS=Homo sapiens OX=9606 GN=RPS11 PE=1 SV=3	P62280	19	36.71	36.71	37.97	77.22	3	2	1	1	17	16	0.196721	0.274275	0.0397355	0.0554005	397.355	554.005	23.2308	32.3891	9.48013	100	Confident
930	0	Related Proteins	F8WBG8	Drebrin-like protein (F8WBG8_HUMAN)	F8WBG8,Q9UJU6	F8WBG8_HUMAN Drebrin-like protein OS=Homo sapiens OX=9606 GN=DBNL PE=1 SV=1,DBNL_HUMAN Drebrin-like protein OS=Homo sapiens OX=9606 GN=DBNL PE=1 SV=1	Q9UJU6	7	27.34	27.34	39.06	89.84	3	2	1	1	16	16	0.130435	0.389495	0.0263464	0.0786737	263.464	786.737	15.403	45.9954	13.6566	100	Confident
931	0	Related Proteins	K7EMR1	Progranulin (Fragment) (K7EMR1_HUMAN)	K7EMR1,K7EPL0,P28799	K7EMR1_HUMAN Progranulin (Fragment) OS=Homo sapiens OX=9606 GN=GRN PE=1 SV=1,K7EPL0_HUMAN Progranulin (Fragment) OS=Homo sapiens OX=9606 GN=GRN PE=1 SV=1,GRN_HUMAN Progranulin OS=Homo sapiens OX=9606 GN=GRN PE=1 SV=2	K7EPL0,P28799	17	16.28	16.28	22.67	70.35	3	2	1	1	16	13	0.0867769	0.425103	0.017528	0.085866	175.28	858.66	10.2475	50.2003	18.0572	100	Confident
932	0	Single Protein	Q9UJC5	SH3 domain-binding glutamic acid-rich-like protein 2 (SH3L2_HUMAN)	Q9UJC5	SH3L2_HUMAN SH3 domain-binding glutamic acid-rich-like protein 2 OS=Homo sapiens OX=9606 GN=SH3BGRL2 PE=1 SV=2		6	36.45	36.45	36.45	87.85	3	3	3	3	16	13	0.138298	0.637894	0.0279346	0.128847	279.346	1288.47	16.3316	75.3287	12.3182	100	Confident
933	0	Single Protein	Q9UBI6	Guanine nucleotide-binding protein G(I)/G(S)/G(O) subunit gamma-12 (GBG12_HUMAN)	Q9UBI6	GBG12_HUMAN Guanine nucleotide-binding protein G(I)/G(S)/G(O) subunit gamma-12 OS=Homo sapiens OX=9606 GN=GNG12 PE=1 SV=3		1	44.44	44.44	44.44	84.72	3	3	3	3	14	14	0.229508	0.778279	0.0463581	0.157204	463.581	1572.04	27.1026	91.9068	8.00117	100	Confident
934	0	Single Protein	Q9BRX8	Peroxiredoxin-like 2A (PXL2A_HUMAN)	Q9BRX8	PXL2A_HUMAN Peroxiredoxin-like 2A OS=Homo sapiens OX=9606 GN=PRXL2A PE=1 SV=3		10	10.04	10.04	14.41	69.43	3	2	3	2	14	12	0.0691824	0.172102	0.0139741	0.0347627	139.741	347.627	8.16973	20.3235	25.7474	100	Confident
935	0	Single Protein	H3BQJ8	Lymphocyte antigen 6L (LY6L_HUMAN)	H3BQJ8	LY6L_HUMAN Lymphocyte antigen 6L OS=Homo sapiens OX=9606 GN=LY6L PE=3 SV=1		8	31.88	31.88	34.78	89.13	3	2	3	2	12	10	0.0813008	0.333521	0.0164219	0.0673676	164.219	673.676	9.60079	39.3854	15.3068	100	Confident
936	0	Related Proteins	E7EMB3	Calmodulin-2 (E7EMB3_HUMAN)	E7EMB3,M0QZ52,P0DP23,P0DP24,P0DP25,Q96HY3	E7EMB3_HUMAN Calmodulin-2 OS=Homo sapiens OX=9606 GN=CALM2 PE=1 SV=1,M0QZ52_HUMAN Calmodulin 3 (Phosphorylase kinase, delta), isoform CRA_d OS=Homo sapiens OX=9606 GN=CALM1 PE=1 SV=1,CALM1_HUMAN Calmodulin-1 OS=Homo sapiens OX=9606 GN=CALM1 PE=1 SV=1,CALM2_HUMAN Calmodulin-2 OS=Homo sapiens OX=9606 GN=CALM2 PE=1 SV=1,CALM3_HUMAN Calmodulin-3 OS=Homo sapiens OX=9606 GN=CALM3 PE=1 SV=1,Q96HY3_HUMAN…	M0QZ52,P0DP23,P0DP24,P0DP25,Q96HY3	2	11.22	11.22	17.86	57.65	3	1	1	1	11	9	0.079646	0.165914	0.0160876	0.0335129	160.876	335.129	9.40538	19.5928	21.6752	100	Doubtful
937	0	Related Proteins	P57105	Synaptojanin-2-binding protein (SYJ2B_HUMAN)	A0A087WYV9,A0A087X1F5,P57105	A0A087WYV9_HUMAN Cytochrome c oxidase assembly protein COX16 homolog, mitochondrial OS=Homo sapiens OX=9606 GN=SYNJ2BP-COX16 PE=3 SV=1,A0A087X1F5_HUMAN Cytochrome c oxidase assembly protein COX16 homolog, mitochondrial (Fragment) OS=Homo sapiens OX=9606 GN=SYNJ2BP-COX16 PE=3 SV=6,SYJ2B_HUMAN Synaptojanin-2-binding protein OS=Homo sapiens OX=9606 GN=SYNJ2BP PE=1 SV=2	A0A087WYV9,A0A087X1F5	14	17.93	17.93	20.69	91.03	3	2	1	1	11	10	0.0757576	0.389495	0.0153022	0.0786737	153.022	786.737	8.94619	45.9954	15.9182	100	Confident
938	0	Single Protein	P46109	Crk-like protein (CRKL_HUMAN)	P46109	CRKL_HUMAN Crk-like protein OS=Homo sapiens OX=9606 GN=CRKL PE=1 SV=1		22	5.61	5.61	18.81	74.26	3	1	3	1	11	7	0.0311111	0.0746078	0.0062841	0.0150699	62.841	150.699	3.6739	8.81042	33.7559	100	Doubtful
939	0	Related Proteins	J3KTI2	Migration and invasion enhancer 1 (J3KTI2_HUMAN)	J3KTI2,Q9BRT3	J3KTI2_HUMAN Migration and invasion enhancer 1 OS=Homo sapiens OX=9606 GN=MIEN1 PE=1 SV=1,MIEN1_HUMAN Migration and invasion enhancer 1 OS=Homo sapiens OX=9606 GN=MIEN1 PE=1 SV=1	Q9BRT3	17	49.14	49.14	49.14	94.83	3	3	3	3	10	10	0.0909091	1.6827	0.0183626	0.339886	183.626	3398.86	10.7354	198.709	12.3929	100	Confident
940	0	Related Proteins	A0A0C4DGJ4	Diphosphoinositol polyphosphate phosphohydrolase 2 (A0A0C4DGJ4_HUMAN)	A0A0C4DGJ4,F8VRL4,F8VRR0,Q9NZJ9	A0A0C4DGJ4_HUMAN Diphosphoinositol polyphosphate phosphohydrolase 2 OS=Homo sapiens OX=9606 GN=NUDT4 PE=1 SV=1,F8VRL4_HUMAN Diphosphoinositol polyphosphate phosphohydrolase 2 (Fragment) OS=Homo sapiens OX=9606 GN=NUDT4 PE=1 SV=1,F8VRR0_HUMAN Diphosphoinositol polyphosphate phosphohydrolase 2 (Fragment) OS=Homo sapiens OX=9606 GN=NUDT4 PE=1 SV=1,NUDT4_HUMAN Diphosphoinositol polyphosphate phosphoh…	F8VRL4,F8VRR0,Q9NZJ9	12	7.81	7.81	28.13	60.94	3	1	1	1	9	7	0.0897436	0.165914	0.0181272	0.0335129	181.272	335.129	10.5978	19.5928	14.2583	100	Doubtful
941	0	Single Protein	Q9H1E5	Thioredoxin-related transmembrane protein 4 (TMX4_HUMAN)	Q9H1E5	TMX4_HUMAN Thioredoxin-related transmembrane protein 4 OS=Homo sapiens OX=9606 GN=TMX4 PE=1 SV=1		20	4.3	4.3	7.74	68.48	3	1	3	1	9	8	0.0292887	0.0826367	0.00591599	0.0166917	59.1599	166.917	3.45869	9.75855	38.9277	100	Doubtful
942	0	Related Proteins	K7ERF1	Eukaryotic translation initiation factor 3 subunit K (K7ERF1_HUMAN)	K7ERF1,K7ES31,Q9UBQ5	K7ERF1_HUMAN Eukaryotic translation initiation factor 3 subunit K OS=Homo sapiens OX=9606 GN=EIF3K PE=1 SV=1,K7ES31_HUMAN Eukaryotic translation initiation factor 3 subunit K OS=Homo sapiens OX=9606 GN=EIF3K PE=1 SV=1,EIF3K_HUMAN Eukaryotic translation initiation factor 3 subunit K OS=Homo sapiens OX=9606 GN=EIF3K PE=1 SV=1	K7ES31,Q9UBQ5	19	5.73	5.73	20.83	71.88	3	1	2	1	9	7	0.0507246	0.145048	0.0102458	0.029298	102.458	292.98	5.99006	17.1286	22.081	100	Doubtful
943	0	Related Proteins	A0A087WUI8	Mannose-1-phosphate guanyltransferase alpha (A0A087WUI8_HUMAN)	A0A087WUI8,A0A804HID2,A0A804HJC3,A0A804HLB2,C9J255,C9JAH0,F8WD54,Q96IJ6	A0A087WUI8_HUMAN Mannose-1-phosphate guanyltransferase alpha OS=Homo sapiens OX=9606 GN=GMPPA PE=1 SV=1,A0A804HID2_HUMAN Mannose-1-phosphate guanyltransferase alpha (Fragment) OS=Homo sapiens OX=9606 GN=GMPPA PE=1 SV=1,A0A804HJC3_HUMAN Mannose-1-phosphate guanyltransferase alpha OS=Homo sapiens OX=9606 GN=GMPPA PE=1 SV=1,A0A804HLB2_HUMAN Mannose-1-phosphate guanyltransferase alpha OS=Homo sapiens…	A0A804HID2,A0A804HJC3,A0A804HLB2,C9J255,C9JAH0,F8WD54,Q96IJ6	2	4.51	4.51	12.03	57.39	3	1	3	1	8	6	0.0262009	0.0857111	0.00529228	0.0173127	52.9228	173.127	3.09405	10.1216	43.6414	100	Doubtful
944	0	Single Protein	P51970	NADH dehydrogenase [ubiquinone] 1 alpha subcomplex subunit 8 (NDUA8_HUMAN)	P51970	NDUA8_HUMAN NADH dehydrogenase [ubiquinone] 1 alpha subcomplex subunit 8 OS=Homo sapiens OX=9606 GN=NDUFA8 PE=1 SV=3		9	10.47	10.47	35.47	68.02	3	1	3	1	8	6	0.0512821	0.105295	0.0103584	0.0212684	103.584	212.684	6.05588	12.4343	20.0921	100	Doubtful
945	0	Single Protein	Q9BTM9	Ubiquitin-related modifier 1 (URM1_HUMAN)	Q9BTM9	URM1_HUMAN Ubiquitin-related modifier 1 OS=Homo sapiens OX=9606 GN=URM1 PE=1 SV=1		9	12.87	12.87	51.49	43.56	3	1	3	1	8	6	0.136364	0.333521	0.0275439	0.0673676	275.439	673.676	16.1031	39.3854	11.373	100	Doubtful
946	0	Related Proteins	C9JTM4	SEC14-like protein 2 (Fragment) (C9JTM4_HUMAN)	C9JTM4,F8WEE7,O76054,Q9UDX4	C9JTM4_HUMAN SEC14-like protein 2 (Fragment) OS=Homo sapiens OX=9606 GN=SEC14L2 PE=1 SV=1,F8WEE7_HUMAN SEC14-like protein 2 OS=Homo sapiens OX=9606 GN=SEC14L2 PE=1 SV=1,S14L2_HUMAN SEC14-like protein 2 OS=Homo sapiens OX=9606 GN=SEC14L2 PE=1 SV=1,S14L3_HUMAN SEC14-like protein 3 OS=Homo sapiens OX=9606 GN=SEC14L3 PE=1 SV=1	F8WEE7,O76054,Q9UDX4	22	17.6	17.6	17.6	62.4	2	2	2	2	33	29	0.371795	0.359356	0.0750984	0.072586	750.984	725.86	43.9051	42.4363	14.189	100	Confident
947	0	Related Proteins	A8MXQ1	Pituitary tumor-transforming gene 1 protein-interacting protein (A8MXQ1_HUMAN)	A8MXQ1,A8MZH8,P53801	A8MXQ1_HUMAN Pituitary tumor-transforming gene 1 protein-interacting protein OS=Homo sapiens OX=9606 GN=PTTG1IP PE=1 SV=1,A8MZH8_HUMAN Pituitary tumor-transforming gene 1 protein-interacting protein OS=Homo sapiens OX=9606 GN=PTTG1IP PE=1 SV=1,PTTG_HUMAN Pituitary tumor-transforming gene 1 protein-interacting protein OS=Homo sapiens OX=9606 GN=PTTG1IP PE=1 SV=1	A8MZH8,P53801	21	11.32	11.32	12.58	58.49	2	1	2	1	28	26	0.27957	0.0722672	0.05647	0.0145972	564.7	145.972	33.0143	8.53402	18.3193	100	Doubtful
948	0	Related Proteins	E9PM36	40S ribosomal protein S2 (E9PM36_HUMAN)	E9PM36,E9PMM9,E9PPT0,H0YEN5,I3L404,P15880	E9PM36_HUMAN 40S ribosomal protein S2 OS=Homo sapiens OX=9606 GN=RPS2 PE=1 SV=1,E9PMM9_HUMAN 40S ribosomal protein S2 (Fragment) OS=Homo sapiens OX=9606 GN=RPS2 PE=1 SV=1,E9PPT0_HUMAN 40S ribosomal protein S2 OS=Homo sapiens OX=9606 GN=RPS2 PE=1 SV=1,H0YEN5_HUMAN 40S ribosomal protein S2 (Fragment) OS=Homo sapiens OX=9606 GN=RPS2 PE=1 SV=1,I3L404_HUMAN 40S ribosomal protein S2 (Fragment) OS=Homo …	E9PMM9,E9PPT0,H0YEN5,I3L404,P15880	16	8.13	8.13	14.83	83.73	2	1	2	1	24	6	0.0342857	0.0680004	0.00692533	0.0137353	69.2533	137.353	4.04879	8.03015	21.5994	100	Doubtful
949	0	Single Protein	O43653	Prostate stem cell antigen (PSCA_HUMAN)	O43653	PSCA_HUMAN Prostate stem cell antigen OS=Homo sapiens OX=9606 GN=PSCA PE=1 SV=2		8	23.68	23.68	23.68	58.77	2	2	2	2	17	16	0.238806	0.930698	0.0482361	0.187991	482.361	1879.91	28.2005	109.906	11.9509	100	Confident
950	0	Related and Unrelated Proteins	E9PN17	ATP synthase subunit g, mitochondrial (E9PN17_HUMAN)	A0A3B3ITX4,E9PN17,O75964	A0A3B3ITX4_HUMAN Uncharacterized protein OS=Homo sapiens OX=9606 PE=3 SV=1,E9PN17_HUMAN ATP synthase subunit g, mitochondrial OS=Homo sapiens OX=9606 GN=ATP5MG PE=1 SV=1,ATP5L_HUMAN ATP synthase subunit g, mitochondrial OS=Homo sapiens OX=9606 GN=ATP5MG PE=1 SV=3	A0A3B3ITX4,O75964	11	28.95	28.95	28.95	85.53	2	2	2	2	15	15	0.230769	0.467799	0.0466128	0.0944902	466.128	944.902	27.2515	55.2423	8.44668	100	Confident
951	0	Related Proteins	Q5T123	SH3 domain-binding glutamic acid-rich-like protein 3 (Q5T123_HUMAN)	Q5T123,Q9H299	Q5T123_HUMAN SH3 domain-binding glutamic acid-rich-like protein 3 OS=Homo sapiens OX=9606 GN=SH3BGRL3 PE=1 SV=1,SH3L3_HUMAN SH3 domain-binding glutamic acid-rich-like protein 3 OS=Homo sapiens OX=9606 GN=SH3BGRL3 PE=1 SV=1	Q9H299	1	21.59	21.59	21.59	87.5	2	2	2	2	15	15	0.194805	0.467799	0.0393485	0.0944902	393.485	944.902	23.0045	55.2423	9.37476	100	Confident
952	0	Single Protein	Q9BPX5	Actin-related protein 2/3 complex subunit 5-like protein (ARP5L_HUMAN)	Q9BPX5	ARP5L_HUMAN Actin-related protein 2/3 complex subunit 5-like protein OS=Homo sapiens OX=9606 GN=ARPC5L PE=1 SV=1		9	16.34	16.34	16.34	86.93	2	2	2	2	14	13	0.0977444	0.245197	0.0197433	0.0495271	197.433	495.271	11.5426	28.9553	16.9308	100	Confident
953	0	Single Protein	Q8TDM5	Sperm acrosome membrane-associated protein 4 (SACA4_HUMAN)	Q8TDM5	SACA4_HUMAN Sperm acrosome membrane-associated protein 4 OS=Homo sapiens OX=9606 GN=SPACA4 PE=1 SV=1		19	21.77	21.77	21.77	61.29	2	2	2	2	14	14	0.184211	0.778279	0.0372085	0.157204	372.085	1572.04	21.7534	91.9068	12.9952	100	Confident
954	0	Related Proteins	A0A7I2V385	Eukaryotic translation initiation factor 4H (A0A7I2V385_HUMAN)	A0A7I2V385,A0A7I2V4E4,Q15056	A0A7I2V385_HUMAN Eukaryotic translation initiation factor 4H OS=Homo sapiens OX=9606 GN=EIF4H PE=1 SV=1,A0A7I2V4E4_HUMAN Eukaryotic translation initiation factor 4H OS=Homo sapiens OX=9606 GN=EIF4H PE=1 SV=1,IF4H_HUMAN Eukaryotic translation initiation factor 4H OS=Homo sapiens OX=9606 GN=EIF4H PE=1 SV=5	A0A7I2V4E4,Q15056	7	6.6	6.6	12.18	85.28	2	1	2	1	12	11	0.0654762	0.0797752	0.0132255	0.0161137	132.255	161.137	7.73206	9.42063	21.3514	100	Doubtful
955	0	Related Proteins	E9PMM9	40S ribosomal protein S2 (Fragment) (E9PMM9_HUMAN)	E9PM36,E9PMM9,E9PPT0,E9PQD7,I3L404,P15880	E9PM36_HUMAN 40S ribosomal protein S2 OS=Homo sapiens OX=9606 GN=RPS2 PE=1 SV=1,E9PMM9_HUMAN 40S ribosomal protein S2 (Fragment) OS=Homo sapiens OX=9606 GN=RPS2 PE=1 SV=1,E9PPT0_HUMAN 40S ribosomal protein S2 OS=Homo sapiens OX=9606 GN=RPS2 PE=1 SV=1,E9PQD7_HUMAN 40S ribosomal protein S2 OS=Homo sapiens OX=9606 GN=RPS2 PE=1 SV=1,I3L404_HUMAN 40S ribosomal protein S2 (Fragment) OS=Homo sapiens OX=…	E9PM36,E9PPT0,E9PQD7,I3L404,P15880	16	8.72	8.72	8.72	82.11	2	2	1	1	11	10	0.0558659	0.122018	0.0112843	0.0246464	112.843	246.464	6.59719	14.4091	22.9605	100	Confident
956	0	Related Proteins	E9PP21	Cysteine and glycine-rich protein 1 (E9PP21_HUMAN)	E9PP21,P21291	E9PP21_HUMAN Cysteine and glycine-rich protein 1 OS=Homo sapiens OX=9606 GN=CSRP1 PE=1 SV=1,CSRP1_HUMAN Cysteine and glycine-rich protein 1 OS=Homo sapiens OX=9606 GN=CSRP1 PE=1 SV=3	P21291	1	20	20	20	85.63	2	2	1	1	11	11	0.080292	0.211528	0.0162181	0.0427262	162.181	427.262	9.48166	24.9792	16.9291	100	Confident
957	0	Single Protein	P62857	40S ribosomal protein S28 (RS28_HUMAN)	P62857	RS28_HUMAN 40S ribosomal protein S28 OS=Homo sapiens OX=9606 GN=RPS28 PE=1 SV=1		19	17.39	17.39	49.28	81.16	2	1	2	1	11	10	0.178571	0.178769	0.0360694	0.0361093	360.694	361.093	21.0874	21.1107	7.8362	100	Doubtful
958	0	Single Protein	Q9BVM4	Gamma-glutamylaminecyclotransferase (GGACT_HUMAN)	Q9BVM4	GGACT_HUMAN Gamma-glutamylaminecyclotransferase OS=Homo sapiens OX=9606 GN=GGACT PE=1 SV=2		13	24.84	24.84	24.84	89.54	2	2	2	2	10	10	0.0729927	0.311134	0.0147437	0.0628456	147.437	628.456	8.61969	36.7417	17.3178	100	Confident
959	0	Related Proteins	E9PLL0	Multivesicular body subunit 12A (Fragment) (E9PLL0_HUMAN)	E9PLL0,E9PQA6,Q96EY5	E9PLL0_HUMAN Multivesicular body subunit 12A (Fragment) OS=Homo sapiens OX=9606 GN=MVB12A PE=1 SV=1,E9PQA6_HUMAN Multivesicular body subunit 12A OS=Homo sapiens OX=9606 GN=MVB12A PE=1 SV=1,MB12A_HUMAN Multivesicular body subunit 12A OS=Homo sapiens OX=9606 GN=MVB12A PE=1 SV=1	E9PQA6,Q96EY5	19	12.4	12.4	16.53	82.64	2	1	2	1	8	7	0.07	0.110336	0.0141392	0.0222867	141.392	222.867	8.26628	13.0296	12.9789	100	Doubtful
960	0	Single Protein	Q6UDR6	Kunitz-type protease inhibitor 4 (SPIT4_HUMAN)	Q6UDR6	SPIT4_HUMAN Kunitz-type protease inhibitor 4 OS=Homo sapiens OX=9606 GN=SPINT4 PE=3 SV=1		20	14.14	14.14	26.26	84.85	2	1	2	1	8	7	0.0833333	0.154782	0.0168324	0.0312642	168.324	312.642	9.84081	18.2782	11.4138	100	Doubtful
961	0	Related Proteins	A5D8V6	Vacuolar protein sorting-associated protein 37C (VP37C_HUMAN)	A5D8V6,F5H4Q5	VP37C_HUMAN Vacuolar protein sorting-associated protein 37C OS=Homo sapiens OX=9606 GN=VPS37C PE=1 SV=2,F5H4Q5_HUMAN Vacuolar protein sorting-associated protein 37C (Fragment) OS=Homo sapiens OX=9606 GN=VPS37C PE=1 SV=1	F5H4Q5	11	3.38	3.38	10.42	40	2	1	2	1	8	7	0.0492958	0.089023	0.0099572	0.0179816	99.572	179.816	5.82132	10.5127	38.6346	100	Doubtful
962	0	Related Proteins	O14602	Eukaryotic translation initiation factor 1A, Y-chromosomal (IF1AY_HUMAN)	O14602,P47813,X6RAC9	IF1AY_HUMAN Eukaryotic translation initiation factor 1A, Y-chromosomal OS=Homo sapiens OX=9606 GN=EIF1AY PE=1 SV=4,IF1AX_HUMAN Eukaryotic translation initiation factor 1A, X-chromosomal OS=Homo sapiens OX=9606 GN=EIF1AX PE=1 SV=2,X6RAC9_HUMAN Eukaryotic translation initiation factor 4C OS=Homo sapiens OX=9606 GN=EIF1AX PE=1 SV=1	P47813,X6RAC9	Y	9.72	9.72	13.89	81.94	2	1	2	1	7	6	0.0508475	0.089023	0.0102706	0.0179816	102.706	179.816	6.00456	10.5127	16.4323	100	Doubtful
963	0	Related Proteins	E9PMR4	Tetraspanin (E9PMR4_HUMAN)	E9PMR4,K4DIA7,P48509	E9PMR4_HUMAN Tetraspanin OS=Homo sapiens OX=9606 GN=CD151 PE=1 SV=1,K4DIA7_HUMAN Tetraspanin (Fragment) OS=Homo sapiens OX=9606 GN=CD151 PE=1 SV=1,CD151_HUMAN CD151 antigen OS=Homo sapiens OX=9606 GN=CD151 PE=1 SV=3	K4DIA7,P48509	11	3.98	3.98	7.57	51.39	2	1	2	1	7	6	0.0465116	0.105295	0.00939483	0.0212684	93.9483	212.684	5.49254	12.4343	28.0482	100	Doubtful
964	0	Related Proteins	A0A0C4DFM0	Maleylacetoacetate isomerase (A0A0C4DFM0_HUMAN)	A0A0C4DFM0,G3V267,G3V4T6,G3V5T0,H0YJN8,O43708	A0A0C4DFM0_HUMAN Maleylacetoacetate isomerase OS=Homo sapiens OX=9606 GN=GSTZ1 PE=1 SV=1,G3V267_HUMAN Maleylacetoacetate isomerase OS=Homo sapiens OX=9606 GN=GSTZ1 PE=1 SV=1,G3V4T6_HUMAN Maleylacetoacetate isomerase OS=Homo sapiens OX=9606 GN=GSTZ1 PE=1 SV=1,G3V5T0_HUMAN Maleylacetoacetate isomerase OS=Homo sapiens OX=9606 GN=GSTZ1 PE=1 SV=1,H0YJN8_HUMAN Maleylacetoacetate isomerase (Fragment) OS…	G3V267,G3V4T6,G3V5T0,H0YJN8,O43708	14	9.26	9.26	9.26	65.74	1	1	1	1	12	12	0.084507	0.115884	0.0170695	0.0234073	170.695	234.073	9.97941	13.6847	24.0986	100	Doubtful
965	0	Related Proteins	F5H6U7	Vesicle transport protein GOT1B (F5H6U7_HUMAN)	F5H6U7,G3V1U5,Q9Y3E0	F5H6U7_HUMAN Vesicle transport protein GOT1B OS=Homo sapiens OX=9606 GN=GOLT1B PE=1 SV=1,G3V1U5_HUMAN Golgi transport 1 homolog B (S. cerevisiae), isoform CRA_c OS=Homo sapiens OX=9606 GN=GOLT1B PE=1 SV=1,GOT1B_HUMAN Vesicle transport protein GOT1B OS=Homo sapiens OX=9606 GN=GOLT1B PE=1 SV=1	G3V1U5,Q9Y3E0	12	10.94	10.94	10.94	66.41	1	1	1	1	10	10	0.117647	0.211528	0.0237634	0.0427262	237.634	427.262	13.8929	24.9792	14.2979	100	Doubtful
966	0	Unrelated Proteins	E5RI56	Skp1_POZ domain-containing protein (Fragment) (E5RI56_HUMAN)	E5RI56,P67775	E5RI56_HUMAN Skp1_POZ domain-containing protein (Fragment) OS=Homo sapiens OX=9606 PE=1 SV=1,PP2AA_HUMAN Serine/threonine-protein phosphatase 2A catalytic subunit alpha isoform OS=Homo sapiens OX=9606 GN=PPP2CA PE=1 SV=1	P67775		14.29	14.29	14.29	90.11	1	1	1	1	9	9	0.109756	0.258925	0.0221695	0.0523	221.695	523	12.9611	30.5764	10.2641	100	Doubtful
967	0	Related Proteins	D6R909	Guanine nucleotide-binding protein subunit beta-2-like 1 (D6R909_HUMAN)	D6R909,D6RAC2,D6RAU2,D6RBD0,D6RDI0,D6REE5,D6RFZ9,D6RGK8,D6RHH4,D6RHJ5,E9PD14,J3KPE3,P63244	D6R909_HUMAN Guanine nucleotide-binding protein subunit beta-2-like 1 OS=Homo sapiens OX=9606 GN=RACK1 PE=1 SV=1,D6RAC2_HUMAN Guanine nucleotide-binding protein subunit beta-2-like 1 OS=Homo sapiens OX=9606 GN=RACK1 PE=1 SV=1,D6RAU2_HUMAN Guanine nucleotide-binding protein subunit beta-2-like 1 OS=Homo sapiens OX=9606 GN=RACK1 PE=1 SV=1,D6RBD0_HUMAN Guanine nucleotide-binding protein subunit beta…	D6RAC2,D6RAU2,D6RBD0,D6RDI0,D6REE5,D6RFZ9,D6RGK8,D6RHH4,D6RHJ5,E9PD14,J3KPE3,P63244	5	20.69	20.69	20.69	92.24	1	1	1	1	9	7	0.0654206	0.258925	0.0132142	0.0523	132.142	523	7.7255	30.5764	12.9043	100	Doubtful
968	0	Related Proteins	C9K025	60S ribosomal protein L35a (Fragment) (C9K025_HUMAN)	C9K025,F8WB72,F8WBS5,P18077	C9K025_HUMAN 60S ribosomal protein L35a (Fragment) OS=Homo sapiens OX=9606 GN=RPL35A PE=1 SV=1,F8WB72_HUMAN 60S ribosomal protein L35a OS=Homo sapiens OX=9606 GN=RPL35A PE=1 SV=1,F8WBS5_HUMAN 60S ribosomal protein L35a OS=Homo sapiens OX=9606 GN=RPL35A PE=1 SV=1,RL35A_HUMAN 60S ribosomal protein L35a OS=Homo sapiens OX=9606 GN=RPL35A PE=1 SV=2	F8WB72,F8WBS5,P18077	3	9.57	9.57	9.57	79.79	1	1	1	1	8	8	0.106667	0.122018	0.0215455	0.0246464	215.455	246.464	12.5962	14.4091	10.6387	100	Doubtful
969	0	Related Proteins	H0YNX7	GTP cyclohydrolase 1 feedback regulatory protein (H0YNX7_HUMAN)	H0YNX7,P30047	H0YNX7_HUMAN GTP cyclohydrolase 1 feedback regulatory protein OS=Homo sapiens OX=9606 GN=GCHFR PE=1 SV=1,GFRP_HUMAN GTP cyclohydrolase 1 feedback regulatory protein OS=Homo sapiens OX=9606 GN=GCHFR PE=1 SV=3	P30047	15	23.88	23.88	23.88	86.57	1	1	1	1	8	8	0.137931	0.258925	0.0278605	0.0523	278.605	523	16.2882	30.5764	7.76189	100	Doubtful
970	0	Related Proteins	F8WF34	Isoamyl acetate-hydrolyzing esterase 1 homolog (F8WF34_HUMAN)	F8WF34,Q2TAA2	F8WF34_HUMAN Isoamyl acetate-hydrolyzing esterase 1 homolog OS=Homo sapiens OX=9606 GN=IAH1 PE=1 SV=1,IAH1_HUMAN Isoamyl acetate-hydrolyzing esterase 1 homolog OS=Homo sapiens OX=9606 GN=IAH1 PE=1 SV=1	Q2TAA2	2	40	40	40	95	1	1	1	1	8	8	0.210526	1.15443	0.042524	0.233183	425.24	2331.83	24.861	136.327	4.17513	100	Doubtful
971	0	Single Protein	O00483	Cytochrome c oxidase subunit NDUFA4 (NDUA4_HUMAN)	O00483	NDUA4_HUMAN Cytochrome c oxidase subunit NDUFA4 OS=Homo sapiens OX=9606 GN=NDUFA4 PE=1 SV=1		7	14.81	14.81	14.81	87.65	1	1	1	1	7	7	0.0985915	0.232847	0.0199144	0.0470324	199.144	470.324	11.6426	27.4968	9.36391	100	Doubtful
972	0	Related Proteins	A0A494C017	Myeloid-associated differentiation marker (Fragment) (A0A494C017_HUMAN)	A0A494C017,A0A499FIY8,C9JC07,C9JJV6,C9JZL8,Q96S97	A0A494C017_HUMAN Myeloid-associated differentiation marker (Fragment) OS=Homo sapiens OX=9606 GN=MYADM PE=1 SV=1,A0A499FIY8_HUMAN Myeloid-associated differentiation marker (Fragment) OS=Homo sapiens OX=9606 GN=MYADM PE=1 SV=1,C9JC07_HUMAN Myeloid-associated differentiation marker (Fragment) OS=Homo sapiens OX=9606 GN=MYADM PE=1 SV=1,C9JJV6_HUMAN Myeloid-associated differentiation marker (Fragment…	A0A499FIY8,C9JC07,C9JJV6,C9JZL8,Q96S97	19	8.2	8.2	8.2	53.28	1	1	1	1	6	6	0.0923077	0.467799	0.0186451	0.0944902	186.451	944.902	10.9006	55.2423	13.1447	100	Doubtful
973	0	Related Proteins	A0A087X1G7	Selenoprotein F (A0A087X1G7_HUMAN)	A0A087X1G7,A0A3B3IT39,O60613	A0A087X1G7_HUMAN Selenoprotein F OS=Homo sapiens OX=9606 GN=SELENOF PE=1 SV=1,A0A3B3IT39_HUMAN Selenoprotein F OS=Homo sapiens OX=9606 GN=SELENOF PE=1 SV=1,SEP15_HUMAN Selenoprotein F OS=Homo sapiens OX=9606 GN=SELENOF PE=1 SV=4	A0A3B3IT39,O60613	1	5.49	5.49	5.49	90.24	1	1	1	1	6	6	0.0405405	0.145048	0.00818874	0.029298	81.8874	292.98	4.78742	17.1286	17.9301	100	Doubtful
974	0	Related Proteins	A0A140TA61	Carboxylic ester hydrolase (A0A140TA61_HUMAN)	A0A140TA61,A0A140TA72,A0A140TA75,A0A140TA78,F5H0J7,I3NI11,Q6NT32	A0A140TA61_HUMAN Carboxylic ester hydrolase OS=Homo sapiens OX=9606 GN=CES5A PE=1 SV=1,A0A140TA72_HUMAN Carboxylic ester hydrolase OS=Homo sapiens OX=9606 GN=CES5A PE=1 SV=1,A0A140TA75_HUMAN Carboxylic ester hydrolase OS=Homo sapiens OX=9606 GN=CES5A PE=1 SV=1,A0A140TA78_HUMAN Carboxylic ester hydrolase OS=Homo sapiens OX=9606 GN=CES5A PE=1 SV=1,F5H0J7_HUMAN Carboxylesterase 5A (Fragment) OS=Homo…	A0A140TA72,A0A140TA75,A0A140TA78,F5H0J7,I3NI11,Q6NT32	16	2.26	2.26	2.26	74.43	1	1	1	1	6	6	0.0140187	0.0550081	0.00283162	0.011111	28.3162	111.11	1.65546	6.4959	63.8997	100	Doubtful
975	0	Related Proteins	C9J4Z3	60S ribosomal protein L37a (C9J4Z3_HUMAN)	C9J4Z3,P61513	C9J4Z3_HUMAN 60S ribosomal protein L37a OS=Homo sapiens OX=9606 GN=RPL37A PE=1 SV=1,RL37A_HUMAN 60S ribosomal protein L37a OS=Homo sapiens OX=9606 GN=RPL37A PE=1 SV=2	P61513	2	26.47	26.47	26.47	79.41	1	1	1	1	6	6	0.111111	0.165914	0.0224432	0.0335129	224.432	335.129	13.1211	19.5928	7.61894	100	Doubtful
976	0	Single Protein	P05386	60S acidic ribosomal protein P1 (RLA1_HUMAN)	P05386	RLA1_HUMAN 60S acidic ribosomal protein P1 OS=Homo sapiens OX=9606 GN=RPLP1 PE=1 SV=1		15	14.04	14.04	14.04	57.02	1	1	1	1	6	6	0.0923077	0.333521	0.0186451	0.0673676	186.451	673.676	10.9006	39.3854	11.5067	100	Doubtful
977	0	Single Protein	P01023	Alpha-2-macroglobulin (A2MG_HUMAN)	P01023	A2MG_HUMAN Alpha-2-macroglobulin OS=Homo sapiens OX=9606 GN=A2M PE=1 SV=3		12	17.64	17.64	43.55	70.96	48	14	38	12	116	49	0.0439771	0.29155	0.00888287	0.0588898	88.8287	588.898	5.19324	34.429	163.188	100	Confident
978	0	Single Protein	Q8TDY3	Actin-related protein T2 (ACTT2_HUMAN)	Q8TDY3	ACTT2_HUMAN Actin-related protein T2 OS=Homo sapiens OX=9606 GN=ACTRT2 PE=2 SV=2		1	36.6	36.6	50.93	64.72	18	11	18	11	55	40	0.159836	1.10634	0.0322851	0.223469	322.851	2234.69	18.875	130.648	41.6752	100	Confident
979	0	Single Protein	P28482	Mitogen-activated protein kinase 1 (MK01_HUMAN)	P28482	MK01_HUMAN Mitogen-activated protein kinase 1 OS=Homo sapiens OX=9606 GN=MAPK1 PE=1 SV=3		22	63.89	63.89	82.78	88.89	32	15	21	10	97	71	0.21875	1.32195	0.0441851	0.26702	441.851	2670.2	25.8321	156.109	41.3632	100	Confident
980	0	Single Protein	Q96C24	Synaptotagmin-like protein 4 (SYTL4_HUMAN)	Q96C24	SYTL4_HUMAN Synaptotagmin-like protein 4 OS=Homo sapiens OX=9606 GN=SYTL4 PE=1 SV=2		X	18.33	18.33	31.74	79.43	21	9	21	9	41	28	0.0469043	0.213702	0.00947415	0.0431655	94.7415	431.655	5.53892	25.236	75.9758	100	Confident
981	0	Single Protein	Q7KZF4	Staphylococcal nuclease domain-containing protein 1 (SND1_HUMAN)	Q7KZF4	SND1_HUMAN Staphylococcal nuclease domain-containing protein 1 OS=Homo sapiens OX=9606 GN=SND1 PE=1 SV=1		7	13.74	13.74	42.09	80.55	32	8	25	5	57	17	0.0231924	0.168952	0.0046846	0.0341264	46.846	341.264	2.73878	19.9515	101.934	100	Confident
982	0	Single Protein	Q6URK8	Testis, prostate and placenta-expressed protein (TEPP_HUMAN)	Q6URK8	TEPP_HUMAN Testis, prostate and placenta-expressed protein OS=Homo sapiens OX=9606 GN=TEPP PE=2 SV=3		16	24.72	24.72	38.01	90.04	11	7	11	7	36	28	0.114754	0.778279	0.023179	0.157204	231.79	1572.04	13.5513	91.9068	30.6976	100	Confident
983	0	Single Protein	Q92896	Golgi apparatus protein 1 (GSLG1_HUMAN)	Q92896	GSLG1_HUMAN Golgi apparatus protein 1 OS=Homo sapiens OX=9606 GN=GLG1 PE=1 SV=2		16	24.51	24.51	54.37	74.81	76	21	31	5	229	120	0.133787	0.342916	0.0270235	0.0692652	270.235	692.652	15.7989	40.4948	134.464	100	Confident
984	0	Single Protein	Q96KX0	Lysozyme-like protein 4 (LYZL4_HUMAN)	Q96KX0	LYZL4_HUMAN Lysozyme-like protein 4 OS=Homo sapiens OX=9606 GN=LYZL4 PE=2 SV=1		3	40.41	40.41	48.63	88.36	7	6	7	6	29	24	0.186047	1.15443	0.0375793	0.233183	375.793	2331.83	21.9702	136.327	16.422	100	Confident
985	0	Single Protein	P26639	Threonine--tRNA ligase 1, cytoplasmic (SYTC_HUMAN)	P26639	SYTC_HUMAN Threonine--tRNA ligase 1, cytoplasmic OS=Homo sapiens OX=9606 GN=TARS1 PE=1 SV=3		5	18.53	18.53	51.04	81.6	36	9	27	6	81	29	0.0423729	0.243761	0.00855885	0.0492369	85.5885	492.369	5.0038	28.7856	83.3819	100	Confident
986	0	Single Protein	Q8WW24	Tektin-4 (TEKT4_HUMAN)	Q8WW24	TEKT4_HUMAN Tektin-4 OS=Homo sapiens OX=9606 GN=TEKT4 PE=1 SV=1		2	16.55	16.55	42.99	86.67	14	6	14	6	29	18	0.0450928	0.263848	0.00910825	0.0532944	91.0825	532.944	5.325	31.1578	50.6172	100	Confident
987	0	Single Protein	P35573	Glycogen debranching enzyme (GDE_HUMAN)	P35573	GDE_HUMAN Glycogen debranching enzyme OS=Homo sapiens OX=9606 GN=AGL PE=1 SV=3		1	4.5	4.5	41.64	82.7	52	5	52	5	117	16	0.0102605	0.0741277	0.0020725	0.014973	20.725	149.73	1.21165	8.75371	174.652	100	Confident
988	0	Single Protein	Q9NYU2	UDP-glucose:glycoprotein glucosyltransferase 1 (UGGG1_HUMAN)	Q9NYU2	UGGG1_HUMAN UDP-glucose:glycoprotein glucosyltransferase 1 OS=Homo sapiens OX=9606 GN=UGGT1 PE=1 SV=3		2	7.52	7.52	45.14	75.76	54	6	49	6	102	12	0.0101868	0.0857111	0.00205761	0.0173127	20.5761	173.127	1.20295	10.1216	177.078	100	Confident
989	0	Single Protein	Q14997	Proteasome activator complex subunit 4 (PSME4_HUMAN)	Q14997	PSME4_HUMAN Proteasome activator complex subunit 4 OS=Homo sapiens OX=9606 GN=PSME4 PE=1 SV=2		2	5.7	5.7	49.59	75.8	71	7	51	4	157	20	0.0128848	0.086632	0.00260258	0.0174987	26.0258	174.987	1.52156	10.2303	211.199	100	Confident
990	0	Single Protein	O75489	NADH dehydrogenase [ubiquinone] iron-sulfur protein 3, mitochondrial (NDUS3_HUMAN)	O75489	NDUS3_HUMAN NADH dehydrogenase [ubiquinone] iron-sulfur protein 3, mitochondrial OS=Homo sapiens OX=9606 GN=NDUFS3 PE=1 SV=1		11	25.38	25.38	45.08	88.64	10	5	8	5	21	17	0.0598291	0.449741	0.0120848	0.0908426	120.848	908.426	7.0652	53.1097	30.2227	100	Confident
991	0	Related Proteins	E5RIA4	Aspartyl aminopeptidase (E5RIA4_HUMAN)	E5RIA4,E7EMB6,E7ETB3,Q9ULA0	E5RIA4_HUMAN Aspartyl aminopeptidase OS=Homo sapiens OX=9606 GN=DNPEP PE=1 SV=1,E7EMB6_HUMAN Aspartyl aminopeptidase OS=Homo sapiens OX=9606 GN=DNPEP PE=1 SV=2,E7ETB3_HUMAN Aspartyl aminopeptidase OS=Homo sapiens OX=9606 GN=DNPEP PE=1 SV=2,DNPEP_HUMAN Aspartyl aminopeptidase OS=Homo sapiens OX=9606 GN=DNPEP PE=1 SV=2	E7EMB6,E7ETB3,Q9ULA0	2	28.87	28.87	45.86	77.28	17	9	9	6	48	36	0.0906593	0.569106	0.0183122	0.114953	183.122	1149.53	10.7059	67.2055	51.9657	100	Confident
992	0	Single Protein	P29803	Pyruvate dehydrogenase E1 component subunit alpha, testis-specific form, mitochondrial (ODPAT_HUMAN)	P29803	ODPAT_HUMAN Pyruvate dehydrogenase E1 component subunit alpha, testis-specific form, mitochondrial OS=Homo sapiens OX=9606 GN=PDHA2 PE=1 SV=1		4	17.27	17.27	43.56	62.89	14	6	10	5	40	26	0.0942623	0.304321	0.0190399	0.0614695	190.399	614.695	11.1314	35.9372	42.9055	100	Confident
993	0	Single Protein	O75882	Attractin (ATRN_HUMAN)	O75882	ATRN_HUMAN Attractin OS=Homo sapiens OX=9606 GN=ATRN PE=1 SV=2		20	3.99	3.29	16.86	64.73	20	5	20	5	44	16	0.0151351	0.0972929	0.00305713	0.0196521	30.5713	196.521	1.7873	11.4893	158.432	100	Confident
994	0	Single Protein	Q16854	Deoxyguanosine kinase, mitochondrial (DGUOK_HUMAN)	Q16854	DGUOK_HUMAN Deoxyguanosine kinase, mitochondrial OS=Homo sapiens OX=9606 GN=DGUOK PE=1 SV=2		2	35.02	35.02	42.24	88.45	9	6	9	6	29	25	0.0979592	0.519911	0.0197867	0.105016	197.867	1050.16	11.568	61.3961	32.0356	100	Confident
995	0	Single Protein	Q07654	Trefoil factor 3 (TFF3_HUMAN)	Q07654	TFF3_HUMAN Trefoil factor 3 OS=Homo sapiens OX=9606 GN=TFF3 PE=1 SV=3		21	38.75	38.75	38.75	52.5	6	6	6	6	26	25	0.595238	6.19686	0.120231	1.2517	1202.31	12517	70.2915	731.785	8.63508	100	Confident
996	0	Related Proteins	F8VXU5	Vacuolar protein sorting-associated protein 29 (F8VXU5_HUMAN)	F8VXU5,Q9UBQ0	F8VXU5_HUMAN Vacuolar protein sorting-associated protein 29 OS=Homo sapiens OX=9606 GN=VPS29 PE=1 SV=1,VPS29_HUMAN Vacuolar protein sorting-associated protein 29 OS=Homo sapiens OX=9606 GN=VPS29 PE=1 SV=1	Q9UBQ0	12	33.64	33.64	43.93	68.69	8	5	7	5	25	19	0.122449	0.649648	0.0247333	0.131222	247.333	1312.22	14.46	76.7168	23.9646	100	Confident
997	0	Single Protein	Q9H3U7	SPARC-related modular calcium-binding protein 2 (SMOC2_HUMAN)	Q9H3U7	SMOC2_HUMAN SPARC-related modular calcium-binding protein 2 OS=Homo sapiens OX=9606 GN=SMOC2 PE=1 SV=2		6	17.49	17.49	27.35	66.37	10	6	8	5	38	32	0.10473	0.245197	0.0211542	0.0495271	211.542	495.271	12.3675	28.9553	49.6425	100	Confident
998	0	Single Protein	Q13200	26S proteasome non-ATPase regulatory subunit 2 (PSMD2_HUMAN)	Q13200	PSMD2_HUMAN 26S proteasome non-ATPase regulatory subunit 2 OS=Homo sapiens OX=9606 GN=PSMD2 PE=1 SV=3		3	16.3	16.3	43.17	79.3	31	10	17	5	75	41	0.0513889	0.299081	0.01038	0.0604111	103.8	604.111	6.0685	35.3184	100.136	100	Confident
999	0	Single Protein	Q9NQX4	Unconventional myosin-Vc (MYO5C_HUMAN)	Q9NQX4	MYO5C_HUMAN Unconventional myosin-Vc OS=Homo sapiens OX=9606 GN=MYO5C PE=1 SV=2		15	3.33	3.33	42.42	80.54	70	3	66	2	206	9	0.00498931	0.0292005	0.00100778	0.00589818	10.0778	58.9818	0.589186	3.44828	202.682	100	Confident
1000	0	Single Protein	O43854	EGF-like repeat and discoidin I-like domain-containing protein 3 (EDIL3_HUMAN)	O43854	EDIL3_HUMAN EGF-like repeat and discoidin I-like domain-containing protein 3 OS=Homo sapiens OX=9606 GN=EDIL3 PE=1 SV=1		5	20.63	20.63	39.38	74.17	10	5	10	5	20	13	0.0308989	0.247825	0.00624123	0.050058	62.4123	500.58	3.64884	29.2656	53.73	100	Confident
1001	0	Single Protein	Q9NZM1	Myoferlin (MYOF_HUMAN)	Q9NZM1	MYOF_HUMAN Myoferlin OS=Homo sapiens OX=9606 GN=MYOF PE=1 SV=1		10	3.4	3.4	33.09	78.75	61	5	30	4	86	15	0.00800986	0.0473222	0.0016179	0.00955856	16.179	95.5856	0.945882	5.58827	234.561	100	Confident
1002	0	Single Protein	Q9Y2Z0	Protein SGT1 homolog (SGT1_HUMAN)	Q9Y2Z0	SGT1_HUMAN Protein SGT1 homolog OS=Homo sapiens OX=9606 GN=SUGT1 PE=1 SV=3		13	16.99	16.99	30.96	79.18	10	4	10	4	33	20	0.0588235	0.245197	0.0118817	0.0495271	118.817	495.271	6.94645	28.9553	40.9985	100	Confident
1003	0	Single Protein	Q9UL25	Ras-related protein Rab-21 (RAB21_HUMAN)	Q9UL25	RAB21_HUMAN Ras-related protein Rab-21 OS=Homo sapiens OX=9606 GN=RAB21 PE=1 SV=3		12	20	20	43.11	87.11	11	5	10	4	40	28	0.142857	0.467799	0.0288555	0.0944902	288.555	944.902	16.87	55.2423	24.3323	100	Confident
1004	0	Related Proteins	H0YMG7	Retinal dehydrogenase 2 (H0YMG7_HUMAN)	H0YMG7,O94788	H0YMG7_HUMAN Retinal dehydrogenase 2 OS=Homo sapiens OX=9606 GN=ALDH1A2 PE=1 SV=1,AL1A2_HUMAN Retinal dehydrogenase 2 OS=Homo sapiens OX=9606 GN=ALDH1A2 PE=1 SV=3	O94788	15	16.77	16.77	38.04	63.8	14	6	12	4	33	23	0.0464744	0.29155	0.0093873	0.0588898	93.873	588.898	5.48814	34.429	53.7284	100	Confident
1005	0	Single Protein	Q9NQE9	Adenosine 5'-monophosphoramidase HINT3 (HINT3_HUMAN)	Q9NQE9	HINT3_HUMAN Adenosine 5'-monophosphoramidase HINT3 OS=Homo sapiens OX=9606 GN=HINT3 PE=1 SV=1		6	35.16	35.16	54.4	90.11	9	4	9	4	18	13	0.0670732	0.623777	0.013548	0.125996	135.48	1259.96	7.92065	73.6616	20.3481	100	Confident
1006	0	Related Proteins	A0A7I2V2Q8	Cathepsin C (A0A7I2V2Q8_HUMAN)	A0A7I2V2Q8,A0A7I2V466,A0A7I2V6E3,A0A7I2YQT5,P53634	A0A7I2V2Q8_HUMAN Cathepsin C OS=Homo sapiens OX=9606 GN=CTSC PE=1 SV=1,A0A7I2V466_HUMAN Cathepsin C OS=Homo sapiens OX=9606 GN=CTSC PE=1 SV=1,A0A7I2V6E3_HUMAN Cathepsin C OS=Homo sapiens OX=9606 GN=CTSC PE=1 SV=1,A0A7I2YQT5_HUMAN Dipeptidyl peptidase 1 OS=Homo sapiens OX=9606 GN=CTSC PE=1 SV=1,CATC_HUMAN Dipeptidyl peptidase 1 OS=Homo sapiens OX=9606 GN=CTSC PE=1 SV=2	A0A7I2V466,A0A7I2V6E3,A0A7I2YQT5,P53634	11	28.76	28.76	35.18	84.29	11	7	7	4	36	32	0.0787402	0.481603	0.0159046	0.0972783	159.046	972.783	9.2984	56.8723	50.7128	100	Confident
1007	0	Single Protein	Q9BRF8	Serine/threonine-protein phosphatase CPPED1 (CPPED_HUMAN)	Q9BRF8	CPPED_HUMAN Serine/threonine-protein phosphatase CPPED1 OS=Homo sapiens OX=9606 GN=CPPED1 PE=1 SV=3		16	24.84	24.84	28.34	89.49	5	4	5	4	14	12	0.0427046	0.311134	0.00862586	0.0628456	86.2586	628.456	5.04298	36.7417	35.5259	100	Confident
1008	0	Single Protein	P08240	Signal recognition particle receptor subunit alpha (SRPRA_HUMAN)	P08240	SRPRA_HUMAN Signal recognition particle receptor subunit alpha OS=Homo sapiens OX=9606 GN=SRPRA PE=1 SV=2		11	4.86	4.86	28.68	82.13	16	3	16	3	23	11	0.0152672	0.0857111	0.0030838	0.0173127	30.838	173.127	1.8029	10.1216	69.7672	100	Confident
1009	0	Single Protein	P09382	Galectin-1 (LEG1_HUMAN)	P09382	LEG1_HUMAN Galectin-1 OS=Homo sapiens OX=9606 GN=LGALS1 PE=1 SV=2		22	59.26	59.26	65.19	91.11	6	5	6	5	16	16	0.113821	1.42446	0.0229906	0.287725	229.906	2877.25	13.4411	168.214	14.7062	100	Confident
1010	0	Related Proteins	A0A7P0Z4C3	Dynactin subunit 1 (A0A7P0Z4C3_HUMAN)	A0A7P0Z4C3,A0A804CDA6,E7EX90,Q14203	A0A7P0Z4C3_HUMAN Dynactin subunit 1 OS=Homo sapiens OX=9606 GN=DCTN1 PE=1 SV=1,A0A804CDA6_HUMAN Dynactin subunit 1 OS=Homo sapiens OX=9606 GN=DCTN1 PE=1 SV=1,E7EX90_HUMAN Dynactin subunit 1 OS=Homo sapiens OX=9606 GN=DCTN1 PE=1 SV=1,DCTN1_HUMAN Dynactin subunit 1 OS=Homo sapiens OX=9606 GN=DCTN1 PE=1 SV=3	A0A804CDA6,E7EX90,Q14203	2	10.55	10.55	43.3	76.76	39	8	15	5	69	13	0.0123967	0.122831	0.00250399	0.0248105	25.0399	248.105	1.46392	14.5051	139.678	100	Confident
1011	0	Single Protein	P20160	Azurocidin (CAP7_HUMAN)	P20160	CAP7_HUMAN Azurocidin OS=Homo sapiens OX=9606 GN=AZU1 PE=1 SV=3		19	20.32	20.32	37.05	78.88	7	4	7	4	11	7	0.0353535	0.467799	0.00714102	0.0944902	71.4102	944.902	4.17489	55.2423	26.8687	100	Confident
1012	0	Single Protein	P31944	Caspase-14 (CASPE_HUMAN)	P31944	CASPE_HUMAN Caspase-14 OS=Homo sapiens OX=9606 GN=CASP14 PE=1 SV=2		19	19.83	19.83	33.88	86.36	6	4	6	4	13	9	0.0430622	0.311134	0.00869808	0.0628456	86.9808	628.456	5.0852	36.7417	27.662	100	Confident
1013	0	Single Protein	Q9Y2Q0	Phospholipid-transporting ATPase IA (AT8A1_HUMAN)	Q9Y2Q0	AT8A1_HUMAN Phospholipid-transporting ATPase IA OS=Homo sapiens OX=9606 GN=ATP8A1 PE=1 SV=1		4	3.18	3.18	15.29	67.53	16	3	16	3	21	6	0.00763359	0.0613584	0.0015419	0.0123937	15.419	123.937	0.901448	7.2458	131.285	100	Confident
1014	0	Single Protein	O43681	ATPase GET3 (GET3_HUMAN)	O43681	GET3_HUMAN ATPase GET3 OS=Homo sapiens OX=9606 GN=GET3 PE=1 SV=2		19	16.09	16.09	33.62	71.84	9	4	9	4	25	19	0.072	0.333521	0.0145432	0.0673676	145.432	673.676	8.50246	39.3854	38.7674	100	Confident
1015	0	Single Protein	Q86UD1	Out at first protein homolog (OAF_HUMAN)	Q86UD1	OAF_HUMAN Out at first protein homolog OS=Homo sapiens OX=9606 GN=OAF PE=2 SV=1		11	37.73	37.73	69.23	65.57	12	6	5	4	51	39	0.217877	0.610262	0.0440087	0.123266	440.087	1232.66	25.729	72.0657	30.6686	100	Confident
1016	0	Single Protein	Q92523	Carnitine O-palmitoyltransferase 1, muscle isoform (CPT1B_HUMAN)	Q92523	CPT1B_HUMAN Carnitine O-palmitoyltransferase 1, muscle isoform OS=Homo sapiens OX=9606 GN=CPT1B PE=1 SV=2		22	9.33	9.33	33.55	72.28	20	5	18	5	66	17	0.0286738	0.148791	0.00579179	0.0300541	57.9179	300.541	3.38608	17.5707	87.7444	100	Confident
1017	0	Single Protein	Q9ULC3	Ras-related protein Rab-23 (RAB23_HUMAN)	Q9ULC3	RAB23_HUMAN Ras-related protein Rab-23 OS=Homo sapiens OX=9606 GN=RAB23 PE=1 SV=1		6	24.89	24.89	31.65	73.84	5	4	5	4	15	15	0.08	0.321941	0.0161591	0.0650285	161.591	650.285	9.44718	38.0179	26.6425	100	Confident
1018	0	Single Protein	P98160	Basement membrane-specific heparan sulfate proteoglycan core protein (PGBM_HUMAN)	P98160	PGBM_HUMAN Basement membrane-specific heparan sulfate proteoglycan core protein OS=Homo sapiens OX=9606 GN=HSPG2 PE=1 SV=4		1	0.66	0.66	17.76	56.93	60	2	60	2	101	2	0.0008	0.015469	0.000161591	0.00312456	1.61591	31.2456	0.0944718	1.82673	468.532	100	Confident
1019	0	Single Protein	P56597	Nucleoside diphosphate kinase homolog 5 (NDK5_HUMAN)	P56597	NDK5_HUMAN Nucleoside diphosphate kinase homolog 5 OS=Homo sapiens OX=9606 GN=NME5 PE=1 SV=1		5	32.55	32.55	46.7	90.57	6	4	6	4	17	13	0.0625	0.550516	0.0126243	0.111198	126.243	1111.98	7.38061	65.0102	24.2206	100	Confident
1020	0	Related Proteins	A0A087X020	Ribosome maturation protein SBDS (A0A087X020_HUMAN)	A0A087X020,Q9Y3A5	A0A087X020_HUMAN Ribosome maturation protein SBDS OS=Homo sapiens OX=9606 GN=SBDS PE=1 SV=1,SBDS_HUMAN Ribosome maturation protein SBDS OS=Homo sapiens OX=9606 GN=SBDS PE=1 SV=4	Q9Y3A5	7	28	28	46	82.4	11	5	10	4	33	26	0.11165	0.29155	0.0225522	0.0588898	225.522	588.898	13.1848	34.429	28.8463	100	Confident
1021	0	Single Protein	Q9NPC4	Lactosylceramide 4-alpha-galactosyltransferase (A4GAT_HUMAN)	Q9NPC4	A4GAT_HUMAN Lactosylceramide 4-alpha-galactosyltransferase OS=Homo sapiens OX=9606 GN=A4GALT PE=1 SV=1		22	11.33	11.33	35.69	79.04	10	3	10	3	18	12	0.0358423	0.199354	0.00723974	0.0402673	72.3974	402.673	4.23261	23.5417	40.4728	100	Confident
1022	0	Single Protein	P39060	Collagen alpha-1(XVIII) chain (COIA1_HUMAN)	P39060	COIA1_HUMAN Collagen alpha-1(XVIII) chain OS=Homo sapiens OX=9606 GN=COL18A1 PE=1 SV=5		21	9.81	9.81	34.49	52.96	45	13	20	3	128	69	0.0742734	0.286008	0.0150024	0.0577704	150.024	577.704	8.77093	33.7746	178.077	100	Confident
1023	0	Single Protein	Q9H4Y5	Glutathione S-transferase omega-2 (GSTO2_HUMAN)	Q9H4Y5	GSTO2_HUMAN Glutathione S-transferase omega-2 OS=Homo sapiens OX=9606 GN=GSTO2 PE=1 SV=1		10	17.7	17.7	38.68	61.32	9	3	9	3	20	17	0.0939597	0.29155	0.0189788	0.0588898	189.788	588.898	11.0957	34.429	28.2352	100	Confident
1024	0	Related Proteins	C9JXX4	Insulin-like growth factor-binding protein 5 (Fragment) (C9JXX4_HUMAN)	C9JXX4,P24593	C9JXX4_HUMAN Insulin-like growth factor-binding protein 5 (Fragment) OS=Homo sapiens OX=9606 GN=IGFBP5 PE=1 SV=1,IBP5_HUMAN Insulin-like growth factor-binding protein 5 OS=Homo sapiens OX=9606 GN=IGFBP5 PE=1 SV=1	P24593	2	23.18	23.18	34.76	75.11	7	4	7	4	17	11	0.0628571	0.406527	0.0126964	0.082114	126.964	821.14	7.42278	48.0067	25.4635	100	Confident
1025	0	Single Protein	Q9ULC4	Malignant T-cell-amplified sequence 1 (MCTS1_HUMAN)	Q9ULC4	MCTS1_HUMAN Malignant T-cell-amplified sequence 1 OS=Homo sapiens OX=9606 GN=MCTS1 PE=1 SV=1		X	46.96	46.96	72.93	87.85	13	6	7	4	32	19	0.119497	0.823348	0.024137	0.166307	241.37	1663.07	14.1113	97.2289	20.5418	100	Confident
1026	0	Single Protein	A8MYV0	Doublecortin domain-containing protein 2C (DCD2C_HUMAN)	A8MYV0	DCD2C_HUMAN Doublecortin domain-containing protein 2C OS=Homo sapiens OX=9606 GN=DCDC2C PE=1 SV=4		2	15.11	15.11	33.52	83.52	8	4	8	4	18	14	0.0460526	0.162984	0.00930212	0.032921	93.0212	329.21	5.43834	19.2467	41.5819	100	Confident
1027	0	Related Proteins	F6S232	Stabilizer of axonemal microtubules 1 (F6S232_HUMAN)	F6S232,Q8IYX7	F6S232_HUMAN Stabilizer of axonemal microtubules 1 OS=Homo sapiens OX=9606 GN=SAXO1 PE=1 SV=2,SAXO1_HUMAN Stabilizer of axonemal microtubules 1 OS=Homo sapiens OX=9606 GN=SAXO1 PE=1 SV=2	Q8IYX7	9	16.87	16.87	50.12	88.75	13	4	13	4	26	14	0.0385675	0.216484	0.0077902	0.0437273	77.902	437.273	4.55442	25.5645	46.8162	100	Confident
1028	0	Single Protein	O43451	Maltase-glucoamylase (MGA_HUMAN)	O43451	MGA_HUMAN Maltase-glucoamylase OS=Homo sapiens OX=9606 GN=MGAM PE=1 SV=6		7	11.7	11.7	46.82	59.21	75	15	20	4	159	60	0.0219836	0.172531	0.00444045	0.0348494	44.4045	348.494	2.59604	20.3742	311.825	100	Confident
1029	0	Single Protein	Q15645	Pachytene checkpoint protein 2 homolog (PCH2_HUMAN)	Q15645	PCH2_HUMAN Pachytene checkpoint protein 2 homolog OS=Homo sapiens OX=9606 GN=TRIP13 PE=1 SV=2		5	19.21	19.21	23.38	75	7	6	5	4	11	8	0.0246914	0.341713	0.00498738	0.0690222	49.8738	690.222	2.9158	40.3528	48.5205	100	Confident
1030	0	Single Protein	Q6ZMP0	Thrombospondin type-1 domain-containing protein 4 (THSD4_HUMAN)	Q6ZMP0	THSD4_HUMAN Thrombospondin type-1 domain-containing protein 4 OS=Homo sapiens OX=9606 GN=THSD4 PE=2 SV=2		15	3.34	3.34	33.2	66.11	25	3	25	3	45	6	0.0089153	0.0722672	0.00180079	0.0145972	18.0079	145.972	1.05281	8.53402	112.377	100	Confident
1031	0	Single Protein	P51580	Thiopurine S-methyltransferase (TPMT_HUMAN)	P51580	TPMT_HUMAN Thiopurine S-methyltransferase OS=Homo sapiens OX=9606 GN=TPMT PE=1 SV=1		6	19.18	19.18	44.9	73.47	8	4	8	4	20	15	0.0833333	0.359356	0.0168324	0.072586	168.324	725.86	9.84081	42.4363	28.1621	100	Confident
1032	0	Related Proteins	E9PLM6	Midkine (E9PLM6_HUMAN)	E9PLM6,E9PPJ5,P21741	E9PLM6_HUMAN Midkine OS=Homo sapiens OX=9606 GN=MDK PE=1 SV=1,E9PPJ5_HUMAN Midkine (Fragment) OS=Homo sapiens OX=9606 GN=MDK PE=1 SV=1,MK_HUMAN Midkine OS=Homo sapiens OX=9606 GN=MDK PE=1 SV=1	E9PPJ5,P21741	11	23.72	23.72	23.72	80.13	4	4	4	4	16	14	0.112	0.333521	0.0226228	0.0673676	226.228	673.676	13.226	39.3854	16.9148	100	Confident
1033	0	Related Proteins	A0A0B4J1R6	Transketolase (A0A0B4J1R6_HUMAN)	A0A0B4J1R6,P29401	A0A0B4J1R6_HUMAN Transketolase OS=Homo sapiens OX=9606 GN=TKT PE=1 SV=1,TKT_HUMAN Transketolase OS=Homo sapiens OX=9606 GN=TKT PE=1 SV=3	P29401	3	17.94	17.94	39.82	73.3	10	5	6	4	26	21	0.0626866	0.247825	0.012662	0.050058	126.62	500.58	7.40264	29.2656	49.8789	100	Confident
1034	0	Single Protein	Q8NEX5	Protein WFDC9 (WFDC9_HUMAN)	Q8NEX5	WFDC9_HUMAN Protein WFDC9 OS=Homo sapiens OX=9606 GN=WFDC9 PE=1 SV=1		20	22.47	22.47	48.31	92.13	7	3	7	3	32	21	0.243902	1.37137	0.0492656	0.277002	492.656	2770.02	28.8024	161.945	10.4981	100	Confident
1035	0	Single Protein	P13686	Tartrate-resistant acid phosphatase type 5 (PPA5_HUMAN)	P13686	PPA5_HUMAN Tartrate-resistant acid phosphatase type 5 OS=Homo sapiens OX=9606 GN=ACP5 PE=1 SV=3		19	24	24	37.85	66.15	8	5	6	3	47	36	0.167442	0.417474	0.0338214	0.0843251	338.214	843.251	19.7732	49.2994	36.5757	100	Confident
1036	0	Single Protein	Q14315	Filamin-C (FLNC_HUMAN)	Q14315	FLNC_HUMAN Filamin-C OS=Homo sapiens OX=9606 GN=FLNC PE=1 SV=3		7	1.47	0.4	37.06	77.47	64	2	58	1	99	8	0.00284225	0.01787	0.000574104	0.00360954	5.74104	36.0954	0.335641	2.11026	290.841	100	Doubtful
1037	0	Single Protein	Q9UFH2	Dynein axonemal heavy chain 17 (DYH17_HUMAN)	Q9UFH2	DYH17_HUMAN Dynein axonemal heavy chain 17 OS=Homo sapiens OX=9606 GN=DNAH17 PE=1 SV=3		17	1.08	1.08	38.48	81.76	126	4	81	3	234	6	0.00164474	0.0182959	0.000332218	0.00369558	3.32218	36.9558	0.194226	2.16056	508.987	100	Confident
1038	0	Related Proteins	B8ZZ75	Galactose mutarotase (B8ZZ75_HUMAN)	B8ZZ75,Q96C23	B8ZZ75_HUMAN Galactose mutarotase OS=Homo sapiens OX=9606 GN=GALM PE=1 SV=1,GALM_HUMAN Galactose mutarotase OS=Homo sapiens OX=9606 GN=GALM PE=1 SV=1	Q96C23	2	22.16	22.16	33.51	90.72	7	3	7	3	19	11	0.0625	0.43845	0.0126243	0.088562	126.243	885.62	7.38061	51.7764	21.4648	100	Confident
1039	0	Single Protein	P33176	Kinesin-1 heavy chain (KINH_HUMAN)	P33176	KINH_HUMAN Kinesin-1 heavy chain OS=Homo sapiens OX=9606 GN=KIF5B PE=1 SV=1		10	8.31	8.31	47.87	84.84	37	6	25	3	66	19	0.0220318	0.0985411	0.00445018	0.0199042	44.5018	199.042	2.60173	11.6367	109.617	100	Confident
1040	0	Single Protein	Q8IVN8	Somatomedin-B and thrombospondin type-1 domain-containing protein (SBSPO_HUMAN)	Q8IVN8	SBSPO_HUMAN Somatomedin-B and thrombospondin type-1 domain-containing protein OS=Homo sapiens OX=9606 GN=SBSPON PE=1 SV=2		8	27.65	27.65	32.58	90.15	5	4	5	4	9	8	0.0336134	0.406527	0.00678954	0.082114	67.8954	821.14	3.9694	48.0067	29.5905	100	Confident
1041	0	Single Protein	P08311	Cathepsin G (CATG_HUMAN)	P08311	CATG_HUMAN Cathepsin G OS=Homo sapiens OX=9606 GN=CTSG PE=1 SV=2		14	19.22	19.22	23.14	86.27	5	4	5	4	16	15	0.0681818	0.29155	0.013772	0.0588898	137.72	588.898	8.05157	34.429	28.8191	100	Confident
1042	0	Related Proteins	C9J8S2	Chemerin (Fragment) (C9J8S2_HUMAN)	C9J8S2,Q99969	C9J8S2_HUMAN Chemerin (Fragment) OS=Homo sapiens OX=9606 GN=RARRES2 PE=1 SV=1,RARR2_HUMAN Retinoic acid receptor responder protein 2 OS=Homo sapiens OX=9606 GN=RARRES2 PE=1 SV=1	Q99969	7	32.08	32.08	39.62	84.28	4	3	4	3	15	12	0.0895522	0.304321	0.0180886	0.0614695	180.886	614.695	10.5752	35.9372	17.8016	100	Confident
1043	0	Single Protein	P08574	Cytochrome c1, heme protein, mitochondrial (CY1_HUMAN)	P08574	CY1_HUMAN Cytochrome c1, heme protein, mitochondrial OS=Homo sapiens OX=9606 GN=CYC1 PE=1 SV=3		8	16	16	35.69	65.85	8	3	8	3	20	14	0.0654206	0.232847	0.0132142	0.0470324	132.142	470.324	7.7255	27.4968	35.399	100	Confident
1044	0	Related Proteins	C9J3R8	Beta-1,4-galactosyltransferase 4 (C9J3R8_HUMAN)	C9J3R8,E7ETS9,O60513	C9J3R8_HUMAN Beta-1,4-galactosyltransferase 4 OS=Homo sapiens OX=9606 GN=B4GALT4 PE=1 SV=1,E7ETS9_HUMAN Beta-1,4-galactosyltransferase 4 OS=Homo sapiens OX=9606 GN=B4GALT4 PE=1 SV=1,B4GT4_HUMAN Beta-1,4-galactosyltransferase 4 OS=Homo sapiens OX=9606 GN=B4GALT4 PE=1 SV=1	E7ETS9,O60513	3	27.91	24.25	35.55	87.04	8	6	5	4	37	31	0.118321	0.412538	0.0238994	0.083328	238.994	833.28	13.9724	48.7164	35.0251	100	Confident
1045	0	Single Protein	Q8IYP2	Serine protease 58 (PRS58_HUMAN)	Q8IYP2	PRS58_HUMAN Serine protease 58 OS=Homo sapiens OX=9606 GN=PRSS58 PE=2 SV=1		7	24.07	24.07	46.89	79.67	8	3	8	3	19	12	0.0625	0.467799	0.0126243	0.0944902	126.243	944.902	7.38061	55.2423	27.0669	100	Confident
1046	0	Single Protein	Q8NBF2	NHL repeat-containing protein 2 (NHLC2_HUMAN)	Q8NBF2	NHLC2_HUMAN NHL repeat-containing protein 2 OS=Homo sapiens OX=9606 GN=NHLRC2 PE=1 SV=1		10	8.82	8.82	24.38	57.44	10	3	10	3	23	11	0.0263789	0.110336	0.00532824	0.0222867	53.2824	222.867	3.11508	13.0296	79.3935	100	Confident
1047	0	Single Protein	O95749	Geranylgeranyl pyrophosphate synthase (GGPPS_HUMAN)	O95749	GGPPS_HUMAN Geranylgeranyl pyrophosphate synthase OS=Homo sapiens OX=9606 GN=GGPS1 PE=1 SV=1		1	14.33	14.33	39	88.67	13	4	8	3	35	24	0.0827068	0.301025	0.0167058	0.0608037	167.058	608.037	9.76682	35.548	34.849	100	Confident
1048	0	Related Proteins	B4DIH5	COP9 signalosome complex subunit 2 (B4DIH5_HUMAN)	B4DIH5,P61201	B4DIH5_HUMAN COP9 signalosome complex subunit 2 OS=Homo sapiens OX=9606 GN=COPS2 PE=1 SV=1,CSN2_HUMAN COP9 signalosome complex subunit 2 OS=Homo sapiens OX=9606 GN=COPS2 PE=1 SV=1	P61201	15	21.11	21.11	40.11	87.6	13	5	8	3	30	21	0.0572289	0.271062	0.0115596	0.0547515	115.596	547.515	6.75815	32.0096	44.2004	100	Confident
1049	0	Single Protein	O43813	Glutathione S-transferase LANCL1 (LANC1_HUMAN)	O43813	LANC1_HUMAN Glutathione S-transferase LANCL1 OS=Homo sapiens OX=9606 GN=LANCL1 PE=1 SV=1		2	47.12	47.12	62.41	72.93	19	11	3	3	68	50	0.164948	0.947483	0.0333177	0.191381	333.177	1913.81	19.4787	111.888	45.2536	100	Confident
1050	0	Related Proteins	D3YTB1	60S ribosomal protein L32 (Fragment) (D3YTB1_HUMAN)	D3YTB1,F8W727,P62910	D3YTB1_HUMAN 60S ribosomal protein L32 (Fragment) OS=Homo sapiens OX=9606 GN=RPL32 PE=1 SV=1,F8W727_HUMAN 60S ribosomal protein L32 OS=Homo sapiens OX=9606 GN=RPL32 PE=1 SV=1,RL32_HUMAN 60S ribosomal protein L32 OS=Homo sapiens OX=9606 GN=RPL32 PE=1 SV=2	F8W727,P62910	3	27.82	27.82	39.85	75.94	7	3	7	3	20	14	0.128713	0.232847	0.0259986	0.0470324	259.986	470.324	15.1997	27.4968	15.6067	100	Confident
1051	0	Related Proteins	D6RGG3	Collagen alpha-1(XII) chain (D6RGG3_HUMAN)	D6RGG3,Q99715	D6RGG3_HUMAN Collagen alpha-1(XII) chain OS=Homo sapiens OX=9606 GN=COL12A1 PE=1 SV=1,COCA1_HUMAN Collagen alpha-1(XII) chain OS=Homo sapiens OX=9606 GN=COL12A1 PE=1 SV=2	Q99715	6	0.85	0.85	31.81	70.22	65	1	37	1	94	8	0.00232558	0.00799925	0.000469742	0.00161576	4.69742	16.1576	0.274627	0.944629	332.996	100	Doubtful
1052	0	Single Protein	A0A1B0GUS7	Protein unc-13 homolog B (A0A1B0GUS7_HUMAN)	A0A1B0GUS7	A0A1B0GUS7_HUMAN Protein unc-13 homolog B OS=Homo sapiens OX=9606 GN=UNC13B PE=1 SV=1		9	0.3	0.3	42.86	71.59	139	1	73	0	246	6	0.00160927	0.00527089	0.000325054	0.00106466	3.25054	10.6466	0.190038	0.622437	483.827	100	Doubtful
1053	0	Single Protein	P36955	Pigment epithelium-derived factor (PEDF_HUMAN)	P36955	PEDF_HUMAN Pigment epithelium-derived factor OS=Homo sapiens OX=9606 GN=SERPINF1 PE=1 SV=4		17	26.79	26.79	41.87	69.14	14	7	7	3	44	25	0.0865052	0.442417	0.0174731	0.0893634	174.731	893.634	10.2154	52.2449	46.2833	100	Confident
1054	0	Related Proteins	E7ESC6	Exportin-7 (E7ESC6_HUMAN)	E7ESC6,Q9UIA9	E7ESC6_HUMAN Exportin-7 OS=Homo sapiens OX=9606 GN=XPO7 PE=1 SV=1,XPO7_HUMAN Exportin-7 OS=Homo sapiens OX=9606 GN=XPO7 PE=1 SV=3	Q9UIA9	8	8.82	8.82	29.96	65.99	26	6	16	2	48	24	0.0306407	0.145048	0.00618907	0.029298	61.8907	292.98	3.61835	17.1286	123.987	100	Confident
1055	0	Single Protein	P14868	Aspartate--tRNA ligase, cytoplasmic (SYDC_HUMAN)	P14868	SYDC_HUMAN Aspartate--tRNA ligase, cytoplasmic OS=Homo sapiens OX=9606 GN=DARS1 PE=1 SV=2		2	32.34	32.34	58.28	81.64	25	12	6	4	55	42	0.100244	0.584893	0.0202483	0.118142	202.483	1181.42	11.8378	69.0699	57.1	100	Confident
1056	0	Single Protein	Q9NQT6	Fascin-3 (FSCN3_HUMAN)	Q9NQT6	FSCN3_HUMAN Fascin-3 OS=Homo sapiens OX=9606 GN=FSCN3 PE=2 SV=1		7	12.45	12.45	21.69	69.08	6	4	4	3	8	7	0.0174419	0.238863	0.00352306	0.0482476	35.2306	482.476	2.0597	28.2073	56.5868	100	Confident
1057	0	Single Protein	O60763	General vesicular transport factor p115 (USO1_HUMAN)	O60763	USO1_HUMAN General vesicular transport factor p115 OS=Homo sapiens OX=9606 GN=USO1 PE=1 SV=2		4	3.95	3.95	20.06	67.36	12	3	11	3	25	9	0.0138889	0.0788648	0.0028054	0.0159298	28.054	159.298	1.64013	9.31312	107.828	100	Confident
1058	0	Related Proteins	A0A1W2PS52	Cystatin-B (A0A1W2PS52_HUMAN)	A0A1W2PS52,P04080	A0A1W2PS52_HUMAN Cystatin-B OS=Homo sapiens OX=9606 GN=CSTB PE=1 SV=1,CYTB_HUMAN Cystatin-B OS=Homo sapiens OX=9606 GN=CSTB PE=1 SV=2	P04080	21	43.37	43.37	43.37	87.95	7	3	7	3	17	14	0.164384	0.873817	0.0332036	0.176501	332.036	1765.01	19.412	103.189	9.01258	100	Confident
1059	0	Single Protein	P16278	Beta-galactosidase (BGAL_HUMAN)	P16278	BGAL_HUMAN Beta-galactosidase OS=Homo sapiens OX=9606 GN=GLB1 PE=1 SV=2		3	25.85	25.85	46.09	54.36	27	13	6	3	79	61	0.153533	0.723311	0.0310119	0.146101	310.119	1461.01	18.1306	85.4156	76.0266	100	Confident
1060	0	Single Protein	Q7Z6Z7	E3 ubiquitin-protein ligase HUWE1 (HUWE1_HUMAN)	Q7Z6Z7	HUWE1_HUMAN E3 ubiquitin-protein ligase HUWE1 OS=Homo sapiens OX=9606 GN=HUWE1 PE=1 SV=3		X	0.5	0.5	35.53	63.99	115	1	65	1	177	6	0.00142908	0.00559084	0.000288659	0.00112929	2.88659	11.2929	0.16876	0.66022	481.589	100	Doubtful
1061	0	Single Protein	Q13492	Phosphatidylinositol-binding clathrin assembly protein (PICAL_HUMAN)	Q13492	PICAL_HUMAN Phosphatidylinositol-binding clathrin assembly protein OS=Homo sapiens OX=9606 GN=PICALM PE=1 SV=2		11	8.28	8.28	32.82	50.77	14	3	12	2	22	11	0.0332326	0.126482	0.00671262	0.0255479	67.1262	255.479	3.92443	14.9362	70.71	100	Confident
1062	0	Single Protein	Q9Y2Q5	Ragulator complex protein LAMTOR2 (LTOR2_HUMAN)	Q9Y2Q5	LTOR2_HUMAN Ragulator complex protein LAMTOR2 OS=Homo sapiens OX=9606 GN=LAMTOR2 PE=1 SV=1		1	33.6	33.6	51.2	63.2	6	3	6	3	14	12	0.139241	0.995262	0.028125	0.201032	281.25	2010.32	16.4429	117.53	13.4989	100	Confident
1063	0	Single Protein	O95025	Semaphorin-3D (SEM3D_HUMAN)	O95025	SEM3D_HUMAN Semaphorin-3D OS=Homo sapiens OX=9606 GN=SEMA3D PE=2 SV=2		7	7.59	7.59	25.23	86.62	16	4	12	3	30	8	0.0104012	0.0916797	0.00210092	0.0185183	21.0092	185.183	1.22827	10.8264	89.5942	100	Confident
1064	0	Related Proteins	C9JW96	Prohibitin (Fragment) (C9JW96_HUMAN)	C9JW96,E7ESE2,E9PCW0,P35232	C9JW96_HUMAN Prohibitin (Fragment) OS=Homo sapiens OX=9606 GN=PHB PE=1 SV=2,E7ESE2_HUMAN Prohibitin (Fragment) OS=Homo sapiens OX=9606 GN=PHB PE=1 SV=2,E9PCW0_HUMAN Prohibitin (Fragment) OS=Homo sapiens OX=9606 GN=PHB PE=1 SV=2,PHB1_HUMAN Prohibitin 1 OS=Homo sapiens OX=9606 GN=PHB1 PE=1 SV=1	E7ESE2,E9PCW0,P35232		47.15	47.15	52.85	89.43	9	8	3	3	35	33	0.15	0.978319	0.0302983	0.19761	302.983	1976.1	17.7135	115.529	26.8753	100	Confident
1065	0	Single Protein	P24534	Elongation factor 1-beta (EF1B_HUMAN)	P24534	EF1B_HUMAN Elongation factor 1-beta OS=Homo sapiens OX=9606 GN=EEF1B2 PE=1 SV=3		2	24.44	24.44	41.78	75.11	8	4	7	3	29	22	0.130178	0.425103	0.0262944	0.085866	262.944	858.66	15.3726	50.2003	24.7483	100	Confident
1066	0	Single Protein	P30740	Leukocyte elastase inhibitor (ILEU_HUMAN)	P30740	ILEU_HUMAN Leukocyte elastase inhibitor OS=Homo sapiens OX=9606 GN=SERPINB1 PE=1 SV=1		6	13.46	13.46	36.15	68.6	9	3	7	3	19	13	0.0384615	0.174269	0.0077688	0.0352003	77.688	352.003	4.54191	20.5793	42.7147	100	Confident
1067	0	Related Proteins	A0A0G2JH38	C3/C5 convertase (Fragment) (A0A0G2JH38_HUMAN)	A0A0G2JH38,B4E1Z4,E7ETN3,P00751	A0A0G2JH38_HUMAN C3/C5 convertase (Fragment) OS=Homo sapiens OX=9606 GN=CFB PE=1 SV=1,B4E1Z4_HUMAN C3/C5 convertase OS=Homo sapiens OX=9606 PE=1 SV=1,E7ETN3_HUMAN C3/C5 convertase OS=Homo sapiens OX=9606 PE=1 SV=1,CFAB_HUMAN Complement factor B OS=Homo sapiens OX=9606 GN=CFB PE=1 SV=2	B4E1Z4,E7ETN3,P00751	6	5.94	5.94	39.73	73.17	22	3	16	2	59	28	0.0603248	0.119903	0.0121849	0.024219	121.849	242.19	7.12374	14.1593	65.7282	100	Confident
1068	0	Related Proteins	E9PM69	26S proteasome regulatory subunit 6A (E9PM69_HUMAN)	E9PM69,P17980,R4GNH3	E9PM69_HUMAN 26S proteasome regulatory subunit 6A OS=Homo sapiens OX=9606 GN=PSMC3 PE=1 SV=1,PRS6A_HUMAN 26S proteasome regulatory subunit 6A OS=Homo sapiens OX=9606 GN=PSMC3 PE=1 SV=3,R4GNH3_HUMAN 26S proteasome regulatory subunit 6A OS=Homo sapiens OX=9606 GN=PSMC3 PE=1 SV=1	P17980,R4GNH3	11	39.29	39.29	69.77	87.66	24	11	8	3	95	72	0.206897	0.659587	0.0417908	0.133229	417.908	1332.29	24.4324	77.8904	44.2958	100	Confident
1069	0	Single Protein	Q86UN2	Reticulon-4 receptor-like 1 (R4RL1_HUMAN)	Q86UN2	R4RL1_HUMAN Reticulon-4 receptor-like 1 OS=Homo sapiens OX=9606 GN=RTN4RL1 PE=1 SV=1		17	7.26	7.26	17.91	61.9	7	3	7	3	14	10	0.032967	0.165914	0.00665897	0.0335129	66.5897	335.129	3.89307	19.5928	49.0342	100	Confident
1070	0	Single Protein	Q9BXF9	Tektin-3 (TEKT3_HUMAN)	Q9BXF9	TEKT3_HUMAN Tektin-3 OS=Homo sapiens OX=9606 GN=TEKT3 PE=1 SV=1		17	22.86	22.86	44.49	80.61	16	8	5	3	36	27	0.0658228	0.321941	0.0132955	0.0650285	132.955	650.285	7.77299	38.0179	56.6005	100	Confident
1071	0	Related Proteins	A0A2R8YGH5	AP complex subunit sigma (A0A2R8YGH5_HUMAN)	A0A2R8YGH5,H7C1E4,P61966	A0A2R8YGH5_HUMAN AP complex subunit sigma OS=Homo sapiens OX=9606 GN=AP1S1 PE=1 SV=1,H7C1E4_HUMAN AP-1 complex subunit sigma-1A (Fragment) OS=Homo sapiens OX=9606 GN=AP1S1 PE=1 SV=1,AP1S1_HUMAN AP-1 complex subunit sigma-1A OS=Homo sapiens OX=9606 GN=AP1S1 PE=1 SV=1	H7C1E4,P61966	7	33.12	33.12	41.4	85.35	6	4	4	3	12	10	0.0671642	0.467799	0.0135664	0.0944902	135.664	944.902	7.9314	55.2423	18.5896	100	Confident
1072	0	Single Protein	Q9NS86	LanC-like protein 2 (LANC2_HUMAN)	Q9NS86	LANC2_HUMAN LanC-like protein 2 OS=Homo sapiens OX=9606 GN=LANCL2 PE=1 SV=1		7	10.67	10.67	17.56	78.44	5	3	5	3	9	6	0.0169972	0.13921	0.00343324	0.0281189	34.3324	281.189	2.00719	16.4393	50.8214	100	Confident
1073	0	Single Protein	P16930	Fumarylacetoacetase (FAAA_HUMAN)	P16930	FAAA_HUMAN Fumarylacetoacetase OS=Homo sapiens OX=9606 GN=FAH PE=1 SV=2		15	15.04	15.04	49.64	81.62	17	4	12	2	38	23	0.0584795	0.34596	0.0118122	0.0698801	118.122	698.801	6.90583	40.8544	46.3442	100	Confident
1074	0	Single Protein	Q9Y3I0	RNA-splicing ligase RtcB homolog (RTCB_HUMAN)	Q9Y3I0	RTCB_HUMAN RNA-splicing ligase RtcB homolog OS=Homo sapiens OX=9606 GN=RTCB PE=1 SV=1		22	10.89	10.89	26.73	69.9	9	3	9	3	14	6	0.0169972	0.126482	0.00343324	0.0255479	34.3324	255.479	2.00719	14.9362	55.1749	100	Confident
1075	0	Single Protein	Q5W111	SPRY domain-containing protein 7 (SPRY7_HUMAN)	Q5W111	SPRY7_HUMAN SPRY domain-containing protein 7 OS=Homo sapiens OX=9606 GN=SPRYD7 PE=1 SV=2		13	22.96	22.96	30.61	76.02	4	3	4	3	9	6	0.0402685	0.501311	0.00813378	0.101259	81.3378	1012.59	4.75529	59.1996	21.6517	100	Confident
1076	0	Single Protein	P32119	Peroxiredoxin-2 (PRDX2_HUMAN)	P32119	PRDX2_HUMAN Peroxiredoxin-2 OS=Homo sapiens OX=9606 GN=PRDX2 PE=1 SV=5		19	71.21	71.21	85.86	72.73	20	14	6	3	161	146	0.921296	3.32876	0.186092	0.672373	1860.92	6723.73	108.796	393.092	21.8782	100	Confident
1077	0	Single Protein	Q9BYZ2	L-lactate dehydrogenase A-like 6B (LDH6B_HUMAN)	Q9BYZ2	LDH6B_HUMAN L-lactate dehydrogenase A-like 6B OS=Homo sapiens OX=9606 GN=LDHAL6B PE=1 SV=3		15	16.8	16.8	46.19	80.05	16	6	12	2	52	37	0.0644809	0.378907	0.0130244	0.0765349	130.244	765.349	7.61453	44.745	41.9162	100	Confident
1078	0	Single Protein	O95456	Proteasome assembly chaperone 1 (PSMG1_HUMAN)	O95456	PSMG1_HUMAN Proteasome assembly chaperone 1 OS=Homo sapiens OX=9606 GN=PSMG1 PE=1 SV=1		21	20.49	10.42	25.69	88.54	4	3	4	3	13	12	0.0470588	0.22528	0.00950536	0.045504	95.0536	455.04	5.55716	26.6032	32.8325	100	Confident
1079	0	Related Proteins	A0A0G2JJA7	Proteasome subunit beta (A0A0G2JJA7_HUMAN)	A0A0G2JJA7,A2ACR1,P28065	A0A0G2JJA7_HUMAN Proteasome subunit beta OS=Homo sapiens OX=9606 GN=PSMB9 PE=1 SV=1,A2ACR1_HUMAN Proteasome subunit beta OS=Homo sapiens OX=9606 GN=PSMB9 PE=1 SV=1,PSB9_HUMAN Proteasome subunit beta type-9 OS=Homo sapiens OX=9606 GN=PSMB9 PE=1 SV=2	A2ACR1,P28065	6	29.08	29.08	41.33	52.55	5	4	3	3	20	16	0.15534	0.930698	0.0313769	0.187991	313.769	1879.91	18.344	109.906	20.9283	100	Confident
1080	0	Related Proteins	G3V2S6	V-type proton ATPase subunit D (G3V2S6_HUMAN)	G3V2S6,G3V2V6,H0YJH8,Q9Y5K8	G3V2S6_HUMAN V-type proton ATPase subunit D OS=Homo sapiens OX=9606 GN=ATP6V1D PE=1 SV=1,G3V2V6_HUMAN V-type proton ATPase subunit D OS=Homo sapiens OX=9606 GN=ATP6V1D PE=1 SV=1,H0YJH8_HUMAN V-type proton ATPase subunit D (Fragment) OS=Homo sapiens OX=9606 GN=ATP6V1D PE=1 SV=1,VATD_HUMAN V-type proton ATPase subunit D OS=Homo sapiens OX=9606 GN=ATP6V1D PE=1 SV=1	G3V2V6,H0YJH8,Q9Y5K8	14	23.96	23.96	30.21	83.85	7	3	7	3	13	7	0.0434783	0.240938	0.00878212	0.0486667	87.8212	486.667	5.13434	28.4523	21.9077	100	Confident
1081	0	Single Protein	Q99963	Endophilin-A3 (SH3G3_HUMAN)	Q99963	SH3G3_HUMAN Endophilin-A3 OS=Homo sapiens OX=9606 GN=SH3GL3 PE=1 SV=1		15	7.2	7.2	36.6	75.79	9	2	9	2	13	6	0.0190114	0.107757	0.00384009	0.0217657	38.4009	217.657	2.24505	12.725	39.26	100	Confident
1082	0	Single Protein	O00442	RNA 3'-terminal phosphate cyclase (RTCA_HUMAN)	O00442	RTCA_HUMAN RNA 3'-terminal phosphate cyclase OS=Homo sapiens OX=9606 GN=RTCA PE=1 SV=1		1	11.2	11.2	33.88	89.62	11	3	7	2	14	7	0.0182927	0.193777	0.00369492	0.0391407	36.9492	391.407	2.16018	22.883	39.3114	100	Confident
1083	0	Single Protein	P56385	ATP synthase subunit e, mitochondrial (ATP5I_HUMAN)	P56385	ATP5I_HUMAN ATP synthase subunit e, mitochondrial OS=Homo sapiens OX=9606 GN=ATP5ME PE=1 SV=2		4	50.72	50.72	55.07	82.61	4	3	4	3	8	5	0.0877193	0.701254	0.0177183	0.141646	177.183	1416.46	10.3587	82.8109	7.92833	100	Confident
1084	0	Single Protein	O75351	Vacuolar protein sorting-associated protein 4B (VPS4B_HUMAN)	O75351	VPS4B_HUMAN Vacuolar protein sorting-associated protein 4B OS=Homo sapiens OX=9606 GN=VPS4B PE=1 SV=2		18	11.71	11.71	29.73	72.07	11	4	8	2	27	19	0.059375	0.165914	0.0119931	0.0335129	119.931	335.129	7.01158	19.5928	49.2715	100	Confident
1085	0	Single Protein	P0DKB6	Mitochondrial pyruvate carrier 1-like protein (MPC1L_HUMAN)	P0DKB6	MPC1L_HUMAN Mitochondrial pyruvate carrier 1-like protein OS=Homo sapiens OX=9606 GN=MPC1L PE=2 SV=1		X	40.44	40.44	59.56	88.24	5	3	5	3	7	5	0.0416667	0.501311	0.0084162	0.101259	84.162	1012.59	4.9204	59.1996	15.1276	100	Confident
1086	0	Single Protein	P61160	Actin-related protein 2 (ARP2_HUMAN)	P61160	ARP2_HUMAN Actin-related protein 2 OS=Homo sapiens OX=9606 GN=ACTR2 PE=1 SV=1		2	29.7	28.93	44.92	64.47	16	10	3	3	89	48	0.185039	0.599859	0.0373759	0.121165	373.759	1211.65	21.8512	70.8371	44.7322	100	Confident
1087	0	Related Proteins	J3KQA0	Synaptotagmin (J3KQA0_HUMAN)	J3KQA0,P21579	J3KQA0_HUMAN Synaptotagmin OS=Homo sapiens OX=9606 GN=SYT1 PE=1 SV=1,SYT1_HUMAN Synaptotagmin-1 OS=Homo sapiens OX=9606 GN=SYT1 PE=1 SV=1	P21579	12	11.22	11.22	25.06	68.26	9	4	8	3	15	9	0.0314685	0.160155	0.00635629	0.0323496	63.5629	323.496	3.71611	18.9127	47.2306	100	Confident
1088	0	Single Protein	Q96G03	Phosphoglucomutase-2 (PGM2_HUMAN)	Q96G03	PGM2_HUMAN Phosphoglucomutase-2 OS=Homo sapiens OX=9606 GN=PGM2 PE=1 SV=4		4	8.99	8.99	26.8	76.14	12	3	9	2	18	8	0.0171674	0.100694	0.00346762	0.0203391	34.6762	203.391	2.02729	11.8909	68.2404	100	Confident
1089	0	Single Protein	Q96CN7	Isochorismatase domain-containing protein 1 (ISOC1_HUMAN)	Q96CN7	ISOC1_HUMAN Isochorismatase domain-containing protein 1 OS=Homo sapiens OX=9606 GN=ISOC1 PE=1 SV=3		5	43.62	43.62	64.77	73.83	20	9	6	2	57	38	0.159091	1.15443	0.0321346	0.233183	321.346	2331.83	18.787	136.327	32.2161	100	Confident
1090	0	Single Protein	P60903	Protein S100-A10 (S10AA_HUMAN)	P60903	S10AA_HUMAN Protein S100-A10 OS=Homo sapiens OX=9606 GN=S100A10 PE=1 SV=2		1	35.05	35.05	35.05	86.6	4	3	4	3	18	12	0.142857	0.637894	0.0288555	0.128847	288.555	1288.47	16.87	75.3287	11.1955	100	Confident
1091	0	Single Protein	Q14093	Cylicin-2 (CYLC2_HUMAN)	Q14093	CYLC2_HUMAN Cylicin-2 OS=Homo sapiens OX=9606 GN=CYLC2 PE=2 SV=1		9	11.21	11.21	23.28	71.26	6	3	6	3	13	10	0.0403226	0.0707867	0.00814471	0.0142981	81.4471	142.981	4.76168	8.35918	39.0557	100	Confident
1092	0	Single Protein	P21810	Biglycan (PGS1_HUMAN)	P21810	PGS1_HUMAN Biglycan OS=Homo sapiens OX=9606 GN=BGN PE=1 SV=2		X	9.24	9.24	36.41	75.82	13	3	9	3	19	12	0.0322581	0.183507	0.00651577	0.0370663	65.1577	370.663	3.80935	21.6703	41.6275	100	Confident
1093	0	Single Protein	Q6UX72	UDP-GlcNAc:betaGal beta-1,3-N-acetylglucosaminyltransferase 9 (B3GN9_HUMAN)	Q6UX72	B3GN9_HUMAN UDP-GlcNAc:betaGal beta-1,3-N-acetylglucosaminyltransferase 9 OS=Homo sapiens OX=9606 GN=B3GNT9 PE=2 SV=1		16	12.69	12.69	25.12	74.38	5	3	5	3	12	10	0.0334448	0.174269	0.00675548	0.0352003	67.5548	352.003	3.94949	20.5793	43.7238	100	Confident
1094	0	Related Proteins	G5E9C7	Dual-specificity mitogen-activated protein kinase kinase 2 (G5E9C7_HUMAN)	G5E9C7,P36507	G5E9C7_HUMAN Dual-specificity mitogen-activated protein kinase kinase 2 OS=Homo sapiens OX=9606 GN=MAP2K2 PE=1 SV=1,MP2K2_HUMAN Dual specificity mitogen-activated protein kinase kinase 2 OS=Homo sapiens OX=9606 GN=MAP2K2 PE=1 SV=1	P36507	19	33.33	33.33	51.82	57.76	10	6	5	3	26	21	0.114286	0.610262	0.0230844	0.123266	230.844	1232.66	13.496	72.0657	33.8594	100	Confident
1095	0	Related Proteins	J3KQ32	Obg-like ATPase 1 (J3KQ32_HUMAN)	J3KQ32,Q9NTK5	J3KQ32_HUMAN Obg-like ATPase 1 OS=Homo sapiens OX=9606 GN=OLA1 PE=1 SV=1,OLA1_HUMAN Obg-like ATPase 1 OS=Homo sapiens OX=9606 GN=OLA1 PE=1 SV=2	Q9NTK5	2	25.24	25.24	38.94	87.02	12	6	6	3	30	22	0.058011	0.285556	0.0117176	0.0576791	117.176	576.791	6.85051	33.7212	46.9084	100	Confident
1096	0	Single Protein	P50570	Dynamin-2 (DYN2_HUMAN)	P50570	DYN2_HUMAN Dynamin-2 OS=Homo sapiens OX=9606 GN=DNM2 PE=1 SV=2		19	6.78	6.78	31.03	77.82	20	4	12	2	35	12	0.014771	0.0916797	0.00298359	0.0185183	29.8359	185.183	1.74431	10.8264	98.0032	100	Confident
1097	0	Single Protein	Q6P4A8	Phospholipase B-like 1 (PLBL1_HUMAN)	Q6P4A8	PLBL1_HUMAN Phospholipase B-like 1 OS=Homo sapiens OX=9606 GN=PLBD1 PE=1 SV=2		12	11.03	11.03	26.76	60.22	10	3	8	2	15	8	0.021021	0.126482	0.00424601	0.0255479	42.4601	255.479	2.48237	14.9362	63.2142	100	Confident
1098	0	Single Protein	P55735	Protein SEC13 homolog (SEC13_HUMAN)	P55735	SEC13_HUMAN Protein SEC13 homolog OS=Homo sapiens OX=9606 GN=SEC13 PE=1 SV=3		3	12.73	12.73	27.64	67.08	5	2	5	2	5	2	0.00925926	0.202264	0.00187027	0.0408552	18.7027	408.552	1.09342	23.8853	35.5181	100	Confident
1099	0	Single Protein	Q14574	Desmocollin-3 (DSC3_HUMAN)	Q14574	DSC3_HUMAN Desmocollin-3 OS=Homo sapiens OX=9606 GN=DSC3 PE=1 SV=3		18	1.9	1.9	12.05	70.31	10	2	7	2	10	3	0.0031746	0.0481131	0.000641234	0.00971832	6.41234	97.1832	0.374888	5.68167	99.9062	100	Confident
1100	0	Single Protein	Q13421	Mesothelin (MSLN_HUMAN)	Q13421	MSLN_HUMAN Mesothelin OS=Homo sapiens OX=9606 GN=MSLN PE=1 SV=2		16	26.83	26.83	41.9	64.44	22	12	4	3	81	63	0.150246	0.561523	0.0303481	0.113421	303.481	1134.21	17.7425	66.3101	68.9422	100	Confident
1101	0	Single Protein	Q5T4S7	E3 ubiquitin-protein ligase UBR4 (UBR4_HUMAN)	Q5T4S7	UBR4_HUMAN E3 ubiquitin-protein ligase UBR4 OS=Homo sapiens OX=9606 GN=UBR4 PE=1 SV=1		1	0.85	0.85	36.12	65.16	145	3	58	1	251	8	0.00118448	0.0143746	0.000239252	0.0029035	2.39252	29.035	0.139875	1.69749	573.476	100	Confident
1102	0	Related Proteins	F8W6G1	Nuclear receptor-binding protein (F8W6G1_HUMAN)	F8W6G1,Q9UHY1	F8W6G1_HUMAN Nuclear receptor-binding protein OS=Homo sapiens OX=9606 GN=NRBP1 PE=1 SV=1,NRBP_HUMAN Nuclear receptor-binding protein OS=Homo sapiens OX=9606 GN=NRBP1 PE=1 SV=1	Q9UHY1	2	5.34	5.34	21.73	53.04	8	2	5	2	14	9	0.0208333	0.0964782	0.0042081	0.0194875	42.081	194.875	2.4602	11.3931	60.7917	100	Confident
1103	0	Single Protein	Q01581	Hydroxymethylglutaryl-CoA synthase, cytoplasmic (HMCS1_HUMAN)	Q01581	HMCS1_HUMAN Hydroxymethylglutaryl-CoA synthase, cytoplasmic OS=Homo sapiens OX=9606 GN=HMGCS1 PE=1 SV=2		5	5	5	15.77	68.08	5	2	4	2	10	4	0.00564972	0.100694	0.00114118	0.0203391	11.4118	203.391	0.667174	11.8909	57.2574	100	Confident
1104	0	Single Protein	Q8N9V2	Probable E3 ubiquitin-protein ligase TRIML1 (TRIML_HUMAN)	Q8N9V2	TRIML_HUMAN Probable E3 ubiquitin-protein ligase TRIML1 OS=Homo sapiens OX=9606 GN=TRIML1 PE=2 SV=1		4	6.62	6.62	26.5	69.87	8	2	8	2	9	2	0.00611621	0.0964782	0.00123541	0.0194875	12.3541	194.875	0.722261	11.3931	52.9683	100	Confident
1105	0	Single Protein	Q9Y3D6	Mitochondrial fission 1 protein (FIS1_HUMAN)	Q9Y3D6	FIS1_HUMAN Mitochondrial fission 1 protein OS=Homo sapiens OX=9606 GN=FIS1 PE=1 SV=2		7	15.13	15.13	36.18	84.21	5	2	5	2	11	8	0.0546875	0.202264	0.0110463	0.0408552	110.463	408.552	6.45803	23.8853	16.927	100	Confident
1106	0	Single Protein	P50135	Histamine N-methyltransferase (HNMT_HUMAN)	P50135	HNMT_HUMAN Histamine N-methyltransferase OS=Homo sapiens OX=9606 GN=HNMT PE=1 SV=1		2	14.38	14.38	60.96	73.97	16	2	16	2	30	9	0.037037	0.149757	0.00748107	0.0302492	74.8107	302.492	4.37369	17.6848	33.2736	100	Confident
1107	0	Single Protein	Q8IV36	Protein HID1 (HID1_HUMAN)	Q8IV36	HID1_HUMAN Protein HID1 OS=Homo sapiens OX=9606 GN=HID1 PE=1 SV=1		17	3.05	3.05	17.39	56.22	10	2	8	2	18	8	0.0158014	0.070069	0.0031917	0.0141531	31.917	141.531	1.86598	8.27442	88.6885	100	Confident
1108	0	Single Protein	Q5VST6	Alpha/beta hydrolase domain-containing protein 17B (AB17B_HUMAN)	Q5VST6	AB17B_HUMAN Alpha/beta hydrolase domain-containing protein 17B OS=Homo sapiens OX=9606 GN=ABHD17B PE=1 SV=1		9	18.06	18.06	36.46	91.67	7	2	7	2	15	11	0.0265152	0.202264	0.00535576	0.0408552	53.5576	408.552	3.13117	23.8853	32.1938	100	Confident
1109	0	Single Protein	P17900	Ganglioside GM2 activator (SAP3_HUMAN)	P17900	SAP3_HUMAN Ganglioside GM2 activator OS=Homo sapiens OX=9606 GN=GM2A PE=1 SV=4		5	32.12	32.12	49.74	59.59	11	5	6	3	37	31	0.243478	1.15443	0.0491799	0.233183	491.799	2331.83	28.7523	136.327	20.8247	100	Confident
1110	0	Single Protein	O75828	Carbonyl reductase [NADPH] 3 (CBR3_HUMAN)	O75828	CBR3_HUMAN Carbonyl reductase [NADPH] 3 OS=Homo sapiens OX=9606 GN=CBR3 PE=1 SV=3		21	18.77	18.77	40.43	87.73	9	4	7	2	29	24	0.0596708	0.301025	0.0120528	0.0608037	120.528	608.037	7.04651	35.548	30.8307	100	Confident
1111	0	Single Protein	Q9UBQ6	Exostosin-like 2 (EXTL2_HUMAN)	Q9UBQ6	EXTL2_HUMAN Exostosin-like 2 OS=Homo sapiens OX=9606 GN=EXTL2 PE=1 SV=1		1	9.09	9.09	35.45	64.55	8	2	8	2	17	7	0.0328638	0.145048	0.00663813	0.029298	66.3813	292.98	3.88088	17.1286	37.4413	100	Confident
1112	0	Single Protein	Q6ZU69	Protein FAM205A (F205A_HUMAN)	Q6ZU69	F205A_HUMAN Protein FAM205A OS=Homo sapiens OX=9606 GN=FAM205A PE=2 SV=4		9	3.07	3.07	12.96	55.06	8	2	8	2	16	9	0.0108844	0.0387928	0.00219852	0.00783571	21.9852	78.3571	1.28533	4.58103	148.003	100	Confident
1113	0	Related Proteins	A0A087X1J7	Glutathione peroxidase (A0A087X1J7_HUMAN)	A0A087X1J7,P22352	A0A087X1J7_HUMAN Glutathione peroxidase OS=Homo sapiens OX=9606 GN=GPX3 PE=1 SV=1,GPX3_HUMAN Glutathione peroxidase 3 OS=Homo sapiens OX=9606 GN=GPX3 PE=1 SV=2	P22352	5	29.33	29.33	50.22	71.11	12	6	6	3	35	30	0.175	0.778279	0.035348	0.157204	353.48	1572.04	20.6657	91.9068	25.386	100	Confident
1114	0	Single Protein	Q9Y570	Protein phosphatase methylesterase 1 (PPME1_HUMAN)	Q9Y570	PPME1_HUMAN Protein phosphatase methylesterase 1 OS=Homo sapiens OX=9606 GN=PPME1 PE=1 SV=3		11	8.55	8.55	26.17	64.77	6	3	6	3	14	11	0.044	0.178769	0.00888751	0.0361093	88.8751	361.093	5.19595	21.1107	42.2882	100	Confident
1115	0	Single Protein	P62310	U6 snRNA-associated Sm-like protein LSm3 (LSM3_HUMAN)	P62310	LSM3_HUMAN U6 snRNA-associated Sm-like protein LSm3 OS=Homo sapiens OX=9606 GN=LSM3 PE=1 SV=2		3	32.35	32.35	56.86	55.88	6	2	6	2	11	6	0.105263	0.425103	0.021262	0.085866	212.62	858.66	12.4305	50.2003	11.838	100	Confident
1116	0	Related Proteins	A9Z1W8	SUN domain-containing protein 5 (A9Z1W8_HUMAN)	A9Z1W8,Q8TC36	A9Z1W8_HUMAN SUN domain-containing protein 5 OS=Homo sapiens OX=9606 GN=SUN5 PE=1 SV=1,SUN5_HUMAN SUN domain-containing protein 5 OS=Homo sapiens OX=9606 GN=SUN5 PE=1 SV=1	Q8TC36	20	7.91	7.91	28.25	79.38	6	2	6	2	7	2	0.00711744	0.128838	0.00143764	0.0260238	14.3764	260.238	0.840496	15.2144	40.3722	100	Confident
1117	0	Single Protein	Q5GAN3	Probable inactive ribonuclease-like protein 13 (RNS13_HUMAN)	Q5GAN3	RNS13_HUMAN Probable inactive ribonuclease-like protein 13 OS=Homo sapiens OX=9606 GN=RNASE13 PE=2 SV=1		14	13.46	13.46	29.49	61.54	6	2	6	2	13	9	0.0833333	0.333521	0.0168324	0.0673676	168.324	673.676	9.84081	39.3854	17.8328	100	Confident
1118	0	Single Protein	P20338	Ras-related protein Rab-4A (RAB4A_HUMAN)	P20338	RAB4A_HUMAN Ras-related protein Rab-4A OS=Homo sapiens OX=9606 GN=RAB4A PE=1 SV=3		1	27.06	27.06	87.61	88.07	17	5	8	2	63	44	0.0872396	0.53174	0.0176214	0.107406	176.214	1074.06	10.3021	62.7931	24.3742	100	Confident
1119	0	Related Proteins	A0A1B0GV93	Very-long-chain 3-oxoacyl-CoA reductase (A0A1B0GV93_HUMAN)	A0A1B0GV93,Q53GQ0	A0A1B0GV93_HUMAN Very-long-chain 3-oxoacyl-CoA reductase OS=Homo sapiens OX=9606 GN=HSD17B12 PE=1 SV=1,DHB12_HUMAN Very-long-chain 3-oxoacyl-CoA reductase OS=Homo sapiens OX=9606 GN=HSD17B12 PE=1 SV=2	Q53GQ0	11	21.38	21.38	21.38	77.9	3	3	3	3	9	9	0.0418605	0.258925	0.00845535	0.0523	84.5535	523	4.94329	30.5764	30.342	100	Confident
1120	0	Single Protein	H7C350	Coiled-coil domain-containing protein 188 (CC188_HUMAN)	H7C350	CC188_HUMAN Coiled-coil domain-containing protein 188 OS=Homo sapiens OX=9606 GN=CCDC188 PE=3 SV=2		22	4.23	4.23	29.6	53.73	10	2	10	2	20	9	0.0416667	0.132541	0.0084162	0.0267719	84.162	267.719	4.9204	15.6518	43.5203	100	Confident
1121	0	Single Protein	Q5T871	Late cornified envelope-like proline-rich protein 1 (LELP1_HUMAN)	Q5T871	LELP1_HUMAN Late cornified envelope-like proline-rich protein 1 OS=Homo sapiens OX=9606 GN=LELP1 PE=1 SV=1		1	41.84	41.84	41.84	85.71	5	3	5	3	16	11	0.130952	0.584893	0.0264509	0.118142	264.509	1181.42	15.4641	69.0699	10.6898	100	Confident
1122	0	Single Protein	Q9HCU4	Cadherin EGF LAG seven-pass G-type receptor 2 (CELR2_HUMAN)	Q9HCU4	CELR2_HUMAN Cadherin EGF LAG seven-pass G-type receptor 2 OS=Homo sapiens OX=9606 GN=CELSR2 PE=1 SV=1		1	0.38	0.38	24.36	61.99	48	1	47	1	99	5	0.00165563	0.010426	0.000334419	0.00210593	3.34419	21.0593	0.195513	1.2312	317.253	100	Doubtful
1123	0	Single Protein	Q9NZ45	CDGSH iron-sulfur domain-containing protein 1 (CISD1_HUMAN)	Q9NZ45	CISD1_HUMAN CDGSH iron-sulfur domain-containing protein 1 OS=Homo sapiens OX=9606 GN=CISD1 PE=1 SV=1		10	36.11	36.11	48.15	84.26	4	3	4	3	13	12	0.131868	0.467799	0.0266359	0.0944902	266.359	944.902	15.5723	55.2423	12.1912	100	Confident
1124	0	Single Protein	A0A1B0GTY4	Testis-expressed protein 50 (TEX50_HUMAN)	A0A1B0GTY4	TEX50_HUMAN Testis-expressed protein 50 OS=Homo sapiens OX=9606 GN=TEX50 PE=3 SV=1		1	20.9	20.9	20.9	63.84	3	3	3	3	13	12	0.106195	0.29155	0.0214501	0.0588898	214.501	588.898	12.5405	34.429	20.8329	100	Confident
1125	0	Single Protein	O43747	AP-1 complex subunit gamma-1 (AP1G1_HUMAN)	O43747	AP1G1_HUMAN AP-1 complex subunit gamma-1 OS=Homo sapiens OX=9606 GN=AP1G1 PE=1 SV=5		16	3.77	3.77	28.35	63.87	20	3	11	2	33	14	0.0247619	0.0867874	0.00500163	0.0175301	50.0163	175.301	2.92413	10.2487	91.2931	100	Confident
1126	0	Related Proteins	B7Z3R9	2-phosphoxylose phosphatase 1 (B7Z3R9_HUMAN)	B7Z3R9,B7Z4T2,E9PDB7,Q8TE99	B7Z3R9_HUMAN 2-phosphoxylose phosphatase 1 OS=Homo sapiens OX=9606 GN=PXYLP1 PE=1 SV=1,B7Z4T2_HUMAN 2-phosphoxylose phosphatase 1 OS=Homo sapiens OX=9606 GN=PXYLP1 PE=1 SV=1,E9PDB7_HUMAN 2-phosphoxylose phosphatase 1 OS=Homo sapiens OX=9606 GN=PXYLP1 PE=1 SV=1,PXYP1_HUMAN 2-phosphoxylose phosphatase 1 OS=Homo sapiens OX=9606 GN=PXYLP1 PE=1 SV=1	B7Z4T2,E9PDB7,Q8TE99	3	7.99	7.99	11.66	78.83	3	2	3	2	7	6	0.0136986	0.0841459	0.00276697	0.0169965	27.6697	169.965	1.61767	9.93676	53.1641	100	Confident
[truncated: 21,865 more rows]
