# Supplementary material for: The Application of Ejaculate-Based Shotgun Proteomics for Male Infertility Screening
Source: Biomedicines. 2023 Dec 24;12(1):49. doi: 10.3390/biomedicines12010049 (PMC10813512; doi:10.3390/biomedicines12010049)
Supplement: Supplementary file 1 [file biomedicines-12-00049-s001.zip › Table_S4.xlsx]

## Sheet: Лист1
Table S4: The list of testis-specific proteins identified in ejaculate, seminal plasma, and spermatozoa samples.
Ejaculate	Seminal plasma	Spermatozoa
A0A087WWA1	A2RUT3	Q5JQC9
A0A1B0GTY4	O14556	Q14990
A0A1B0GUS4	O75969	O14556
A2RUT3	P07205	O75969
H7C350	P10323	P07205
O14556	P16562	Q13939
O14829	P26436	Q9H0C2
O75951	Q13939	Q9BS86
O75969	Q14410	Q8TC56
P04554	Q14990	Q96KX2
P07205	Q15506	Q8TDY3
P0DKB6	Q5BJF6	Q96A08
P10323	Q5JQC9	Q5BJF6
P16562	Q5T9G4	Q14410
P22492	Q6UW49	Q9BUN1
P22612	Q6UWM5	Q9NQT6
P26436	Q75WM6	Q5T9G4
P29803	Q7Z6W1	Q6URK8
P59282	Q8N4E7	Q96M29
P60673	Q8TDY3	Q9HBV2
Q13939	Q92526	Q8TC94
Q14093	Q96A08	P04554
Q14409	Q96KX2	P10323
Q14410	Q96QH8	Q6UW49
Q14990	Q9BS86	Q8NCR6
Q15506	Q9BUN1	Q9BYZ2
Q5BJF6	Q9BY14	Q9UIF3
Q5FVE4	Q9BZX4	Q8N4E7
Q5H943	Q9H0C2	Q5CZC0
Q5JQC9	Q9H0I9	Q9HAT0
Q5JX69	Q9HBV2	Q9BZX4
Q5JX71	Q9NS25	P29803
Q5T871	Q9UIF3	Q6J272
Q5T9G4	Q9UL15	Q9UL15
Q6J272		Q9BY14
Q6URK8		Q9H0B3
Q6UW49		Q92526
Q6UWM5		Q6ZU69
Q6ZU69		Q8WW24
Q75WM6		Q9BYD9
Q7Z4W2		Q9Y615
Q7Z5L4		Q8WW14
Q7Z6W1		A2RUT3
Q8IYP2		Q6UWM5
Q8IYT1		Q92523
Q8IZ16		A0A1B0GUW6
Q8N0W7		Q9NS25
Q8N4E7		H7C350
Q8N9V2		Q96KX0
Q8NCR6		P16562
Q8NHS0		Q96C74
Q8TC56		Q5JX71
Q8TC94		Q76KD6
Q8TDM5		Q8IYT1
Q8TDY3		Q8TC99
Q8WW14		P26436
Q8WW24		Q8NEG0
Q8WW32		Q7Z6W1
Q8WZ59		Q15506
Q92523		P60673
Q92526		Q9BXF9
Q96A08		Q5JX69
Q96C74		Q7Z5L4
Q96KX0		Q96PF2
Q96KX2		Q8WTU0
Q96M29		Q96LM6
Q96PU9		Q75WM6
Q96QH8		Q96PU9
Q96QV6		Q9H0I9
Q96RQ9		Q8N9V2
Q99963		Q8N5Q1
Q9BS86		Q9H503
Q9BUN1		Q96RQ9
Q9BXA6		P38567
Q9BXF9		Q8NHS0
Q9BY14		P22492
Q9BYD9		Q8IZS6
Q9BYZ2		A0A1B0GTY4
Q9BZX4		A8MV24
Q9H0C2		Q96QH8
Q9H0I9		Q8WW32
Q9H503		Q6ZNM6
Q9HAT0		Q14093
Q9HBV2		Q8TBZ9
Q9NQT6		Q8N4L4
Q9NS25		O75951
Q9UFH2		P22612
Q9UIF3		Q8IYK2
Q9UL15		A4D1T9
Q9Y615		Q9BXI2
		Q499Z3
		Q8N0W7
		Q8WZ59
		Q96QV6
		Q96P26
		Q5JWF8
		Q6UWN0
		Q8NA61
		Q9BQP9
		Q8IXM7
		A8MTL0
		Q99963
		Q7Z4W2
		P0DKB6
		Q8IYP2
		Q5H943
		Q8IWZ5
		A6NM11
		Q14409
		Q6ZQQ2
		O14829
		Q53QW1
		Q8IYM1
		Q8N427
		A4D263
		Q5T5A4
		P35663
		Q9NQ60
		Q8N801
		Q96KC9
		A0A1B0GUS4
		Q12798
		Q6V702
		Q5T681
		Q3SX64
		Q53SZ7
		Q7L8S5
		Q9UKR8
		A0A087WWA1
		P52198
		Q96LM5
		Q8TDM5
		P49901
		Q9NS26
		Q96M95
		P51854
		Q6NXR0
		Q9P2T0
		Q96L21
		Q96LZ3
		Q9BXA6
		Q8N456
		Q96A05
