# Supplementary material for: The Application of Ejaculate-Based Shotgun Proteomics for Male Infertility Screening
Source: Biomedicines. 2023 Dec 24;12(1):49. doi: 10.3390/biomedicines12010049 (PMC10813512; doi:10.3390/biomedicines12010049)
Supplement: Supplementary file 1 [file biomedicines-12-00049-s001.zip › Table_S3.xlsx]

## Sheet: Protein_Table_Spermatozoa_Total
Table S3: The list of proteins identified in spermatozoa samples using SearchGUI
	Starred	Protein Inference	Main Accession	Description	Protein Group	Descriptions	Secondary Accessions	Chromosome	Validated Coverage [%]	Confident Coverage [%]	All Coverage [%]	Possible Coverage [%]	#Peptides	#Validated Peptides	#Unique Peptides	#Validated Unique Peptides	#PSMs	#Validated PSMs	Spectrum Counting NSAF	Spectrum Counting emPAI	Spectrum Counting NSAF [%]	Spectrum Counting emPAI [%]	Spectrum Counting NSAF [ppm]	Spectrum Counting emPAI [ppm]	Spectrum Counting NSAF [fmol]	Spectrum Counting emPAI [fmol]	MW [kDa]	Confidence [%]	Validation
1	0	Related Proteins	A0A2R8Y706	Cytoplasmic dynein 1 heavy chain 1 (A0A2R8Y706_HUMAN)	A0A2R8Y706,Q14204	A0A2R8Y706_HUMAN Cytoplasmic dynein 1 heavy chain 1 OS=Homo sapiens OX=9606 GN=DYNC1H1 PE=1 SV=2,DYHC1_HUMAN Cytoplasmic dynein 1 heavy chain 1 OS=Homo sapiens OX=9606 GN=DYNC1H1 PE=1 SV=5	Q14204	14	15.1	14.64	38.83	80.34	151	51	2	1	414	251	0.0649878	0.232847	0.0125226	0.0448677	125.226	448.677	8.0308	28.7738	526.606	100	Confident
2	0	Single Protein	Q02383	Semenogelin-2 (SEMG2_HUMAN)	Q02383	SEMG2_HUMAN Semenogelin-2 OS=Homo sapiens OX=9606 GN=SEMG2 PE=1 SV=1		20	69.42	69.42	76.98	86.94	138	111	119	93	2058	1866	3.3004	26.6413	0.63596	5.13357	6359.6	51335.7	407.843	3292.17	65.4054	100	Confident
3	0	Single Protein	P04279	Semenogelin-1 (SEMG1_HUMAN)	P04279	SEMG1_HUMAN Semenogelin-1 OS=Homo sapiens OX=9606 GN=SEMG1 PE=1 SV=2		20	71.65	70.35	82.25	86.8	136	111	117	93	2518	2305	5.29925	60.7053	1.02112	11.6974	10211.2	116974	654.849	7501.59	52.0999	100	Confident
4	0	Single Protein	Q5CZC0	Fibrous sheath-interacting protein 2 (FSIP2_HUMAN)	Q5CZC0	FSIP2_HUMAN Fibrous sheath-interacting protein 2 OS=Homo sapiens OX=9606 GN=FSIP2 PE=2 SV=4		2	2.16	2.16	28.06	75.36	133	11	103	10	256	67	0.0122959	0.0314873	0.00236932	0.00606736	23.6932	60.6736	1.51945	3.89101	780.119	100	Confident
5	0	Single Protein	P49327	Fatty acid synthase (FAS_HUMAN)	P49327	FAS_HUMAN Fatty acid synthase OS=Homo sapiens OX=9606 GN=FASN PE=1 SV=3		17	45.88	45.88	61.45	72.92	127	80	2	1	657	546	0.294375	1.38429	0.0567237	0.266741	567.237	2667.41	36.377	171.062	273.254	100	Confident
6	0	Single Protein	P15309	Prostatic acid phosphatase (PPAP_HUMAN)	P15309	PPAP_HUMAN Prostatic acid phosphatase OS=Homo sapiens OX=9606 GN=ACP3 PE=1 SV=3		3	70.21	70.21	70.47	60.1	119	100	78	63	2068	1912	8.19397	427.133	1.57891	82.3052	15789.1	823052	1012.56	52782.5	44.5375	100	Confident
7	0	Single Protein	C9JG08	Uncharacterized protein C2orf16 (C9JG08_HUMAN)	C9JG08	C9JG08_HUMAN Uncharacterized protein C2orf16 OS=Homo sapiens OX=9606 GN=C2orf16 PE=1 SV=2		2	1.19	0.85	32.37	79.4	118	4	76	3	175	21	0.00374007	0.0151385	0.000720681	0.00291706	7.20681	29.1706	0.462174	1.87072	598.127	100	Confident
8	0	Single Protein	P49221	Protein-glutamine gamma-glutamyltransferase 4 (TGM4_HUMAN)	P49221	TGM4_HUMAN Protein-glutamine gamma-glutamyltransferase 4 OS=Homo sapiens OX=9606 GN=TGM4 PE=1 SV=2		3	77.05	77.05	81.58	85.96	117	98	107	90	1116	1013	1.70918	28.0193	0.329346	5.39909	3293.46	53990.9	211.21	3462.45	77.0961	100	Confident
9	0	Single Protein	Q5JQC9	A-kinase anchor protein 4 (AKAP4_HUMAN)	Q5JQC9	AKAP4_HUMAN A-kinase anchor protein 4 OS=Homo sapiens OX=9606 GN=AKAP4 PE=1 SV=1		X	59.48	59.48	67.33	84.07	113	90	74	58	2367	2104	2.92758	6.0641	0.564121	1.1685	5641.21	11685	361.772	749.364	94.4165	100	Confident
10	0	Single Protein	P02751	Fibronectin (FINC_HUMAN)	P02751	FINC_HUMAN Fibronectin OS=Homo sapiens OX=9606 GN=FN1 PE=1 SV=5		2	38.72	38.72	49.62	58.82	94	61	50	29	565	477	0.32464	1.17278	0.0625555	0.225986	625.555	2259.86	40.117	144.925	272.15	100	Confident
11	0	Related Proteins	M0QZF9	Prostate-specific antigen (Fragment) (M0QZF9_HUMAN)	M0QZF9,M0R1F0,M0R1Z7,P07288	M0QZF9_HUMAN Prostate-specific antigen (Fragment) OS=Homo sapiens OX=9606 GN=KLK3 PE=1 SV=1,M0R1F0_HUMAN Prostate-specific antigen (Fragment) OS=Homo sapiens OX=9606 GN=KLK3 PE=1 SV=1,M0R1Z7_HUMAN Prostate-specific antigen (Fragment) OS=Homo sapiens OX=9606 GN=KLK3 PE=1 SV=8,KLK3_HUMAN Prostate-specific antigen OS=Homo sapiens OX=9606 GN=KLK3 PE=1 SV=2	M0R1F0,M0R1Z7,P07288	19	74.42	74.42	74.42	56.98	81	69	7	7	1776	1512	9.28316	84833.3	1.78879	16346.7	17887.9	1.63467e+08	1147.16	1.04832e+07	19.0776	100	Confident
12	0	Single Protein	P35579	Myosin-9 (MYH9_HUMAN)	P35579	MYH9_HUMAN Myosin-9 OS=Homo sapiens OX=9606 GN=MYH9 PE=1 SV=4		22	17.4	17.24	45.87	79.64	78	24	50	13	220	128	0.0603246	0.184117	0.0116241	0.0354778	116.241	354.778	7.45454	22.752	226.392	100	Confident
13	0	Single Protein	P68371	Tubulin beta-4B chain (TBB4B_HUMAN)	P68371	TBB4B_HUMAN Tubulin beta-4B chain OS=Homo sapiens OX=9606 GN=TUBB4B PE=1 SV=1		9	77.53	77.53	81.12	64.49	77	63	1	1	1439	1295	3.33449	49.4316	0.642531	9.52508	6425.31	95250.8	412.056	6108.45	49.799	100	Confident
14	0	Single Protein	Q8NCW4	Prostate-specific antigen (Q8NCW4_HUMAN)	Q8NCW4	Q8NCW4_HUMAN Prostate-specific antigen OS=Homo sapiens OX=9606 GN=KLK3 PE=1 SV=1		19	67.73	67.73	70.91	74.09	77	64	3	2	1264	1062	3.0363	1583.89	0.585071	305.204	5850.71	3.05204e+06	375.207	195728	24.3255	100	Confident
15	0	Single Protein	Q5T4S7	E3 ubiquitin-protein ligase UBR4 (UBR4_HUMAN)	Q5T4S7	UBR4_HUMAN E3 ubiquitin-protein ligase UBR4 OS=Homo sapiens OX=9606 GN=UBR4 PE=1 SV=1		1	1.76	1.76	19.93	65.16	74	5	34	3	117	20	0.00473793	0.0240722	0.000912962	0.00463852	9.12962	46.3852	0.585485	2.9747	573.476	100	Confident
16	0	Single Protein	Q7Z6Z7	E3 ubiquitin-protein ligase HUWE1 (HUWE1_HUMAN)	Q7Z6Z7	HUWE1_HUMAN E3 ubiquitin-protein ligase HUWE1 OS=Homo sapiens OX=9606 GN=HUWE1 PE=1 SV=3		X	1.39	1.39	26.57	63.99	73	3	50	3	110	16	0.0035727	0.0168665	0.000688432	0.00325003	6.88432	32.5003	0.441493	2.08425	481.589	100	Confident
17	0	Related Proteins	A0A087WVQ6	Clathrin heavy chain (A0A087WVQ6_HUMAN)	A0A087WVQ6,Q00610	A0A087WVQ6_HUMAN Clathrin heavy chain OS=Homo sapiens OX=9606 GN=CLTC PE=1 SV=1,CLH1_HUMAN Clathrin heavy chain 1 OS=Homo sapiens OX=9606 GN=CLTC PE=1 SV=5	Q00610	17	30.08	30.08	50.03	83.8	69	34	33	17	283	235	0.142146	0.576429	0.0273905	0.111073	273.905	1110.73	17.5656	71.2316	191.936	100	Confident
18	0	Single Protein	O14556	Glyceraldehyde-3-phosphate dehydrogenase, testis-specific (G3PT_HUMAN)	O14556	G3PT_HUMAN Glyceraldehyde-3-phosphate dehydrogenase, testis-specific OS=Homo sapiens OX=9606 GN=GAPDHS PE=1 SV=2		19	64.95	64.95	69.61	71.57	68	53	41	32	1184	1079	3.64726	16.0828	0.702798	3.09902	7027.98	30990.2	450.706	1987.41	44.4728	100	Confident
19	0	Single Protein	M0R294	Kallikrein 3, (Prostate specific antigen), isoform CRA_d (M0R294_HUMAN)	M0R294	M0R294_HUMAN Kallikrein 3, (Prostate specific antigen), isoform CRA_d OS=Homo sapiens OX=9606 GN=KLK3 PE=1 SV=1		19	62.05	62.05	80	76.92	68	55	13	9	770	695	2.15056	4640.59	0.414395	894.205	4143.95	8.94205e+06	265.752	573456	21.2859	100	Confident
20	0	Related Proteins	E7EQB2	Lactotransferrin (Fragment) (E7EQB2_HUMAN)	E7EQB2,P02788	E7EQB2_HUMAN Lactotransferrin (Fragment) OS=Homo sapiens OX=9606 GN=LTF PE=1 SV=1,TRFL_HUMAN Lactotransferrin OS=Homo sapiens OX=9606 GN=LTF PE=1 SV=6	P02788	3	72.56	72.56	78.16	88.22	68	59	3	3	683	651	1.05212	4.13858	0.202735	0.797472	2027.35	7974.72	130.014	511.421	76.5769	100	Confident
21	0	Single Protein	P15924	Desmoplakin (DESP_HUMAN)	P15924	DESP_HUMAN Desmoplakin OS=Homo sapiens OX=9606 GN=DSP PE=1 SV=3		6	1.11	1.11	30.13	80.84	64	2	64	2	89	11	0.00430849	0.0102863	0.000830211	0.00198208	8.30211	19.8208	0.532417	1.27111	331.569	100	Confident
22	0	Single Protein	P12273	Prolactin-inducible protein (PIP_HUMAN)	P12273	PIP_HUMAN Prolactin-inducible protein OS=Homo sapiens OX=9606 GN=PIP PE=1 SV=1		7	77.4	77.4	77.4	89.04	58	47	58	47	2054	1928	14.7846	580.709	2.84888	111.898	28488.8	1.11898e+06	1826.99	71760.5	16.5618	100	Confident
23	0	Single Protein	P07900	Heat shock protein HSP 90-alpha (HS90A_HUMAN)	P07900	HS90A_HUMAN Heat shock protein HSP 90-alpha OS=Homo sapiens OX=9606 GN=HSP90AA1 PE=1 SV=5		14	48.09	48.09	61.61	71.17	58	41	27	18	500	467	0.661548	1.37764	0.127475	0.265461	1274.75	2654.61	81.7501	170.241	84.6067	100	Confident
24	0	Single Protein	Q5BJF6	Outer dense fiber protein 2 (ODFP2_HUMAN)	Q5BJF6	ODFP2_HUMAN Outer dense fiber protein 2 OS=Homo sapiens OX=9606 GN=ODF2 PE=1 SV=1		9	37.52	37.52	47.41	82.51	58	43	18	15	436	384	0.55848	0.970246	0.107615	0.186959	1076.15	1869.59	69.0135	119.897	95.3419	100	Confident
25	0	Single Protein	O15230	Laminin subunit alpha-5 (LAMA5_HUMAN)	O15230	LAMA5_HUMAN Laminin subunit alpha-5 OS=Homo sapiens OX=9606 GN=LAMA5 PE=1 SV=8		20	1.22	1.22	24.76	67.47	58	4	58	4	122	16	0.00601685	0.0302556	0.0011594	0.00583001	11.594	58.3001	0.743525	3.7388	399.479	100	Confident
26	0	Single Protein	Q00796	Sorbitol dehydrogenase (DHSO_HUMAN)	Q00796	DHSO_HUMAN Sorbitol dehydrogenase OS=Homo sapiens OX=9606 GN=SORD PE=1 SV=4		15	75.91	75.91	85.99	90.48	57	41	17	10	568	511	1.55728	13.8398	0.300075	2.66682	3000.75	26668.2	192.439	1710.24	38.2998	100	Confident
27	0	Single Protein	P16870	Carboxypeptidase E (CBPE_HUMAN)	P16870	CBPE_HUMAN Carboxypeptidase E OS=Homo sapiens OX=9606 GN=CPE PE=1 SV=1		4	60.29	60.29	65.76	67.86	56	46	48	38	554	510	1.56656	9	0.301864	1.73423	3018.64	17342.3	193.586	1112.16	53.1171	100	Confident
28	0	Single Protein	P54652	Heat shock-related 70 kDa protein 2 (HSP72_HUMAN)	P54652	HSP72_HUMAN Heat shock-related 70 kDa protein 2 OS=Homo sapiens OX=9606 GN=HSPA2 PE=1 SV=1		14	57.12	57.12	65.1	82.32	55	42	34	26	546	491	0.742789	2.16228	0.14313	0.416654	1431.3	4166.54	91.7894	267.201	69.9779	100	Confident
29	0	Single Protein	P12277	Creatine kinase B-type (KCRB_HUMAN)	P12277	KCRB_HUMAN Creatine kinase B-type OS=Homo sapiens OX=9606 GN=CKB PE=1 SV=1		14	72.7	72.7	81.1	71.13	54	43	3	2	741	685	2.5	10.885	0.48173	2.09746	4817.3	20974.6	308.935	1345.1	42.6173	100	Confident
30	0	Single Protein	P22314	Ubiquitin-like modifier-activating enzyme 1 (UBA1_HUMAN)	P22314	UBA1_HUMAN Ubiquitin-like modifier-activating enzyme 1 OS=Homo sapiens OX=9606 GN=UBA1 PE=1 SV=3		X	41.97	40.45	63.99	77.69	52	27	22	12	254	185	0.222628	0.885863	0.0428986	0.170699	428.986	1706.99	27.511	109.47	117.774	100	Confident
31	0	Single Protein	Q14990	Outer dense fiber protein 1 (ODFP1_HUMAN)	Q14990	ODFP1_HUMAN Outer dense fiber protein 1 OS=Homo sapiens OX=9606 GN=ODF1 PE=1 SV=2		8	58	58	65.2	68	51	43	51	43	627	572	3.34118	13.5265	0.643818	2.60646	6438.18	26064.6	412.882	1671.53	28.3462	100	Confident
32	0	Single Protein	P08238	Heat shock protein HSP 90-beta (HS90B_HUMAN)	P08238	HS90B_HUMAN Heat shock protein HSP 90-beta OS=Homo sapiens OX=9606 GN=HSP90AB1 PE=1 SV=4		6	49.17	49.17	58.98	71.96	51	39	15	12	446	414	0.550224	1.33305	0.106024	0.256869	1060.24	2568.69	67.9933	164.73	83.2121	100	Confident
33	0	Single Protein	O75969	A-kinase anchor protein 3 (AKAP3_HUMAN)	O75969	AKAP3_HUMAN A-kinase anchor protein 3 OS=Homo sapiens OX=9606 GN=AKAP3 PE=1 SV=2		12	50.29	50.29	58.85	74.33	51	37	43	31	366	318	0.498423	1.32454	0.0960421	0.255228	960.421	2552.28	61.592	163.678	94.6913	100	Confident
34	0	Single Protein	Q9H0B3	IQ domain-containing protein N (IQCN_HUMAN)	Q9H0B3	IQCN_HUMAN IQ domain-containing protein N OS=Homo sapiens OX=9606 GN=IQCN PE=1 SV=1		19	31.27	30.17	49.24	76.53	51	26	19	9	218	170	0.184939	0.55809	0.0356363	0.10754	356.363	1075.4	22.8536	68.9654	127.612	100	Confident
35	0	Single Protein	Q9Y3R5	Protein dopey-2 (DOP2_HUMAN)	Q9Y3R5	DOP2_HUMAN Protein dopey-2 OS=Homo sapiens OX=9606 GN=DOP1B PE=1 SV=5		21	5.31	5.31	28.98	72.28	51	8	42	5	104	36	0.0186635	0.0833845	0.0035963	0.0160675	35.963	160.675	2.30632	10.3041	258.068	100	Confident
36	0	Related Proteins	B4DNK4	Pyruvate kinase (B4DNK4_HUMAN)	B4DNK4,P14618	B4DNK4_HUMAN Pyruvate kinase OS=Homo sapiens OX=9606 GN=PKM PE=1 SV=1,KPYM_HUMAN Pyruvate kinase PKM OS=Homo sapiens OX=9606 GN=PKM PE=1 SV=4	P14618	15	73.09	73.09	75.93	81.62	50	46	7	7	568	502	1.27212	6.10971	0.245127	1.17729	2451.27	11772.9	157.201	755.001	49.8659	100	Confident
37	0	Single Protein	P06576	ATP synthase subunit beta, mitochondrial (ATPB_HUMAN)	P06576	ATPB_HUMAN ATP synthase subunit beta, mitochondrial OS=Homo sapiens OX=9606 GN=ATP5F1B PE=1 SV=3		12	63.71	63.71	70.7	84.12	50	43	11	9	555	522	1.17079	6.24436	0.225601	1.20324	2256.01	12032.4	144.679	771.64	56.5246	100	Confident
38	0	Single Protein	P25311	Zinc-alpha-2-glycoprotein (ZA2G_HUMAN)	P25311	ZA2G_HUMAN Zinc-alpha-2-glycoprotein OS=Homo sapiens OX=9606 GN=AZGP1 PE=1 SV=2		7	61.74	61.74	66.78	73.15	50	43	10	8	547	513	2.34404	17.3953	0.451677	3.35193	4516.77	33519.3	289.662	2149.6	34.2371	100	Confident
39	0	Related Proteins	A0A0G2JIW1	Heat shock 70 kDa protein 1B (A0A0G2JIW1_HUMAN)	A0A0G2JIW1,P0DMV8,P0DMV9	A0A0G2JIW1_HUMAN Heat shock 70 kDa protein 1B OS=Homo sapiens OX=9606 GN=HSPA1B PE=1 SV=1,HS71A_HUMAN Heat shock 70 kDa protein 1A OS=Homo sapiens OX=9606 GN=HSPA1A PE=1 SV=1,HS71B_HUMAN Heat shock 70 kDa protein 1B OS=Homo sapiens OX=9606 GN=HSPA1B PE=1 SV=1	P0DMV8,P0DMV9	6	49.69	49.69	62.15	78.19	50	35	8	6	435	394	0.460406	1.70457	0.0887166	0.328458	887.166	3284.58	56.8942	210.641	70.0661	100	Confident
40	0	Single Protein	P07205	Phosphoglycerate kinase 2 (PGK2_HUMAN)	P07205	PGK2_HUMAN Phosphoglycerate kinase 2 OS=Homo sapiens OX=9606 GN=PGK2 PE=1 SV=3		6	62.59	62.59	73.14	87.53	49	35	40	27	449	378	0.928767	3.57486	0.178966	0.688846	1789.66	6888.46	114.771	441.759	44.7673	100	Confident
41	0	Single Protein	P13639	Elongation factor 2 (EF2_HUMAN)	P13639	EF2_HUMAN Elongation factor 2 OS=Homo sapiens OX=9606 GN=EEF2 PE=1 SV=4		19	47.2	47.2	59.67	78.32	49	32	49	32	263	215	0.318452	1.01726	0.0613632	0.196018	613.632	1960.18	39.3524	125.707	95.2769	100	Confident
42	0	Single Protein	P0C0L4	Complement C4-A (CO4A_HUMAN)	P0C0L4	CO4A_HUMAN Complement C4-A OS=Homo sapiens OX=9606 GN=C4A PE=1 SV=2		6	6.08	5.85	36.12	69.38	49	8	13	1	99	39	0.0280992	0.10968	0.00541449	0.0211345	54.1449	211.345	3.47232	13.5536	192.664	100	Confident
43	0	Single Protein	P04264	Keratin, type II cytoskeletal 1 (K2C1_HUMAN)	P04264	K2C1_HUMAN Keratin, type II cytoskeletal 1 OS=Homo sapiens OX=9606 GN=KRT1 PE=1 SV=6		12	44.72	44.72	55.28	59.78	48	37	43	32	384	351	0.806494	2.63585	0.155405	0.507908	1554.05	5079.08	99.6615	325.722	65.999	100	Confident
44	0	Single Protein	P13796	Plastin-2 (PLSL_HUMAN)	P13796	PLSL_HUMAN Plastin-2 OS=Homo sapiens OX=9606 GN=LCP1 PE=1 SV=6		13	62.84	62.84	79.43	83.57	48	30	32	17	292	261	0.498092	1.61016	0.0959783	0.310265	959.783	3102.65	61.5511	198.973	70.2439	100	Confident
45	0	Unrelated Proteins	A0A0B4J269	G_PROTEIN_RECEP_F1_2 domain-containing protein (A0A0B4J269_HUMAN)	A0A0B4J269,Q13509	A0A0B4J269_HUMAN G_PROTEIN_RECEP_F1_2 domain-containing protein OS=Homo sapiens OX=9606 PE=1 SV=1,TBB3_HUMAN Tubulin beta-3 chain OS=Homo sapiens OX=9606 GN=TUBB3 PE=1 SV=2	Q13509		26.35	26.35	35.13	52.57	47	36	2	1	845	764	1.02387	2.89192	0.197291	0.55725	1972.91	5572.5	126.523	357.366	88.3245	100	Confident
46	0	Single Protein	P21266	Glutathione S-transferase Mu 3 (GSTM3_HUMAN)	P21266	GSTM3_HUMAN Glutathione S-transferase Mu 3 OS=Homo sapiens OX=9606 GN=GSTM3 PE=1 SV=3		1	69.33	69.33	81.33	88	46	37	4	3	870	804	4.05051	19.9618	0.7805	3.84648	7805	38464.8	500.537	2466.76	26.5421	100	Confident
47	0	Single Protein	Q96KP4	Cytosolic non-specific dipeptidase (CNDP2_HUMAN)	Q96KP4	CNDP2_HUMAN Cytosolic non-specific dipeptidase OS=Homo sapiens OX=9606 GN=CNDP2 PE=1 SV=2		18	71.37	71.37	82.74	88.63	45	34	23	18	338	316	0.748219	3.15128	0.144176	0.607226	1441.76	6072.26	92.4603	389.416	52.8449	100	Confident
48	0	Single Protein	P78371	T-complex protein 1 subunit beta (TCPB_HUMAN)	P78371	TCPB_HUMAN T-complex protein 1 subunit beta OS=Homo sapiens OX=9606 GN=CCT2 PE=1 SV=4		12	65.42	65.42	76.45	88.22	45	33	3	3	294	268	0.561441	2.27812	0.108185	0.438976	1081.85	4389.76	69.3794	281.516	57.4521	100	Confident
49	0	Single Protein	P11216	Glycogen phosphorylase, brain form (PYGB_HUMAN)	P11216	PYGB_HUMAN Glycogen phosphorylase, brain form OS=Homo sapiens OX=9606 GN=PYGB PE=1 SV=5		20	40.09	40.09	52.55	78.17	45	28	27	16	221	160	0.210926	0.8166	0.0406437	0.157352	406.437	1573.52	26.0649	100.91	96.6345	100	Confident
50	0	Related Proteins	I3L0N3	Vesicle-fusing ATPase (I3L0N3_HUMAN)	I3L0N3,P46459	I3L0N3_HUMAN Vesicle-fusing ATPase OS=Homo sapiens OX=9606 GN=NSF PE=1 SV=1,NSF_HUMAN Vesicle-fusing ATPase OS=Homo sapiens OX=9606 GN=NSF PE=1 SV=3	P46459	17	35.72	35.72	61.16	74.7	45	21	39	18	155	120	0.213768	0.711328	0.0411914	0.137067	411.914	1370.67	26.4162	87.9016	82.0398	100	Confident
51	0	Single Protein	P35573	Glycogen debranching enzyme (GDE_HUMAN)	P35573	GDE_HUMAN Glycogen debranching enzyme OS=Homo sapiens OX=9606 GN=AGL PE=1 SV=3		1	9.99	9.99	37.86	82.7	45	11	45	11	111	45	0.0347277	0.170369	0.00669175	0.0328288	66.9175	328.288	4.29144	21.0532	174.652	100	Confident
52	0	Related Proteins	A0A087WVQ9	Elongation factor 1-alpha (A0A087WVQ9_HUMAN)	A0A087WVQ9,A0A7I2V659,P68104,Q5VTE0	A0A087WVQ9_HUMAN Elongation factor 1-alpha OS=Homo sapiens OX=9606 GN=EEF1A1 PE=1 SV=2,A0A7I2V659_HUMAN Elongation factor 1-alpha OS=Homo sapiens OX=9606 GN=EEF1A1 PE=1 SV=1,EF1A1_HUMAN Elongation factor 1-alpha 1 OS=Homo sapiens OX=9606 GN=EEF1A1 PE=1 SV=1,EF1A3_HUMAN Putative elongation factor 1-alpha-like 3 OS=Homo sapiens OX=9606 GN=EEF1A1P5 PE=5 SV=1	A0A7I2V659,P68104,Q5VTE0	6	42.48	42.48	45.1	71.68	44	39	12	10	474	436	1.07599	3.46684	0.207334	0.668032	2073.34	6680.32	132.964	428.41	49.838	100	Confident
53	0	Single Protein	P35527	Keratin, type I cytoskeletal 9 (K1C9_HUMAN)	P35527	K1C9_HUMAN Keratin, type I cytoskeletal 9 OS=Homo sapiens OX=9606 GN=KRT9 PE=1 SV=3		17	44.94	44.94	51.04	61	44	31	13	6	291	250	0.65	3.05362	0.12525	0.588409	1252.5	5884.09	80.323	377.348	62.0268	100	Confident
54	0	Single Protein	Q9HAT0	Ropporin-1A (ROP1A_HUMAN)	Q9HAT0	ROP1A_HUMAN Ropporin-1A OS=Homo sapiens OX=9606 GN=ROPN1 PE=1 SV=2		3	76.89	68.87	87.26	90.09	43	30	14	10	985	935	3.09686	22.1013	0.59674	4.25874	5967.4	42587.4	382.691	2731.14	23.8773	100	Confident
55	0	Single Protein	Q9BZX4	Ropporin-1B (ROP1B_HUMAN)	Q9BZX4	ROP1B_HUMAN Ropporin-1B OS=Homo sapiens OX=9606 GN=ROPN1B PE=1 SV=1		3	79.72	79.25	91.51	91.04	42	30	13	10	982	931	3.03886	30.6228	0.585564	5.90077	5855.64	59007.7	375.524	3784.18	23.9483	100	Confident
56	0	Related Proteins	H0YC35	Clusterin (Fragment) (H0YC35_HUMAN)	H0YC35,P10909	H0YC35_HUMAN Clusterin (Fragment) OS=Homo sapiens OX=9606 GN=CLU PE=1 SV=1,CLUS_HUMAN Clusterin OS=Homo sapiens OX=9606 GN=CLU PE=1 SV=1	P10909	8	61.62	61.62	74.3	72.89	42	30	1	1	472	435	1.77536	9	0.342098	1.73423	3420.98	17342.3	219.388	1112.16	33.5083	100	Confident
57	0	Single Protein	Q8NBX0	Saccharopine dehydrogenase-like oxidoreductase (SCPDL_HUMAN)	Q8NBX0	SCPDL_HUMAN Saccharopine dehydrogenase-like oxidoreductase OS=Homo sapiens OX=9606 GN=SCCPDH PE=1 SV=1		1	75.06	75.06	81.12	89.74	42	33	42	33	398	348	0.898701	4.4117	0.173173	0.850099	1731.73	8500.99	111.056	545.17	47.1214	100	Confident
58	0	Single Protein	A6NM11	Leucine-rich repeat-containing protein 37A2 (L37A2_HUMAN)	A6NM11	L37A2_HUMAN Leucine-rich repeat-containing protein 37A2 OS=Homo sapiens OX=9606 GN=LRRC37A2 PE=2 SV=2		17	15.35	15.35	30.53	49.41	42	20	7	2	228	174	0.205952	0.406527	0.0396854	0.0783346	396.854	783.346	25.4503	50.2361	188.276	100	Confident
59	0	Single Protein	P04406	Glyceraldehyde-3-phosphate dehydrogenase (G3P_HUMAN)	P04406	G3P_HUMAN Glyceraldehyde-3-phosphate dehydrogenase OS=Homo sapiens OX=9606 GN=GAPDH PE=1 SV=3		12	62.09	57.31	73.73	78.51	41	34	10	8	475	392	1.45247	7.79923	0.27988	1.50285	2798.8	15028.5	179.488	963.781	36.0304	100	Confident
60	0	Single Protein	P53396	ATP-citrate synthase (ACLY_HUMAN)	P53396	ACLY_HUMAN ATP-citrate synthase OS=Homo sapiens OX=9606 GN=ACLY PE=1 SV=3		17	37.78	37.78	48.5	68.12	41	28	37	24	213	174	0.230667	0.778279	0.0444476	0.149968	444.476	1499.68	28.5044	96.175	120.762	100	Confident
61	0	Single Protein	Q10567	AP-1 complex subunit beta-1 (AP1B1_HUMAN)	Q10567	AP1B1_HUMAN AP-1 complex subunit beta-1 OS=Homo sapiens OX=9606 GN=AP1B1 PE=1 SV=3		22	25.92	25.92	54.27	61.64	41	18	10	6	138	102	0.14359	0.593115	0.0276686	0.114289	276.686	1142.89	17.7439	73.2936	104.54	100	Confident
62	0	Single Protein	P05154	Plasma serine protease inhibitor (IPSP_HUMAN)	P05154	IPSP_HUMAN Plasma serine protease inhibitor OS=Homo sapiens OX=9606 GN=SERPINA5 PE=1 SV=3		14	55.42	55.42	69.95	73.15	40	29	15	11	300	270	0.89899	3.56132	0.173228	0.686239	1732.28	6862.39	111.092	440.087	45.6457	100	Confident
63	0	Single Protein	P00558	Phosphoglycerate kinase 1 (PGK1_HUMAN)	P00558	PGK1_HUMAN Phosphoglycerate kinase 1 OS=Homo sapiens OX=9606 GN=PGK1 PE=1 SV=3		X	59.71	59.71	64.99	87.77	40	30	31	22	286	244	0.565574	2.77505	0.108982	0.534731	1089.82	5347.31	69.8901	342.924	44.5861	100	Confident
64	0	Single Protein	P35908	Keratin, type II cytoskeletal 2 epidermal (K22E_HUMAN)	P35908	K22E_HUMAN Keratin, type II cytoskeletal 2 epidermal OS=Homo sapiens OX=9606 GN=KRT2 PE=1 SV=2		12	48.67	48.67	59	83.1	40	29	33	23	275	245	0.392655	1.75039	0.0756616	0.337286	756.616	3372.86	48.5219	216.302	65.3932	100	Confident
65	0	Single Protein	Q9UKX2	Myosin-2 (MYH2_HUMAN)	Q9UKX2	MYH2_HUMAN Myosin-2 OS=Homo sapiens OX=9606 GN=MYH2 PE=1 SV=1		17	0.88	0.88	27	77.9	40	1	14	1	69	5	0.00330688	0.00745535	0.000637209	0.00143659	6.37209	14.3659	0.408644	0.921286	222.906	100	Doubtful
66	0	Related Proteins	E7EP66	Acrosin-binding protein (E7EP66_HUMAN)	E7EP66,Q8NEB7	E7EP66_HUMAN Acrosin-binding protein OS=Homo sapiens OX=9606 GN=ACRBP PE=1 SV=1,ACRBP_HUMAN Acrosin-binding protein OS=Homo sapiens OX=9606 GN=ACRBP PE=2 SV=1	Q8NEB7	12	59.22	59.22	64.9	70.78	39	30	22	18	410	349	0.82687	3.48925	0.159331	0.672351	1593.31	6723.51	102.18	431.18	57.5387	100	Confident
67	0	Single Protein	P25705	ATP synthase subunit alpha, mitochondrial (ATPA_HUMAN)	P25705	ATPA_HUMAN ATP synthase subunit alpha, mitochondrial OS=Homo sapiens OX=9606 GN=ATP5F1A PE=1 SV=1		18	50.45	50.45	58.77	74.14	39	32	22	19	344	312	0.760976	2.00339	0.146634	0.386038	1466.34	3860.38	94.0367	247.567	59.7136	100	Confident
68	0	Single Protein	P30101	Protein disulfide-isomerase A3 (PDIA3_HUMAN)	P30101	PDIA3_HUMAN Protein disulfide-isomerase A3 OS=Homo sapiens OX=9606 GN=PDIA3 PE=1 SV=4		15	56.44	56.44	66.93	80.4	39	28	35	25	259	230	0.564039	1.51189	0.108686	0.291329	1086.86	2913.29	69.7005	186.83	56.7467	100	Confident
69	0	Single Protein	Q08380	Galectin-3-binding protein (LG3BP_HUMAN)	Q08380	LG3BP_HUMAN Galectin-3-binding protein OS=Homo sapiens OX=9606 GN=LGALS3BP PE=1 SV=1		17	39.49	39.49	56.24	68.55	39	28	30	22	234	217	0.541147	2.94225	0.104275	0.566949	1042.75	5669.49	66.8717	363.586	65.2893	100	Confident
70	0	Single Protein	P50395	Rab GDP dissociation inhibitor beta (GDIB_HUMAN)	P50395	GDIB_HUMAN Rab GDP dissociation inhibitor beta OS=Homo sapiens OX=9606 GN=GDI2 PE=1 SV=2		10	64.72	64.72	77.75	87.19	39	24	11	7	206	188	0.385309	1.59294	0.074246	0.306948	742.46	3069.48	47.6142	196.846	50.6309	100	Confident
71	0	Single Protein	P02787	Serotransferrin (TRFE_HUMAN)	P02787	TRFE_HUMAN Serotransferrin OS=Homo sapiens OX=9606 GN=TF PE=1 SV=3		3	34.81	34.81	51.29	77.08	38	23	18	11	186	153	0.275093	0.938653	0.0530082	0.180871	530.082	1808.71	33.9943	115.993	77.0136	100	Confident
72	0	Single Protein	P15144	Aminopeptidase N (AMPN_HUMAN)	P15144	AMPN_HUMAN Aminopeptidase N OS=Homo sapiens OX=9606 GN=ANPEP PE=1 SV=4		15	29.89	29.89	43.54	67.11	38	26	28	21	183	166	0.254237	1.09405	0.0489895	0.210815	489.895	2108.15	31.4171	135.196	109.471	100	Confident
73	0	Single Protein	P50990	T-complex protein 1 subunit theta (TCPQ_HUMAN)	P50990	TCPQ_HUMAN T-complex protein 1 subunit theta OS=Homo sapiens OX=9606 GN=CCT8 PE=1 SV=4		21	48.36	48.36	62.41	83.21	38	25	15	11	182	169	0.366228	1.69795	0.0705692	0.327182	705.692	3271.82	45.2562	209.823	59.5825	100	Confident
74	0	Related Proteins	E5RFU2	Bifunctional epoxide hydrolase 2 (E5RFU2_HUMAN)	E5RFU2,P34913	E5RFU2_HUMAN Bifunctional epoxide hydrolase 2 OS=Homo sapiens OX=9606 GN=EPHX2 PE=1 SV=1,HYES_HUMAN Bifunctional epoxide hydrolase 2 OS=Homo sapiens OX=9606 GN=EPHX2 PE=1 SV=2	P34913	8	46.46	46.46	64.05	89.87	38	18	8	4	160	129	0.25	1.15443	0.048173	0.22245	481.73	2224.5	30.8935	142.658	58.8169	100	Confident
75	0	Single Protein	Q5THR3	EF-hand calcium-binding domain-containing protein 6 (EFCB6_HUMAN)	Q5THR3	EFCB6_HUMAN EF-hand calcium-binding domain-containing protein 6 OS=Homo sapiens OX=9606 GN=EFCAB6 PE=1 SV=1		22	5.66	5.66	29.38	84.01	38	6	36	6	112	31	0.0245837	0.0690192	0.00473708	0.0132995	47.3708	132.995	3.0379	8.52897	172.82	100	Confident
76	0	Single Protein	P30041	Peroxiredoxin-6 (PRDX6_HUMAN)	P30041	PRDX6_HUMAN Peroxiredoxin-6 OS=Homo sapiens OX=9606 GN=PRDX6 PE=1 SV=3		1	73.66	73.66	76.79	86.61	37	33	37	33	444	413	2.12371	10.6016	0.409222	2.04284	4092.22	20428.4	262.435	1310.08	25.0192	100	Confident
77	0	Related Proteins	E7EQR4	Ezrin (E7EQR4_HUMAN)	E7EQR4,P15311	E7EQR4_HUMAN Ezrin OS=Homo sapiens OX=9606 GN=EZR PE=1 SV=3,EZRI_HUMAN Ezrin OS=Homo sapiens OX=9606 GN=EZR PE=1 SV=4	P15311	6	35.49	35.49	50.51	74.91	37	21	25	13	250	210	0.411162	0.62181	0.0792276	0.119818	792.276	1198.18	50.8089	76.8395	69.3287	100	Confident
78	0	Single Protein	P28838	Cytosol aminopeptidase (AMPL_HUMAN)	P28838	AMPL_HUMAN Cytosol aminopeptidase OS=Homo sapiens OX=9606 GN=LAP3 PE=1 SV=3		4	49.71	49.71	62.62	76.11	37	24	17	12	199	178	0.44557	1.59294	0.0858577	0.306948	858.577	3069.48	55.0608	196.846	56.1308	100	Confident
79	0	Single Protein	Q13939	Calicin (CALI_HUMAN)	Q13939	CALI_HUMAN Calicin OS=Homo sapiens OX=9606 GN=CCIN PE=1 SV=3		9	57.31	57.31	76.87	81.8	37	23	37	23	176	147	0.299376	1.25864	0.0576874	0.242529	576.874	2425.29	36.9951	155.534	66.5388	100	Confident
80	0	Single Protein	O75874	Isocitrate dehydrogenase [NADP] cytoplasmic (IDHC_HUMAN)	O75874	IDHC_HUMAN Isocitrate dehydrogenase [NADP] cytoplasmic OS=Homo sapiens OX=9606 GN=IDH1 PE=1 SV=2		2	51.93	51.93	59.9	80.43	36	30	25	22	308	267	0.785285	2.77505	0.151318	0.534731	1513.18	5347.31	97.0408	342.924	46.6295	100	Confident
81	0	Single Protein	P01009	Alpha-1-antitrypsin (A1AT_HUMAN)	P01009	A1AT_HUMAN Alpha-1-antitrypsin OS=Homo sapiens OX=9606 GN=SERPINA1 PE=1 SV=3		14	53.59	53.59	64.83	75.6	36	25	2	2	256	214	0.658228	3.37548	0.126835	0.650428	1268.35	6504.28	81.3398	417.121	46.707	100	Confident
82	0	Single Protein	Q9H0C2	ADP/ATP translocase 4 (ADT4_HUMAN)	Q9H0C2	ADT4_HUMAN ADP/ATP translocase 4 OS=Homo sapiens OX=9606 GN=SLC25A31 PE=1 SV=1		4	64.13	64.13	81.9	85.71	36	27	31	23	248	220	0.706173	2.86328	0.136074	0.551732	1360.74	5517.32	87.2645	353.827	34.9994	100	Confident
83	0	Single Protein	P17858	ATP-dependent 6-phosphofructokinase, liver type (PFKAL_HUMAN)	P17858	PFKAL_HUMAN ATP-dependent 6-phosphofructokinase, liver type OS=Homo sapiens OX=9606 GN=PFKL PE=1 SV=6		21	31.03	31.03	57.56	70.77	36	15	28	12	164	128	0.226449	0.516083	0.043635	0.099445	436.35	994.45	27.9832	63.7743	84.9642	100	Confident
84	0	Single Protein	O00391	Sulfhydryl oxidase 1 (QSOX1_HUMAN)	O00391	QSOX1_HUMAN Sulfhydryl oxidase 1 OS=Homo sapiens OX=9606 GN=QSOX1 PE=1 SV=3		1	30.25	30.25	50.6	83.8	36	20	31	15	151	126	0.196486	0.741662	0.0378612	0.142912	378.612	1429.12	24.2805	91.65	82.5255	100	Confident
85	0	Single Protein	Q13200	26S proteasome non-ATPase regulatory subunit 2 (PSMD2_HUMAN)	Q13200	PSMD2_HUMAN 26S proteasome non-ATPase regulatory subunit 2 OS=Homo sapiens OX=9606 GN=PSMD2 PE=1 SV=3		3	22.03	22.03	55.73	79.3	36	15	22	8	115	82	0.111111	0.480657	0.0214102	0.0926188	214.102	926.188	13.7304	59.3967	100.136	100	Confident
86	0	Related Proteins	A0A7P0TB36	78 kDa glucose-regulated protein (A0A7P0TB36_HUMAN)	A0A7P0TB36,P11021	A0A7P0TB36_HUMAN 78 kDa glucose-regulated protein OS=Homo sapiens OX=9606 GN=HSPA5 PE=1 SV=1,BIP_HUMAN Endoplasmic reticulum chaperone BiP OS=Homo sapiens OX=9606 GN=HSPA5 PE=1 SV=2	P11021	9	43.02	43.02	54.9	72.07	35	24	5	4	285	252	0.296452	0.915812	0.057124	0.17647	571.24	1764.7	36.6338	113.17	68.9687	100	Confident
87	0	Single Protein	P14550	Aldo-keto reductase family 1 member A1 (AK1A1_HUMAN)	P14550	AK1A1_HUMAN Aldo-keto reductase family 1 member A1 OS=Homo sapiens OX=9606 GN=AKR1A1 PE=1 SV=3		1	62.46	62.46	81.85	78.46	35	21	18	13	200	179	0.645098	2.83119	0.124305	0.545547	1243.05	5455.47	79.7173	349.861	36.5499	100	Confident
88	0	Single Protein	P40227	T-complex protein 1 subunit zeta (TCPZ_HUMAN)	P40227	TCPZ_HUMAN T-complex protein 1 subunit zeta OS=Homo sapiens OX=9606 GN=CCT6A PE=1 SV=3		7	51.22	51.22	65.73	73.82	35	20	28	14	174	131	0.279337	0.930698	0.053826	0.179338	538.26	1793.38	34.5187	115.01	57.9876	100	Confident
89	0	Single Protein	P07814	Bifunctional glutamate/proline--tRNA ligase (SYEP_HUMAN)	P07814	SYEP_HUMAN Bifunctional glutamate/proline--tRNA ligase OS=Homo sapiens OX=9606 GN=EPRS1 PE=1 SV=5		1	9.92	9.19	34.66	82.34	35	8	15	2	80	36	0.026506	0.0980172	0.0051075	0.0188871	51.075	188.871	3.27545	12.1124	170.483	100	Confident
90	0	Single Protein	P60174	Triosephosphate isomerase (TPIS_HUMAN)	P60174	TPIS_HUMAN Triosephosphate isomerase OS=Homo sapiens OX=9606 GN=TPI1 PE=1 SV=4		12	74.3	74.3	82.33	89.16	34	28	23	19	380	358	1.60811	9	0.30987	1.73423	3098.7	17342.3	198.72	1112.16	26.6527	100	Confident
91	0	Single Protein	Q16610	Extracellular matrix protein 1 (ECM1_HUMAN)	Q16610	ECM1_HUMAN Extracellular matrix protein 1 OS=Homo sapiens OX=9606 GN=ECM1 PE=1 SV=2		1	52.41	52.41	65.74	84.07	34	26	34	26	233	207	0.455947	2.23448	0.0878574	0.430566	878.574	4305.66	56.3432	276.123	60.6353	100	Confident
92	0	Related Proteins	A0A7P0T823	Endoplasmin (A0A7P0T823_HUMAN)	A0A7P0T823,A0A7P0T917,A0A7P0TAE1,A0A7P0TAT8,H0YIV0,P14625	A0A7P0T823_HUMAN Endoplasmin OS=Homo sapiens OX=9606 GN=HSP90B1 PE=1 SV=1,A0A7P0T917_HUMAN Endoplasmin OS=Homo sapiens OX=9606 GN=HSP90B1 PE=1 SV=1,A0A7P0TAE1_HUMAN Endoplasmin OS=Homo sapiens OX=9606 GN=HSP90B1 PE=1 SV=1,A0A7P0TAT8_HUMAN Endoplasmin OS=Homo sapiens OX=9606 GN=HSP90B1 PE=1 SV=1,H0YIV0_HUMAN Endoplasmin OS=Homo sapiens OX=9606 GN=HSP90B1 PE=1 SV=2,ENPL_HUMAN Endoplasmin OS=Homo sa…	A0A7P0T917,A0A7P0TAE1,A0A7P0TAT8,H0YIV0,P14625	12	35.18	35.18	41.08	77.49	34	22	3	3	187	168	0.257143	0.553475	0.0495494	0.10665	495.494	1066.5	31.7761	68.3951	93.5919	100	Confident
93	0	Related Proteins	A0A6I8PRN4	Glutamine--fructose-6-phosphate transaminase (isomerizing) (A0A6I8PRN4_HUMAN)	A0A6I8PRN4,Q06210	A0A6I8PRN4_HUMAN Glutamine--fructose-6-phosphate transaminase (isomerizing) OS=Homo sapiens OX=9606 GN=GFPT1 PE=1 SV=1,GFPT1_HUMAN Glutamine--fructose-6-phosphate aminotransferase [isomerizing] 1 OS=Homo sapiens OX=9606 GN=GFPT1 PE=1 SV=3	Q06210	2	51.4	51.4	70.77	88.51	34	22	2	1	172	146	0.230983	1.04108	0.0445087	0.200607	445.087	2006.07	28.5435	128.65	68.4979	100	Confident
94	0	Related Proteins	A0A7I2V2X6	60 kDa chaperonin (A0A7I2V2X6_HUMAN)	A0A7I2V2X6,A0A7I2YQK6,P10809	A0A7I2V2X6_HUMAN 60 kDa chaperonin OS=Homo sapiens OX=9606 GN=HSPD1 PE=1 SV=1,A0A7I2YQK6_HUMAN 60 kDa chaperonin OS=Homo sapiens OX=9606 GN=HSPD1 PE=1 SV=1,CH60_HUMAN 60 kDa heat shock protein, mitochondrial OS=Homo sapiens OX=9606 GN=HSPD1 PE=1 SV=2	A0A7I2YQK6,P10809	2	45.29	45.29	64.88	87.8	34	19	5	2	154	134	0.28	0.921242	0.0539538	0.177516	539.538	1775.16	34.6007	113.841	57.7225	100	Confident
95	0	Single Protein	O00232	26S proteasome non-ATPase regulatory subunit 12 (PSD12_HUMAN)	O00232	PSD12_HUMAN 26S proteasome non-ATPase regulatory subunit 12 OS=Homo sapiens OX=9606 GN=PSMD12 PE=1 SV=3		17	47.15	47.15	62.06	85.09	34	18	34	18	142	110	0.283505	0.823348	0.0546292	0.158653	546.292	1586.53	35.0338	101.744	52.8706	100	Confident
96	0	Related Proteins	A0A087WT12	Glutathione peroxidase (A0A087WT12_HUMAN)	A0A087WT12,A0A087X2I2,K7ERP4,P36969	A0A087WT12_HUMAN Glutathione peroxidase OS=Homo sapiens OX=9606 GN=GPX4 PE=1 SV=1,A0A087X2I2_HUMAN Glutathione peroxidase OS=Homo sapiens OX=9606 GN=GPX4 PE=1 SV=1,K7ERP4_HUMAN Glutathione peroxidase (Fragment) OS=Homo sapiens OX=9606 GN=GPX4 PE=1 SV=1,GPX4_HUMAN Phospholipid hydroperoxide glutathione peroxidase OS=Homo sapiens OX=9606 GN=GPX4 PE=1 SV=3	A0A087X2I2,K7ERP4,P36969	19	38.2	38.2	48.93	79.83	33	26	6	4	456	409	1.9086	2.4807	0.367773	0.478011	3677.73	4780.11	235.853	306.55	26.9307	100	Confident
97	0	Single Protein	P40926	Malate dehydrogenase, mitochondrial (MDHM_HUMAN)	P40926	MDHM_HUMAN Malate dehydrogenase, mitochondrial OS=Homo sapiens OX=9606 GN=MDH2 PE=1 SV=3		7	72.78	72.78	80.18	76.92	33	28	9	8	348	320	1.22692	5.66085	0.236418	1.0908	2364.18	10908	151.616	699.533	35.4807	100	Confident
98	0	Single Protein	Q99832	T-complex protein 1 subunit eta (TCPH_HUMAN)	Q99832	TCPH_HUMAN T-complex protein 1 subunit eta OS=Homo sapiens OX=9606 GN=CCT7 PE=1 SV=2		2	54.33	54.33	56.72	82.14	33	28	27	22	221	204	0.457399	1.61764	0.0881372	0.311707	881.372	3117.07	56.5226	199.898	59.3289	100	Confident
99	0	Single Protein	Q6NUT2	Probable C-mannosyltransferase DPY19L2 (D19L2_HUMAN)	Q6NUT2	D19L2_HUMAN Probable C-mannosyltransferase DPY19L2 OS=Homo sapiens OX=9606 GN=DPY19L2 PE=1 SV=2		12	30.61	30.61	44.06	64.64	33	23	12	7	207	182	0.371429	0.971841	0.0715713	0.187266	715.713	1872.66	45.8989	120.094	87.3165	100	Confident
100	0	Single Protein	Q9Y230	RuvB-like 2 (RUVB2_HUMAN)	Q9Y230	RUVB2_HUMAN RuvB-like 2 OS=Homo sapiens OX=9606 GN=RUVBL2 PE=1 SV=3		19	62.2	62.2	72.35	80.56	33	22	9	5	191	165	0.442359	1.32631	0.0852391	0.255568	852.391	2555.68	54.664	163.897	51.1246	100	Confident
101	0	Single Protein	A0A2R8YDT1	Glutamine synthetase (A0A2R8YDT1_HUMAN)	A0A2R8YDT1	A0A2R8YDT1_HUMAN Glutamine synthetase OS=Homo sapiens OX=9606 GN=GLUL PE=1 SV=1		1	38.26	38.26	51.68	57.99	33	19	10	4	179	157	0.534014	0.885221	0.1029	0.170575	1029	1705.75	65.9901	109.39	57.1379	100	Confident
102	0	Single Protein	Q96M29	Tektin-5 (TEKT5_HUMAN)	Q96M29	TEKT5_HUMAN Tektin-5 OS=Homo sapiens OX=9606 GN=TEKT5 PE=1 SV=1		16	50.93	45.15	63.3	87.22	33	19	20	13	171	131	0.304965	1.00257	0.0587642	0.193187	587.642	1931.87	37.6857	123.891	56.2582	100	Confident
103	0	Single Protein	P53618	Coatomer subunit beta (COPB_HUMAN)	P53618	COPB_HUMAN Coatomer subunit beta OS=Homo sapiens OX=9606 GN=COPB1 PE=1 SV=3		11	22.56	22.56	42.81	80.38	33	14	14	5	148	88	0.114883	0.355425	0.0221369	0.0684876	221.369	684.876	14.1965	43.9212	107.074	100	Confident
104	0	Single Protein	Q92526	T-complex protein 1 subunit zeta-2 (TCPW_HUMAN)	Q92526	TCPW_HUMAN T-complex protein 1 subunit zeta-2 OS=Homo sapiens OX=9606 GN=CCT6B PE=1 SV=5		17	42.08	42.08	62.83	80.75	33	17	19	9	148	116	0.227804	0.778279	0.043896	0.149968	438.96	1499.68	28.1506	96.175	57.7846	100	Confident
105	0	Related Proteins	A0A7I2U302	Atriopeptidase (A0A7I2U302_HUMAN)	A0A7I2U302,P08473	A0A7I2U302_HUMAN Atriopeptidase OS=Homo sapiens OX=9606 GN=MME PE=1 SV=1,NEP_HUMAN Neprilysin OS=Homo sapiens OX=9606 GN=MME PE=1 SV=2	P08473	3	20.9	20.9	49.62	66.79	33	11	3	1	115	64	0.120921	0.333521	0.0233006	0.0642669	233.006	642.669	14.9427	41.2145	88.9546	100	Confident
106	0	Single Protein	Q86VP6	Cullin-associated NEDD8-dissociated protein 1 (CAND1_HUMAN)	Q86VP6	CAND1_HUMAN Cullin-associated NEDD8-dissociated protein 1 OS=Homo sapiens OX=9606 GN=CAND1 PE=1 SV=2		12	14.47	14.47	35.04	69.19	33	13	6	2	107	80	0.092832	0.270574	0.017888	0.0521375	178.88	521.375	11.4716	33.4359	136.289	100	Confident
107	0	Single Protein	Q9Y6C9	Mitochondrial carrier homolog 2 (MTCH2_HUMAN)	Q9Y6C9	MTCH2_HUMAN Mitochondrial carrier homolog 2 OS=Homo sapiens OX=9606 GN=MTCH2 PE=1 SV=1		11	64.36	64.36	75.91	63.37	32	28	3	1	320	300	1.5625	12.1826	0.301081	2.34748	3010.81	23474.8	193.084	1505.45	33.3089	100	Confident
108	0	Single Protein	P62258	14-3-3 protein epsilon (1433E_HUMAN)	P62258	1433E_HUMAN 14-3-3 protein epsilon OS=Homo sapiens OX=9606 GN=YWHAE PE=1 SV=1		17	60.78	60.78	82.35	87.45	32	20	3	1	287	232	0.696562	3.03702	0.134222	0.585209	1342.22	5852.09	86.0769	375.296	29.1554	100	Confident
109	0	Related Proteins	A0A7P0TAI0	78 kDa glucose-regulated protein (A0A7P0TAI0_HUMAN)	A0A7P0TAI0,P11021	A0A7P0TAI0_HUMAN 78 kDa glucose-regulated protein OS=Homo sapiens OX=9606 GN=HSPA5 PE=1 SV=1,BIP_HUMAN Endoplasmic reticulum chaperone BiP OS=Homo sapiens OX=9606 GN=HSPA5 PE=1 SV=2	P11021	9	42.05	42.05	54.71	72.4	32	22	1	1	274	243	0.261077	0.868981	0.0503075	0.167446	503.075	1674.46	32.2623	107.383	68.0501	100	Confident
110	0	Single Protein	P11177	Pyruvate dehydrogenase E1 component subunit beta, mitochondrial (ODPB_HUMAN)	P11177	ODPB_HUMAN Pyruvate dehydrogenase E1 component subunit beta, mitochondrial OS=Homo sapiens OX=9606 GN=PDHB PE=1 SV=3		3	66.85	66.85	73.54	77.72	32	21	5	4	255	230	0.820789	3.14617	0.158159	0.606242	1581.59	6062.42	101.428	388.784	39.208	100	Confident
111	0	Single Protein	Q562R1	Beta-actin-like protein 2 (ACTBL_HUMAN)	Q562R1	ACTBL_HUMAN Beta-actin-like protein 2 OS=Homo sapiens OX=9606 GN=ACTBL2 PE=1 SV=2		5	41.76	41.76	70.48	90.16	32	17	16	6	227	158	0.461652	1.80136	0.0889567	0.347107	889.567	3471.07	57.0481	222.601	41.976	100	Confident
112	0	Single Protein	P50991	T-complex protein 1 subunit delta (TCPD_HUMAN)	P50991	TCPD_HUMAN T-complex protein 1 subunit delta OS=Homo sapiens OX=9606 GN=CCT4 PE=1 SV=4		2	43.6	43.6	58.63	82.37	32	21	29	19	207	186	0.40991	1.15443	0.0789864	0.22245	789.864	2224.5	50.6542	142.658	57.8878	100	Confident
113	0	Single Protein	P07384	Calpain-1 catalytic subunit (CAN1_HUMAN)	P07384	CAN1_HUMAN Calpain-1 catalytic subunit OS=Homo sapiens OX=9606 GN=CAPN1 PE=1 SV=1		11	27.03	27.03	58.68	74.09	32	13	20	7	159	71	0.130435	0.399805	0.0251337	0.0770392	251.337	770.392	16.1183	49.4054	81.8382	100	Confident
114	0	Single Protein	P02538	Keratin, type II cytoskeletal 6A (K2C6A_HUMAN)	P02538	K2C6A_HUMAN Keratin, type II cytoskeletal 6A OS=Homo sapiens OX=9606 GN=KRT6A PE=1 SV=3		12	32.27	32.27	49.82	65.6	32	16	3	1	137	114	0.247297	0.73303	0.0476522	0.141249	476.522	1412.49	30.5595	90.5833	60.0083	100	Confident
115	0	Single Protein	P19367	Hexokinase-1 (HXK1_HUMAN)	P19367	HXK1_HUMAN Hexokinase-1 OS=Homo sapiens OX=9606 GN=HK1 PE=1 SV=3		10	28.35	28.35	41.11	66.09	32	19	26	15	131	114	0.184818	0.444321	0.0356131	0.0856172	356.131	856.172	22.8387	54.9065	102.42	100	Confident
116	0	Single Protein	P38606	V-type proton ATPase catalytic subunit A (VATA_HUMAN)	P38606	VATA_HUMAN V-type proton ATPase catalytic subunit A OS=Homo sapiens OX=9606 GN=ATP6V1A PE=1 SV=2		3	33.55	33.55	71.15	77.63	32	11	32	11	95	63	0.129436	0.476491	0.0249414	0.091816	249.414	918.16	15.9949	58.8818	68.2605	100	Confident
117	0	Single Protein	P12821	Angiotensin-converting enzyme (ACE_HUMAN)	P12821	ACE_HUMAN Angiotensin-converting enzyme OS=Homo sapiens OX=9606 GN=ACE PE=1 SV=1		17	7.58	7.58	35.38	61.79	32	7	1	1	76	42	0.0508055	0.150455	0.00978981	0.0289915	97.8981	289.915	6.27823	18.5923	149.62	100	Confident
118	0	Single Protein	Q9BS86	Zona pellucida-binding protein 1 (ZPBP1_HUMAN)	Q9BS86	ZPBP1_HUMAN Zona pellucida-binding protein 1 OS=Homo sapiens OX=9606 GN=ZPBP PE=2 SV=1		7	53.28	53.28	65.81	76.64	31	23	27	20	335	310	1.14498	2.16228	0.220629	0.416654	2206.29	4166.54	141.49	267.201	40.1157	100	Confident
119	0	Single Protein	P10323	Acrosin (ACRO_HUMAN)	P10323	ACRO_HUMAN Acrosin OS=Homo sapiens OX=9606 GN=ACR PE=1 SV=4		22	44.89	44.89	55.82	72.92	31	25	16	12	252	235	0.762215	4.43618	0.146873	0.854817	1468.73	8548.17	94.1899	548.196	45.8174	100	Confident
120	0	Single Protein	P26641	Elongation factor 1-gamma (EF1G_HUMAN)	P26641	EF1G_HUMAN Elongation factor 1-gamma OS=Homo sapiens OX=9606 GN=EEF1G PE=1 SV=3		11	64.76	64.76	68.42	79.18	31	26	31	26	242	219	0.627168	2.09433	0.12085	0.40356	1208.5	4035.6	77.5015	258.804	50.0871	100	Confident
121	0	Single Protein	P15121	Aldo-keto reductase family 1 member B1 (ALDR_HUMAN)	P15121	ALDR_HUMAN Aldo-keto reductase family 1 member B1 OS=Homo sapiens OX=9606 GN=AKR1B1 PE=1 SV=3		7	63.29	63.29	88.29	79.43	31	21	9	4	209	180	0.671315	3.53158	0.129357	0.680508	1293.57	6805.08	82.957	436.412	35.8305	100	Confident
122	0	Single Protein	P05141	ADP/ATP translocase 2 (ADT2_HUMAN)	P05141	ADT2_HUMAN ADP/ATP translocase 2 OS=Homo sapiens OX=9606 GN=SLC25A5 PE=1 SV=7		X	57.05	57.05	75.5	76.17	31	21	9	4	185	163	0.392805	2.25233	0.0756904	0.434007	756.904	4340.07	48.5404	278.33	32.8312	100	Confident
123	0	Single Protein	P62195	26S proteasome regulatory subunit 8 (PRS8_HUMAN)	P62195	PRS8_HUMAN 26S proteasome regulatory subunit 8 OS=Homo sapiens OX=9606 GN=PSMC5 PE=1 SV=1		17	34.48	34.48	66.26	85.71	31	15	10	4	137	114	0.303161	0.795714	0.0584167	0.153328	584.167	1533.28	37.4628	98.3295	45.5971	100	Confident
124	0	Single Protein	P08133	Annexin A6 (ANXA6_HUMAN)	P08133	ANXA6_HUMAN Annexin A6 OS=Homo sapiens OX=9606 GN=ANXA6 PE=1 SV=3		5	34.32	34.32	50.22	82.32	31	19	6	5	131	105	0.183213	0.625965	0.0353037	0.120618	353.037	1206.18	22.6403	77.3529	75.8256	100	Confident
125	0	Single Protein	P13646	Keratin, type I cytoskeletal 13 (K1C13_HUMAN)	P13646	K1C13_HUMAN Keratin, type I cytoskeletal 13 OS=Homo sapiens OX=9606 GN=KRT13 PE=1 SV=4		17	34.28	34.28	48.25	74.67	31	16	3	1	117	91	0.18577	1.15443	0.0357964	0.22245	357.964	2224.5	22.9563	142.658	49.5574	100	Confident
126	0	Single Protein	G8JL96	Protein-tyrosine-phosphatase (G8JL96_HUMAN)	G8JL96	G8JL96_HUMAN Protein-tyrosine-phosphatase OS=Homo sapiens OX=9606 GN=PTPRS PE=1 SV=2		19	14.12	14.12	34.78	69.89	31	11	2	1	105	71	0.036225	0.186655	0.00698027	0.0359669	69.8027	359.669	4.47646	23.0656	168.323	100	Confident
127	0	Single Protein	Q8WUM4	Programmed cell death 6-interacting protein (PDC6I_HUMAN)	Q8WUM4	PDC6I_HUMAN Programmed cell death 6-interacting protein OS=Homo sapiens OX=9606 GN=PDCD6IP PE=1 SV=1		3	25.58	25.58	48.27	74.08	31	14	16	5	99	81	0.121306	0.419626	0.0233748	0.0808586	233.748	808.586	14.9903	51.8548	95.9631	100	Confident
128	0	Related Proteins	A0A2R8Y6G6	2-phospho-D-glycerate hydro-lyase (A0A2R8Y6G6_HUMAN)	A0A2R8Y6G6,P06733	A0A2R8Y6G6_HUMAN 2-phospho-D-glycerate hydro-lyase OS=Homo sapiens OX=9606 GN=ENO1 PE=1 SV=1,ENOA_HUMAN Alpha-enolase OS=Homo sapiens OX=9606 GN=ENO1 PE=1 SV=2	P06733	1	56.45	56.45	61.29	88.02	30	22	11	7	459	419	1.09162	1.60072	0.210347	0.308447	2103.47	3084.47	134.896	197.808	47.2973	100	Confident
129	0	Single Protein	P07954	Fumarate hydratase, mitochondrial (FUMH_HUMAN)	P07954	FUMH_HUMAN Fumarate hydratase, mitochondrial OS=Homo sapiens OX=9606 GN=FH PE=1 SV=3		1	51.37	51.37	61.57	82.55	30	21	7	5	221	195	0.463183	1.73842	0.0892517	0.33498	892.517	3349.8	57.2373	214.823	54.6022	100	Confident
130	0	Related Proteins	A0A2U3TZU2	Glucose-6-phosphate isomerase (A0A2U3TZU2_HUMAN)	A0A2U3TZU2,P06744	A0A2U3TZU2_HUMAN Glucose-6-phosphate isomerase OS=Homo sapiens OX=9606 GN=GPI PE=1 SV=1,G6PI_HUMAN Glucose-6-phosphate isomerase OS=Homo sapiens OX=9606 GN=GPI PE=1 SV=4	P06744	19	40.2	40.2	50.59	72.53	30	19	4	4	180	146	0.337182	0.921242	0.0649724	0.177516	649.724	1775.16	41.6669	113.841	67.2435	100	Confident
131	0	Related Proteins	B4DUR8	T-complex protein 1 subunit gamma (B4DUR8_HUMAN)	B4DUR8,P49368	B4DUR8_HUMAN T-complex protein 1 subunit gamma OS=Homo sapiens OX=9606 GN=CCT3 PE=1 SV=1,TCPG_HUMAN T-complex protein 1 subunit gamma OS=Homo sapiens OX=9606 GN=CCT3 PE=1 SV=4	P49368	1	48.4	48.4	61.8	79.6	30	19	19	14	164	139	0.336683	1.02512	0.0648762	0.197533	648.762	1975.33	41.6053	126.679	55.6387	100	Confident
132	0	Single Protein	P52209	6-phosphogluconate dehydrogenase, decarboxylating (6PGD_HUMAN)	P52209	6PGD_HUMAN 6-phosphogluconate dehydrogenase, decarboxylating OS=Homo sapiens OX=9606 GN=PGD PE=1 SV=3		1	46.17	46.17	60.46	74.74	30	19	12	8	155	136	0.368421	1.24829	0.0709918	0.240535	709.918	2405.35	45.5272	154.256	53.106	100	Confident
133	0	Single Protein	Q9BXF9	Tektin-3 (TEKT3_HUMAN)	Q9BXF9	TEKT3_HUMAN Tektin-3 OS=Homo sapiens OX=9606 GN=TEKT3 PE=1 SV=1		17	37.76	37.76	50.41	80.61	30	17	11	6	148	131	0.329114	0.809572	0.0634176	0.155998	634.176	1559.98	40.6699	100.042	56.6005	100	Confident
134	0	Single Protein	P49189	4-trimethylaminobutyraldehyde dehydrogenase (AL9A1_HUMAN)	P49189	AL9A1_HUMAN 4-trimethylaminobutyraldehyde dehydrogenase OS=Homo sapiens OX=9606 GN=ALDH9A1 PE=1 SV=3		1	38.26	38.26	58.5	71.26	30	15	29	14	121	97	0.264205	1.05353	0.0509101	0.203006	509.101	2030.06	32.6488	130.188	53.767	100	Confident
135	0	Single Protein	O43242	26S proteasome non-ATPase regulatory subunit 3 (PSMD3_HUMAN)	O43242	PSMD3_HUMAN 26S proteasome non-ATPase regulatory subunit 3 OS=Homo sapiens OX=9606 GN=PSMD3 PE=1 SV=2		17	29.4	29.4	53.93	86.14	30	13	27	12	107	75	0.158696	0.490505	0.0305794	0.0945164	305.794	945.164	19.6106	60.6136	60.9395	100	Confident
136	0	Single Protein	A0A669KBL0	Testis-specific gene 10 protein (A0A669KBL0_HUMAN)	A0A669KBL0	A0A669KBL0_HUMAN Testis-specific gene 10 protein OS=Homo sapiens OX=9606 GN=TSGA10 PE=1 SV=1		2	12.04	12.04	42.08	84.03	30	8	13	1	86	57	0.0844646	0.156091	0.0162757	0.0300776	162.757	300.776	10.4376	19.2888	91.7343	100	Confident
137	0	Related Proteins	A0A0J9YXZ5	Ras GTPase-activating-like protein IQGAP1 (A0A0J9YXZ5_HUMAN)	A0A0J9YXZ5,P46940	A0A0J9YXZ5_HUMAN Ras GTPase-activating-like protein IQGAP1 OS=Homo sapiens OX=9606 GN=IQGAP1 PE=1 SV=1,IQGA1_HUMAN Ras GTPase-activating-like protein IQGAP1 OS=Homo sapiens OX=9606 GN=IQGAP1 PE=1 SV=1	P46940	15	5.71	5.71	31.15	82.37	30	4	16	2	54	21	0.0178389	0.0637649	0.00343742	0.012287	34.3742	122.87	2.20443	7.87967	135.919	100	Confident
138	0	Single Protein	Q14410	Glycerol kinase 2 (GLPK2_HUMAN)	Q14410	GLPK2_HUMAN Glycerol kinase 2 OS=Homo sapiens OX=9606 GN=GK2 PE=1 SV=2		4	48.28	47.92	53.35	64.74	29	24	20	15	216	195	0.403631	2.2407	0.0777765	0.431764	777.765	4317.64	49.8783	276.892	60.5547	100	Confident
139	0	Single Protein	Q9NQT6	Fascin-3 (FSCN3_HUMAN)	Q9NQT6	FSCN3_HUMAN Fascin-3 OS=Homo sapiens OX=9606 GN=FSCN3 PE=2 SV=1		7	50.6	50.6	60.84	69.08	29	20	20	14	160	138	0.395349	1.91821	0.0761806	0.369624	761.806	3696.24	48.8548	237.04	56.5868	100	Confident
140	0	Related Proteins	F5GZQ3	Trifunctional enzyme subunit beta, mitochondrial (F5GZQ3_HUMAN)	F5GZQ3,P55084	F5GZQ3_HUMAN Trifunctional enzyme subunit beta, mitochondrial OS=Homo sapiens OX=9606 GN=HADHB PE=1 SV=1,ECHB_HUMAN Trifunctional enzyme subunit beta, mitochondrial OS=Homo sapiens OX=9606 GN=HADHB PE=1 SV=3	P55084	2	43.36	43.36	59.04	72.55	29	18	13	8	159	135	0.361862	1.32995	0.0697279	0.256271	697.279	2562.71	44.7167	164.347	49.5656	100	Confident
141	0	Single Protein	O15296	Polyunsaturated fatty acid lipoxygenase ALOX15B (LX15B_HUMAN)	O15296	LX15B_HUMAN Polyunsaturated fatty acid lipoxygenase ALOX15B OS=Homo sapiens OX=9606 GN=ALOX15B PE=1 SV=3		17	38.02	38.02	53.4	77.66	29	16	1	1	119	102	0.188571	0.908542	0.0363362	0.175069	363.362	1750.69	23.3025	112.272	75.8088	100	Confident
142	0	Single Protein	Q92523	Carnitine O-palmitoyltransferase 1, muscle isoform (CPT1B_HUMAN)	Q92523	CPT1B_HUMAN Carnitine O-palmitoyltransferase 1, muscle isoform OS=Homo sapiens OX=9606 GN=CPT1B PE=1 SV=2		22	15.8	15.8	52.72	72.28	29	8	25	8	77	31	0.0537634	0.248491	0.0103598	0.0478823	103.598	478.823	6.64376	30.707	87.7444	100	Confident
143	0	Related Proteins	A0A7I2Y1C3	Eukaryotic translation initiation factor 4 gamma 1 (A0A7I2Y1C3_HUMAN)	A0A7I2Y1C3,E7EUU4,E7EX73,E9PGM1,Q04637	A0A7I2Y1C3_HUMAN Eukaryotic translation initiation factor 4 gamma 1 OS=Homo sapiens OX=9606 GN=EIF4G1 PE=1 SV=1,E7EUU4_HUMAN Eukaryotic translation initiation factor 4 gamma 1 OS=Homo sapiens OX=9606 GN=EIF4G1 PE=1 SV=1,E7EX73_HUMAN Eukaryotic translation initiation factor 4 gamma 1 OS=Homo sapiens OX=9606 GN=EIF4G1 PE=1 SV=1,E9PGM1_HUMAN Eukaryotic translation initiation factor 4 gamma 1 OS=Homo…	E7EUU4,E7EX73,E9PGM1,Q04637	3	5.14	5.14	24.86	56.31	29	5	5	2	53	19	0.0213964	0.0672068	0.00412292	0.0129502	41.2292	129.502	2.64404	8.30501	173	100	Confident
144	0	Single Protein	H3BPS8	Fructose-bisphosphate aldolase (Fragment) (H3BPS8_HUMAN)	H3BPS8	H3BPS8_HUMAN Fructose-bisphosphate aldolase (Fragment) OS=Homo sapiens OX=9606 GN=ALDOA PE=1 SV=1		16	56.83	56.83	66.55	74.46	28	24	4	2	320	294	0.944444	5.30957	0.181987	1.02311	1819.87	10231.1	116.709	656.125	30.4076	100	Confident
145	0	Single Protein	Q16698	2,4-dienoyl-CoA reductase [(3E)-enoyl-CoA-producing], mitochondrial (DECR_HUMAN)	Q16698	DECR_HUMAN 2,4-dienoyl-CoA reductase [(3E)-enoyl-CoA-producing], mitochondrial OS=Homo sapiens OX=9606 GN=DECR1 PE=1 SV=1		8	65.97	65.97	71.64	88.66	28	22	10	7	292	275	0.925926	2.66524	0.178419	0.513571	1784.19	5135.71	114.42	329.354	36.0448	100	Confident
146	0	Single Protein	P13489	Ribonuclease inhibitor (RINI_HUMAN)	P13489	RINI_HUMAN Ribonuclease inhibitor OS=Homo sapiens OX=9606 GN=RNH1 PE=1 SV=2		11	65.51	65.51	76.36	84.82	28	19	2	1	196	179	0.457801	2.07029	0.0882145	0.398929	882.145	3989.29	56.5722	255.834	49.9411	100	Confident
147	0	Single Protein	P31150	Rab GDP dissociation inhibitor alpha (GDIA_HUMAN)	P31150	GDIA_HUMAN Rab GDP dissociation inhibitor alpha OS=Homo sapiens OX=9606 GN=GDI1 PE=1 SV=2		X	43.18	43.18	63.76	80.54	28	15	13	6	134	116	0.218056	0.995262	0.0420176	0.191779	420.176	1917.79	26.946	122.988	50.5501	100	Confident
148	0	Single Protein	P02533	Keratin, type I cytoskeletal 14 (K1C14_HUMAN)	P02533	K1C14_HUMAN Keratin, type I cytoskeletal 14 OS=Homo sapiens OX=9606 GN=KRT14 PE=1 SV=4		17	42.37	42.37	58.69	76.06	28	16	14	9	119	105	0.206685	0.95393	0.0398266	0.183815	398.266	1838.15	25.5409	117.881	51.5294	100	Confident
149	0	Single Protein	O75602	Sperm-associated antigen 6 (SPAG6_HUMAN)	O75602	SPAG6_HUMAN Sperm-associated antigen 6 OS=Homo sapiens OX=9606 GN=SPAG6 PE=2 SV=1		10	45.58	45.58	73.67	90.77	28	13	3	2	99	77	0.158009	0.865664	0.030447	0.166807	304.47	1668.07	19.5257	106.973	55.4412	100	Confident
150	0	Single Protein	P08253	72 kDa type IV collagenase (MMP2_HUMAN)	P08253	MMP2_HUMAN 72 kDa type IV collagenase OS=Homo sapiens OX=9606 GN=MMP2 PE=1 SV=2		16	26.97	26.97	52.27	69.24	28	13	5	2	86	72	0.146608	0.553018	0.0282503	0.106562	282.503	1065.62	18.117	68.3386	73.8347	100	Confident
151	0	Related Proteins	A0A087X253	AP complex subunit beta (A0A087X253_HUMAN)	A0A087X253,P63010	A0A087X253_HUMAN AP complex subunit beta OS=Homo sapiens OX=9606 GN=AP2B1 PE=1 SV=1,AP2B1_HUMAN AP-2 complex subunit beta OS=Homo sapiens OX=9606 GN=AP2B1 PE=1 SV=1	P63010	17	19.06	19.06	38.88	59.47	28	12	7	4	84	57	0.0718232	0.406527	0.0138398	0.0783346	138.398	783.346	8.87547	50.2361	101.268	100	Confident
152	0	Single Protein	Q9Y678	Coatomer subunit gamma-1 (COPG1_HUMAN)	Q9Y678	COPG1_HUMAN Coatomer subunit gamma-1 OS=Homo sapiens OX=9606 GN=COPG1 PE=1 SV=1		3	21.74	21.74	47.71	80.89	28	12	19	7	84	66	0.0919378	0.34596	0.0177157	0.0666638	177.157	666.638	11.3611	42.7517	97.6555	100	Confident
153	0	Single Protein	P45974	Ubiquitin carboxyl-terminal hydrolase 5 (UBP5_HUMAN)	P45974	UBP5_HUMAN Ubiquitin carboxyl-terminal hydrolase 5 OS=Homo sapiens OX=9606 GN=USP5 PE=1 SV=2		12	19.81	19.81	41.72	72.96	28	10	21	8	71	46	0.0702875	0.295268	0.0135439	0.0568958	135.439	568.958	8.6857	36.4874	95.7253	100	Confident
154	0	Single Protein	Q96A08	Histone H2B type 1-A (H2B1A_HUMAN)	Q96A08	H2B1A_HUMAN Histone H2B type 1-A OS=Homo sapiens OX=9606 GN=H2BC1 PE=1 SV=3		6	55.12	55.12	65.35	78.74	27	22	21	16	869	829	7.765	5.1054	1.49625	0.983771	14962.5	9837.71	959.551	630.894	14.1587	100	Confident
155	0	Single Protein	Q96KX2	F-actin-capping protein subunit alpha-3 (CAZA3_HUMAN)	Q96KX2	CAZA3_HUMAN F-actin-capping protein subunit alpha-3 OS=Homo sapiens OX=9606 GN=CAPZA3 PE=1 SV=2		12	66.56	66.56	81.27	87.96	27	17	27	17	189	168	0.634981	1.88044	0.122356	0.362347	1223.56	3623.47	78.4671	232.374	35.0021	100	Confident
156	0	Single Protein	Q5T9G4	Armadillo repeat-containing protein 12 (ARM12_HUMAN)	Q5T9G4	ARM12_HUMAN Armadillo repeat-containing protein 12 OS=Homo sapiens OX=9606 GN=ARMC12 PE=1 SV=1		6	58.53	58.53	71.47	78.24	27	17	24	14	182	163	0.612782	1.80136	0.118078	0.347107	1180.78	3471.07	75.7238	222.601	38.6072	100	Confident
157	0	Single Protein	Q9Y265	RuvB-like 1 (RUVB1_HUMAN)	Q9Y265	RUVB1_HUMAN RuvB-like 1 OS=Homo sapiens OX=9606 GN=RUVBL1 PE=1 SV=1		3	60.09	60.09	69.3	73.46	27	21	3	2	166	146	0.435821	1.33572	0.0839792	0.257383	839.792	2573.83	53.8561	165.06	50.1963	100	Confident
158	0	Single Protein	P04843	Dolichyl-diphosphooligosaccharide--protein glycosyltransferase subunit 1 (RPN1_HUMAN)	P04843	RPN1_HUMAN Dolichyl-diphosphooligosaccharide--protein glycosyltransferase subunit 1 OS=Homo sapiens OX=9606 GN=RPN1 PE=1 SV=1		3	38.06	38.06	54.53	83.03	27	15	4	3	132	101	0.194444	0.661836	0.0374679	0.127531	374.679	1275.31	24.0283	81.7857	68.5268	100	Confident
159	0	Single Protein	Q8N335	Glycerol-3-phosphate dehydrogenase 1-like protein (GPD1L_HUMAN)	Q8N335	GPD1L_HUMAN Glycerol-3-phosphate dehydrogenase 1-like protein OS=Homo sapiens OX=9606 GN=GPD1L PE=1 SV=1		3	51.85	51.85	70.66	71.23	27	14	11	6	122	101	0.388	1.23872	0.0747645	0.238692	747.645	2386.92	47.9467	153.074	38.3939	100	Confident
160	0	Single Protein	Q14697	Neutral alpha-glucosidase AB (GANAB_HUMAN)	Q14697	GANAB_HUMAN Neutral alpha-glucosidase AB OS=Homo sapiens OX=9606 GN=GANAB PE=1 SV=3		11	18.64	18.64	43.86	66.74	27	11	3	2	104	77	0.122222	0.347137	0.0235513	0.0668905	235.513	668.905	15.1035	42.8971	106.807	100	Confident
161	0	Single Protein	P08779	Keratin, type I cytoskeletal 16 (K1C16_HUMAN)	P08779	K1C16_HUMAN Keratin, type I cytoskeletal 16 OS=Homo sapiens OX=9606 GN=KRT16 PE=1 SV=4		17	18.82	18.82	47.36	76.74	27	9	6	3	86	58	0.077686	0.526418	0.0149695	0.101437	149.695	1014.37	9.59995	65.0515	51.2362	100	Confident
162	0	Single Protein	P31948	Stress-induced-phosphoprotein 1 (STIP1_HUMAN)	P31948	STIP1_HUMAN Stress-induced-phosphoprotein 1 OS=Homo sapiens OX=9606 GN=STIP1 PE=1 SV=1		11	18.97	18.97	50.28	78.45	27	9	8	4	82	50	0.115023	0.268961	0.0221641	0.0518267	221.641	518.267	14.2139	33.2366	62.5994	100	Confident
163	0	Single Protein	Q8N1V2	Cilia- and flagella-associated protein 52 (CFA52_HUMAN)	Q8N1V2	CFA52_HUMAN Cilia- and flagella-associated protein 52 OS=Homo sapiens OX=9606 GN=CFAP52 PE=1 SV=3		17	23.71	23.71	56.61	80	27	9	20	8	82	63	0.120968	0.382372	0.0233095	0.0736801	233.095	736.801	14.9485	47.2512	68.2545	100	Confident
164	0	Related Proteins	E7ESC6	Exportin-7 (E7ESC6_HUMAN)	E7ESC6,Q9UIA9	E7ESC6_HUMAN Exportin-7 OS=Homo sapiens OX=9606 GN=XPO7 PE=1 SV=1,XPO7_HUMAN Exportin-7 OS=Homo sapiens OX=9606 GN=XPO7 PE=1 SV=3	Q9UIA9	8	12.41	12.41	34.74	65.99	27	9	11	2	73	44	0.0571031	0.22528	0.0110033	0.0434096	110.033	434.096	7.05645	27.8387	123.987	100	Confident
165	0	Single Protein	P26639	Threonine--tRNA ligase 1, cytoplasmic (SYTC_HUMAN)	P26639	SYTC_HUMAN Threonine--tRNA ligase 1, cytoplasmic OS=Homo sapiens OX=9606 GN=TARS1 PE=1 SV=3		5	10.65	10.24	48.69	81.6	27	7	19	5	50	19	0.0288136	0.184907	0.00555214	0.0356301	55.5214	356.301	3.5606	22.8497	83.3819	100	Confident
166	0	Single Protein	P55268	Laminin subunit beta-2 (LAMB2_HUMAN)	P55268	LAMB2_HUMAN Laminin subunit beta-2 OS=Homo sapiens OX=9606 GN=LAMB2 PE=1 SV=2		3	1.89	1.89	24.36	68.74	27	2	24	2	48	15	0.0113269	0.0281304	0.0021826	0.0054205	21.826	54.205	1.3997	3.47618	195.854	100	Confident
167	0	Single Protein	P61019	Ras-related protein Rab-2A (RAB2A_HUMAN)	P61019	RAB2A_HUMAN Ras-related protein Rab-2A OS=Homo sapiens OX=9606 GN=RAB2A PE=1 SV=1		8	64.62	64.62	72.17	89.15	26	22	2	1	412	378	1.38095	7.25404	0.266099	1.3978	2660.99	13978	170.65	896.41	23.5308	100	Confident
168	0	Single Protein	Q96QV6	Histone H2A type 1-A (H2A1A_HUMAN)	Q96QV6	H2A1A_HUMAN Histone H2A type 1-A OS=Homo sapiens OX=9606 GN=H2AC1 PE=1 SV=3		6	46.56	46.56	61.07	82.44	26	21	4	3	310	281	1.75309	6.49894	0.337806	1.25229	3378.06	12522.9	216.636	803.1	14.2249	100	Confident
169	0	Single Protein	Q14409	Glycerol kinase 3 (GLPK3_HUMAN)	Q14409	GLPK3_HUMAN Glycerol kinase 3 OS=Homo sapiens OX=9606 GN=GK3P PE=2 SV=2		4	40.33	40.33	60.04	63.83	26	18	4	2	203	186	0.38102	1.32995	0.0734195	0.256271	734.195	2562.71	47.0841	164.347	60.5587	100	Confident
170	0	Related Proteins	A0A2U3TZH3	Elongation factor 1-alpha (A0A2U3TZH3_HUMAN)	A0A2U3TZH3,Q05639	A0A2U3TZH3_HUMAN Elongation factor 1-alpha OS=Homo sapiens OX=9606 GN=EEF1A2 PE=1 SV=1,EF1A2_HUMAN Elongation factor 1-alpha 2 OS=Homo sapiens OX=9606 GN=EEF1A2 PE=1 SV=1	Q05639	20	33.47	33.47	52.02	73.19	26	19	7	2	196	172	0.247934	1.00257	0.0477749	0.193187	477.749	1931.87	30.6382	123.891	54.3064	100	Confident
171	0	Single Protein	Q8TC56	Protein FAM71B (FA71B_HUMAN)	Q8TC56	FA71B_HUMAN Protein FAM71B OS=Homo sapiens OX=9606 GN=FAM71B PE=1 SV=2			35.21	35.21	42.64	68.76	26	18	26	18	177	151	0.358173	0.678804	0.0690171	0.1308	690.171	1308	44.2608	83.8824	64.7156	100	Confident
172	0	Single Protein	P12236	ADP/ATP translocase 3 (ADT3_HUMAN)	P12236	ADT3_HUMAN ADP/ATP translocase 3 OS=Homo sapiens OX=9606 GN=SLC25A6 PE=1 SV=4		X	46.64	46.64	63.76	86.58	26	19	3	2	173	153	0.310724	1.9068	0.059874	0.367425	598.74	3674.25	38.3973	235.63	32.8452	100	Confident
173	0	Single Protein	Q6BCY4	NADH-cytochrome b5 reductase 2 (NB5R2_HUMAN)	Q6BCY4	NB5R2_HUMAN NADH-cytochrome b5 reductase 2 OS=Homo sapiens OX=9606 GN=CYB5R2 PE=1 SV=1		11	65.94	65.94	82.25	88.41	26	16	8	5	164	146	0.586066	2.05386	0.11293	0.395762	1129.3	3957.62	72.4224	253.803	31.4384	100	Confident
174	0	Single Protein	Q8NCR6	Spermatid-specific manchette-related protein 1 (SMRP1_HUMAN)	Q8NCR6	SMRP1_HUMAN Spermatid-specific manchette-related protein 1 OS=Homo sapiens OX=9606 GN=SMRP1 PE=1 SV=2			65.65	65.65	66.79	87.79	26	22	12	11	157	141	0.604348	3.64159	0.116453	0.701705	1164.53	7017.05	74.6816	450.005	30.1465	100	Confident
175	0	Single Protein	Q14166	Tubulin--tyrosine ligase-like protein 12 (TTL12_HUMAN)	Q14166	TTL12_HUMAN Tubulin--tyrosine ligase-like protein 12 OS=Homo sapiens OX=9606 GN=TTLL12 PE=1 SV=2		22	36.65	36.65	60.87	85.56	26	15	23	15	101	84	0.150635	0.761577	0.0290262	0.14675	290.262	1467.5	18.6146	94.111	74.356	100	Confident
176	0	Single Protein	O60701	UDP-glucose 6-dehydrogenase (UGDH_HUMAN)	O60701	UGDH_HUMAN UDP-glucose 6-dehydrogenase OS=Homo sapiens OX=9606 GN=UGDH PE=1 SV=1		4	51.01	51.01	67.61	88.06	26	16	23	13	99	85	0.195402	0.84785	0.0376525	0.163374	376.525	1633.74	24.1466	104.772	54.9892	100	Confident
177	0	Single Protein	P14868	Aspartate--tRNA ligase, cytoplasmic (SYDC_HUMAN)	P14868	SYDC_HUMAN Aspartate--tRNA ligase, cytoplasmic OS=Homo sapiens OX=9606 GN=DARS1 PE=1 SV=2		2	31.34	31.34	58.48	81.64	26	12	7	4	89	68	0.163814	0.584893	0.0315657	0.112704	315.657	1127.04	20.2432	72.2775	57.1	100	Confident
178	0	Single Protein	P28482	Mitogen-activated protein kinase 1 (MK01_HUMAN)	P28482	MK01_HUMAN Mitogen-activated protein kinase 1 OS=Homo sapiens OX=9606 GN=MAPK1 PE=1 SV=3		22	54.72	54.72	67.5	88.89	26	13	15	8	81	64	0.196875	1.07526	0.0379363	0.207195	379.363	2071.95	24.3286	132.874	41.3632	100	Confident
179	0	Related Proteins	H0YLE8	Ras GTPase-activating-like protein IQGAP1 (H0YLE8_HUMAN)	H0YLE8,P46940	H0YLE8_HUMAN Ras GTPase-activating-like protein IQGAP1 OS=Homo sapiens OX=9606 GN=IQGAP1 PE=1 SV=1,IQGA1_HUMAN Ras GTPase-activating-like protein IQGAP1 OS=Homo sapiens OX=9606 GN=IQGAP1 PE=1 SV=1	P46940	15	4.79	4.79	26.54	75.85	26	3	12	2	65	18	0.0200486	0.0444026	0.00386321	0.00855602	38.6321	85.5602	2.47748	5.487	124.715	100	Confident
180	0	Single Protein	P01036	Cystatin-S (CYTS_HUMAN)	P01036	CYTS_HUMAN Cystatin-S OS=Homo sapiens OX=9606 GN=CST4 PE=1 SV=3		20	67.38	67.38	75.18	90.78	25	16	14	11	437	413	2.86589	12.895	0.552233	2.48476	5522.33	24847.6	354.149	1593.48	16.204	100	Confident
181	0	Single Protein	P15259	Phosphoglycerate mutase 2 (PGAM2_HUMAN)	P15259	PGAM2_HUMAN Phosphoglycerate mutase 2 OS=Homo sapiens OX=9606 GN=PGAM2 PE=1 SV=3		7	62.06	62.06	64.82	86.17	25	22	19	16	244	232	0.940367	3.08424	0.181201	0.594308	1812.01	5943.08	116.205	381.131	28.7478	100	Confident
182	0	Related Proteins	J3KNB4	Cathelicidin antimicrobial peptide (J3KNB4_HUMAN)	J3KNB4,P49913	J3KNB4_HUMAN Cathelicidin antimicrobial peptide OS=Homo sapiens OX=9606 GN=CAMP PE=1 SV=1,CAMP_HUMAN Cathelicidin antimicrobial peptide OS=Homo sapiens OX=9606 GN=CAMP PE=1 SV=1	P49913	3	56.65	56.65	68.21	83.82	25	19	25	19	228	212	1.46207	3.52035	0.281729	0.678344	2817.29	6783.44	180.674	435.024	19.5783	100	Confident
183	0	Single Protein	P09211	Glutathione S-transferase P (GSTP1_HUMAN)	P09211	GSTP1_HUMAN Glutathione S-transferase P OS=Homo sapiens OX=9606 GN=GSTP1 PE=1 SV=2		11	57.14	57.14	80.95	71.9	25	16	2	2	205	186	1.23179	5.95193	0.237356	1.14689	2373.56	11468.9	152.217	735.503	23.341	100	Confident
184	0	Single Protein	P21912	Succinate dehydrogenase [ubiquinone] iron-sulfur subunit, mitochondrial (SDHB_HUMAN)	P21912	SDHB_HUMAN Succinate dehydrogenase [ubiquinone] iron-sulfur subunit, mitochondrial OS=Homo sapiens OX=9606 GN=SDHB PE=1 SV=3		1	38.93	38.93	54.64	85.36	25	16	4	3	165	148	0.615063	1.4041	0.118518	0.270559	1185.18	2705.59	76.0057	173.51	31.6088	100	Confident
185	0	Single Protein	P04083	Annexin A1 (ANXA1_HUMAN)	P04083	ANXA1_HUMAN Annexin A1 OS=Homo sapiens OX=9606 GN=ANXA1 PE=1 SV=2		9	63.58	60.98	66.76	85.84	25	19	13	7	152	139	0.454545	1.39883	0.0875873	0.269544	875.873	2695.44	56.1699	172.859	38.69	100	Confident
186	0	Single Protein	P62140	Serine/threonine-protein phosphatase PP1-beta catalytic subunit (PP1B_HUMAN)	P62140	PP1B_HUMAN Serine/threonine-protein phosphatase PP1-beta catalytic subunit OS=Homo sapiens OX=9606 GN=PPP1CB PE=1 SV=3		2	52.29	52.29	76.76	77.37	25	16	9	4	139	116	0.319499	1.78256	0.061565	0.343485	615.65	3434.85	39.4818	220.278	37.1626	100	Confident
187	0	Single Protein	Q12907	Vesicular integral-membrane protein VIP36 (LMAN2_HUMAN)	Q12907	LMAN2_HUMAN Vesicular integral-membrane protein VIP36 OS=Homo sapiens OX=9606 GN=LMAN2 PE=1 SV=1		5	46.63	46.63	60.11	69.66	25	16	1	1	131	112	0.447581	1.63665	0.0862452	0.31537	862.452	3153.7	55.3093	202.247	40.2031	100	Confident
188	0	Single Protein	Q9BYZ2	L-lactate dehydrogenase A-like 6B (LDH6B_HUMAN)	Q9BYZ2	LDH6B_HUMAN L-lactate dehydrogenase A-like 6B OS=Homo sapiens OX=9606 GN=LDHAL6B PE=1 SV=3		15	41.99	41.99	57.48	80.05	25	14	21	11	113	88	0.25082	1.11632	0.048331	0.215106	483.31	2151.06	30.9948	137.948	41.9162	100	Confident
189	0	Related Proteins	B7Z3Z9	Arachidonate--CoA ligase (B7Z3Z9_HUMAN)	B7Z3Z9,E7EPM6,P33121	B7Z3Z9_HUMAN Arachidonate--CoA ligase OS=Homo sapiens OX=9606 GN=ACSL1 PE=1 SV=1,E7EPM6_HUMAN Arachidonate--CoA ligase OS=Homo sapiens OX=9606 GN=ACSL1 PE=1 SV=1,ACSL1_HUMAN Long-chain-fatty-acid--CoA ligase 1 OS=Homo sapiens OX=9606 GN=ACSL1 PE=1 SV=1	E7EPM6,P33121	4	33.97	33.97	47.25	74.19	25	15	4	3	109	95	0.200767	0.761577	0.0386863	0.14675	386.863	1467.5	24.8096	94.111	58.5483	100	Confident
190	0	Single Protein	Q13228	Methanethiol oxidase (SBP1_HUMAN)	Q13228	SBP1_HUMAN Methanethiol oxidase OS=Homo sapiens OX=9606 GN=SELENBP1 PE=1 SV=2		1	40.68	40.68	56.36	90.25	25	15	13	7	108	90	0.20892	1.08521	0.0402573	0.209111	402.573	2091.11	25.8171	134.103	52.3576	100	Confident
191	0	Related Proteins	A6NJA2	Ubiquitin carboxyl-terminal hydrolase (A6NJA2_HUMAN)	A6NJA2,P54578	A6NJA2_HUMAN Ubiquitin carboxyl-terminal hydrolase OS=Homo sapiens OX=9606 GN=USP14 PE=1 SV=2,UBP14_HUMAN Ubiquitin carboxyl-terminal hydrolase 14 OS=Homo sapiens OX=9606 GN=USP14 PE=1 SV=3	P54578	18	37.5	37.5	54.24	87.05	25	15	24	14	108	93	0.238462	0.795714	0.0459496	0.153328	459.496	1533.28	29.4676	98.3295	51.0537	100	Confident
192	0	Single Protein	Q9UBQ7	Glyoxylate reductase/hydroxypyruvate reductase (GRHPR_HUMAN)	Q9UBQ7	GRHPR_HUMAN Glyoxylate reductase/hydroxypyruvate reductase OS=Homo sapiens OX=9606 GN=GRHPR PE=1 SV=1		9	53.66	46.65	73.17	77.13	25	11	5	1	95	63	0.233202	1.10634	0.0449361	0.213184	449.361	2131.84	28.8176	136.715	35.6457	100	Confident
193	0	Single Protein	Q14152	Eukaryotic translation initiation factor 3 subunit A (EIF3A_HUMAN)	Q14152	EIF3A_HUMAN Eukaryotic translation initiation factor 3 subunit A OS=Homo sapiens OX=9606 GN=EIF3A PE=1 SV=1		10	4.12	4.12	21.06	76.12	25	4	25	4	51	23	0.0209125	0.0314971	0.00402968	0.00606924	40.2968	60.6924	2.58424	3.89222	166.468	100	Confident
194	0	Single Protein	P55884	Eukaryotic translation initiation factor 3 subunit B (EIF3B_HUMAN)	P55884	EIF3B_HUMAN Eukaryotic translation initiation factor 3 subunit B OS=Homo sapiens OX=9606 GN=EIF3B PE=1 SV=3		7	3.56	3.56	30.1	64.5	25	2	17	1	50	16	0.0285714	0.0502111	0.00550549	0.00967528	55.0549	96.7528	3.53068	6.20478	92.4238	100	Confident
195	0	Single Protein	P62805	Histone H4 (H4_HUMAN)	P62805	H4_HUMAN Histone H4 OS=Homo sapiens OX=9606 GN=H4C1 PE=1 SV=2		6	57.28	57.28	66.99	76.7	24	22	24	22	494	472	5.96203	6.58578	1.14884	1.26903	11488.4	12690.3	736.751	813.83	11.3604	100	Confident
196	0	Single Protein	P62937	Peptidyl-prolyl cis-trans isomerase A (PPIA_HUMAN)	P62937	PPIA_HUMAN Peptidyl-prolyl cis-trans isomerase A OS=Homo sapiens OX=9606 GN=PPIA PE=1 SV=2		7	67.27	67.27	82.42	87.88	24	19	8	6	308	293	2.0069	7.03086	0.386713	1.35479	3867.13	13547.9	248	868.83	18.0009	100	Confident
197	0	Related Proteins	A0A0A0MSI0	Peroxiredoxin-1 (Fragment) (A0A0A0MSI0_HUMAN)	A0A0A0MSI0,Q06830	A0A0A0MSI0_HUMAN Peroxiredoxin-1 (Fragment) OS=Homo sapiens OX=9606 GN=PRDX1 PE=1 SV=1,PRDX1_HUMAN Peroxiredoxin-1 OS=Homo sapiens OX=9606 GN=PRDX1 PE=1 SV=1	Q06830	1	83.04	83.04	84.21	88.89	24	20	17	13	184	174	0.926535	9	0.178536	1.73423	1785.36	17342.3	114.496	1112.16	18.9637	100	Confident
198	0	Related Proteins	A0A7I2ST14	N-myc downstream-regulated gene 1 protein (Fragment) (A0A7I2ST14_HUMAN)	A0A7I2ST14,Q92597	A0A7I2ST14_HUMAN N-myc downstream-regulated gene 1 protein (Fragment) OS=Homo sapiens OX=9606 GN=NDRG1 PE=1 SV=1,NDRG1_HUMAN Protein NDRG1 OS=Homo sapiens OX=9606 GN=NDRG1 PE=1 SV=1	Q92597	8	34.88	34.88	41.86	51.42	24	17	7	6	174	153	0.768844	3.50657	0.14815	0.675688	1481.5	6756.88	95.0091	433.321	42.0434	100	Confident
199	0	Single Protein	P11766	Alcohol dehydrogenase class-3 (ADHX_HUMAN)	P11766	ADHX_HUMAN Alcohol dehydrogenase class-3 OS=Homo sapiens OX=9606 GN=ADH5 PE=1 SV=4		4	56.15	56.15	67.65	67.91	24	16	6	4	148	131	0.5	1.57191	0.096346	0.302895	963.46	3028.95	61.7869	194.247	39.6984	100	Confident
200	0	Single Protein	O00231	26S proteasome non-ATPase regulatory subunit 11 (PSD11_HUMAN)	O00231	PSD11_HUMAN 26S proteasome non-ATPase regulatory subunit 11 OS=Homo sapiens OX=9606 GN=PSMD11 PE=1 SV=3		17	52.13	52.13	63.98	86.97	24	17	15	9	148	137	0.370572	1.01174	0.0714063	0.194954	714.063	1949.54	45.793	125.024	47.434	100	Confident
201	0	Related Proteins	A0A5F9ZHM4	L-lactate dehydrogenase (A0A5F9ZHM4_HUMAN)	A0A5F9ZHM4,P07195	A0A5F9ZHM4_HUMAN L-lactate dehydrogenase OS=Homo sapiens OX=9606 GN=LDHB PE=1 SV=1,LDHB_HUMAN L-lactate dehydrogenase B chain OS=Homo sapiens OX=9606 GN=LDHB PE=1 SV=2	P07195	12	56.3	56.3	71.26	74.78	24	18	9	7	143	129	0.494118	2.0654	0.0952126	0.397985	952.126	3979.85	61.06	255.229	37.3805	100	Confident
202	0	Single Protein	P00492	Hypoxanthine-guanine phosphoribosyltransferase (HPRT_HUMAN)	P00492	HPRT_HUMAN Hypoxanthine-guanine phosphoribosyltransferase OS=Homo sapiens OX=9606 GN=HPRT1 PE=1 SV=2		X	70.64	70.64	83.49	87.61	24	17	22	15	137	120	0.628272	3.04709	0.121063	0.58715	1210.63	5871.5	77.638	376.541	24.5636	100	Confident
203	0	Single Protein	Q8TDY3	Actin-related protein T2 (ACTT2_HUMAN)	Q8TDY3	ACTT2_HUMAN Actin-related protein T2 OS=Homo sapiens OX=9606 GN=ACTRT2 PE=2 SV=2		1	46.15	46.15	57.82	64.72	24	17	24	17	124	113	0.463115	2.16228	0.0892385	0.416654	892.385	4166.54	57.2289	267.201	41.6752	100	Confident
204	0	Single Protein	P29803	Pyruvate dehydrogenase E1 component subunit alpha, testis-specific form, mitochondrial (ODPAT_HUMAN)	P29803	ODPAT_HUMAN Pyruvate dehydrogenase E1 component subunit alpha, testis-specific form, mitochondrial OS=Homo sapiens OX=9606 GN=PDHA2 PE=1 SV=1		4	32.22	32.22	46.39	62.89	24	13	17	10	116	101	0.336066	0.778279	0.0647572	0.149968	647.572	1499.68	41.5289	96.175	42.9055	100	Confident
205	0	Single Protein	P00352	Aldehyde dehydrogenase 1A1 (AL1A1_HUMAN)	P00352	AL1A1_HUMAN Aldehyde dehydrogenase 1A1 OS=Homo sapiens OX=9606 GN=ALDH1A1 PE=1 SV=2		9	45.91	45.91	64.07	64.47	24	16	23	15	108	91	0.272446	0.95393	0.0524982	0.183815	524.982	1838.15	33.6672	117.881	54.8269	100	Confident
206	0	Related Proteins	B3KRD8	SEC14-like 2 (S. cerevisiae), isoform CRA_c (B3KRD8_HUMAN)	B3KRD8,O76054	B3KRD8_HUMAN SEC14-like 2 (S. cerevisiae), isoform CRA_c OS=Homo sapiens OX=9606 GN=SEC14L2 PE=1 SV=1,S14L2_HUMAN SEC14-like protein 2 OS=Homo sapiens OX=9606 GN=SEC14L2 PE=1 SV=1	O76054	22	61.7	59.88	71.73	78.72	24	17	9	7	103	90	0.335907	1.59797	0.0647267	0.307916	647.267	3079.16	41.5094	197.467	37.4311	100	Confident
207	0	Single Protein	Q6ZU69	Protein FAM205A (F205A_HUMAN)	Q6ZU69	F205A_HUMAN Protein FAM205A OS=Homo sapiens OX=9606 GN=FAM205A PE=2 SV=4		9	11.91	11.91	25.92	55.06	24	11	16	9	84	61	0.0829932	0.232847	0.0159921	0.0448677	159.921	448.677	10.2558	28.7738	148.003	100	Confident
208	0	Single Protein	Q13618	Cullin-3 (CUL3_HUMAN)	Q13618	CUL3_HUMAN Cullin-3 OS=Homo sapiens OX=9606 GN=CUL3 PE=1 SV=2		2	13.15	13.15	38.54	85.29	24	9	13	6	66	46	0.0671756	0.199354	0.0129442	0.0384139	129.442	384.139	8.30115	24.6349	88.8735	100	Confident
209	0	Related Proteins	H0Y8C6	Importin-5 (Fragment) (H0Y8C6_HUMAN)	H0Y8C6,O00410	H0Y8C6_HUMAN Importin-5 (Fragment) OS=Homo sapiens OX=9606 GN=IPO5 PE=1 SV=1,IPO5_HUMAN Importin-5 OS=Homo sapiens OX=9606 GN=IPO5 PE=1 SV=4	O00410	13	9.55	9.55	35.21	72.07	24	7	15	5	53	36	0.0416667	0.189238	0.00802884	0.0364647	80.2884	364.647	5.14891	23.3849	123.778	100	Confident
210	0	Related Proteins	M0QY43	Myosin-14 (Fragment) (M0QY43_HUMAN)	M0QY43,Q7Z406	M0QY43_HUMAN Myosin-14 (Fragment) OS=Homo sapiens OX=9606 GN=MYH14 PE=1 SV=8,MYH14_HUMAN Myosin-14 OS=Homo sapiens OX=9606 GN=MYH14 PE=1 SV=2	Q7Z406	19	4.99	4.99	30.14	79.84	24	4	12	2	48	24	0.0154167	0.0734189	0.00297067	0.0141472	29.7067	141.472	1.9051	9.07266	113.712	100	Confident
211	0	Single Protein	Q1ZYL8	Izumo sperm-egg fusion protein 4 (IZUM4_HUMAN)	Q1ZYL8	IZUM4_HUMAN Izumo sperm-egg fusion protein 4 OS=Homo sapiens OX=9606 GN=IZUMO4 PE=2 SV=2		19	45.69	45.69	52.59	78.02	23	15	1	1	299	270	0.853591	4.62341	0.16448	0.890895	1644.8	8908.95	105.482	571.333	26.4929	100	Confident
212	0	Single Protein	Q8WUD1	Ras-related protein Rab-2B (RAB2B_HUMAN)	Q8WUD1	RAB2B_HUMAN Ras-related protein Rab-2B OS=Homo sapiens OX=9606 GN=RAB2B PE=1 SV=1		14	71.3	71.3	78.24	87.96	23	18	1	1	297	280	0.857895	3.64159	0.16531	0.701705	1653.1	7017.05	106.013	450.005	24.1991	100	Confident
213	0	Related Proteins	A0A6Q8PGK1	Heat shock 27 kDa protein (A0A6Q8PGK1_HUMAN)	A0A6Q8PGK1,P04792	A0A6Q8PGK1_HUMAN Heat shock 27 kDa protein OS=Homo sapiens OX=9606 GN=HSPB1 PE=1 SV=1,HSPB1_HUMAN Heat shock protein beta-1 OS=Homo sapiens OX=9606 GN=HSPB1 PE=1 SV=2	P04792	7	67.91	67.91	71.16	73.02	23	17	3	2	243	228	0.955414	4.92553	0.184101	0.949111	1841.01	9491.11	118.064	608.667	23.6898	100	Confident
214	0	Related Proteins	K7ELW0	Parkinson disease protein 7 (K7ELW0_HUMAN)	K7ELW0,Q99497	K7ELW0_HUMAN Parkinson disease protein 7 OS=Homo sapiens OX=9606 GN=PARK7 PE=1 SV=1,PARK7_HUMAN Parkinson disease protein 7 OS=Homo sapiens OX=9606 GN=PARK7 PE=1 SV=2	Q99497	1	61.54	61.54	77.51	86.39	23	18	9	6	202	184	1.24658	4.62341	0.240205	0.890895	2402.05	8908.95	154.044	571.333	17.8985	100	Confident
215	0	Single Protein	P18669	Phosphoglycerate mutase 1 (PGAM1_HUMAN)	P18669	PGAM1_HUMAN Phosphoglycerate mutase 1 OS=Homo sapiens OX=9606 GN=PGAM1 PE=1 SV=2		10	68.5	68.5	73.23	87.4	23	18	11	8	159	143	0.509009	2.51119	0.098082	0.483887	980.82	4838.87	62.9002	310.318	28.7858	100	Confident
216	0	Single Protein	Q9UIF3	Tektin-2 (TEKT2_HUMAN)	Q9UIF3	TEKT2_HUMAN Tektin-2 OS=Homo sapiens OX=9606 GN=TEKT2 PE=1 SV=1		1	48.84	48.84	67.91	86.05	23	16	17	11	152	141	0.381081	0.829343	0.0734313	0.159808	734.313	1598.08	47.0917	102.485	49.6414	100	Confident
217	0	Single Protein	A0A5K1VW95	Malate dehydrogenase (A0A5K1VW95_HUMAN)	A0A5K1VW95	A0A5K1VW95_HUMAN Malate dehydrogenase OS=Homo sapiens OX=9606 GN=MDH1 PE=1 SV=1		2	52.12	52.12	60.34	67.14	23	17	2	1	143	126	0.531646	1.29986	0.102444	0.250473	1024.44	2504.73	65.6975	160.629	38.593	100	Confident
218	0	Related Proteins	D6RA82	Annexin (D6RA82_HUMAN)	D6RA82,P12429	D6RA82_HUMAN Annexin OS=Homo sapiens OX=9606 GN=ANXA3 PE=1 SV=1,ANXA3_HUMAN Annexin A3 OS=Homo sapiens OX=9606 GN=ANXA3 PE=1 SV=3	P12429	4	64.79	64.79	75	85.92	23	16	10	7	138	125	0.432377	1.45609	0.0833156	0.280577	833.156	2805.77	53.4305	179.934	32.0985	100	Confident
219	0	Single Protein	P20618	Proteasome subunit beta type-1 (PSB1_HUMAN)	P20618	PSB1_HUMAN Proteasome subunit beta type-1 OS=Homo sapiens OX=9606 GN=PSMB1 PE=1 SV=2		6	69.71	69.71	75.1	88.38	23	19	23	19	136	129	0.591549	3.52035	0.113987	0.678344	1139.87	6783.44	73.1	435.024	26.4724	100	Confident
220	0	Single Protein	P17174	Aspartate aminotransferase, cytoplasmic (AATC_HUMAN)	P17174	AATC_HUMAN Aspartate aminotransferase, cytoplasmic OS=Homo sapiens OX=9606 GN=GOT1 PE=1 SV=3		10	56.42	56.42	63.92	80.15	23	16	23	16	136	120	0.356495	1.31013	0.0686939	0.252452	686.939	2524.52	44.0535	161.898	46.2185	100	Confident
221	0	Single Protein	Q99985	Semaphorin-3C (SEM3C_HUMAN)	Q99985	SEM3C_HUMAN Semaphorin-3C OS=Homo sapiens OX=9606 GN=SEMA3C PE=2 SV=2		7	19.31	19.31	39.95	83.09	23	13	23	13	131	111	0.177885	0.374985	0.034277	0.0722566	342.77	722.566	21.9819	46.3383	85.1526	100	Confident
222	0	Single Protein	Q6UX06	Olfactomedin-4 (OLFM4_HUMAN)	Q6UX06	OLFM4_HUMAN Olfactomedin-4 OS=Homo sapiens OX=9606 GN=OLFM4 PE=1 SV=1		13	39.02	39.02	49.41	67.84	23	14	23	14	126	110	0.315029	1.04697	0.0607036	0.201742	607.036	2017.42	38.9293	129.378	57.2438	100	Confident
223	0	Single Protein	P00505	Aspartate aminotransferase, mitochondrial (AATM_HUMAN)	P00505	AATM_HUMAN Aspartate aminotransferase, mitochondrial OS=Homo sapiens OX=9606 GN=GOT2 PE=1 SV=3		16	42.33	42.33	61.4	89.3	23	14	23	14	121	99	0.252604	0.985511	0.0486748	0.1899	486.748	1899	31.2153	121.783	47.4873	100	Confident
224	0	Single Protein	Q9NUJ1	Palmitoyl-protein thioesterase ABHD10, mitochondrial (ABHDA_HUMAN)	Q9NUJ1	ABHDA_HUMAN Palmitoyl-protein thioesterase ABHD10, mitochondrial OS=Homo sapiens OX=9606 GN=ABHD10 PE=1 SV=1		3	49.02	49.02	66.99	77.45	23	13	23	13	118	99	0.409283	1.35195	0.0788655	0.260511	788.655	2605.11	50.5767	167.066	33.9107	100	Confident
225	0	Single Protein	Q9UFN0	Protein NipSnap homolog 3A (NPS3A_HUMAN)	Q9UFN0	NPS3A_HUMAN Protein NipSnap homolog 3A OS=Homo sapiens OX=9606 GN=NIPSNAP3A PE=1 SV=2		9	46.96	46.96	80.57	89.07	23	14	22	14	112	95	0.427273	2.16228	0.0823321	0.416654	823.321	4166.54	52.7997	267.201	28.4485	100	Confident
226	0	Single Protein	P31930	Cytochrome b-c1 complex subunit 1, mitochondrial (QCR1_HUMAN)	P31930	QCR1_HUMAN Cytochrome b-c1 complex subunit 1, mitochondrial OS=Homo sapiens OX=9606 GN=UQCRC1 PE=1 SV=3		3	56.04	56.04	69.17	78.75	23	16	23	16	112	100	0.26455	1.22754	0.0509767	0.236538	509.767	2365.38	32.6915	151.692	52.6124	100	Confident
227	0	Single Protein	Q01518	Adenylyl cyclase-associated protein 1 (CAP1_HUMAN)	Q01518	CAP1_HUMAN Adenylyl cyclase-associated protein 1 OS=Homo sapiens OX=9606 GN=CAP1 PE=1 SV=5		1	39.37	39.37	57.05	80.84	23	13	12	8	106	89	0.229167	0.740767	0.0441586	0.14274	441.586	1427.4	28.319	91.5395	51.8687	100	Confident
228	0	Related Proteins	A6NKB8	Aminopeptidase B (A6NKB8_HUMAN)	A6NKB8,Q9H4A4	A6NKB8_HUMAN Aminopeptidase B OS=Homo sapiens OX=9606 GN=RNPEP PE=1 SV=1,AMPB_HUMAN Aminopeptidase B OS=Homo sapiens OX=9606 GN=RNPEP PE=1 SV=2	Q9H4A4	1	31.59	28.64	47.95	68.09	23	14	8	5	96	84	0.199519	0.8166	0.0384458	0.157352	384.458	1573.52	24.6554	100.91	68.1253	100	Confident
229	0	Single Protein	Q8WW24	Tektin-4 (TEKT4_HUMAN)	Q8WW24	TEKT4_HUMAN Tektin-4 OS=Homo sapiens OX=9606 GN=TEKT4 PE=1 SV=1		2	27.36	27.36	48.05	86.67	23	9	23	9	82	67	0.169761	0.420831	0.0327117	0.0810908	327.117	810.908	20.9781	52.0037	50.6172	100	Confident
230	0	Single Protein	Q96QK1	Vacuolar protein sorting-associated protein 35 (VPS35_HUMAN)	Q96QK1	VPS35_HUMAN Vacuolar protein sorting-associated protein 35 OS=Homo sapiens OX=9606 GN=VPS35 PE=1 SV=2		16	17.34	17.34	34.05	72.61	23	10	22	9	81	67	0.114187	0.295268	0.0220029	0.0568958	220.029	568.958	14.1105	36.4874	91.6489	100	Confident
231	0	Related Proteins	H3BNI9	Non-specific serine/threonine protein kinase (H3BNI9_HUMAN)	H3BNI9,P19784	H3BNI9_HUMAN Non-specific serine/threonine protein kinase OS=Homo sapiens OX=9606 GN=CSNK2A2 PE=1 SV=2,CSK22_HUMAN Casein kinase II subunit alpha' OS=Homo sapiens OX=9606 GN=CSNK2A2 PE=1 SV=1	P19784	16	33.11	33.11	82.61	87.96	23	7	8	2	78	51	0.127376	0.545928	0.0245444	0.105196	245.444	1051.96	15.7404	67.4624	35.3547	100	Confident
232	0	Single Protein	P50570	Dynamin-2 (DYN2_HUMAN)	P50570	DYN2_HUMAN Dynamin-2 OS=Homo sapiens OX=9606 GN=DNM2 PE=1 SV=2		19	9.89	9.89	35.75	77.82	23	7	14	5	66	37	0.0546529	0.165914	0.0105312	0.0319704	105.312	319.704	6.75367	20.5027	98.0032	100	Confident
233	0	Single Protein	P01034	Cystatin-C (CYTC_HUMAN)	P01034	CYTC_HUMAN Cystatin-C OS=Homo sapiens OX=9606 GN=CST3 PE=1 SV=1		20	56.85	56.85	56.85	89.73	22	21	22	21	296	278	2.1145	19.5353	0.407448	3.76429	4074.48	37642.9	261.297	2414.05	15.7891	100	Confident
234	0	Single Protein	Q9Y277	Voltage-dependent anion-selective channel protein 3 (VDAC3_HUMAN)	Q9Y277	VDAC3_HUMAN Voltage-dependent anion-selective channel protein 3 OS=Homo sapiens OX=9606 GN=VDAC3 PE=1 SV=1		8	56.54	56.54	61.84	75.27	22	18	10	9	276	253	1.10798	2.80755	0.213499	0.540992	2134.99	5409.92	136.918	346.939	30.6393	100	Confident
235	0	Related Proteins	F5H5S8	Acrosin-binding protein (F5H5S8_HUMAN)	F5H5S8,Q8NEB7	F5H5S8_HUMAN Acrosin-binding protein OS=Homo sapiens OX=9606 GN=ACRBP PE=1 SV=1,ACRBP_HUMAN Acrosin-binding protein OS=Homo sapiens OX=9606 GN=ACRBP PE=2 SV=1	Q8NEB7	12	59.56	59.56	65.2	69.28	22	16	4	3	192	162	0.513575	2.56225	0.0989618	0.493725	989.618	4937.25	63.4644	316.627	36.2215	100	Confident
236	0	Single Protein	P00338	L-lactate dehydrogenase A chain (LDHA_HUMAN)	P00338	LDHA_HUMAN L-lactate dehydrogenase A chain OS=Homo sapiens OX=9606 GN=LDHA PE=1 SV=2		11	62.35	62.35	62.35	78.01	22	22	11	11	187	170	0.611969	2.54813	0.117922	0.491005	1179.22	4910.05	75.6234	314.883	36.6654	100	Confident
237	0	Single Protein	O00299	Chloride intracellular channel protein 1 (CLIC1_HUMAN)	O00299	CLIC1_HUMAN Chloride intracellular channel protein 1 OS=Homo sapiens OX=9606 GN=CLIC1 PE=1 SV=4		6	79.25	79.25	88.8	89.21	22	16	21	15	185	159	0.732558	2.91375	0.141158	0.561456	1411.58	5614.56	90.5251	360.063	26.9057	100	Confident
238	0	Single Protein	P52788	Spermine synthase (SPSY_HUMAN)	P52788	SPSY_HUMAN Spermine synthase OS=Homo sapiens OX=9606 GN=SMS PE=1 SV=2		X	54.37	54.37	69.13	89.34	22	16	11	8	150	132	0.400612	1.51189	0.0771947	0.291329	771.947	2913.29	49.5051	186.83	41.2418	100	Confident
239	0	Single Protein	B1AK88	F-actin-capping protein subunit beta (B1AK88_HUMAN)	B1AK88	B1AK88_HUMAN F-actin-capping protein subunit beta OS=Homo sapiens OX=9606 GN=CAPZB PE=1 SV=1		1	57.48	57.48	67.77	86.71	22	18	4	4	143	135	0.509579	1.74805	0.0981917	0.336835	981.917	3368.35	62.9706	216.013	33.7599	100	Confident
240	0	Single Protein	P61106	Ras-related protein Rab-14 (RAB14_HUMAN)	P61106	RAB14_HUMAN Ras-related protein Rab-14 OS=Homo sapiens OX=9606 GN=RAB14 PE=1 SV=4		9	75.35	75.35	87.44	89.77	22	14	4	1	143	129	0.561205	3.06159	0.10814	0.589943	1081.4	5899.43	69.3502	378.332	23.8819	100	Confident
241	0	Single Protein	Q9Y6A4	Cilia- and flagella-associated protein 20 (CFA20_HUMAN)	Q9Y6A4	CFA20_HUMAN Cilia- and flagella-associated protein 20 OS=Homo sapiens OX=9606 GN=CFAP20 PE=1 SV=1		16	61.14	61.14	71.5	84.97	22	12	13	6	142	120	0.72561	1.51189	0.139819	0.291329	1398.19	2913.29	89.6664	186.83	22.76	100	Confident
242	0	Single Protein	P06858	Lipoprotein lipase (LIPL_HUMAN)	P06858	LIPL_HUMAN Lipoprotein lipase OS=Homo sapiens OX=9606 GN=LPL PE=1 SV=1		8	32.63	32.63	51.79	65.89	22	12	16	10	138	126	0.399361	0.623777	0.0769537	0.120197	769.537	1201.97	49.3506	77.0825	53.1289	100	Confident
243	0	Related Proteins	A0A286YF22	D-3-phosphoglycerate dehydrogenase (A0A286YF22_HUMAN)	A0A286YF22,A0A2C9F2M7,O43175	A0A286YF22_HUMAN D-3-phosphoglycerate dehydrogenase OS=Homo sapiens OX=9606 GN=PHGDH PE=1 SV=1,A0A2C9F2M7_HUMAN D-3-phosphoglycerate dehydrogenase OS=Homo sapiens OX=9606 GN=PHGDH PE=1 SV=1,SERA_HUMAN D-3-phosphoglycerate dehydrogenase OS=Homo sapiens OX=9606 GN=PHGDH PE=1 SV=4	A0A2C9F2M7,O43175	1	42.4	42.4	49.62	57.98	22	17	5	5	134	126	0.259016	1.34188	0.0499104	0.25857	499.104	2585.7	32.0077	165.822	55.903	100	Confident
244	0	Single Protein	Q7Z4W1	L-xylulose reductase (DCXR_HUMAN)	Q7Z4W1	DCXR_HUMAN L-xylulose reductase OS=Homo sapiens OX=9606 GN=DCXR PE=1 SV=2		17	67.21	67.21	84.84	90.57	22	15	1	1	129	117	0.515837	3.21697	0.0993977	0.619884	993.977	6198.84	63.744	397.533	25.8966	100	Confident
245	0	Related Proteins	A0A286YF22	D-3-phosphoglycerate dehydrogenase (A0A286YF22_HUMAN)	A0A286YF22,A0A286YFA2,O43175	A0A286YF22_HUMAN D-3-phosphoglycerate dehydrogenase OS=Homo sapiens OX=9606 GN=PHGDH PE=1 SV=1,A0A286YFA2_HUMAN D-3-phosphoglycerate dehydrogenase OS=Homo sapiens OX=9606 GN=PHGDH PE=1 SV=1,SERA_HUMAN D-3-phosphoglycerate dehydrogenase OS=Homo sapiens OX=9606 GN=PHGDH PE=1 SV=4	A0A286YFA2,O43175	1	34.79	34.79	42.21	57.98	22	15	5	3	123	112	0.213115	1.11879	0.0410655	0.215581	410.655	2155.81	26.3354	138.253	55.903	100	Confident
246	0	Related Proteins	E7EWW9	Glutathione transferase (E7EWW9_HUMAN)	E7EWW9,P09488	E7EWW9_HUMAN Glutathione transferase OS=Homo sapiens OX=9606 GN=GSTM1 PE=1 SV=1,GSTM1_HUMAN Glutathione S-transferase Mu 1 OS=Homo sapiens OX=9606 GN=GSTM1 PE=1 SV=3	P09488	1	43.46	43.46	64.56	74.26	22	11	5	2	114	95	0.491477	1.5551	0.0947038	0.299655	947.038	2996.55	60.7338	192.169	27.599	100	Confident
247	0	Single Protein	Q9H1X1	Radial spoke head protein 9 homolog (RSPH9_HUMAN)	Q9H1X1	RSPH9_HUMAN Radial spoke head protein 9 homolog OS=Homo sapiens OX=9606 GN=RSPH9 PE=1 SV=1		6	69.57	69.57	76.45	88.77	22	15	22	15	107	88	0.355102	1.94273	0.0684253	0.374348	684.253	3743.48	43.8813	240.07	31.2721	100	Confident
248	0	Single Protein	P11413	Glucose-6-phosphate 1-dehydrogenase (G6PD_HUMAN)	P11413	G6PD_HUMAN Glucose-6-phosphate 1-dehydrogenase OS=Homo sapiens OX=9606 GN=G6PD PE=1 SV=4		X	25.24	25.24	57.86	88.74	22	10	8	3	92	78	0.166302	0.477378	0.0320451	0.0919869	320.451	919.869	20.5506	58.9914	59.219	100	Confident
249	0	Related Proteins	Q96P26	Cytosolic 5'-nucleotidase 1B (5NT1B_HUMAN)	C9J2C7,Q96P26	C9J2C7_HUMAN NT5C1B-RDH14 readthrough (Fragment) OS=Homo sapiens OX=9606 GN=NT5C1B-RDH14 PE=4 SV=2,5NT1B_HUMAN Cytosolic 5'-nucleotidase 1B OS=Homo sapiens OX=9606 GN=NT5C1B PE=2 SV=2	C9J2C7	2	20.33	20.33	37.05	82.3	22	10	10	3	92	71	0.13745	0.343399	0.0264856	0.0661703	264.856	661.703	16.9853	42.4352	68.7604	100	Confident
250	0	Single Protein	O00519	Fatty-acid amide hydrolase 1 (FAAH1_HUMAN)	O00519	FAAH1_HUMAN Fatty-acid amide hydrolase 1 OS=Homo sapiens OX=9606 GN=FAAH PE=1 SV=2		1	34.02	34.02	52.33	66.15	22	12	21	11	76	63	0.159269	0.652654	0.0306899	0.125761	306.899	1257.61	19.6815	80.6509	63.0252	100	Confident
251	0	Single Protein	Q92598	Heat shock protein 105 kDa (HS105_HUMAN)	Q92598	HS105_HUMAN Heat shock protein 105 kDa OS=Homo sapiens OX=9606 GN=HSPH1 PE=1 SV=1		13	10.49	10.49	36.95	79.84	22	6	5	2	59	40	0.0554745	0.137823	0.0106895	0.0265574	106.895	265.574	6.85519	17.0313	96.8037	100	Confident
252	0	Single Protein	Q7KZF4	Staphylococcal nuclease domain-containing protein 1 (SND1_HUMAN)	Q7KZF4	SND1_HUMAN Staphylococcal nuclease domain-containing protein 1 OS=Homo sapiens OX=9606 GN=SND1 PE=1 SV=1		7	13.85	13.85	35.27	80.55	22	7	14	5	50	29	0.0395634	0.146363	0.00762356	0.0282029	76.2356	282.029	4.88901	18.0866	101.934	100	Confident
253	0	Single Protein	A0AVT1	Ubiquitin-like modifier-activating enzyme 6 (UBA6_HUMAN)	A0AVT1	UBA6_HUMAN Ubiquitin-like modifier-activating enzyme 6 OS=Homo sapiens OX=9606 GN=UBA6 PE=1 SV=1		4	8.56	8.56	31.37	81.94	22	6	14	4	47	28	0.0290023	0.146584	0.00558852	0.0282456	55.8852	282.456	3.58393	18.114	117.895	100	Confident
254	0	Single Protein	A0A494C0G5	Agrin (A0A494C0G5_HUMAN)	A0A494C0G5	A0A494C0G5_HUMAN Agrin OS=Homo sapiens OX=9606 GN=AGRN PE=1 SV=1		1	1.91	1.91	18.45	64.23	22	3	2	1	45	19	0.0104334	0.0424909	0.00201043	0.00818767	20.1043	81.8767	1.28929	5.25077	202.963	100	Confident
255	0	Single Protein	Q9P2K2	Thioredoxin domain-containing protein 16 (TXD16_HUMAN)	Q9P2K2	TXD16_HUMAN Thioredoxin domain-containing protein 16 OS=Homo sapiens OX=9606 GN=TXNDC16 PE=1 SV=4		14	1.45	1.45	36.61	54.42	22	1	18	1	44	10	0.013363	0.0295756	0.00257495	0.00569898	25.7495	56.9898	1.65132	3.65477	93.5124	100	Doubtful
256	0	Related Proteins	P01033	Metalloproteinase inhibitor 1 (TIMP1_HUMAN)	P01033,Q5H9A7	TIMP1_HUMAN Metalloproteinase inhibitor 1 OS=Homo sapiens OX=9606 GN=TIMP1 PE=1 SV=1,Q5H9A7_HUMAN Metalloproteinase inhibitor 1 OS=Homo sapiens OX=9606 GN=TIMP1 PE=1 SV=1	Q5H9A7	X	54.11	54.11	56.52	90.82	21	18	1	1	283	263	1.39894	6.94328	0.269564	1.33792	2695.64	13379.2	172.872	858.008	23.1555	100	Confident
257	0	Single Protein	P54107	Cysteine-rich secretory protein 1 (CRIS1_HUMAN)	P54107	CRIS1_HUMAN Cysteine-rich secretory protein 1 OS=Homo sapiens OX=9606 GN=CRISP1 PE=1 SV=1		6	52.61	52.61	59.04	51.41	21	16	20	15	191	178	1.375	4.3367	0.264952	0.835648	2649.52	8356.48	169.914	535.903	28.4623	100	Confident
258	0	Single Protein	Q7L266	Isoaspartyl peptidase/L-asparaginase (ASGL1_HUMAN)	Q7L266	ASGL1_HUMAN Isoaspartyl peptidase/L-asparaginase OS=Homo sapiens OX=9606 GN=ASRGL1 PE=1 SV=2		11	51.62	51.62	54.22	64.94	21	16	14	10	175	161	0.8	1.95521	0.154154	0.376753	1541.54	3767.53	98.8591	241.613	32.0342	100	Confident
259	0	Single Protein	P28070	Proteasome subunit beta type-4 (PSB4_HUMAN)	P28070	PSB4_HUMAN Proteasome subunit beta type-4 OS=Homo sapiens OX=9606 GN=PSMB4 PE=1 SV=4		1	45.08	45.08	65.53	72.73	21	14	21	14	173	152	0.791667	2.63078	0.152548	0.506931	1525.48	5069.31	97.8293	325.096	29.1855	100	Confident
260	0	Single Protein	P16152	Carbonyl reductase [NADPH] 1 (CBR1_HUMAN)	P16152	CBR1_HUMAN Carbonyl reductase [NADPH] 1 OS=Homo sapiens OX=9606 GN=CBR1 PE=1 SV=3		21	71.84	71.84	78.34	87.73	21	15	8	6	157	147	0.549383	1.6827	0.105862	0.324242	1058.62	3242.42	67.8894	207.937	30.3559	100	Confident
261	0	Single Protein	Q6J272	Protein FAM166A (F166A_HUMAN)	Q6J272	F166A_HUMAN Protein FAM166A OS=Homo sapiens OX=9606 GN=FAM166A PE=1 SV=1		9	62.46	62.46	65.3	78.23	21	17	13	10	152	138	0.415323	2.68695	0.0800294	0.517753	800.294	5177.53	51.323	332.036	36.1419	100	Confident
262	0	Single Protein	Q13162	Peroxiredoxin-4 (PRDX4_HUMAN)	Q13162	PRDX4_HUMAN Peroxiredoxin-4 OS=Homo sapiens OX=9606 GN=PRDX4 PE=1 SV=1		X	57.56	57.56	77.49	90.04	21	15	1	1	150	133	0.39276	2.43332	0.0756817	0.468881	756.817	4688.81	48.5348	300.695	30.5208	100	Confident
263	0	Single Protein	Q96PU9	Outer dense fiber protein 3 (ODF3A_HUMAN)	Q96PU9	ODF3A_HUMAN Outer dense fiber protein 3 OS=Homo sapiens OX=9606 GN=ODF3 PE=1 SV=1		11	49.61	49.61	57.48	88.19	21	17	6	5	145	134	0.589286	2.53498	0.113551	0.488471	1135.51	4884.71	72.8203	313.257	27.6922	100	Confident
264	0	Related Proteins	A8K7Q2	Heat shock cognate 71 kDa protein (A8K7Q2_HUMAN)	A8K7Q2,E9PKE3,E9PNE6,P11142	A8K7Q2_HUMAN Heat shock cognate 71 kDa protein OS=Homo sapiens OX=9606 GN=HSPA8 PE=1 SV=1,E9PKE3_HUMAN Heat shock cognate 71 kDa protein OS=Homo sapiens OX=9606 GN=HSPA8 PE=1 SV=1,E9PNE6_HUMAN Heat shock cognate 71 kDa protein OS=Homo sapiens OX=9606 GN=HSPA8 PE=1 SV=1,HSP7C_HUMAN Heat shock cognate 71 kDa protein OS=Homo sapiens OX=9606 GN=HSPA8 PE=1 SV=1	E9PKE3,E9PNE6,P11142	11	38.29	38.29	48.78	69.76	21	15	3	2	141	108	0.293124	0.813931	0.0564826	0.156838	564.826	1568.38	36.2224	100.581	45.3103	100	Confident
265	0	Single Protein	O14818	Proteasome subunit alpha type-7 (PSA7_HUMAN)	O14818	PSA7_HUMAN Proteasome subunit alpha type-7 OS=Homo sapiens OX=9606 GN=PSMA7 PE=1 SV=1		20	54.84	54.84	63.31	84.27	21	16	5	4	132	120	0.5	1.51189	0.096346	0.291329	963.46	2913.29	61.7869	186.83	27.8696	100	Confident
266	0	Single Protein	Q13011	Delta(3,5)-Delta(2,4)-dienoyl-CoA isomerase, mitochondrial (ECH1_HUMAN)	Q13011	ECH1_HUMAN Delta(3,5)-Delta(2,4)-dienoyl-CoA isomerase, mitochondrial OS=Homo sapiens OX=9606 GN=ECH1 PE=1 SV=2		19	50.91	50.91	70.73	89.02	21	13	8	5	127	110	0.369863	1.2457	0.0712697	0.240036	712.697	2400.36	45.7054	153.936	35.7934	100	Confident
267	0	Single Protein	P98095	Fibulin-2 (FBLN2_HUMAN)	P98095	FBLN2_HUMAN Fibulin-2 OS=Homo sapiens OX=9606 GN=FBLN2 PE=1 SV=2		3	8.95	8.95	18.33	59.71	21	12	20	11	111	92	0.127298	0.44544	0.0245294	0.0858327	245.294	858.327	15.7308	55.0447	126.489	100	Confident
268	0	Single Protein	Q15008	26S proteasome non-ATPase regulatory subunit 6 (PSMD6_HUMAN)	Q15008	PSMD6_HUMAN 26S proteasome non-ATPase regulatory subunit 6 OS=Homo sapiens OX=9606 GN=PSMD6 PE=1 SV=1		3	35.99	35.99	61.7	86.38	21	12	8	2	110	92	0.270833	0.668101	0.0521874	0.128738	521.874	1287.38	33.4679	82.5598	45.5023	100	Confident
269	0	Related Proteins	E5RIA4	Aspartyl aminopeptidase (E5RIA4_HUMAN)	E5RIA4,E7EMB6,E7ETB3,Q9ULA0	E5RIA4_HUMAN Aspartyl aminopeptidase OS=Homo sapiens OX=9606 GN=DNPEP PE=1 SV=1,E7EMB6_HUMAN Aspartyl aminopeptidase OS=Homo sapiens OX=9606 GN=DNPEP PE=1 SV=2,E7ETB3_HUMAN Aspartyl aminopeptidase OS=Homo sapiens OX=9606 GN=DNPEP PE=1 SV=2,DNPEP_HUMAN Aspartyl aminopeptidase OS=Homo sapiens OX=9606 GN=DNPEP PE=1 SV=2	E7EMB6,E7ETB3,Q9ULA0	2	39.49	39.49	58.6	77.28	21	12	12	6	104	85	0.228022	0.823348	0.043938	0.158653	439.38	1586.53	28.1776	101.744	51.9657	100	Confident
270	0	Single Protein	P23526	Adenosylhomocysteinase (SAHH_HUMAN)	P23526	SAHH_HUMAN Adenosylhomocysteinase OS=Homo sapiens OX=9606 GN=AHCY PE=1 SV=4		20	35.88	35.88	51.39	61.34	21	14	20	13	104	93	0.339623	1.08057	0.0654426	0.208217	654.426	2082.17	41.9685	133.53	47.6852	100	Confident
271	0	Single Protein	Q14240	Eukaryotic initiation factor 4A-II (IF4A2_HUMAN)	Q14240	IF4A2_HUMAN Eukaryotic initiation factor 4A-II OS=Homo sapiens OX=9606 GN=EIF4A2 PE=1 SV=2		3	38.08	38.08	55.53	80.84	21	14	2	1	103	90	0.211246	0.930698	0.0407055	0.179338	407.055	1793.38	26.1045	115.01	46.3728	100	Confident
272	0	Related Proteins	D6REA1	Nucleotide exchange factor SIL1 (D6REA1_HUMAN)	D6REA1,Q9H173	D6REA1_HUMAN Nucleotide exchange factor SIL1 OS=Homo sapiens OX=9606 GN=SIL1 PE=1 SV=1,SIL1_HUMAN Nucleotide exchange factor SIL1 OS=Homo sapiens OX=9606 GN=SIL1 PE=1 SV=1	Q9H173	5	24.57	24.57	48.08	58.76	21	9	14	7	101	78	0.28	0.513561	0.0539538	0.0989592	539.538	989.592	34.6007	63.4628	52.7153	100	Confident
273	0	Single Protein	Q96M98	Parkin coregulated gene protein (PACRG_HUMAN)	Q96M98	PACRG_HUMAN Parkin coregulated gene protein OS=Homo sapiens OX=9606 GN=PACRG PE=1 SV=2		6	44.93	44.93	57.77	77.7	21	14	5	3	100	85	0.356522	1.65609	0.0686989	0.319115	686.989	3191.15	44.0568	204.649	33.3202	100	Confident
274	0	Single Protein	O94760	N(G),N(G)-dimethylarginine dimethylaminohydrolase 1 (DDAH1_HUMAN)	O94760	DDAH1_HUMAN N(G),N(G)-dimethylarginine dimethylaminohydrolase 1 OS=Homo sapiens OX=9606 GN=DDAH1 PE=1 SV=3		1	44.56	44.56	69.12	75.09	21	11	7	3	87	74	0.327103	1.20673	0.0630301	0.232528	630.301	2325.28	40.4214	149.121	31.1019	100	Confident
275	0	Single Protein	P00387	NADH-cytochrome b5 reductase 3 (NB5R3_HUMAN)	P00387	NB5R3_HUMAN NADH-cytochrome b5 reductase 3 OS=Homo sapiens OX=9606 GN=CYB5R3 PE=1 SV=3		22	42.19	42.19	78.41	77.41	21	11	7	4	83	59	0.248927	1.20673	0.0479663	0.232528	479.663	2325.28	30.7609	149.121	34.2127	100	Confident
276	0	Single Protein	Q9UEW8	STE20/SPS1-related proline-alanine-rich protein kinase (STK39_HUMAN)	Q9UEW8	STK39_HUMAN STE20/SPS1-related proline-alanine-rich protein kinase OS=Homo sapiens OX=9606 GN=STK39 PE=1 SV=3		2	23.49	23.49	40.37	65.69	21	8	16	8	78	61	0.167598	0.333521	0.0322948	0.0642669	322.948	642.669	20.7107	41.2145	59.4365	100	Confident
277	0	Single Protein	P54136	Arginine--tRNA ligase, cytoplasmic (SYRC_HUMAN)	P54136	SYRC_HUMAN Arginine--tRNA ligase, cytoplasmic OS=Homo sapiens OX=9606 GN=RARS1 PE=1 SV=2		5	21.21	21.21	40.45	77.12	21	11	19	11	73	58	0.11002	0.329216	0.0211999	0.0634373	211.999	634.373	13.5956	40.6825	75.3309	100	Confident
278	0	Single Protein	P00390	Glutathione reductase, mitochondrial (GSHR_HUMAN)	P00390	GSHR_HUMAN Glutathione reductase, mitochondrial OS=Homo sapiens OX=9606 GN=GSR PE=1 SV=2		8	38.31	38.31	51.92	74.9	21	11	17	9	65	55	0.140665	0.55949	0.027105	0.107809	271.05	1078.09	17.3825	69.1383	56.221	100	Confident
279	0	Single Protein	P56192	Methionine--tRNA ligase, cytoplasmic (SYMC_HUMAN)	P56192	SYMC_HUMAN Methionine--tRNA ligase, cytoplasmic OS=Homo sapiens OX=9606 GN=MARS1 PE=1 SV=2		12	20.56	20.56	36.67	65.44	21	11	12	6	58	45	0.0730051	0.351924	0.0140675	0.067813	140.675	678.13	9.02152	43.4887	101.052	100	Confident
280	0	Single Protein	Q6ZQQ2	Spermatogenesis-associated protein 31D1 (S31D1_HUMAN)	Q6ZQQ2	S31D1_HUMAN Spermatogenesis-associated protein 31D1 OS=Homo sapiens OX=9606 GN=SPATA31D1 PE=2 SV=1		9	2.98	2.98	20.49	73.92	21	3	17	2	35	18	0.0137339	0.0409787	0.00264641	0.00789628	26.4641	78.9628	1.69715	5.0639	175.509	100	Confident
281	0	Single Protein	Q9BUN1	Protein MENT (MENT_HUMAN)	Q9BUN1	MENT_HUMAN Protein MENT OS=Homo sapiens OX=9606 GN=MENT PE=1 SV=1			60.41	60.41	68.91	90.03	20	15	20	15	249	227	0.739414	1.6827	0.142479	0.324242	1424.79	3242.42	91.3722	207.937	36.7463	100	Confident
282	0	Single Protein	P30044	Peroxiredoxin-5, mitochondrial (PRDX5_HUMAN)	P30044	PRDX5_HUMAN Peroxiredoxin-5, mitochondrial OS=Homo sapiens OX=9606 GN=PRDX5 PE=1 SV=4		11	65.89	65.89	83.18	88.79	20	15	20	15	247	228	1.2	2.98107	0.23123	0.574429	2312.3	5744.29	148.289	368.383	22.0725	100	Confident
283	0	Single Protein	P28066	Proteasome subunit alpha type-5 (PSA5_HUMAN)	P28066	PSA5_HUMAN Proteasome subunit alpha type-5 OS=Homo sapiens OX=9606 GN=PSMA5 PE=1 SV=3		1	65.98	65.98	77.18	69.29	20	17	20	17	214	197	1.17365	6.07946	0.226154	1.17146	2261.54	11714.6	145.033	751.262	26.3942	100	Confident
284	0	Single Protein	P31947	14-3-3 protein sigma (1433S_HUMAN)	P31947	1433S_HUMAN 14-3-3 protein sigma OS=Homo sapiens OX=9606 GN=SFN PE=1 SV=1		1	57.26	57.26	67.74	87.9	20	13	16	10	194	171	0.428135	1.62636	0.0824981	0.313387	824.981	3133.87	52.9062	200.976	27.7567	100	Confident
285	0	Single Protein	P51159	Ras-related protein Rab-27A (RB27A_HUMAN)	P51159	RB27A_HUMAN Ras-related protein Rab-27A OS=Homo sapiens OX=9606 GN=RAB27A PE=1 SV=3		15	71.49	71.49	75.57	88.69	20	16	1	1	170	156	0.631696	3.12463	0.121723	0.602091	1217.23	6020.91	78.0612	386.122	24.8523	100	Confident
286	0	Single Protein	P28074	Proteasome subunit beta type-5 (PSB5_HUMAN)	P28074	PSB5_HUMAN Proteasome subunit beta type-5 OS=Homo sapiens OX=9606 GN=PSMB5 PE=1 SV=3		14	50.57	50.57	65.02	74.9	20	16	11	10	152	138	0.700508	3.12463	0.134982	0.602091	1349.82	6020.91	86.5644	386.122	28.4622	100	Confident
287	0	Single Protein	Q99714	3-hydroxyacyl-CoA dehydrogenase type-2 (HCD2_HUMAN)	Q99714	HCD2_HUMAN 3-hydroxyacyl-CoA dehydrogenase type-2 OS=Homo sapiens OX=9606 GN=HSD17B10 PE=1 SV=3		X	77.78	77.78	85.44	91.57	20	15	4	4	143	134	0.556485	3.48925	0.10723	0.672351	1072.3	6723.51	68.7671	431.18	26.9061	100	Confident
288	0	Single Protein	P10644	cAMP-dependent protein kinase type I-alpha regulatory subunit (KAP0_HUMAN)	P10644	KAP0_HUMAN cAMP-dependent protein kinase type I-alpha regulatory subunit OS=Homo sapiens OX=9606 GN=PRKAR1A PE=1 SV=1		17	42.26	42.26	45.67	70.34	20	15	4	3	133	120	0.447761	0.995262	0.08628	0.191779	862.8	1917.79	55.3316	122.988	42.955	100	Confident
289	0	Related Proteins	F5GX11	Proteasome subunit alpha type-1 (F5GX11_HUMAN)	F5GX11,P25786	F5GX11_HUMAN Proteasome subunit alpha type-1 OS=Homo sapiens OX=9606 GN=PSMA1 PE=1 SV=1,PSA1_HUMAN Proteasome subunit alpha type-1 OS=Homo sapiens OX=9606 GN=PSMA1 PE=1 SV=1	P25786	11	53.78	45.8	80.67	76.05	20	12	12	7	125	106	0.422652	1.78256	0.0814417	0.343485	814.417	3434.85	52.2287	220.278	26.4884	100	Confident
290	0	Single Protein	Q15084	Protein disulfide-isomerase A6 (PDIA6_HUMAN)	Q15084	PDIA6_HUMAN Protein disulfide-isomerase A6 OS=Homo sapiens OX=9606 GN=PDIA6 PE=1 SV=1		2	45	45	63.41	73.18	20	13	20	13	120	104	0.322981	0.84207	0.0622359	0.16226	622.359	1622.6	39.9121	104.058	48.0913	100	Confident
291	0	Related Proteins	E9PBS1	Multifunctional protein ADE2 (Fragment) (E9PBS1_HUMAN)	E9PBS1,P22234	E9PBS1_HUMAN Multifunctional protein ADE2 (Fragment) OS=Homo sapiens OX=9606 GN=PAICS PE=1 SV=1,PUR6_HUMAN Multifunctional protein ADE2 OS=Homo sapiens OX=9606 GN=PAICS PE=1 SV=3	P22234	4	39.71	39.71	57.63	72.15	20	13	5	3	118	106	0.228188	0.865664	0.04397	0.166807	439.7	1668.07	28.1981	106.973	45.6224	100	Confident
292	0	Related Proteins	E9PM69	26S proteasome regulatory subunit 6A (E9PM69_HUMAN)	E9PM69,P17980,R4GNH3	E9PM69_HUMAN 26S proteasome regulatory subunit 6A OS=Homo sapiens OX=9606 GN=PSMC3 PE=1 SV=1,PRS6A_HUMAN 26S proteasome regulatory subunit 6A OS=Homo sapiens OX=9606 GN=PSMC3 PE=1 SV=3,R4GNH3_HUMAN 26S proteasome regulatory subunit 6A OS=Homo sapiens OX=9606 GN=PSMC3 PE=1 SV=1	P17980,R4GNH3	11	43.83	43.83	53.65	87.66	20	13	5	2	116	100	0.281609	0.819701	0.0542639	0.15795	542.639	1579.5	34.7995	101.294	44.2958	100	Confident
293	0	Single Protein	P04899	Guanine nucleotide-binding protein G(i) subunit alpha-2 (GNAI2_HUMAN)	P04899	GNAI2_HUMAN Guanine nucleotide-binding protein G(i) subunit alpha-2 OS=Homo sapiens OX=9606 GN=GNAI2 PE=1 SV=3		3	56.62	56.62	61.97	78.59	20	15	12	8	113	103	0.274194	1.11879	0.0528349	0.215581	528.349	2155.81	33.8832	138.253	40.4251	100	Confident
294	0	Single Protein	O75083	WD repeat-containing protein 1 (WDR1_HUMAN)	O75083	WDR1_HUMAN WD repeat-containing protein 1 OS=Homo sapiens OX=9606 GN=WDR1 PE=1 SV=4		4	42.57	42.57	55.28	80.2	20	14	11	8	113	103	0.211934	0.760411	0.040838	0.146525	408.38	1465.25	26.1895	93.9669	66.1519	100	Confident
295	0	Single Protein	Q06323	Proteasome activator complex subunit 1 (PSME1_HUMAN)	Q06323	PSME1_HUMAN Proteasome activator complex subunit 1 OS=Homo sapiens OX=9606 GN=PSME1 PE=1 SV=1		14	46.18	46.18	63.45	84.34	20	12	8	6	106	88	0.414286	0.995262	0.0798296	0.191779	798.296	1917.79	51.1949	122.988	28.705	100	Confident
296	0	Single Protein	Q9NTM9	Copper homeostasis protein cutC homolog (CUTC_HUMAN)	Q9NTM9	CUTC_HUMAN Copper homeostasis protein cutC homolog OS=Homo sapiens OX=9606 GN=CUTC PE=1 SV=1		10	60.81	60.81	73.26	88.28	20	13	3	2	97	79	0.319502	1.47708	0.0615655	0.284621	615.655	2846.21	39.4821	182.528	29.322	100	Confident
297	0	Single Protein	P42025	Beta-centractin (ACTY_HUMAN)	P42025	ACTY_HUMAN Beta-centractin OS=Homo sapiens OX=9606 GN=ACTR1B PE=1 SV=1		2	45.48	45.48	56.65	88.03	20	14	9	5	95	84	0.247734	1.01534	0.0477364	0.195648	477.364	1956.48	30.6135	125.469	42.2667	100	Confident
298	0	Related Proteins	A0A7I2YQ74	UTP--glucose-1-phosphate uridylyltransferase (A0A7I2YQ74_HUMAN)	A0A7I2YQ74,E7EUC7,Q16851	A0A7I2YQ74_HUMAN UTP--glucose-1-phosphate uridylyltransferase OS=Homo sapiens OX=9606 GN=UGP2 PE=1 SV=1,E7EUC7_HUMAN UTP--glucose-1-phosphate uridylyltransferase OS=Homo sapiens OX=9606 GN=UGP2 PE=1 SV=1,UGPA_HUMAN UTP--glucose-1-phosphate uridylyltransferase OS=Homo sapiens OX=9606 GN=UGP2 PE=1 SV=5	E7EUC7,Q16851	2	35	35	51.09	80.87	20	11	1	1	87	74	0.198925	0.536175	0.0383312	0.103317	383.312	1033.17	24.5819	66.2572	51.6632	100	Confident
299	0	Single Protein	P49411	Elongation factor Tu, mitochondrial (EFTU_HUMAN)	P49411	EFTU_HUMAN Elongation factor Tu, mitochondrial OS=Homo sapiens OX=9606 GN=TUFM PE=1 SV=2		16	30.97	30.97	50.22	88.5	20	12	20	12	83	70	0.175	0.684283	0.0337211	0.131856	337.211	1318.56	21.6254	84.5595	49.5102	100	Confident
300	0	Related Proteins	F6S232	Stabilizer of axonemal microtubules 1 (F6S232_HUMAN)	F6S232,Q8IYX7	F6S232_HUMAN Stabilizer of axonemal microtubules 1 OS=Homo sapiens OX=9606 GN=SAXO1 PE=1 SV=2,SAXO1_HUMAN Stabilizer of axonemal microtubules 1 OS=Homo sapiens OX=9606 GN=SAXO1 PE=1 SV=2	Q8IYX7	9	36.92	36.92	61.37	88.75	20	11	20	11	80	67	0.184573	0.714125	0.0355658	0.137606	355.658	1376.06	22.8084	88.2472	46.8162	100	Confident
301	0	Single Protein	P10253	Lysosomal alpha-glucosidase (LYAG_HUMAN)	P10253	LYAG_HUMAN Lysosomal alpha-glucosidase OS=Homo sapiens OX=9606 GN=GAA PE=1 SV=4		17	17.02	17.02	34.87	60.92	20	9	17	8	71	54	0.0931034	0.404562	0.0179403	0.0779559	179.403	779.559	11.5052	49.9933	105.257	100	Confident
302	0	Single Protein	Q15046	Lysine--tRNA ligase (SYK_HUMAN)	Q15046	SYK_HUMAN Lysine--tRNA ligase OS=Homo sapiens OX=9606 GN=KARS1 PE=1 SV=3		16	17.42	17.42	40.03	64.49	20	7	11	4	63	45	0.111688	0.236247	0.0215215	0.0455229	215.215	455.229	13.8018	29.194	68.0046	100	Confident
303	0	Related Proteins	D6RER0	Long-chain-fatty-acid--CoA ligase 1 (D6RER0_HUMAN)	D6RER0,P33121	D6RER0_HUMAN Long-chain-fatty-acid--CoA ligase 1 OS=Homo sapiens OX=9606 GN=ACSL1 PE=1 SV=1,ACSL1_HUMAN Long-chain-fatty-acid--CoA ligase 1 OS=Homo sapiens OX=9606 GN=ACSL1 PE=1 SV=1	P33121	4	26.55	26.55	54.38	66.49	20	9	2	2	60	44	0.122093	0.778279	0.0235264	0.149968	235.264	1499.68	15.0875	96.175	43.3821	100	Confident
304	0	Single Protein	Q66K79	Carboxypeptidase Z (CBPZ_HUMAN)	Q66K79	CBPZ_HUMAN Carboxypeptidase Z OS=Homo sapiens OX=9606 GN=CPZ PE=1 SV=2		4	23.31	23.31	43.56	84.2	20	10	20	10	58	48	0.0856102	0.403004	0.0164964	0.0776556	164.964	776.556	10.5792	49.8007	73.6081	100	Confident
305	0	Single Protein	O43776	Asparagine--tRNA ligase, cytoplasmic (SYNC_HUMAN)	O43776	SYNC_HUMAN Asparagine--tRNA ligase, cytoplasmic OS=Homo sapiens OX=9606 GN=NARS1 PE=1 SV=1		18	29.93	29.93	51.64	66.24	20	12	15	9	56	47	0.126722	0.467799	0.0244183	0.0901412	244.183	901.412	15.6595	57.8078	62.9025	100	Confident
306	0	Single Protein	B5ME97	Septin 10, isoform CRA_c (B5ME97_HUMAN)	B5ME97	B5ME97_HUMAN Septin 10, isoform CRA_c OS=Homo sapiens OX=9606 GN=SEPTIN10 PE=1 SV=2		2	24.45	24.45	43.38	86.21	20	8	14	6	56	40	0.0810235	0.274275	0.0156126	0.0528506	156.126	528.506	10.0124	33.8932	62.9047	100	Confident
307	0	Related Proteins	A0A0G2JS82	AP-2 complex subunit alpha-2 (Fragment) (A0A0G2JS82_HUMAN)	A0A0G2JS82,O94973	A0A0G2JS82_HUMAN AP-2 complex subunit alpha-2 (Fragment) OS=Homo sapiens OX=9606 GN=AP2A2 PE=1 SV=1,AP2A2_HUMAN AP-2 complex subunit alpha-2 OS=Homo sapiens OX=9606 GN=AP2A2 PE=1 SV=2	O94973	11	15.92	15.92	32.72	75.35	20	8	4	1	54	36	0.0419682	0.21905	0.00808693	0.0422092	80.8693	422.092	5.18617	27.0689	101.587	100	Confident
308	0	Single Protein	O14829	Serine/threonine-protein phosphatase with EF-hands 1 (PPE1_HUMAN)	O14829	PPE1_HUMAN Serine/threonine-protein phosphatase with EF-hands 1 OS=Homo sapiens OX=9606 GN=PPEF1 PE=1 SV=1		X	12.4	12.4	44.56	77.18	20	5	9	2	53	27	0.0496032	0.168335	0.00955814	0.0324369	95.5814	324.369	6.12966	20.8019	75.744	100	Confident
309	0	Single Protein	A0A1B0GUW6	Uncharacterized protein SPEM3 (SPEM3_HUMAN)	A0A1B0GUW6	SPEM3_HUMAN Uncharacterized protein SPEM3 OS=Homo sapiens OX=9606 GN=SPEM3 PE=3 SV=1		17	11.62	11.62	25.33	65.05	20	8	20	8	46	34	0.0411311	0.202264	0.00792564	0.0389748	79.2564	389.748	5.08273	24.9946	128.569	100	Confident
310	0	Single Protein	Q5JST6	EF-hand domain-containing family member C2 (EFHC2_HUMAN)	Q5JST6	EFHC2_HUMAN EF-hand domain-containing family member C2 OS=Homo sapiens OX=9606 GN=EFHC2 PE=1 SV=2		X	10.15	10.15	40.99	86.38	20	5	20	5	38	18	0.0278207	0.118262	0.00536083	0.0227882	53.6083	227.882	3.43791	14.6141	87.341	100	Confident
311	0	Related Proteins	H3BQN4	Fructose-bisphosphate aldolase (H3BQN4_HUMAN)	H3BQN4,H3BU78,J3KPS3,P04075	H3BQN4_HUMAN Fructose-bisphosphate aldolase OS=Homo sapiens OX=9606 GN=ALDOA PE=1 SV=1,H3BU78_HUMAN Fructose-bisphosphate aldolase (Fragment) OS=Homo sapiens OX=9606 GN=ALDOA PE=1 SV=2,J3KPS3_HUMAN Fructose-bisphosphate aldolase OS=Homo sapiens OX=9606 GN=ALDOA PE=1 SV=1,ALDOA_HUMAN Fructose-bisphosphate aldolase A OS=Homo sapiens OX=9606 GN=ALDOA PE=1 SV=2	H3BU78,J3KPS3,P04075	16	34.63	34.63	34.63	88.64	19	19	3	3	307	279	0.49375	1.83388	0.0951417	0.353374	951.417	3533.74	61.0146	226.619	39.3154	100	Confident
312	0	Single Protein	J3KT65	Actin, cytoplasmic 2 (J3KT65_HUMAN)	J3KT65	J3KT65_HUMAN Actin, cytoplasmic 2 OS=Homo sapiens OX=9606 GN=ACTG1 PE=1 SV=1		17	44.95	44.95	62.12	71.72	19	15	4	2	191	186	1.30634	6.62699	0.251721	1.27697	2517.21	12769.7	161.429	818.922	21.7898	100	Confident
313	0	Single Protein	Q6UW49	Sperm equatorial segment protein 1 (SPESP_HUMAN)	Q6UW49	SPESP_HUMAN Sperm equatorial segment protein 1 OS=Homo sapiens OX=9606 GN=SPESP1 PE=1 SV=2		15	41.14	41.14	58.86	55.43	19	12	19	12	139	125	0.639175	1.06914	0.123164	0.206014	1231.64	2060.14	78.9854	132.118	38.9069	100	Confident
314	0	Single Protein	Q15181	Inorganic pyrophosphatase (IPYR_HUMAN)	Q15181	IPYR_HUMAN Inorganic pyrophosphatase OS=Homo sapiens OX=9606 GN=PPA1 PE=1 SV=2		10	63.67	63.67	64.36	87.89	19	15	8	8	121	114	0.425197	1.61016	0.0819321	0.310265	819.321	3102.65	52.5432	198.973	32.6392	100	Confident
315	0	Related Proteins	G3V295	Proteasome subunit alpha type (G3V295_HUMAN)	G3V295,P60900	G3V295_HUMAN Proteasome subunit alpha type OS=Homo sapiens OX=9606 GN=PSMA6 PE=1 SV=1,PSA6_HUMAN Proteasome subunit alpha type-6 OS=Homo sapiens OX=9606 GN=PSMA6 PE=1 SV=1	P60900	14	52.22	52.22	61.08	69.46	19	15	2	2	121	109	0.77305	2.43332	0.148961	0.468881	1489.61	4688.81	95.5287	300.695	22.8273	100	Confident
316	0	Related Proteins	E7EQR6	T-complex protein 1 subunit alpha (E7EQR6_HUMAN)	E7EQR6,F5H282,P17987	E7EQR6_HUMAN T-complex protein 1 subunit alpha OS=Homo sapiens OX=9606 GN=TCP1 PE=1 SV=1,F5H282_HUMAN T-complex protein 1 subunit alpha OS=Homo sapiens OX=9606 GN=TCP1 PE=1 SV=1,TCPA_HUMAN T-complex protein 1 subunit alpha OS=Homo sapiens OX=9606 GN=TCP1 PE=1 SV=1	F5H282,P17987	6	37.41	37.41	43.39	79.05	19	14	8	8	107	100	0.244479	0.858792	0.0471093	0.165482	471.093	1654.82	30.2113	106.124	43.858	100	Confident
317	0	Single Protein	Q969V4	Tektin-1 (TEKT1_HUMAN)	Q969V4	TEKT1_HUMAN Tektin-1 OS=Homo sapiens OX=9606 GN=TEKT1 PE=1 SV=1		17	30.38	30.38	47.37	84.69	19	9	15	6	106	87	0.242938	0.375503	0.0468122	0.0723565	468.122	723.565	30.0208	46.4024	48.2532	100	Confident
318	0	Related Proteins	A0A087X2I1	26S proteasome regulatory subunit 10B (A0A087X2I1_HUMAN)	A0A087X2I1,P62333	A0A087X2I1_HUMAN 26S proteasome regulatory subunit 10B OS=Homo sapiens OX=9606 GN=PSMC6 PE=1 SV=1,PRS10_HUMAN 26S proteasome regulatory subunit 10B OS=Homo sapiens OX=9606 GN=PSMC6 PE=1 SV=1	P62333	14	46.9	46.9	56.08	85.61	19	15	9	6	104	98	0.281159	0.795714	0.0541772	0.153328	541.772	1533.28	34.744	98.3295	45.768	100	Confident
319	0	Related Proteins	A0A0C4DGA2	Enoyl-CoA delta isomerase 2 (A0A0C4DGA2_HUMAN)	A0A0C4DGA2,O75521	A0A0C4DGA2_HUMAN Enoyl-CoA delta isomerase 2 OS=Homo sapiens OX=9606 GN=ECI2 PE=1 SV=1,ECI2_HUMAN Enoyl-CoA delta isomerase 2 OS=Homo sapiens OX=9606 GN=ECI2 PE=1 SV=4	O75521	6	48.63	48.63	57.69	67.58	19	15	8	7	102	86	0.345528	1.11879	0.0665806	0.215581	665.806	2155.81	42.6983	138.253	40.1576	100	Confident
320	0	Single Protein	Q02790	Peptidyl-prolyl cis-trans isomerase FKBP4 (FKBP4_HUMAN)	Q02790	FKBP4_HUMAN Peptidyl-prolyl cis-trans isomerase FKBP4 OS=Homo sapiens OX=9606 GN=FKBP4 PE=1 SV=3		12	41.61	41.61	52.29	86.71	19	14	13	9	99	94	0.236181	0.681924	0.0455102	0.131401	455.102	1314.01	29.1858	84.268	51.7721	100	Confident
321	0	Single Protein	A0A7P0T932	Medium-chain-specific acyl-CoA dehydrogenase, mitochondrial (A0A7P0T932_HUMAN)	A0A7P0T932	A0A7P0T932_HUMAN Medium-chain-specific acyl-CoA dehydrogenase, mitochondrial OS=Homo sapiens OX=9606 GN=ACADM PE=1 SV=1		1	37.97	37.97	50.8	62.83	19	11	4	1	96	76	0.27234	0.676833	0.0524778	0.13042	524.778	1304.2	33.6542	83.6389	41.483	100	Confident
322	0	Related Proteins	A0A7I2V5J1	A disintegrin and metalloproteinase with thrombospondin motifs 1 (A0A7I2V5J1_HUMAN)	A0A7I2V5J1,A0A7I2YQL5,E5RI60,Q9UHI8	A0A7I2V5J1_HUMAN A disintegrin and metalloproteinase with thrombospondin motifs 1 OS=Homo sapiens OX=9606 GN=ADAMTS1 PE=1 SV=1,A0A7I2YQL5_HUMAN A disintegrin and metalloproteinase with thrombospondin motifs 1 OS=Homo sapiens OX=9606 GN=ADAMTS1 PE=1 SV=1,E5RI60_HUMAN A disintegrin and metalloproteinase with thrombospondin motifs 1 OS=Homo sapiens OX=9606 GN=ADAMTS1 PE=1 SV=2,ATS1_HUMAN A disintegr…	A0A7I2YQL5,E5RI60,Q9UHI8	21	28.81	28.81	33.33	75.31	19	14	9	5	89	74	0.134791	0.496236	0.0259731	0.0956207	259.731	956.207	16.6566	61.3218	80.2174	100	Confident
323	0	Single Protein	Q9BYD9	Actin-related protein T3 (ACTT3_HUMAN)	Q9BYD9	ACTT3_HUMAN Actin-related protein T3 OS=Homo sapiens OX=9606 GN=ACTRT3 PE=2 SV=1		3	34.14	34.14	52.15	71.77	19	9	19	9	87	67	0.243446	1.04336	0.0469101	0.201047	469.101	2010.47	30.0835	128.932	40.9806	100	Confident
324	0	Single Protein	P00966	Argininosuccinate synthase (ASSY_HUMAN)	P00966	ASSY_HUMAN Argininosuccinate synthase OS=Homo sapiens OX=9606 GN=ASS1 PE=1 SV=2		9	33.74	33.74	52.18	79.37	19	9	11	5	79	66	0.186544	0.489625	0.0359456	0.0943468	359.456	943.468	23.052	60.5048	46.501	100	Confident
325	0	Single Protein	Q9H993	Damage-control phosphatase ARMT1 (ARMT1_HUMAN)	Q9H993	ARMT1_HUMAN Damage-control phosphatase ARMT1 OS=Homo sapiens OX=9606 GN=ARMT1 PE=1 SV=1		6	33.11	33.11	52.83	66.21	19	8	10	4	75	61	0.208904	0.550516	0.0402542	0.10608	402.542	1060.8	25.8151	68.0294	51.1399	100	Confident
326	0	Related Proteins	B3KQV6	Serine/threonine-protein phosphatase 2A 65 kDa regulatory subunit A alpha isoform (B3KQV6_HUMAN)	B3KQV6,P30153	B3KQV6_HUMAN Serine/threonine-protein phosphatase 2A 65 kDa regulatory subunit A alpha isoform OS=Homo sapiens OX=9606 GN=PPP2R1A PE=1 SV=1,2AAA_HUMAN Serine/threonine-protein phosphatase 2A 65 kDa regulatory subunit A alpha isoform OS=Homo sapiens OX=9606 GN=PPP2R1A PE=1 SV=4	P30153	19	33.17	33.17	60.24	89.76	19	11	4	2	66	59	0.146739	0.802246	0.0282755	0.154586	282.755	1545.86	18.1331	99.1366	45.5748	100	Confident
327	0	Related Proteins	A0A7I2V2G2	75 kDa glucose-regulated protein (A0A7I2V2G2_HUMAN)	A0A7I2V2G2,A0A7I2V2S7,A0A7I2YQB2,D6RCD7,P38646	A0A7I2V2G2_HUMAN 75 kDa glucose-regulated protein OS=Homo sapiens OX=9606 GN=HSPA9 PE=1 SV=1,A0A7I2V2S7_HUMAN 75 kDa glucose-regulated protein OS=Homo sapiens OX=9606 GN=HSPA9 PE=1 SV=1,A0A7I2YQB2_HUMAN 75 kDa glucose-regulated protein OS=Homo sapiens OX=9606 GN=HSPA9 PE=1 SV=1,D6RCD7_HUMAN 75 kDa glucose-regulated protein OS=Homo sapiens OX=9606 GN=HSPA9 PE=1 SV=2,GRP75_HUMAN Stress-70 protein, …	A0A7I2V2S7,A0A7I2YQB2,D6RCD7,P38646	5	19.02	19.02	33.44	79.34	19	10	2	1	66	58	0.0822314	0.328791	0.0158453	0.0633555	158.453	633.555	10.1617	40.63	66.5601	100	Confident
328	0	Single Protein	P49748	Very long-chain specific acyl-CoA dehydrogenase, mitochondrial (ACADV_HUMAN)	P49748	ACADV_HUMAN Very long-chain specific acyl-CoA dehydrogenase, mitochondrial OS=Homo sapiens OX=9606 GN=ACADVL PE=1 SV=1		17	25.5	25.5	47.02	84.12	19	10	7	4	65	56	0.0980036	0.376857	0.0188845	0.0726174	188.845	726.174	12.1107	46.5697	70.3454	100	Confident
329	0	Unrelated Proteins	A0A3B3ISG8	Ricin B-type lectin domain-containing protein (A0A3B3ISG8_HUMAN)	A0A3B3ISG8,Q16795	A0A3B3ISG8_HUMAN Ricin B-type lectin domain-containing protein OS=Homo sapiens OX=9606 PE=1 SV=1,NDUA9_HUMAN NADH dehydrogenase [ubiquinone] 1 alpha subcomplex subunit 9, mitochondrial OS=Homo sapiens OX=9606 GN=NDUFA9 PE=1 SV=2	Q16795		15.7	15.7	36.33	78.84	19	7	12	5	62	47	0.0917226	0.26748	0.0176742	0.0515413	176.742	515.413	11.3345	33.0536	64.1763	100	Confident
330	0	Single Protein	P12110	Collagen alpha-2(VI) chain (CO6A2_HUMAN)	P12110	CO6A2_HUMAN Collagen alpha-2(VI) chain OS=Homo sapiens OX=9606 GN=COL6A2 PE=1 SV=4		21	4.91	4.91	31.6	72.72	19	4	13	2	59	35	0.0445344	0.0811808	0.00858143	0.0156429	85.8143	156.429	5.50329	10.0318	108.512	100	Confident
331	0	Related Proteins	A0A3B3IT15	Coatomer subunit alpha (A0A3B3IT15_HUMAN)	A0A3B3IT15,A0A3B3IU89,P53621	A0A3B3IT15_HUMAN Coatomer subunit alpha OS=Homo sapiens OX=9606 GN=COPA PE=1 SV=1,A0A3B3IU89_HUMAN Coatomer subunit alpha (Fragment) OS=Homo sapiens OX=9606 GN=COPA PE=1 SV=1,COPA_HUMAN Coatomer subunit alpha OS=Homo sapiens OX=9606 GN=COPA PE=1 SV=2	A0A3B3IU89,P53621	1	8.72	8.72	22.26	78.49	19	7	2	1	58	39	0.0402116	0.119312	0.00774846	0.0229904	77.4846	229.904	4.96911	14.7438	135.934	100	Confident
332	0	Single Protein	Q9UNS2	COP9 signalosome complex subunit 3 (CSN3_HUMAN)	Q9UNS2	CSN3_HUMAN COP9 signalosome complex subunit 3 OS=Homo sapiens OX=9606 GN=COPS3 PE=1 SV=3		17	10.64	10.64	62.65	91.49	19	3	3	1	57	15	0.0361757	0.205261	0.00697077	0.0395522	69.7077	395.522	4.47037	25.3649	47.842	100	Confident
333	0	Related Proteins	B0YIW6	Coatomer subunit delta (B0YIW6_HUMAN)	B0YIW6,P48444	B0YIW6_HUMAN Coatomer subunit delta OS=Homo sapiens OX=9606 GN=ARCN1 PE=1 SV=1,COPD_HUMAN Coatomer subunit delta OS=Homo sapiens OX=9606 GN=ARCN1 PE=1 SV=1	P48444	11	16.12	16.12	37.86	65.4	19	7	13	3	54	35	0.0969529	0.276617	0.0186821	0.0533019	186.821	533.019	11.9808	34.1826	61.5873	100	Confident
334	0	Related Proteins	A0A3B3ITD8	Nuclear pore complex protein Nup98-Nup96 (A0A3B3ITD8_HUMAN)	A0A3B3ITD8,P52948	A0A3B3ITD8_HUMAN Nuclear pore complex protein Nup98-Nup96 OS=Homo sapiens OX=9606 GN=NUP98 PE=1 SV=1,NUP98_HUMAN Nuclear pore complex protein Nup98-Nup96 OS=Homo sapiens OX=9606 GN=NUP98 PE=1 SV=4	P52948	11	2.37	2.37	17.36	44.07	19	2	15	2	36	10	0.0151515	0.0491397	0.00291958	0.00946884	29.1958	94.6884	1.87233	6.07239	143.359	100	Confident
335	0	Related Proteins	A0A7I2V2H0	Exportin-1 (A0A7I2V2H0_HUMAN)	A0A7I2V2H0,A0A7I2V2S3,A0A7I2V2Y6,A0A7I2V3W6,A0A7I2V461,A0A7I2V488,A0A7I2V6B9,O14980	A0A7I2V2H0_HUMAN Exportin-1 OS=Homo sapiens OX=9606 GN=XPO1 PE=1 SV=1,A0A7I2V2S3_HUMAN Exportin-1 OS=Homo sapiens OX=9606 GN=XPO1 PE=1 SV=1,A0A7I2V2Y6_HUMAN Exportin-1 OS=Homo sapiens OX=9606 GN=XPO1 PE=1 SV=1,A0A7I2V3W6_HUMAN Exportin-1 OS=Homo sapiens OX=9606 GN=XPO1 PE=1 SV=1,A0A7I2V461_HUMAN Exportin-1 OS=Homo sapiens OX=9606 GN=XPO1 PE=1 SV=1,A0A7I2V488_HUMAN Exportin-1 OS=Homo sapiens OX=96…	A0A7I2V2S3,A0A7I2V2Y6,A0A7I2V3W6,A0A7I2V461,A0A7I2V488,A0A7I2V6B9,O14980	2	4.8	4.8	19.82	77.83	19	4	5	1	35	16	0.0209974	0.106512	0.00404603	0.020524	40.4603	205.24	2.59473	13.1621	112.647	100	Confident
336	0	Single Protein	Q9BUD6	Spondin-2 (SPON2_HUMAN)	Q9BUD6	SPON2_HUMAN Spondin-2 OS=Homo sapiens OX=9606 GN=SPON2 PE=1 SV=4		4	37.16	37.16	62.54	55.89	18	12	11	6	181	95	0.508108	1.6827	0.0979084	0.324242	979.084	3242.42	62.7889	207.937	35.7657	100	Confident
337	0	Single Protein	O95716	Ras-related protein Rab-3D (RAB3D_HUMAN)	O95716	RAB3D_HUMAN Ras-related protein Rab-3D OS=Homo sapiens OX=9606 GN=RAB3D PE=1 SV=1		19	58.9	58.45	69.41	89.5	18	13	9	6	155	131	0.456696	2.4807	0.0880018	0.478011	880.018	4780.11	56.4358	306.55	24.2518	100	Confident
338	0	Related Proteins	P10768	S-formylglutathione hydrolase (ESTD_HUMAN)	P10768,X6RA14	ESTD_HUMAN S-formylglutathione hydrolase OS=Homo sapiens OX=9606 GN=ESD PE=1 SV=2,X6RA14_HUMAN S-formylglutathione hydrolase OS=Homo sapiens OX=9606 GN=ESD PE=1 SV=1	X6RA14	13	57.45	57.09	80.14	90.43	18	13	2	2	154	134	0.319608	1.91263	0.0615859	0.368549	615.859	3685.49	39.4952	236.351	31.4425	100	Confident
339	0	Related Proteins	E9PQH6	Rho-related GTP-binding protein RhoC (Fragment) (E9PQH6_HUMAN)	E9PQH6,P08134,Q5JR08	E9PQH6_HUMAN Rho-related GTP-binding protein RhoC (Fragment) OS=Homo sapiens OX=9606 GN=RHOC PE=1 SV=1,RHOC_HUMAN Rho-related GTP-binding protein RhoC OS=Homo sapiens OX=9606 GN=RHOC PE=1 SV=1,Q5JR08_HUMAN Rho-related GTP-binding protein RhoC (Fragment) OS=Homo sapiens OX=9606 GN=RHOC PE=1 SV=8	P08134,Q5JR08	1	69.23	69.23	72.78	86.98	18	13	1	1	152	145	0.736961	2.67466	0.142007	0.515386	1420.07	5153.86	91.0692	330.518	19.2117	100	Confident
340	0	Single Protein	P68871	Hemoglobin subunit beta (HBB_HUMAN)	P68871	HBB_HUMAN Hemoglobin subunit beta OS=Homo sapiens OX=9606 GN=HBB PE=1 SV=2		11	81.63	81.63	81.63	90.48	18	16	4	3	146	137	1.03008	10.6591	0.198487	2.05393	1984.87	20539.3	127.29	1317.19	15.9883	100	Confident
341	0	Single Protein	O00194	Ras-related protein Rab-27B (RB27B_HUMAN)	O00194	RB27B_HUMAN Ras-related protein Rab-27B OS=Homo sapiens OX=9606 GN=RAB27B PE=1 SV=4		18	47.71	47.71	74.77	88.53	18	11	5	3	144	120	0.449806	1.64897	0.086674	0.317743	866.74	3177.43	55.5842	203.77	24.5922	100	Confident
342	0	Single Protein	E7EVV3	Mitochondria-eating protein (E7EVV3_HUMAN)	E7EVV3	E7EVV3_HUMAN Mitochondria-eating protein OS=Homo sapiens OX=9606 GN=SPATA18 PE=1 SV=1		4	36.82	36.82	47.87	69.77	18	14	2	1	126	111	0.305556	0.555181	0.0588781	0.106979	588.781	1069.79	37.7587	68.6058	58.6696	100	Confident
343	0	Single Protein	P30043	Flavin reductase (NADPH) (BLVRB_HUMAN)	P30043	BLVRB_HUMAN Flavin reductase (NADPH) OS=Homo sapiens OX=9606 GN=BLVRB PE=1 SV=3		19	54.37	45.15	75.73	90.78	18	8	2	1	120	94	0.502674	1.51189	0.0968613	0.291329	968.613	2913.29	62.1174	186.83	22.1054	100	Confident
344	0	Related Proteins	J3KPX7	Prohibitin (J3KPX7_HUMAN)	J3KPX7,Q99623	J3KPX7_HUMAN Prohibitin OS=Homo sapiens OX=9606 GN=PHB2 PE=1 SV=3,PHB2_HUMAN Prohibitin-2 OS=Homo sapiens OX=9606 GN=PHB2 PE=1 SV=2	Q99623	12	53.33	53.33	69.8	87.06	18	12	2	1	119	107	0.468468	1.25393	0.0902702	0.241623	902.702	2416.23	57.8905	154.953	28.4824	100	Confident
345	0	Single Protein	A0A087WYS6	Proteasome (Prosome, macropain) subunit, alpha type, 8, isoform CRA_b (A0A087WYS6_HUMAN)	A0A087WYS6	A0A087WYS6_HUMAN Proteasome (Prosome, macropain) subunit, alpha type, 8, isoform CRA_b OS=Homo sapiens OX=9606 GN=PSMA8 PE=1 SV=1		18	55.36	54.91	67.86	83.93	18	12	4	3	118	102	0.465426	1.1102	0.0896838	0.213927	896.838	2139.27	57.5144	137.192	25.0252	100	Confident
346	0	Related Proteins	H0YL33	Annexin (H0YL33_HUMAN)	H0YL33,H0YM50,H0YMW4,P07355	H0YL33_HUMAN Annexin OS=Homo sapiens OX=9606 GN=ANXA2 PE=1 SV=2,H0YM50_HUMAN Annexin (Fragment) OS=Homo sapiens OX=9606 GN=ANXA2 PE=1 SV=1,H0YMW4_HUMAN Annexin OS=Homo sapiens OX=9606 GN=ANXA2 PE=1 SV=2,ANXA2_HUMAN Annexin A2 OS=Homo sapiens OX=9606 GN=ANXA2 PE=1 SV=2	H0YM50,H0YMW4,P07355	15	47.3	47.3	54.95	82.88	18	12	4	1	112	101	0.350543	1.03092	0.067547	0.19865	675.47	1986.5	43.318	127.394	25.8552	100	Confident
347	0	Single Protein	P11908	Ribose-phosphate pyrophosphokinase 2 (PRPS2_HUMAN)	P11908	PRPS2_HUMAN Ribose-phosphate pyrophosphokinase 2 OS=Homo sapiens OX=9606 GN=PRPS2 PE=1 SV=2		X	51.57	51.57	58.81	75.16	18	13	1	1	108	97	0.384937	1.35195	0.0741744	0.260511	741.744	2605.11	47.5682	167.066	34.747	100	Confident
348	0	Related Proteins	A0A0C4DGI3	Citrate synthase (A0A0C4DGI3_HUMAN)	A0A0C4DGI3,B4DJV2,O75390	A0A0C4DGI3_HUMAN Citrate synthase OS=Homo sapiens OX=9606 GN=CS PE=1 SV=1,B4DJV2_HUMAN Citrate synthase OS=Homo sapiens OX=9606 GN=CS PE=1 SV=1,CISY_HUMAN Citrate synthase, mitochondrial OS=Homo sapiens OX=9606 GN=CS PE=1 SV=2	B4DJV2,O75390	12	32	32	45.5	50	18	13	7	3	105	99	0.485	1.19839	0.0934557	0.230921	934.557	2309.21	59.9333	148.09	44.6746	100	Confident
349	0	Single Protein	P56597	Nucleoside diphosphate kinase homolog 5 (NDK5_HUMAN)	P56597	NDK5_HUMAN Nucleoside diphosphate kinase homolog 5 OS=Homo sapiens OX=9606 GN=NME5 PE=1 SV=1		5	59.43	59.43	78.77	90.57	18	11	18	11	102	85	0.4375	2.34048	0.0843028	0.450993	843.028	4509.93	54.0636	289.223	24.2206	100	Confident
350	0	Single Protein	P30084	Enoyl-CoA hydratase, mitochondrial (ECHM_HUMAN)	P30084	ECHM_HUMAN Enoyl-CoA hydratase, mitochondrial OS=Homo sapiens OX=9606 GN=ECHS1 PE=1 SV=4		10	42.07	42.07	54.48	88.97	18	11	18	11	102	86	0.333333	1.15443	0.0642307	0.22245	642.307	2224.5	41.1913	142.658	31.3671	100	Confident
351	0	Related Proteins	A0A2R8Y6G7	Nucleobindin-2 (A0A2R8Y6G7_HUMAN)	A0A2R8Y6G7,E9PKG6,E9PLE9,E9PLR0,P80303,Q2L696	A0A2R8Y6G7_HUMAN Nucleobindin-2 OS=Homo sapiens OX=9606 GN=NUCB2 PE=1 SV=1,E9PKG6_HUMAN Nucleobindin-2 OS=Homo sapiens OX=9606 GN=NUCB2 PE=1 SV=2,E9PLE9_HUMAN Nucleobindin-2 (Fragment) OS=Homo sapiens OX=9606 GN=NUCB2 PE=1 SV=1,E9PLR0_HUMAN Nucleobindin-2 (Fragment) OS=Homo sapiens OX=9606 GN=NUCB2 PE=1 SV=1,NUCB2_HUMAN Nucleobindin-2 OS=Homo sapiens OX=9606 GN=NUCB2 PE=1 SV=3,Q2L696_HUMAN Nucb2 …	E9PKG6,E9PLE9,E9PLR0,P80303,Q2L696	11	33.33	33.33	42.86	81.82	18	10	12	6	98	80	0.412698	0.708276	0.0795237	0.136479	795.237	1364.79	50.9987	87.5245	27.6154	100	Confident
352	0	Single Protein	P08559	Pyruvate dehydrogenase E1 component subunit alpha, somatic form, mitochondrial (ODPA_HUMAN)	P08559	ODPA_HUMAN Pyruvate dehydrogenase E1 component subunit alpha, somatic form, mitochondrial OS=Homo sapiens OX=9606 GN=PDHA1 PE=1 SV=3		X	22.56	22.56	35.13	71.03	18	9	3	3	83	64	0.173285	0.501311	0.0333907	0.0965986	333.907	965.986	21.4135	61.9489	43.2676	100	Confident
353	0	Single Protein	P05787	Keratin, type II cytoskeletal 8 (K2C8_HUMAN)	P05787	K2C8_HUMAN Keratin, type II cytoskeletal 8 OS=Homo sapiens OX=9606 GN=KRT8 PE=1 SV=7		12	19.88	19.88	42.44	70.6	18	8	5	3	82	69	0.143695	0.333521	0.0276889	0.0642669	276.889	642.669	17.757	41.2145	53.6711	100	Confident
354	0	Single Protein	P29622	Kallistatin (KAIN_HUMAN)	P29622	KAIN_HUMAN Kallistatin OS=Homo sapiens OX=9606 GN=SERPINA4 PE=1 SV=3		14	33.49	31.62	44.26	78.92	18	11	18	11	80	61	0.181009	0.827699	0.034879	0.159491	348.79	1594.91	22.368	102.282	48.5112	100	Confident
355	0	Single Protein	P19013	Keratin, type II cytoskeletal 4 (K2C4_HUMAN)	P19013	K2C4_HUMAN Keratin, type II cytoskeletal 4 OS=Homo sapiens OX=9606 GN=KRT4 PE=1 SV=5		12	21.54	21.54	39.62	70.38	18	8	13	5	73	55	0.0883424	0.352532	0.0170229	0.0679301	170.229	679.301	10.9168	43.5637	56.1093	100	Confident
356	0	Single Protein	P23381	Tryptophan--tRNA ligase, cytoplasmic (SYWC_HUMAN)	P23381	SYWC_HUMAN Tryptophan--tRNA ligase, cytoplasmic OS=Homo sapiens OX=9606 GN=WARS1 PE=1 SV=2		14	30.57	30.57	52.02	81.32	18	9	2	1	67	55	0.13577	0.478466	0.0261618	0.0921966	261.618	921.966	16.7777	59.1259	53.1316	100	Confident
357	0	Single Protein	Q9Y615	Actin-like protein 7A (ACL7A_HUMAN)	Q9Y615	ACL7A_HUMAN Actin-like protein 7A OS=Homo sapiens OX=9606 GN=ACTL7A PE=1 SV=1		9	36.32	36.32	56.32	82.53	18	9	18	9	66	50	0.139276	0.619207	0.0268373	0.119316	268.373	1193.16	17.2108	76.5178	48.6125	100	Confident
358	0	Related Proteins	C9JIF9	Acyl-peptide hydrolase (C9JIF9_HUMAN)	C9JIF9,P13798	C9JIF9_HUMAN Acyl-peptide hydrolase OS=Homo sapiens OX=9606 GN=APEH PE=1 SV=1,ACPH_HUMAN Acylamino-acid-releasing enzyme OS=Homo sapiens OX=9606 GN=APEH PE=1 SV=4	P13798	3	17.23	17.23	37.99	75.03	18	9	9	3	62	43	0.0777577	0.389495	0.0149833	0.0750527	149.833	750.527	9.60882	48.1315	81.6218	100	Confident
359	0	Single Protein	A0A7I2V3J6	Complex I-49kD (A0A7I2V3J6_HUMAN)	A0A7I2V3J6	A0A7I2V3J6_HUMAN Complex I-49kD OS=Homo sapiens OX=9606 GN=NDUFS2 PE=1 SV=1		1	24.59	24.59	57.68	82.51	18	6	2	1	48	31	0.0888252	0.368875	0.0171159	0.0710792	171.159	710.792	10.9765	45.5833	48.1322	100	Confident
360	0	Single Protein	O95373	Importin-7 (IPO7_HUMAN)	O95373	IPO7_HUMAN Importin-7 OS=Homo sapiens OX=9606 GN=IPO7 PE=1 SV=1		11	3.56	3.56	28.61	64.26	18	3	11	1	36	17	0.0224888	0.0826367	0.0043334	0.0159234	43.334	159.234	2.77902	10.2117	119.44	100	Confident
361	0	Related Proteins	H0Y6Z7	Protein-tyrosine-phosphatase (Fragment) (H0Y6Z7_HUMAN)	H0Y6Z7,P10586	H0Y6Z7_HUMAN Protein-tyrosine-phosphatase (Fragment) OS=Homo sapiens OX=9606 GN=PTPRF PE=1 SV=1,PTPRF_HUMAN Receptor-type tyrosine-protein phosphatase F OS=Homo sapiens OX=9606 GN=PTPRF PE=1 SV=2	P10586	1	1.35	1.35	20.09	80.42	18	1	6	1	30	8	0.00640512	0.0147742	0.00123422	0.00284688	12.3422	28.4688	0.791506	1.82571	174.838	100	Doubtful
362	0	Single Protein	Q9NS26	Sperm protein associated with the nucleus on the X chromosome A (SPNXA_HUMAN)	Q9NS26	SPNXA_HUMAN Sperm protein associated with the nucleus on the X chromosome A OS=Homo sapiens OX=9606 GN=SPANXA1 PE=1 SV=1		X	75.26	75.26	78.35	86.6	17	13	3	3	364	344	3.66667	7.48343	0.706538	1.442	7065.38	14420	453.104	924.756	11.0313	100	Confident
363	0	Related Proteins	H0YAS8	Clusterin (Fragment) (H0YAS8_HUMAN)	H0YAS8,P10909	H0YAS8_HUMAN Clusterin (Fragment) OS=Homo sapiens OX=9606 GN=CLU PE=1 SV=1,CLUS_HUMAN Clusterin OS=Homo sapiens OX=9606 GN=CLU PE=1 SV=1	P10909	8	67.14	67.14	76.43	85.71	17	13	5	4	241	227	1.37917	3.15956	0.265754	0.608823	2657.54	6088.23	170.429	390.439	16.1662	100	Confident
364	0	Single Protein	Q9HBV2	Sperm acrosome membrane-associated protein 1 (SACA1_HUMAN)	Q9HBV2	SACA1_HUMAN Sperm acrosome membrane-associated protein 1 OS=Homo sapiens OX=9606 GN=SPACA1 PE=1 SV=1		6	37.07	37.07	47.96	64.63	17	13	17	13	214	188	0.973684	2.67466	0.187621	0.515386	1876.21	5153.86	120.322	330.518	32.1229	100	Confident
365	0	Single Protein	Q96E40	Sperm acrosome-associated protein 9 (SACA9_HUMAN)	Q96E40	SACA9_HUMAN Sperm acrosome-associated protein 9 OS=Homo sapiens OX=9606 GN=SPACA9 PE=1 SV=1		9	55.41	55.41	60.36	88.29	17	15	17	15	182	168	0.857143	2.59381	0.165165	0.499807	1651.65	4998.07	105.92	320.528	25.1499	100	Confident
366	0	Related Proteins	P00568	Adenylate kinase isoenzyme 1 (KAD1_HUMAN)	P00568,Q5T9B7	KAD1_HUMAN Adenylate kinase isoenzyme 1 OS=Homo sapiens OX=9606 GN=AK1 PE=1 SV=3,Q5T9B7_HUMAN Adenylate kinase isoenzyme 1 OS=Homo sapiens OX=9606 GN=AK1 PE=1 SV=1	Q5T9B7	9	52.58	52.58	65.46	84.54	17	11	11	8	162	151	0.914634	1.2638	0.176243	0.243525	1762.43	2435.25	113.025	156.173	21.6213	100	Confident
367	0	Related Proteins	P10768	S-formylglutathione hydrolase (ESTD_HUMAN)	P10768,U3KQT1	ESTD_HUMAN S-formylglutathione hydrolase OS=Homo sapiens OX=9606 GN=ESD PE=1 SV=2,U3KQT1_HUMAN S-formylglutathione hydrolase OS=Homo sapiens OX=9606 GN=ESD PE=1 SV=2	U3KQT1	13	54.26	53.9	76.95	90.43	17	12	1	1	128	110	0.22549	1.6827	0.0434502	0.324242	434.502	3242.42	27.8647	207.937	31.4425	100	Confident
368	0	Single Protein	P61769	Beta-2-microglobulin (B2MG_HUMAN)	P61769	B2MG_HUMAN Beta-2-microglobulin OS=Homo sapiens OX=9606 GN=B2M PE=1 SV=1		15	57.98	57.98	57.98	88.24	17	15	8	7	123	106	0.990476	9	0.190857	1.73423	1908.57	17342.3	122.397	1112.16	13.7059	100	Confident
369	0	Single Protein	P62191	26S proteasome regulatory subunit 4 (PRS4_HUMAN)	P62191	PRS4_HUMAN 26S proteasome regulatory subunit 4 OS=Homo sapiens OX=9606 GN=PSMC1 PE=1 SV=1		14	36.14	36.14	42.27	77.05	17	11	13	7	115	92	0.252212	0.476491	0.0485993	0.091816	485.993	918.16	31.1669	58.8818	49.1537	100	Confident
370	0	Single Protein	Q8N4E7	Ferritin, mitochondrial (FTMT_HUMAN)	Q8N4E7	FTMT_HUMAN Ferritin, mitochondrial OS=Homo sapiens OX=9606 GN=FTMT PE=1 SV=1		5	47.11	47.11	61.57	89.67	17	11	17	11	114	102	0.465438	1.64897	0.0896862	0.317743	896.862	3177.43	57.516	203.77	27.5209	100	Confident
371	0	Single Protein	Q7Z7H5	Transmembrane emp24 domain-containing protein 4 (TMED4_HUMAN)	Q7Z7H5	TMED4_HUMAN Transmembrane emp24 domain-containing protein 4 OS=Homo sapiens OX=9606 GN=TMED4 PE=1 SV=1		7	39.21	39.21	51.1	87.67	17	11	5	4	108	90	0.336683	1.39503	0.0648762	0.268811	648.762	2688.11	41.6053	172.389	25.9263	100	Confident
372	0	Related Proteins	F5GX71	Mannose-6-phosphate isomerase (F5GX71_HUMAN)	F5GX71,H3BPB8,P34949	F5GX71_HUMAN Mannose-6-phosphate isomerase OS=Homo sapiens OX=9606 GN=MPI PE=1 SV=1,H3BPB8_HUMAN Mannose-6-phosphate isomerase OS=Homo sapiens OX=9606 GN=MPI PE=1 SV=1,MPI_HUMAN Mannose-6-phosphate isomerase OS=Homo sapiens OX=9606 GN=MPI PE=1 SV=2	H3BPB8,P34949	15	31.37	31.37	52.55	56.84	17	9	6	3	106	76	0.33805	0.995262	0.0651396	0.191779	651.396	1917.79	41.7742	122.988	41.1791	100	Confident
373	0	Single Protein	Q6URK8	Testis, prostate and placenta-expressed protein (TEPP_HUMAN)	Q6URK8	TEPP_HUMAN Testis, prostate and placenta-expressed protein OS=Homo sapiens OX=9606 GN=TEPP PE=2 SV=3		16	57.93	57.93	70.85	90.04	17	14	17	14	106	98	0.401639	2.16228	0.0773927	0.416654	773.927	4166.54	49.6321	267.201	30.6976	100	Confident
374	0	Single Protein	Q99436	Proteasome subunit beta type-7 (PSB7_HUMAN)	Q99436	PSB7_HUMAN Proteasome subunit beta type-7 OS=Homo sapiens OX=9606 GN=PSMB7 PE=1 SV=1		9	49.1	49.1	55.96	64.62	17	11	9	7	103	84	0.463687	1.32631	0.0893488	0.255568	893.488	2555.68	57.2996	163.897	29.9462	100	Confident
375	0	Single Protein	Q8TC94	Actin-like protein 9 (ACTL9_HUMAN)	Q8TC94	ACTL9_HUMAN Actin-like protein 9 OS=Homo sapiens OX=9606 GN=ACTL9 PE=1 SV=4		19	51.68	51.68	56.97	83.65	17	13	17	13	101	88	0.25	1.35195	0.048173	0.260511	481.73	2605.11	30.8935	167.066	45.4874	100	Confident
376	0	Single Protein	Q9BVK6	Transmembrane emp24 domain-containing protein 9 (TMED9_HUMAN)	Q9BVK6	TMED9_HUMAN Transmembrane emp24 domain-containing protein 9 OS=Homo sapiens OX=9606 GN=TMED9 PE=1 SV=2		5	34.47	34.47	56.17	88.09	17	11	12	7	100	84	0.289855	1.39503	0.0558528	0.268811	558.528	2688.11	35.8185	172.389	27.2602	100	Confident
377	0	Single Protein	P04844	Dolichyl-diphosphooligosaccharide--protein glycosyltransferase subunit 2 (RPN2_HUMAN)	P04844	RPN2_HUMAN Dolichyl-diphosphooligosaccharide--protein glycosyltransferase subunit 2 OS=Homo sapiens OX=9606 GN=RPN2 PE=1 SV=3		20	37.24	37.24	43.26	59.9	17	14	7	5	100	91	0.238095	0.985511	0.0458791	0.1899	458.791	1899	29.4224	121.783	69.241	100	Confident
378	0	Related Proteins	A0A7I2V370	Catechol O-methyltransferase (A0A7I2V370_HUMAN)	A0A7I2V370,P21964	A0A7I2V370_HUMAN Catechol O-methyltransferase OS=Homo sapiens OX=9606 GN=COMT PE=1 SV=1,COMT_HUMAN Catechol O-methyltransferase OS=Homo sapiens OX=9606 GN=COMT PE=1 SV=2	P21964	22	38.74	38.74	61.26	91.06	17	10	3	3	97	88	0.2	1.27585	0.0385384	0.245845	385.384	2458.45	24.7148	157.661	33.4616	100	Confident
379	0	Related Proteins	E9PEX6	Dihydrolipoyl dehydrogenase (E9PEX6_HUMAN)	E9PEX6,P09622	E9PEX6_HUMAN Dihydrolipoyl dehydrogenase OS=Homo sapiens OX=9606 GN=DLD PE=1 SV=1,DLDH_HUMAN Dihydrolipoyl dehydrogenase, mitochondrial OS=Homo sapiens OX=9606 GN=DLD PE=1 SV=2	P09622	7	34.77	34.77	41.15	68.31	17	13	16	12	95	83	0.246988	0.75907	0.0475926	0.146267	475.926	1462.67	30.5213	93.8012	51.7828	100	Confident
380	0	Related Proteins	Q9Y3B3	Transmembrane emp24 domain-containing protein 7 (TMED7_HUMAN)	A0A0A6YYA0,Q9Y3B3	A0A0A6YYA0_HUMAN Protein TMED7-TICAM2 OS=Homo sapiens OX=9606 GN=TMED7-TICAM2 PE=3 SV=1,TMED7_HUMAN Transmembrane emp24 domain-containing protein 7 OS=Homo sapiens OX=9606 GN=TMED7 PE=1 SV=2	A0A0A6YYA0	5	43.3	43.3	60.71	89.29	17	9	16	9	93	82	0.4	1.29087	0.0770768	0.24874	770.768	2487.4	49.4296	159.518	25.1556	100	Confident
381	0	Single Protein	Q9Y5B8	Nucleoside diphosphate kinase 7 (NDK7_HUMAN)	Q9Y5B8	NDK7_HUMAN Nucleoside diphosphate kinase 7 OS=Homo sapiens OX=9606 GN=NME7 PE=1 SV=1		1	37.77	37.77	52.13	80.85	17	12	2	2	93	85	0.279605	0.995262	0.0538777	0.191779	538.777	1917.79	34.5519	122.988	42.4643	100	Confident
382	0	Single Protein	Q9HAE3	EF-hand calcium-binding domain-containing protein 1 (EFCB1_HUMAN)	Q9HAE3	EFCB1_HUMAN EF-hand calcium-binding domain-containing protein 1 OS=Homo sapiens OX=9606 GN=EFCAB1 PE=2 SV=1			53.08	53.08	72.99	87.2	17	9	9	4	91	66	0.358696	1.09618	0.0691178	0.211225	691.178	2112.25	44.3254	135.459	24.4721	100	Confident
383	0	Related Proteins	A0A0C4DGS1	Dolichyl-diphosphooligosaccharide--protein glycosyltransferase 48 kDa subunit (A0A0C4DGS1_HUMAN)	A0A0C4DGS1,P39656	A0A0C4DGS1_HUMAN Dolichyl-diphosphooligosaccharide--protein glycosyltransferase 48 kDa subunit OS=Homo sapiens OX=9606 GN=DDOST PE=1 SV=1,OST48_HUMAN Dolichyl-diphosphooligosaccharide--protein glycosyltransferase 48 kDa subunit OS=Homo sapiens OX=9606 GN=DDOST PE=1 SV=4	P39656	1	45.56	45.56	55.13	71.3	17	13	9	8	89	78	0.249201	1.2457	0.0480191	0.240036	480.191	2400.36	30.7948	153.936	48.7689	100	Confident
384	0	Single Protein	P02743	Serum amyloid P-component (SAMP_HUMAN)	P02743	SAMP_HUMAN Serum amyloid P-component OS=Homo sapiens OX=9606 GN=APCS PE=1 SV=2		1	57.4	57.4	59.64	71.3	17	12	17	12	88	81	0.496855	3.28133	0.0957401	0.632287	957.401	6322.87	61.3983	405.487	25.3711	100	Confident
385	0	Single Protein	Q9NVJ2	ADP-ribosylation factor-like protein 8B (ARL8B_HUMAN)	Q9NVJ2	ARL8B_HUMAN ADP-ribosylation factor-like protein 8B OS=Homo sapiens OX=9606 GN=ARL8B PE=1 SV=1		3	66.13	66.13	75.81	86.56	17	11	8	4	88	73	0.447205	1.64897	0.0861729	0.317743	861.729	3177.43	55.2629	203.77	21.5251	100	Confident
386	0	Single Protein	Q7Z4H3	5'-deoxynucleotidase HDDC2 (HDDC2_HUMAN)	Q7Z4H3	HDDC2_HUMAN 5'-deoxynucleotidase HDDC2 OS=Homo sapiens OX=9606 GN=HDDC2 PE=1 SV=1		6	57.84	57.84	75	88.24	17	11	10	9	88	75	0.4	1.75423	0.0770768	0.338026	770.768	3380.26	49.4296	216.777	23.3756	100	Confident
387	0	Single Protein	P15374	Ubiquitin carboxyl-terminal hydrolase isozyme L3 (UCHL3_HUMAN)	P15374	UCHL3_HUMAN Ubiquitin carboxyl-terminal hydrolase isozyme L3 OS=Homo sapiens OX=9606 GN=UCHL3 PE=1 SV=1		13	68.26	68.26	81.74	74.35	17	11	4	3	83	72	0.415205	2.34048	0.0800067	0.450993	800.067	4509.93	51.3085	289.223	26.166	100	Confident
388	0	Single Protein	P61160	Actin-related protein 2 (ARP2_HUMAN)	P61160	ARP2_HUMAN Actin-related protein 2 OS=Homo sapiens OX=9606 GN=ACTR2 PE=1 SV=1		2	29.95	29.95	43.65	64.47	17	10	4	2	82	55	0.216535	0.599859	0.0417247	0.115588	417.247	1155.88	26.7581	74.1269	44.7322	100	Confident
389	0	Single Protein	P54709	Sodium/potassium-transporting ATPase subunit beta-3 (AT1B3_HUMAN)	P54709	AT1B3_HUMAN Sodium/potassium-transporting ATPase subunit beta-3 OS=Homo sapiens OX=9606 GN=ATP1B3 PE=1 SV=1		3	32.62	32.62	56.27	64.16	17	7	12	4	76	57	0.307263	0.743329	0.0592071	0.143234	592.071	1432.34	37.9696	91.856	31.4921	100	Confident
390	0	Single Protein	P18754	Regulator of chromosome condensation (RCC1_HUMAN)	P18754	RCC1_HUMAN Regulator of chromosome condensation OS=Homo sapiens OX=9606 GN=RCC1 PE=1 SV=1		1	46.79	46.79	48.22	78.38	17	13	4	2	73	64	0.193939	0.974488	0.0373706	0.187776	373.706	1877.76	23.9658	120.421	44.9405	100	Confident
391	0	Single Protein	Q9BWS9	Chitinase domain-containing protein 1 (CHID1_HUMAN)	Q9BWS9	CHID1_HUMAN Chitinase domain-containing protein 1 OS=Homo sapiens OX=9606 GN=CHID1 PE=1 SV=1		11	34.35	34.35	48.35	79.39	17	11	4	4	69	56	0.179487	0.694988	0.0345858	0.133919	345.858	1339.19	22.1799	85.8824	44.9123	100	Confident
392	0	Related Proteins	H0Y512	Adipocyte plasma membrane-associated protein (Fragment) (H0Y512_HUMAN)	H0Y512,Q9HDC9	H0Y512_HUMAN Adipocyte plasma membrane-associated protein (Fragment) OS=Homo sapiens OX=9606 GN=APMAP PE=1 SV=1,APMAP_HUMAN Adipocyte plasma membrane-associated protein OS=Homo sapiens OX=9606 GN=APMAP PE=1 SV=2	Q9HDC9	20	40.34	40.34	53.06	69.93	17	10	17	10	66	57	0.185315	0.730196	0.0357087	0.140703	357.087	1407.03	22.9001	90.2331	45.3761	100	Confident
393	0	Single Protein	J3KN95	Acetylglucosamine phosphomutase (J3KN95_HUMAN)	J3KN95	J3KN95_HUMAN Acetylglucosamine phosphomutase OS=Homo sapiens OX=9606 GN=PGM3 PE=1 SV=2		6	18.14	18.14	59.18	81.63	17	6	3	1	62	40	0.111111	0.325711	0.0214102	0.062762	214.102	627.62	13.7304	40.2494	49.0637	100	Confident
394	0	Single Protein	Q9Y696	Chloride intracellular channel protein 4 (CLIC4_HUMAN)	Q9Y696	CLIC4_HUMAN Chloride intracellular channel protein 4 OS=Homo sapiens OX=9606 GN=CLIC4 PE=1 SV=4		1	54.55	54.55	78.26	87.75	17	9	15	8	61	52	0.218468	0.910953	0.0420971	0.175533	420.971	1755.33	26.997	112.57	28.7537	100	Confident
395	0	Single Protein	O75487	Glypican-4 (GPC4_HUMAN)	O75487	GPC4_HUMAN Glypican-4 OS=Homo sapiens OX=9606 GN=GPC4 PE=1 SV=4		X	19.96	19.96	38.49	76.44	17	7	16	6	59	46	0.0964706	0.326805	0.0185891	0.0629727	185.891	629.727	11.9212	40.3845	62.3717	100	Confident
396	0	Single Protein	O00487	26S proteasome non-ATPase regulatory subunit 14 (PSDE_HUMAN)	O00487	PSDE_HUMAN 26S proteasome non-ATPase regulatory subunit 14 OS=Homo sapiens OX=9606 GN=PSMD14 PE=1 SV=1		2	27.74	27.74	57.74	68.06	17	7	17	7	54	38	0.175355	0.743329	0.0337896	0.143234	337.896	1432.34	21.6694	91.856	34.5546	100	Confident
397	0	Related Proteins	P49591	Serine--tRNA ligase, cytoplasmic (SYSC_HUMAN)	P49591,Q5T5C7	SYSC_HUMAN Serine--tRNA ligase, cytoplasmic OS=Homo sapiens OX=9606 GN=SARS1 PE=1 SV=3,Q5T5C7_HUMAN Seryl-tRNA synthetase OS=Homo sapiens OX=9606 GN=SARS1 PE=1 SV=1	Q5T5C7	1	26.65	26.65	43.19	78.21	17	9	17	9	52	40	0.0920398	0.318257	0.0177353	0.0613256	177.353	613.256	11.3737	39.3282	58.74	100	Confident
398	0	Single Protein	P20073	Annexin A7 (ANXA7_HUMAN)	P20073	ANXA7_HUMAN Annexin A7 OS=Homo sapiens OX=9606 GN=ANXA7 PE=1 SV=3		10	14.14	14.14	38.73	53.48	17	6	17	6	49	30	0.111111	0.412538	0.0214102	0.0794927	214.102	794.927	13.7304	50.9789	52.7058	100	Confident
399	0	Single Protein	Q96MA6	Adenylate kinase 8 (KAD8_HUMAN)	Q96MA6	KAD8_HUMAN Adenylate kinase 8 OS=Homo sapiens OX=9606 GN=AK8 PE=1 SV=1		9	21.29	21.29	47.18	73.49	17	7	17	7	47	37	0.102273	0.389495	0.0197071	0.0750527	197.071	750.527	12.6382	48.1315	54.8906	100	Confident
400	0	Single Protein	Q13093	Platelet-activating factor acetylhydrolase (PAFA_HUMAN)	Q13093	PAFA_HUMAN Platelet-activating factor acetylhydrolase OS=Homo sapiens OX=9606 GN=PLA2G7 PE=1 SV=1		6	26.53	26.53	55.56	81.18	17	7	17	7	41	27	0.075419	0.419626	0.0145326	0.0808586	145.326	808.586	9.31982	51.8548	50.0453	100	Confident
401	0	Single Protein	Q9Y512	Sorting and assembly machinery component 50 homolog (SAM50_HUMAN)	Q9Y512	SAM50_HUMAN Sorting and assembly machinery component 50 homolog OS=Homo sapiens OX=9606 GN=SAMM50 PE=1 SV=3		22	28.78	23.24	43.5	80.38	17	8	17	8	39	29	0.0742706	0.467799	0.0143113	0.0901412	143.113	901.412	9.1779	57.8078	51.9433	100	Confident
402	0	Related Proteins	A0A087X160	Izumo sperm-egg fusion protein 4 (Fragment) (A0A087X160_HUMAN)	A0A087X160,A0A0A0MS61	A0A087X160_HUMAN Izumo sperm-egg fusion protein 4 (Fragment) OS=Homo sapiens OX=9606 GN=IZUMO4 PE=1 SV=1,A0A0A0MS61_HUMAN Izumo sperm-egg fusion protein 4 OS=Homo sapiens OX=9606 GN=IZUMO4 PE=1 SV=1	A0A0A0MS61	19	42.11	42.11	59.87	65.13	16	11	1	1	260	235	1.20707	9	0.232593	1.73423	2325.93	17342.3	149.162	1112.16	17.3564	100	Confident
403	0	Single Protein	P00403	Cytochrome c oxidase subunit 2 (COX2_HUMAN)	P00403	COX2_HUMAN Cytochrome c oxidase subunit 2 OS=Homo sapiens OX=9606 GN=MT-CO2 PE=1 SV=1		MT	47.58	47.58	57.27	28.63	16	14	16	14	244	215	3.30769	24.1189	0.637366	4.64751	6373.66	46475.1	408.744	2980.46	25.5482	100	Confident
404	0	Related Proteins	H0YIZ1	Epididymal secretory protein E1 (Fragment) (H0YIZ1_HUMAN)	H0YIZ1,P61916	H0YIZ1_HUMAN Epididymal secretory protein E1 (Fragment) OS=Homo sapiens OX=9606 GN=NPC2 PE=1 SV=1,NPC2_HUMAN NPC intracellular cholesterol transporter 2 OS=Homo sapiens OX=9606 GN=NPC2 PE=1 SV=1	P61916	14	43.93	43.93	52.02	88.44	16	12	3	2	211	206	1.3268	2.72759	0.255663	0.525586	2556.63	5255.86	163.958	337.059	19.1948	100	Confident
405	0	Single Protein	P49720	Proteasome subunit beta type-3 (PSB3_HUMAN)	P49720	PSB3_HUMAN Proteasome subunit beta type-3 OS=Homo sapiens OX=9606 GN=PSMB3 PE=1 SV=2		17	38.54	38.54	46.83	60.49	16	13	6	5	149	133	1.05645	3.15956	0.20357	0.608823	2035.7	6088.23	130.55	390.439	22.9335	100	Confident
406	0	Single Protein	P32119	Peroxiredoxin-2 (PRDX2_HUMAN)	P32119	PRDX2_HUMAN Peroxiredoxin-2 OS=Homo sapiens OX=9606 GN=PRDX2 PE=1 SV=5		19	51.52	51.52	72.22	72.73	16	12	3	2	143	136	0.8125	2.51119	0.156562	0.483887	1565.62	4838.87	100.404	310.318	21.8782	100	Confident
407	0	Single Protein	Q04837	Single-stranded DNA-binding protein, mitochondrial (SSBP_HUMAN)	Q04837	SSBP_HUMAN Single-stranded DNA-binding protein, mitochondrial OS=Homo sapiens OX=9606 GN=SSBP1 PE=1 SV=1		7	64.19	64.19	70.95	85.81	16	14	3	3	131	117	0.92126	3.32876	0.177519	0.641426	1775.19	6414.26	113.844	411.348	17.249	100	Confident
408	0	Single Protein	P30086	Phosphatidylethanolamine-binding protein 1 (PEBP1_HUMAN)	P30086	PEBP1_HUMAN Phosphatidylethanolamine-binding protein 1 OS=Homo sapiens OX=9606 GN=PEBP1 PE=1 SV=3		12	62.57	62.57	75.94	72.19	16	13	16	13	131	124	0.911111	2.8986	0.175564	0.558538	1755.64	5585.38	112.59	358.192	21.0437	100	Confident
409	0	Single Protein	P25788	Proteasome subunit alpha type-3 (PSA3_HUMAN)	P25788	PSA3_HUMAN Proteasome subunit alpha type-3 OS=Homo sapiens OX=9606 GN=PSMA3 PE=1 SV=2		14	40.39	40.39	40.78	67.84	16	13	6	5	127	116	0.65896	1.62636	0.126976	0.313387	1269.76	3133.87	81.4302	200.976	28.4151	100	Confident
410	0	Single Protein	P49721	Proteasome subunit beta type-2 (PSB2_HUMAN)	P49721	PSB2_HUMAN Proteasome subunit beta type-2 OS=Homo sapiens OX=9606 GN=PSMB2 PE=1 SV=1		1	57.71	57.71	59.7	73.63	16	12	5	4	124	112	0.743243	2.16228	0.143217	0.416654	1432.17	4166.54	91.8455	267.201	22.8217	100	Confident
411	0	Related Proteins	Q9UBX3	Mitochondrial dicarboxylate carrier (DIC_HUMAN)	B4DLN1,Q9UBX3	B4DLN1_HUMAN cDNA FLJ60124, highly similar to Mitochondrial dicarboxylate carrier OS=Homo sapiens OX=9606 PE=2 SV=1,DIC_HUMAN Mitochondrial dicarboxylate carrier OS=Homo sapiens OX=9606 GN=SLC25A10 PE=1 SV=2	B4DLN1	17	53.66	53.66	62.72	75.96	16	13	7	6	116	107	0.490826	1.47708	0.0945782	0.284621	945.782	2846.21	60.6532	182.528	31.2623	100	Confident
412	0	Single Protein	P21796	Voltage-dependent anion-selective channel protein 1 (VDAC1_HUMAN)	P21796	VDAC1_HUMAN Voltage-dependent anion-selective channel protein 1 OS=Homo sapiens OX=9606 GN=VDAC1 PE=1 SV=2		5	55.83	55.83	72.44	89.05	16	11	5	3	107	95	0.301587	1.20673	0.0581135	0.232528	581.135	2325.28	37.2683	149.121	30.7536	100	Confident
413	0	Single Protein	O14494	Phospholipid phosphatase 1 (PLPP1_HUMAN)	O14494	PLPP1_HUMAN Phospholipid phosphatase 1 OS=Homo sapiens OX=9606 GN=PLPP1 PE=1 SV=1		5	25.35	25.35	42.96	77.11	16	9	16	9	102	86	0.392694	1.21898	0.075669	0.234888	756.69	2348.88	48.5267	150.634	32.1354	100	Confident
414	0	Single Protein	Q9BVM2	Protein DPCD (DPCD_HUMAN)	Q9BVM2	DPCD_HUMAN Protein DPCD OS=Homo sapiens OX=9606 GN=DPCD PE=1 SV=2		10	52.71	52.71	72.91	84.24	16	11	7	5	96	87	0.508772	1.15443	0.0980363	0.22245	980.363	2224.5	62.8709	142.658	23.2251	100	Confident
415	0	Single Protein	P31937	3-hydroxyisobutyrate dehydrogenase, mitochondrial (3HIDH_HUMAN)	P31937	3HIDH_HUMAN 3-hydroxyisobutyrate dehydrogenase, mitochondrial OS=Homo sapiens OX=9606 GN=HIBADH PE=1 SV=2		7	40.18	40.18	55.06	68.75	16	10	8	6	95	84	0.359307	1.05353	0.0692357	0.203006	692.357	2030.06	44.401	130.188	35.3058	100	Confident
416	0	Related Proteins	D6RF62	Multifunctional protein ADE2 (D6RF62_HUMAN)	D6RF62,P22234	D6RF62_HUMAN Multifunctional protein ADE2 OS=Homo sapiens OX=9606 GN=PAICS PE=1 SV=1,PUR6_HUMAN Multifunctional protein ADE2 OS=Homo sapiens OX=9606 GN=PAICS PE=1 SV=3	P22234	4	41.74	41.74	52.85	68.17	16	11	1	1	89	80	0.185022	0.914482	0.0356523	0.176213	356.523	1762.13	22.8639	113.006	37.0879	100	Confident
417	0	Single Protein	P43686	26S proteasome regulatory subunit 6B (PRS6B_HUMAN)	P43686	PRS6B_HUMAN 26S proteasome regulatory subunit 6B OS=Homo sapiens OX=9606 GN=PSMC4 PE=1 SV=2		19	40.19	40.19	47.13	64.11	16	11	16	11	86	82	0.298507	0.694988	0.05752	0.133919	575.2	1339.19	36.8877	85.8824	47.3365	100	Confident
418	0	Single Protein	P42126	Enoyl-CoA delta isomerase 1, mitochondrial (ECI1_HUMAN)	P42126	ECI1_HUMAN Enoyl-CoA delta isomerase 1, mitochondrial OS=Homo sapiens OX=9606 GN=ECI1 PE=1 SV=1		16	38.74	38.74	49.34	73.84	16	11	3	2	79	72	0.32287	1.10634	0.0622145	0.213184	622.145	2131.84	39.8983	136.715	32.7952	100	Confident
419	0	Single Protein	O00743	Serine/threonine-protein phosphatase 6 catalytic subunit (PPP6_HUMAN)	O00743	PPP6_HUMAN Serine/threonine-protein phosphatase 6 catalytic subunit OS=Homo sapiens OX=9606 GN=PPP6C PE=1 SV=1		9	51.15	51.15	59.34	76.72	16	11	11	8	79	67	0.282051	1.15443	0.054349	0.22245	543.49	2224.5	34.8542	142.658	35.1215	100	Confident
420	0	Single Protein	O43813	Glutathione S-transferase LANCL1 (LANC1_HUMAN)	O43813	LANC1_HUMAN Glutathione S-transferase LANCL1 OS=Homo sapiens OX=9606 GN=LANCL1 PE=1 SV=1		2	38.35	31.83	55.64	72.93	16	9	4	1	76	60	0.202749	0.725211	0.0390682	0.139742	390.682	1397.42	25.0545	89.6171	45.2536	100	Confident
421	0	Single Protein	Q3LXA3	Triokinase/FMN cyclase (TKFC_HUMAN)	Q3LXA3	TKFC_HUMAN Triokinase/FMN cyclase OS=Homo sapiens OX=9606 GN=TKFC PE=1 SV=2		11	29.91	29.91	41.57	75.83	16	10	2	1	73	64	0.144495	0.53174	0.0278431	0.102462	278.431	1024.62	17.8559	65.7092	58.91	100	Confident
422	0	Single Protein	Q8WW22	DnaJ homolog subfamily A member 4 (DNJA4_HUMAN)	Q8WW22	DNJA4_HUMAN DnaJ homolog subfamily A member 4 OS=Homo sapiens OX=9606 GN=DNAJA4 PE=1 SV=1		15	31.49	31.49	43.07	84.63	16	7	9	3	72	51	0.151786	0.29689	0.0292479	0.0572084	292.479	572.084	18.7567	36.6879	44.769	100	Confident
423	0	Single Protein	O00204	Sulfotransferase 2B1 (ST2B1_HUMAN)	O00204	ST2B1_HUMAN Sulfotransferase 2B1 OS=Homo sapiens OX=9606 GN=SULT2B1 PE=1 SV=2		19	34.25	34.25	57.81	80	16	9	16	9	70	62	0.208904	0.778279	0.0402542	0.149968	402.542	1499.68	25.8151	96.175	41.2815	100	Confident
424	0	Single Protein	P07203	Glutathione peroxidase 1 (GPX1_HUMAN)	P07203	GPX1_HUMAN Glutathione peroxidase 1 OS=Homo sapiens OX=9606 GN=GPX1 PE=1 SV=4		3	71.43	71.43	87.19	76.35	16	11	2	1	69	59	0.380645	2.79269	0.0733473	0.538129	733.473	5381.29	47.0378	345.104	22.0751	100	Confident
425	0	Single Protein	P08727	Keratin, type I cytoskeletal 19 (K1C19_HUMAN)	P08727	K1C19_HUMAN Keratin, type I cytoskeletal 19 OS=Homo sapiens OX=9606 GN=KRT19 PE=1 SV=4		17	31.5	31.5	40.5	88.75	16	10	1	1	66	53	0.098216	0.649648	0.0189254	0.125182	189.254	1251.82	12.1369	80.2795	44.0791	100	Confident
426	0	Related Proteins	A0A2R8Y4K2	Crystallin, lambda 1, isoform CRA_c (A0A2R8Y4K2_HUMAN)	A0A2R8Y4K2,Q9Y2S2	A0A2R8Y4K2_HUMAN Crystallin, lambda 1, isoform CRA_c OS=Homo sapiens OX=9606 GN=CRYL1 PE=1 SV=1,CRYL1_HUMAN Lambda-crystallin homolog OS=Homo sapiens OX=9606 GN=CRYL1 PE=1 SV=3	Q9Y2S2	13	44.15	44.15	58.11	70.19	16	9	5	2	66	57	0.266129	1.15443	0.051281	0.22245	512.81	2224.5	32.8866	142.658	29.4509	100	Confident
427	0	Single Protein	P46926	Glucosamine-6-phosphate isomerase 1 (GNPI1_HUMAN)	P46926	GNPI1_HUMAN Glucosamine-6-phosphate isomerase 1 OS=Homo sapiens OX=9606 GN=GNPDA1 PE=1 SV=1		5	64.36	64.36	70.93	88.93	16	11	1	1	65	58	0.180934	1.15443	0.0348645	0.22245	348.645	2224.5	22.3587	142.658	32.6476	100	Confident
428	0	Single Protein	Q16401	26S proteasome non-ATPase regulatory subunit 5 (PSMD5_HUMAN)	Q16401	PSMD5_HUMAN 26S proteasome non-ATPase regulatory subunit 5 OS=Homo sapiens OX=9606 GN=PSMD5 PE=1 SV=3		9	20.63	20.63	36.31	83.93	16	8	12	5	64	51	0.118203	0.456348	0.0227768	0.0879347	227.768	879.347	14.6068	56.3928	56.1604	100	Confident
429	0	Single Protein	P31939	Bifunctional purine biosynthesis protein ATIC (PUR9_HUMAN)	P31939	PUR9_HUMAN Bifunctional purine biosynthesis protein ATIC OS=Homo sapiens OX=9606 GN=ATIC PE=1 SV=3		2	23.65	23.65	38.68	89.19	16	10	5	2	59	49	0.092803	0.425103	0.0178824	0.0819139	178.824	819.139	11.468	52.5316	64.5753	100	Confident
430	0	Single Protein	Q15365	Poly(rC)-binding protein 1 (PCBP1_HUMAN)	Q15365	PCBP1_HUMAN Poly(rC)-binding protein 1 OS=Homo sapiens OX=9606 GN=PCBP1 PE=1 SV=2		2	39.61	39.61	50.28	81.74	16	8	13	6	57	48	0.164948	0.84785	0.0317843	0.163374	317.843	1633.74	20.3833	104.772	37.4739	100	Confident
431	0	Single Protein	Q8TC12	Retinol dehydrogenase 11 (RDH11_HUMAN)	Q8TC12	RDH11_HUMAN Retinol dehydrogenase 11 OS=Homo sapiens OX=9606 GN=RDH11 PE=1 SV=2		14	36.16	36.16	56.92	77.99	16	10	1	1	55	48	0.193548	1.00923	0.0372952	0.194471	372.952	1944.71	23.9175	124.715	35.3634	100	Confident
432	0	Related Proteins	A0A499FI48	Protein disulfide-isomerase (A0A499FI48_HUMAN)	A0A499FI48,P13667	A0A499FI48_HUMAN Protein disulfide-isomerase OS=Homo sapiens OX=9606 GN=PDIA4 PE=1 SV=1,PDIA4_HUMAN Protein disulfide-isomerase A4 OS=Homo sapiens OX=9606 GN=PDIA4 PE=1 SV=2	P13667	7	14.4	14.4	32.35	87	16	7	15	7	51	33	0.0533808	0.208796	0.0102861	0.0402333	102.861	402.333	6.59647	25.8017	73.015	100	Confident
433	0	Single Protein	Q9Y2Z0	Protein SGT1 homolog (SGT1_HUMAN)	Q9Y2Z0	SGT1_HUMAN Protein SGT1 homolog OS=Homo sapiens OX=9606 GN=SUGT1 PE=1 SV=3		13	23.29	23.29	47.95	79.18	16	5	16	5	48	36	0.117647	0.315369	0.0226697	0.0607691	226.697	607.691	14.5381	38.9714	40.9985	100	Confident
434	0	Single Protein	Q6ZVM7	TOM1-like protein 2 (TM1L2_HUMAN)	Q6ZVM7	TM1L2_HUMAN TOM1-like protein 2 OS=Homo sapiens OX=9606 GN=TOM1L2 PE=1 SV=1		17	16.17	16.17	42.6	70.02	16	6	8	4	46	31	0.0873239	0.325711	0.0168266	0.062762	168.266	627.62	10.791	40.2494	55.5217	100	Confident
435	0	Single Protein	Q02809	Procollagen-lysine,2-oxoglutarate 5-dioxygenase 1 (PLOD1_HUMAN)	Q02809	PLOD1_HUMAN Procollagen-lysine,2-oxoglutarate 5-dioxygenase 1 OS=Homo sapiens OX=9606 GN=PLOD1 PE=1 SV=2		1	10.45	10.45	33.56	83.77	16	6	10	3	46	27	0.0410509	0.185971	0.00791018	0.0358351	79.1018	358.351	5.07282	22.9812	83.4974	100	Confident
436	0	Related Proteins	Q5T6H7	Xaa-Pro aminopeptidase 1 (Q5T6H7_HUMAN)	Q5T6H7,Q9NQW7	Q5T6H7_HUMAN Xaa-Pro aminopeptidase 1 OS=Homo sapiens OX=9606 GN=XPNPEP1 PE=1 SV=1,XPP1_HUMAN Xaa-Pro aminopeptidase 1 OS=Homo sapiens OX=9606 GN=XPNPEP1 PE=1 SV=3	Q9NQW7	10	18.84	18.84	38.22	77.9	16	7	5	4	46	33	0.0767442	0.320352	0.014788	0.0617292	147.88	617.292	9.48358	39.5871	62.0995	100	Confident
437	0	Related Proteins	A0A7I2V2R5	Dipeptidyl peptidase 4 (A0A7I2V2R5_HUMAN)	A0A7I2V2R5,A0A7I2V2X8,A0A7I2V5R8,P27487	A0A7I2V2R5_HUMAN Dipeptidyl peptidase 4 OS=Homo sapiens OX=9606 GN=DPP4 PE=1 SV=1,A0A7I2V2X8_HUMAN Dipeptidyl peptidase 4 OS=Homo sapiens OX=9606 GN=DPP4 PE=1 SV=1,A0A7I2V5R8_HUMAN Dipeptidyl peptidase 4 OS=Homo sapiens OX=9606 GN=DPP4 PE=1 SV=1,DPP4_HUMAN Dipeptidyl peptidase 4 OS=Homo sapiens OX=9606 GN=DPP4 PE=1 SV=2	A0A7I2V2X8,A0A7I2V5R8,P27487	2	15.94	15.94	26.02	70.16	16	8	16	8	45	31	0.0601942	0.305997	0.0115989	0.0589631	115.989	589.631	7.43843	37.8132	84.4528	100	Confident
438	0	Single Protein	Q9Y646	Carboxypeptidase Q (CBPQ_HUMAN)	Q9Y646	CBPQ_HUMAN Carboxypeptidase Q OS=Homo sapiens OX=9606 GN=CPQ PE=1 SV=1		8	19.7	19.7	46.4	66.95	16	6	8	4	44	31	0.0981013	0.378907	0.0189033	0.0730123	189.033	730.123	12.1228	46.823	51.8545	100	Confident
439	0	Single Protein	Q8TF05	Serine/threonine-protein phosphatase 4 regulatory subunit 1 (PP4R1_HUMAN)	Q8TF05	PP4R1_HUMAN Serine/threonine-protein phosphatase 4 regulatory subunit 1 OS=Homo sapiens OX=9606 GN=PPP4R1 PE=1 SV=1		18	9.47	6.74	29.68	62.74	16	6	13	4	41	31	0.0503356	0.178769	0.00969927	0.0344473	96.9927	344.473	6.22016	22.0911	106.936	100	Confident
440	0	Single Protein	Q9BXW7	Haloacid dehalogenase-like hydrolase domain-containing 5 (HDHD5_HUMAN)	Q9BXW7	HDHD5_HUMAN Haloacid dehalogenase-like hydrolase domain-containing 5 OS=Homo sapiens OX=9606 GN=HDHD5 PE=1 SV=1		22	16.08	16.08	44.92	79.91	16	4	11	3	37	22	0.0591716	0.251875	0.0114019	0.0485343	114.019	485.343	7.31206	31.1252	46.2918	100	Confident
441	0	Single Protein	Q9H0I9	Transketolase-like protein 2 (TKTL2_HUMAN)	Q9H0I9	TKTL2_HUMAN Transketolase-like protein 2 OS=Homo sapiens OX=9606 GN=TKTL2 PE=2 SV=1		4	16.45	16.45	35.46	72.2	16	5	16	5	31	22	0.039823	0.237635	0.00767358	0.0457904	76.7358	457.904	4.92108	29.3655	67.8342	100	Confident
442	0	Single Protein	Q96TA1	Protein Niban 2 (NIBA2_HUMAN)	Q96TA1	NIBA2_HUMAN Protein Niban 2 OS=Homo sapiens OX=9606 GN=NIBAN2 PE=1 SV=3		9	7.64	7.64	29.62	68.9	16	4	16	4	25	9	0.0155642	0.120425	0.0029991	0.0232049	29.991	232.049	1.92333	14.8814	84.0847	100	Confident
443	0	Single Protein	O60825	6-phosphofructo-2-kinase/fructose-2,6-bisphosphatase 2 (F262_HUMAN)	O60825	F262_HUMAN 6-phosphofructo-2-kinase/fructose-2,6-bisphosphatase 2 OS=Homo sapiens OX=9606 GN=PFKFB2 PE=1 SV=2		1	4.36	4.36	39.01	86.93	16	1	13	1	24	6	0.0113895	0.0349643	0.00219467	0.00673735	21.9467	67.3735	1.40745	4.32068	58.4397	100	Doubtful
444	0	Single Protein	Q96A65	Exocyst complex component 4 (EXOC4_HUMAN)	Q96A65	EXOC4_HUMAN Exocyst complex component 4 OS=Homo sapiens OX=9606 GN=EXOC4 PE=1 SV=1		7	1.85	1.85	27.1	84.09	16	1	16	1	20	5	0.004884	0.0198751	0.000941109	0.00382978	9.41109	38.2978	0.603535	2.45605	110.429	100	Doubtful
445	0	Related Proteins	O60814	Histone H2B type 1-K (H2B1K_HUMAN)	O60814,P57053,P58876,P62807,Q5QNW6,Q93079,Q99877,Q99879,Q99880,U3KQK0	H2B1K_HUMAN Histone H2B type 1-K OS=Homo sapiens OX=9606 GN=H2BC12 PE=1 SV=3,H2BFS_HUMAN Histone H2B type F-S OS=Homo sapiens OX=9606 GN=H2BC12L PE=1 SV=2,H2B1D_HUMAN Histone H2B type 1-D OS=Homo sapiens OX=9606 GN=H2BC5 PE=1 SV=2,H2B1C_HUMAN Histone H2B type 1-C/E/F/G/I OS=Homo sapiens OX=9606 GN=H2BC4 PE=1 SV=4,H2B2F_HUMAN Histone H2B type 2-F OS=Homo sapiens OX=9606 GN=H2BC18 PE=1 SV=3,H2B1H_H…	P57053,P58876,P62807,Q5QNW6,Q93079,Q99877,Q99879,Q99880,U3KQK0	6	46.83	46.83	46.83	78.57	15	11	1	1	233	218	1.67172	1.47091	0.322127	0.283433	3221.27	2834.33	206.581	181.766	13.8816	100	Confident
446	0	Single Protein	Q9NS25	Sperm protein associated with the nucleus on the X chromosome B1 (SPNXB_HUMAN)	Q9NS25	SPNXB_HUMAN Sperm protein associated with the nucleus on the X chromosome B1 OS=Homo sapiens OX=9606 GN=SPANXB1 PE=1 SV=2		X	75.73	75.73	84.47	84.47	15	12	11	8	196	183	1.68966	4.08022	0.325583	0.786226	3255.83	7862.26	208.797	504.208	11.8329	100	Confident
447	0	Single Protein	P84085	ADP-ribosylation factor 5 (ARF5_HUMAN)	P84085	ARF5_HUMAN ADP-ribosylation factor 5 OS=Homo sapiens OX=9606 GN=ARF5 PE=1 SV=2		7	57.78	57.78	72.22	89.44	15	9	3	1	195	176	1.09317	1.81838	0.210645	0.350388	2106.45	3503.88	135.087	224.705	20.5166	100	Confident
448	0	Single Protein	P52907	F-actin-capping protein subunit alpha-1 (CAZA1_HUMAN)	P52907	CAZA1_HUMAN F-actin-capping protein subunit alpha-1 OS=Homo sapiens OX=9606 GN=CAPZA1 PE=1 SV=3		1	56.29	56.29	67.83	88.11	15	9	12	7	158	83	0.289683	0.807769	0.0558195	0.155651	558.195	1556.51	35.7972	99.8191	32.9023	100	Confident
449	0	Single Protein	P04554	Protamine-2 (PRM2_HUMAN)	P04554	PRM2_HUMAN Protamine-2 OS=Homo sapiens OX=9606 GN=PRM2 PE=1 SV=3		16	27.45	27.45	38.24	66.67	15	13	15	13	141	139	2.04412	1.35195	0.393885	0.260511	3938.85	2605.11	252.6	167.066	13.0428	100	Confident
450	0	Single Protein	Q04760	Lactoylglutathione lyase (LGUL_HUMAN)	Q04760	LGUL_HUMAN Lactoylglutathione lyase OS=Homo sapiens OX=9606 GN=GLO1 PE=1 SV=4		6	58.15	58.15	61.96	88.04	15	12	15	12	138	124	0.765432	2.3246	0.147493	0.447932	1474.93	4479.32	94.5874	287.26	20.7642	100	Confident
451	0	Related Proteins	A0A087WT12	Glutathione peroxidase (A0A087WT12_HUMAN)	A0A087WT12,A0A087X247,R4GNE4	A0A087WT12_HUMAN Glutathione peroxidase OS=Homo sapiens OX=9606 GN=GPX4 PE=1 SV=1,A0A087X247_HUMAN Phospholipid hydroperoxide glutathione peroxidase (Fragment) OS=Homo sapiens OX=9606 GN=GPX4 PE=1 SV=1,R4GNE4_HUMAN Glutathione peroxidase (Fragment) OS=Homo sapiens OX=9606 GN=GPX4 PE=1 SV=7	A0A087X247,R4GNE4	19	15.45	15.45	23.61	79.83	15	12	1	1	132	112	0.317204	0.778279	0.0611228	0.149968	611.228	1499.68	39.1982	96.175	26.9307	100	Confident
452	0	Single Protein	P00491	Purine nucleoside phosphorylase (PNPH_HUMAN)	P00491	PNPH_HUMAN Purine nucleoside phosphorylase OS=Homo sapiens OX=9606 GN=PNP PE=1 SV=2		14	61.25	61.25	61.25	90.31	15	14	5	5	105	94	0.356322	2.0392	0.0686604	0.392937	686.604	3929.37	44.0321	251.991	32.0972	100	Confident
453	0	Related Proteins	A0A087WYY5	Serine/threonine-protein phosphatase (A0A087WYY5_HUMAN)	A0A087WYY5,F8VR82,F8VYE8,P36873	A0A087WYY5_HUMAN Serine/threonine-protein phosphatase OS=Homo sapiens OX=9606 GN=PPP1CC PE=1 SV=1,F8VR82_HUMAN Serine/threonine-protein phosphatase OS=Homo sapiens OX=9606 GN=PPP1CC PE=1 SV=1,F8VYE8_HUMAN Serine/threonine-protein phosphatase OS=Homo sapiens OX=9606 GN=PPP1CC PE=1 SV=1,PP1G_HUMAN Serine/threonine-protein phosphatase PP1-gamma catalytic subunit OS=Homo sapiens OX=9606 GN=PPP1CC PE=…	F8VR82,F8VYE8,P36873	12	72.14	72.14	86.43	89.29	15	12	3	2	102	93	0.402667	4.62341	0.0775907	0.890895	775.907	8908.95	49.7591	571.333	16.2033	100	Confident
454	0	Related Proteins	E9PHT9	Annexin (E9PHT9_HUMAN)	E9PHT9,P08758	E9PHT9_HUMAN Annexin OS=Homo sapiens OX=9606 GN=ANXA5 PE=1 SV=1,ANXA5_HUMAN Annexin A5 OS=Homo sapiens OX=9606 GN=ANXA5 PE=1 SV=2	P08758	4	55.83	55.83	69.33	87.12	15	10	3	2	100	90	0.633803	1.84804	0.122129	0.356102	1221.29	3561.02	78.3215	228.369	18.2125	100	Confident
455	0	Single Protein	A6NJJ0	Peroxiredoxin-4 (Fragment) (A6NJJ0_HUMAN)	A6NJJ0	A6NJJ0_HUMAN Peroxiredoxin-4 (Fragment) OS=Homo sapiens OX=9606 GN=PRDX4 PE=1 SV=1		X	47.57	47.57	70.27	69.73	15	8	5	3	95	74	0.337209	1.51189	0.0649776	0.291329	649.776	2913.29	41.6703	186.83	21.2887	100	Confident
456	0	Single Protein	P20151	Kallikrein-2 (KLK2_HUMAN)	P20151	KLK2_HUMAN Kallikrein-2 OS=Homo sapiens OX=9606 GN=KLK2 PE=1 SV=1		19	45.21	45.21	46.74	53.64	15	12	3	3	93	81	0.464286	3.28133	0.0894642	0.632287	894.642	6322.87	57.3736	405.487	28.6523	100	Confident
457	0	Single Protein	Q15785	Mitochondrial import receptor subunit TOM34 (TOM34_HUMAN)	Q15785	TOM34_HUMAN Mitochondrial import receptor subunit TOM34 OS=Homo sapiens OX=9606 GN=TOMM34 PE=1 SV=2		20	45.63	45.63	48.54	84.47	15	11	15	11	90	84	0.321839	0.676833	0.0620158	0.13042	620.158	1304.2	39.7709	83.6389	34.5378	100	Confident
458	0	Single Protein	Q92820	Gamma-glutamyl hydrolase (GGH_HUMAN)	Q92820	GGH_HUMAN Gamma-glutamyl hydrolase OS=Homo sapiens OX=9606 GN=GGH PE=1 SV=2		8	38.05	38.05	46.86	62.26	15	10	2	1	87	81	0.40404	1.10175	0.0778554	0.212298	778.554	2122.98	49.9288	136.147	35.9412	100	Confident
459	0	Related Proteins	E7EMS6	Catechol O-methyltransferase (Fragment) (E7EMS6_HUMAN)	E7EMS6,P21964	E7EMS6_HUMAN Catechol O-methyltransferase (Fragment) OS=Homo sapiens OX=9606 GN=COMT PE=1 SV=1,COMT_HUMAN Catechol O-methyltransferase OS=Homo sapiens OX=9606 GN=COMT PE=1 SV=2	P21964	22	41.26	41.26	71.75	91.03	15	8	1	1	85	74	0.20197	1.4041	0.0389181	0.270559	389.181	2705.59	24.9583	173.51	24.8222	100	Confident
460	0	Single Protein	Q6PCB0	von Willebrand factor A domain-containing protein 1 (VWA1_HUMAN)	Q6PCB0	VWA1_HUMAN von Willebrand factor A domain-containing protein 1 OS=Homo sapiens OX=9606 GN=VWA1 PE=1 SV=1		1	43.37	43.37	53.93	77.75	15	12	5	3	84	76	0.219653	1.31013	0.0423254	0.252452	423.254	2524.52	27.1434	161.898	46.7753	100	Confident
461	0	Related Proteins	A0A499FIY3	Axonemal dynein light intermediate polypeptide 1 (A0A499FIY3_HUMAN)	A0A499FIY3,O14645	A0A499FIY3_HUMAN Axonemal dynein light intermediate polypeptide 1 OS=Homo sapiens OX=9606 GN=DNALI1 PE=1 SV=1,IDLC_HUMAN Axonemal dynein light intermediate polypeptide 1 OS=Homo sapiens OX=9606 GN=DNALI1 PE=1 SV=2	O14645	1	39.64	39.64	51.43	84.64	15	11	15	11	84	77	0.324895	0.778279	0.0626046	0.149968	626.046	1499.68	40.1485	96.175	31.8286	100	Confident
462	0	Single Protein	P20340	Ras-related protein Rab-6A (RAB6A_HUMAN)	P20340	RAB6A_HUMAN Ras-related protein Rab-6A OS=Homo sapiens OX=9606 GN=RAB6A PE=1 SV=3		11	58.65	58.65	72.12	87.02	15	10	2	2	79	70	0.27797	1.27585	0.0535625	0.245845	535.625	2458.45	34.3498	157.661	23.5779	100	Confident
463	0	Related Proteins	A0A5F9ZHB4	Dipeptidase (A0A5F9ZHB4_HUMAN)	A0A5F9ZHB4,Q9H4B8	A0A5F9ZHB4_HUMAN Dipeptidase OS=Homo sapiens OX=9606 GN=DPEP3 PE=1 SV=1,DPEP3_HUMAN Dipeptidase 3 OS=Homo sapiens OX=9606 GN=DPEP3 PE=1 SV=2	Q9H4B8	16	34.31	34.31	44.05	71.15	15	11	14	10	79	70	0.191781	0.659587	0.0369546	0.127097	369.546	1270.97	23.6991	81.5077	56.3883	100	Confident
464	0	Related Proteins	F8VQQ3	MYG1 exonuclease (F8VQQ3_HUMAN)	F8VQQ3,Q9HB07	F8VQQ3_HUMAN MYG1 exonuclease OS=Homo sapiens OX=9606 GN=MYG1 PE=1 SV=1,MYG1_HUMAN MYG1 exonuclease OS=Homo sapiens OX=9606 GN=MYG1 PE=1 SV=3	Q9HB07	12	40.2	40.2	52.49	89.37	15	10	7	5	77	52	0.126394	1.00923	0.0243551	0.194471	243.551	1944.71	15.619	124.715	33.7981	100	Confident
465	0	Single Protein	P22748	Carbonic anhydrase 4 (CAH4_HUMAN)	P22748	CAH4_HUMAN Carbonic anhydrase 4 OS=Homo sapiens OX=9606 GN=CA4 PE=1 SV=2		17	39.42	39.42	48.72	60.58	15	11	8	5	77	62	0.328042	1.2638	0.0632112	0.243525	632.112	2435.25	40.5375	156.173	35.0099	100	Confident
466	0	Single Protein	Q8WW14	Uncharacterized protein C10orf82 (CJ082_HUMAN)	Q8WW14	CJ082_HUMAN Uncharacterized protein C10orf82 OS=Homo sapiens OX=9606 GN=C10orf82 PE=1 SV=3		10	54.7	54.7	75.21	88.89	15	9	15	9	74	60	0.283654	1.15443	0.0546578	0.22245	546.578	2224.5	35.0522	142.658	26.3262	100	Confident
467	0	Single Protein	P08754	Guanine nucleotide-binding protein G(i) subunit alpha-3 (GNAI3_HUMAN)	P08754	GNAI3_HUMAN Guanine nucleotide-binding protein G(i) subunit alpha-3 OS=Homo sapiens OX=9606 GN=GNAI3 PE=1 SV=3		1	39.55	39.55	46.05	68.93	15	11	7	4	74	67	0.165984	0.676833	0.0319837	0.13042	319.837	1304.2	20.5112	83.6389	40.5063	100	Confident
468	0	Related Proteins	A0A2R8YD45	Tripeptidyl aminopeptidase (A0A2R8YD45_HUMAN)	A0A2R8YD45,A0A804HJ17,O14773	A0A2R8YD45_HUMAN Tripeptidyl aminopeptidase OS=Homo sapiens OX=9606 GN=TPP1 PE=1 SV=1,A0A804HJ17_HUMAN Tripeptidyl aminopeptidase OS=Homo sapiens OX=9606 GN=TPP1 PE=1 SV=1,TPP1_HUMAN Tripeptidyl-peptidase 1 OS=Homo sapiens OX=9606 GN=TPP1 PE=1 SV=2	A0A804HJ17,O14773	11	40	40	41.8	60.8	15	12	1	1	74	69	0.223684	1.59294	0.0431022	0.306948	431.022	3069.48	27.6415	196.846	54.2292	100	Confident
469	0	Single Protein	P04066	Tissue alpha-L-fucosidase (FUCO_HUMAN)	P04066	FUCO_HUMAN Tissue alpha-L-fucosidase OS=Homo sapiens OX=9606 GN=FUCA1 PE=1 SV=4		1	30.04	30.04	42.06	67.6	15	10	15	10	73	54	0.168254	0.778279	0.0324212	0.149968	324.212	1499.68	20.7918	96.175	53.6547	100	Confident
470	0	Single Protein	P47755	F-actin-capping protein subunit alpha-2 (CAZA2_HUMAN)	P47755	CAZA2_HUMAN F-actin-capping protein subunit alpha-2 OS=Homo sapiens OX=9606 GN=CAPZA2 PE=1 SV=3		7	62.59	62.59	72.73	88.46	15	11	5	3	72	62	0.205534	1.10634	0.0396047	0.213184	396.047	2131.84	25.3986	136.715	32.9286	100	Confident
471	0	Single Protein	P02790	Hemopexin (HEMO_HUMAN)	P02790	HEMO_HUMAN Hemopexin OS=Homo sapiens OX=9606 GN=HPX PE=1 SV=2		11	41.56	35.06	49.78	80.74	15	10	11	8	69	59	0.152815	0.668101	0.0294462	0.128738	294.462	1287.38	18.8839	82.5598	51.6433	100	Confident
472	0	Related Proteins	A0A494BZV3	Arrestin domain-containing protein 5 (A0A494BZV3_HUMAN)	A0A494BZV3,A6NEK1	A0A494BZV3_HUMAN Arrestin domain-containing protein 5 OS=Homo sapiens OX=9606 GN=ARRDC5 PE=1 SV=1,ARRD5_HUMAN Arrestin domain-containing protein 5 OS=Homo sapiens OX=9606 GN=ARRDC5 PE=3 SV=2	A6NEK1	19	32.32	32.32	51.52	81.1	15	6	15	6	63	49	0.184211	0.539927	0.0354959	0.10404	354.959	1040.4	22.7636	66.7208	36.8177	100	Confident
473	0	Single Protein	P21980	Protein-glutamine gamma-glutamyltransferase 2 (TGM2_HUMAN)	P21980	TGM2_HUMAN Protein-glutamine gamma-glutamyltransferase 2 OS=Homo sapiens OX=9606 GN=TGM2 PE=1 SV=2		20	19.21	19.21	29.55	69.29	15	9	10	6	63	51	0.107143	0.338938	0.0206456	0.0653107	206.456	653.107	13.2401	41.8839	77.2797	100	Confident
474	0	Single Protein	P22612	cAMP-dependent protein kinase catalytic subunit gamma (KAPCG_HUMAN)	P22612	KAPCG_HUMAN cAMP-dependent protein kinase catalytic subunit gamma OS=Homo sapiens OX=9606 GN=PRKACG PE=1 SV=3		9	28.49	28.49	39.89	78.35	15	8	11	4	60	51	0.109091	0.492496	0.021021	0.0949	210.21	949	13.4808	60.8596	40.4088	100	Confident
475	0	Single Protein	P59910	DnaJ homolog subfamily B member 13 (DJB13_HUMAN)	P59910	DJB13_HUMAN DnaJ homolog subfamily B member 13 OS=Homo sapiens OX=9606 GN=DNAJB13 PE=1 SV=1		11	37.97	37.97	55.7	76.27	15	9	9	4	59	47	0.190871	0.601568	0.0367794	0.115917	367.794	1159.17	23.5867	74.3381	36.0957	100	Confident
476	0	Related Proteins	H3BSA1	Non-specific serine/threonine protein kinase (Fragment) (H3BSA1_HUMAN)	H3BSA1,P19784	H3BSA1_HUMAN Non-specific serine/threonine protein kinase (Fragment) OS=Homo sapiens OX=9606 GN=CSNK2A2 PE=1 SV=2,CSK22_HUMAN Casein kinase II subunit alpha' OS=Homo sapiens OX=9606 GN=CSNK2A2 PE=1 SV=1	P19784	16	34.35	34.35	74.35	86.52	15	5	1	1	58	43	0.128141	0.433013	0.0246917	0.0834381	246.917	834.381	15.8348	53.509	27.0079	100	Confident
477	0	Single Protein	Q9UQ80	Proliferation-associated protein 2G4 (PA2G4_HUMAN)	Q9UQ80	PA2G4_HUMAN Proliferation-associated protein 2G4 OS=Homo sapiens OX=9606 GN=PA2G4 PE=1 SV=3		12	29.7	29.7	49.49	78.68	15	8	5	3	58	46	0.145161	0.397831	0.0279714	0.0766588	279.714	766.588	17.9381	49.1615	43.7592	100	Confident
478	0	Related Proteins	H0YL72	Isocitrate dehydrogenase [NAD] subunit alpha, mitochondrial (H0YL72_HUMAN)	H0YL72,P50213	H0YL72_HUMAN Isocitrate dehydrogenase [NAD] subunit alpha, mitochondrial OS=Homo sapiens OX=9606 GN=IDH3A PE=1 SV=1,IDH3A_HUMAN Isocitrate dehydrogenase [NAD] subunit alpha, mitochondrial OS=Homo sapiens OX=9606 GN=IDH3A PE=1 SV=1	P50213	15	32.02	32.02	45.32	67.67	15	9	5	3	56	50	0.196429	0.778279	0.0378502	0.149968	378.502	1499.68	24.2734	96.175	35.763	100	Confident
479	0	Single Protein	P08574	Cytochrome c1, heme protein, mitochondrial (CY1_HUMAN)	P08574	CY1_HUMAN Cytochrome c1, heme protein, mitochondrial OS=Homo sapiens OX=9606 GN=CYC1 PE=1 SV=3		8	28.31	28.31	53.85	65.85	15	8	15	8	56	46	0.21028	0.747528	0.0405194	0.144043	405.194	1440.43	25.9852	92.375	35.399	100	Confident
480	0	Single Protein	O76003	Glutaredoxin-3 (GLRX3_HUMAN)	O76003	GLRX3_HUMAN Glutaredoxin-3 OS=Homo sapiens OX=9606 GN=GLRX3 PE=1 SV=2		10	29.85	29.85	63.58	88.66	15	8	15	8	48	40	0.127946	0.603719	0.0246542	0.116332	246.542	1163.32	15.8108	74.6039	37.4082	100	Confident
481	0	Single Protein	P22102	Trifunctional purine biosynthetic protein adenosine-3 (PUR2_HUMAN)	P22102	PUR2_HUMAN Trifunctional purine biosynthetic protein adenosine-3 OS=Homo sapiens OX=9606 GN=GART PE=1 SV=1		21	13.76	13.76	23.07	75.94	15	9	9	5	47	41	0.0521512	0.222865	0.0100491	0.0429444	100.491	429.444	6.44453	27.5403	107.699	100	Confident
482	0	Single Protein	P34896	Serine hydroxymethyltransferase, cytosolic (GLYC_HUMAN)	P34896	GLYC_HUMAN Serine hydroxymethyltransferase, cytosolic OS=Homo sapiens OX=9606 GN=SHMT1 PE=1 SV=1		17	19.05	19.05	36.85	67.29	15	6	6	2	46	37	0.107692	0.29155	0.0207515	0.0561793	207.515	561.793	13.308	36.0279	53.049	100	Confident
483	0	Related Proteins	A0A0C4DFU3	Radial spoke head protein 3 homolog (A0A0C4DFU3_HUMAN)	A0A0C4DFU3,Q86UC2	A0A0C4DFU3_HUMAN Radial spoke head protein 3 homolog OS=Homo sapiens OX=9606 GN=RSPH3 PE=1 SV=1,RSPH3_HUMAN Radial spoke head protein 3 homolog OS=Homo sapiens OX=9606 GN=RSPH3 PE=1 SV=1	Q86UC2	6	20.33	20.33	45.93	76.56	15	6	1	1	41	32	0.096875	0.279802	0.018667	0.0539157	186.67	539.157	11.9712	34.5762	48.8263	100	Confident
484	0	Single Protein	Q8N9V2	Probable E3 ubiquitin-protein ligase TRIML1 (TRIML_HUMAN)	Q8N9V2	TRIML_HUMAN Probable E3 ubiquitin-protein ligase TRIML1 OS=Homo sapiens OX=9606 GN=TRIML1 PE=2 SV=1		4	16.45	16.45	45.3	69.87	15	5	15	5	41	26	0.0795107	0.258925	0.0153211	0.0498929	153.211	498.929	9.82545	31.9964	52.9683	100	Confident
485	0	Single Protein	O60763	General vesicular transport factor p115 (USO1_HUMAN)	O60763	USO1_HUMAN General vesicular transport factor p115 OS=Homo sapiens OX=9606 GN=USO1 PE=1 SV=2		4	5.82	5.82	18.81	67.36	15	4	15	4	39	20	0.0308642	0.106512	0.00594729	0.020524	59.4729	205.24	3.81401	13.1621	107.828	100	Confident
486	0	Single Protein	Q8IYK2	Coiled-coil domain-containing protein 105 (CC105_HUMAN)	Q8IYK2	CC105_HUMAN Coiled-coil domain-containing protein 105 OS=Homo sapiens OX=9606 GN=CCDC105 PE=1 SV=3		19	9.62	9.62	35.27	83.77	15	4	15	4	37	12	0.0263158	0.118872	0.00507084	0.0229057	50.7084	229.057	3.25194	14.6895	56.8729	100	Confident
487	0	Single Protein	P55060	Exportin-2 (XPO2_HUMAN)	P55060	XPO2_HUMAN Exportin-2 OS=Homo sapiens OX=9606 GN=CSE1L PE=1 SV=3		20	5.46	5.46	20.8	75.28	15	5	15	5	36	16	0.0218878	0.139773	0.00421761	0.0269331	42.1761	269.331	2.70476	17.2722	110.346	100	Confident
488	0	Single Protein	Q9Y2A7	Nck-associated protein 1 (NCKP1_HUMAN)	Q9Y2A7	NCKP1_HUMAN Nck-associated protein 1 OS=Homo sapiens OX=9606 GN=NCKAP1 PE=1 SV=1		2	1.24	1.24	18.17	73.67	15	1	15	1	23	6	0.00601685	0.0200482	0.0011594	0.00386313	11.594	38.6313	0.743525	2.47743	128.707	100	Doubtful
489	0	Single Protein	P31946	14-3-3 protein beta/alpha (1433B_HUMAN)	P31946	1433B_HUMAN 14-3-3 protein beta/alpha OS=Homo sapiens OX=9606 GN=YWHAB PE=1 SV=3		20	43.9	43.9	53.25	87.8	14	11	6	6	164	151	0.334877	1.2638	0.0645281	0.243525	645.281	2435.25	41.382	156.173	28.0648	100	Confident
490	0	Single Protein	P20337	Ras-related protein Rab-3B (RAB3B_HUMAN)	P20337	RAB3B_HUMAN Ras-related protein Rab-3B OS=Homo sapiens OX=9606 GN=RAB3B PE=1 SV=2		1	64.84	64.38	70.78	89.04	14	13	9	8	157	133	0.474423	2.31131	0.0914176	0.445371	914.176	4453.71	58.6263	285.618	24.7421	100	Confident
491	0	Related Proteins	E9PK25	Cofilin, non-muscle isoform (E9PK25_HUMAN)	E9PK25,G3V1A4,P23528	E9PK25_HUMAN Cofilin, non-muscle isoform OS=Homo sapiens OX=9606 GN=CFL1 PE=1 SV=1,G3V1A4_HUMAN Cofilin, non-muscle isoform OS=Homo sapiens OX=9606 GN=CFL1 PE=1 SV=1,COF1_HUMAN Cofilin-1 OS=Homo sapiens OX=9606 GN=CFL1 PE=1 SV=3	G3V1A4,P23528	11	47.06	47.06	47.06	84.31	14	13	1	1	151	144	0.456395	1.47708	0.0879438	0.284621	879.438	2846.21	56.3985	182.528	22.7138	100	Confident
492	0	Single Protein	Q9H0U4	Ras-related protein Rab-1B (RAB1B_HUMAN)	Q9H0U4	RAB1B_HUMAN Ras-related protein Rab-1B OS=Homo sapiens OX=9606 GN=RAB1B PE=1 SV=1		11	60.2	60.2	61.19	89.05	14	11	1	1	145	138	0.422336	2.00788	0.0813809	0.386903	813.809	3869.03	52.1897	248.122	22.1572	100	Confident
493	0	Single Protein	Q5JX71	Protein FAM209A (F209A_HUMAN)	Q5JX71	F209A_HUMAN Protein FAM209A OS=Homo sapiens OX=9606 GN=FAM209A PE=1 SV=1		20	40.35	40.35	69.59	85.96	14	10	10	7	144	121	0.77551	1.51189	0.149435	0.291329	1494.35	2913.29	95.8328	186.83	19.5901	100	Confident
494	0	Single Protein	P60953	Cell division control protein 42 homolog (CDC42_HUMAN)	P60953	CDC42_HUMAN Cell division control protein 42 homolog OS=Homo sapiens OX=9606 GN=CDC42 PE=1 SV=2		1	67.54	67.54	68.59	69.11	14	12	1	1	138	132	1	2.51119	0.192692	0.483887	1926.92	4838.87	123.574	310.318	21.245	100	Confident
495	0	Related Proteins	E7END7	Ras-related protein Rab-1A (E7END7_HUMAN)	E7END7,P62820	E7END7_HUMAN Ras-related protein Rab-1A OS=Homo sapiens OX=9606 GN=RAB1A PE=1 SV=1,RAB1A_HUMAN Ras-related protein Rab-1A OS=Homo sapiens OX=9606 GN=RAB1A PE=1 SV=3	P62820	2	53.76	53.76	58.38	88.44	14	9	6	3	112	102	0.380952	1.6827	0.0734065	0.324242	734.065	3242.42	47.0758	207.937	19.0065	100	Confident
496	0	Related Proteins	A0A7P0TB45	Peptidyl-prolyl cis-trans isomerase (A0A7P0TB45_HUMAN)	A0A7P0TB45,A0A7P0Z497,P23284	A0A7P0TB45_HUMAN Peptidyl-prolyl cis-trans isomerase OS=Homo sapiens OX=9606 GN=PPIB PE=1 SV=1,A0A7P0Z497_HUMAN Peptidyl-prolyl cis-trans isomerase OS=Homo sapiens OX=9606 GN=PPIB PE=1 SV=1,PPIB_HUMAN Peptidyl-prolyl cis-trans isomerase B OS=Homo sapiens OX=9606 GN=PPIB PE=1 SV=2	A0A7P0Z497,P23284	15	37.5	37.04	43.52	84.72	14	11	11	8	105	79	0.420765	1.10634	0.0810781	0.213184	810.781	2131.84	51.9956	136.715	23.7976	100	Confident
497	0	Related Proteins	A0A286YEY4	Immunoglobulin heavy constant gamma 2 (Fragment) (A0A286YEY4_HUMAN)	A0A286YEY4,P01859	A0A286YEY4_HUMAN Immunoglobulin heavy constant gamma 2 (Fragment) OS=Homo sapiens OX=9606 GN=IGHG2 PE=1 SV=1,IGHG2_HUMAN Immunoglobulin heavy constant gamma 2 OS=Homo sapiens OX=9606 GN=IGHG2 PE=1 SV=2	P01859	14	30.13	30.13	37.97	55.44	14	10	6	4	102	80	0.238965	0.968419	0.0460467	0.186607	460.467	1866.07	29.5298	119.671	43.7778	100	Confident
498	0	Related Proteins	A0A7P0T861	Calreticulin (A0A7P0T861_HUMAN)	A0A7P0T861,K7EL50,P27797	A0A7P0T861_HUMAN Calreticulin OS=Homo sapiens OX=9606 GN=CALR PE=1 SV=1,K7EL50_HUMAN Calreticulin OS=Homo sapiens OX=9606 GN=CALR PE=1 SV=2,CALR_HUMAN Calreticulin OS=Homo sapiens OX=9606 GN=CALR PE=1 SV=1	K7EL50,P27797	19	46.35	46.35	46.35	71.63	14	11	4	3	100	88	0.215686	0.982884	0.041561	0.189394	415.61	1893.94	26.6532	121.459	40.788	100	Confident
499	0	Single Protein	Q07021	Complement component 1 Q subcomponent-binding protein, mitochondrial (C1QBP_HUMAN)	Q07021	C1QBP_HUMAN Complement component 1 Q subcomponent-binding protein, mitochondrial OS=Homo sapiens OX=9606 GN=C1QBP PE=1 SV=1		17	46.1	46.1	62.77	90.07	14	8	4	3	94	84	0.330709	0.887392	0.0637249	0.170993	637.249	1709.93	40.867	109.658	31.3426	100	Confident
500	0	Related Proteins	F8VYN9	ADP-ribosylation factor-like protein 1 (F8VYN9_HUMAN)	F8VYN9,P40616	F8VYN9_HUMAN ADP-ribosylation factor-like protein 1 OS=Homo sapiens OX=9606 GN=ARL1 PE=1 SV=1,ARL1_HUMAN ADP-ribosylation factor-like protein 1 OS=Homo sapiens OX=9606 GN=ARL1 PE=1 SV=1	P40616	12	38.14	38.14	56.19	74.23	14	9	4	2	94	87	0.590278	1.97635	0.113742	0.380827	1137.42	3808.27	72.9429	244.225	21.764	100	Confident
501	0	Related Proteins	A0A7P0T862	Nicotinamide phosphoribosyltransferase (A0A7P0T862_HUMAN)	A0A7P0T862,A0A7P0T895,A0A7P0T8L3,A0A7P0T931,A0A7P0T9I9,A0A7P0TAS5,P43490	A0A7P0T862_HUMAN Nicotinamide phosphoribosyltransferase OS=Homo sapiens OX=9606 GN=NAMPT PE=1 SV=1,A0A7P0T895_HUMAN Nicotinamide phosphoribosyltransferase OS=Homo sapiens OX=9606 GN=NAMPT PE=1 SV=1,A0A7P0T8L3_HUMAN Nicotinamide phosphoribosyltransferase OS=Homo sapiens OX=9606 GN=NAMPT PE=1 SV=1,A0A7P0T931_HUMAN Nicotinamide phosphoribosyltransferase OS=Homo sapiens OX=9606 GN=NAMPT PE=1 SV=1,A0A…	A0A7P0T895,A0A7P0T8L3,A0A7P0T931,A0A7P0T9I9,A0A7P0TAS5,P43490	7	45.79	45.79	48.76	79.95	14	11	2	1	93	87	0.260062	0.778279	0.0501119	0.149968	501.119	1499.68	32.1369	96.175	44.8531	100	Confident
502	0	Single Protein	P51665	26S proteasome non-ATPase regulatory subunit 7 (PSMD7_HUMAN)	P51665	PSMD7_HUMAN 26S proteasome non-ATPase regulatory subunit 7 OS=Homo sapiens OX=9606 GN=PSMD7 PE=1 SV=2		16	43.52	43.52	59.88	85.19	14	9	4	2	92	80	0.289855	0.526418	0.0558528	0.101437	558.528	1014.37	35.8185	65.0515	37.0025	100	Confident
503	0	Related Proteins	B3KSP9	PTGES3L-AARSD1 readthrough (B3KSP9_HUMAN)	B3KSP9,C9J5N1,Q9BTE6	B3KSP9_HUMAN PTGES3L-AARSD1 readthrough OS=Homo sapiens OX=9606 GN=PTGES3L-AARSD1 PE=1 SV=1,C9J5N1_HUMAN PTGES3L-AARSD1 readthrough OS=Homo sapiens OX=9606 GN=PTGES3L-AARSD1 PE=1 SV=1,AASD1_HUMAN Alanyl-tRNA editing protein Aarsd1 OS=Homo sapiens OX=9606 GN=AARSD1 PE=1 SV=2	C9J5N1,Q9BTE6	17	32.97	32.97	37.02	81.95	14	11	3	2	91	87	0.193258	0.443512	0.0372394	0.0854612	372.394	854.612	23.8817	54.8065	61.0631	100	Confident
504	0	Single Protein	Q9BWD1	Acetyl-CoA acetyltransferase, cytosolic (THIC_HUMAN)	Q9BWD1	THIC_HUMAN Acetyl-CoA acetyltransferase, cytosolic OS=Homo sapiens OX=9606 GN=ACAT2 PE=1 SV=2		6	34.26	34.26	43.83	75.31	14	10	14	10	87	81	0.270903	0.895736	0.0522009	0.172601	522.009	1726.01	33.4765	110.69	41.3244	100	Confident
505	0	Related Proteins	P17612	cAMP-dependent protein kinase catalytic subunit alpha (KAPCA_HUMAN)	P17612,Q15136	KAPCA_HUMAN cAMP-dependent protein kinase catalytic subunit alpha OS=Homo sapiens OX=9606 GN=PRKACA PE=1 SV=2,Q15136_HUMAN Protein kinase A-alpha (Fragment) OS=Homo sapiens OX=9606 GN=PRKACA PE=1 SV=1	Q15136	19	32.76	32.76	39.32	77.21	14	8	2	2	87	77	0.160517	0.44544	0.0309303	0.0858327	309.303	858.327	19.8357	55.0447	40.564	100	Confident
506	0	Single Protein	F8VW21	60S acidic ribosomal protein P0 (Fragment) (F8VW21_HUMAN)	F8VW21	F8VW21_HUMAN 60S acidic ribosomal protein P0 (Fragment) OS=Homo sapiens OX=9606 GN=RPLP0 PE=1 SV=1		12	52.46	52.46	70.49	70.08	14	8	2	1	85	75	0.426901	0.978319	0.0822604	0.188514	822.604	1885.14	52.7538	120.895	26.8842	100	Confident
507	0	Related Proteins	A0A0C4DG17	40S ribosomal protein SA (A0A0C4DG17_HUMAN)	A0A0C4DG17,C9J9K3,P08865	A0A0C4DG17_HUMAN 40S ribosomal protein SA OS=Homo sapiens OX=9606 GN=RPSA PE=1 SV=1,C9J9K3_HUMAN 40S ribosomal protein SA (Fragment) OS=Homo sapiens OX=9606 GN=RPSA PE=1 SV=8,RSSA_HUMAN 40S ribosomal protein SA OS=Homo sapiens OX=9606 GN=RPSA PE=1 SV=4	C9J9K3,P08865	3	47	47	58.33	67.67	14	11	7	4	85	79	0.389163	1.5551	0.0749885	0.299655	749.885	2996.55	48.0903	192.169	33.2926	100	Confident
508	0	Single Protein	P24539	ATP synthase F(0) complex subunit B1, mitochondrial (AT5F1_HUMAN)	P24539	AT5F1_HUMAN ATP synthase F(0) complex subunit B1, mitochondrial OS=Homo sapiens OX=9606 GN=ATP5PB PE=1 SV=2		1	39.06	39.06	46.09	87.89	14	12	4	3	84	80	0.355556	1.37137	0.0685127	0.264253	685.127	2642.53	43.9374	169.466	28.8903	100	Confident
509	0	Single Protein	Q9UL15	BAG family molecular chaperone regulator 5 (BAG5_HUMAN)	Q9UL15	BAG5_HUMAN BAG family molecular chaperone regulator 5 OS=Homo sapiens OX=9606 GN=BAG5 PE=1 SV=1		14	30.87	30.87	38.26	85.46	14	10	14	10	83	80	0.201571	0.417474	0.0388411	0.080444	388.411	804.44	24.9089	51.5889	51.1677	100	Confident
510	0	Single Protein	Q15286	Ras-related protein Rab-35 (RAB35_HUMAN)	Q15286	RAB35_HUMAN Ras-related protein Rab-35 OS=Homo sapiens OX=9606 GN=RAB35 PE=1 SV=1		12	47.26	47.26	72.64	85.07	14	6	1	1	80	70	0.173089	0.561523	0.0333529	0.108201	333.529	1082.01	21.3893	69.3896	23.0108	100	Confident
511	0	Related Proteins	I3L1R7	CTP:phosphoethanolamine cytidylyltransferase (I3L1R7_HUMAN)	I3L1R7,I3L2Q1,Q99447	I3L1R7_HUMAN CTP:phosphoethanolamine cytidylyltransferase OS=Homo sapiens OX=9606 GN=PCYT2 PE=1 SV=1,I3L2Q1_HUMAN CTP:phosphoethanolamine cytidylyltransferase (Fragment) OS=Homo sapiens OX=9606 GN=PCYT2 PE=1 SV=2,PCY2_HUMAN Ethanolamine-phosphate cytidylyltransferase OS=Homo sapiens OX=9606 GN=PCYT2 PE=1 SV=1	I3L2Q1,Q99447	17	36.78	36.78	46.87	87.74	14	8	3	1	80	62	0.161491	0.492496	0.031118	0.0949	311.18	949	19.956	60.8596	41.3698	100	Confident
512	0	Single Protein	Q9NR45	Sialic acid synthase (SIAS_HUMAN)	Q9NR45	SIAS_HUMAN Sialic acid synthase OS=Homo sapiens OX=9606 GN=NANS PE=1 SV=2		9	47.35	47.35	52.92	71.31	14	11	10	7	78	68	0.261719	0.802246	0.0504311	0.154586	504.311	1545.86	32.3416	99.1366	40.2815	100	Confident
513	0	Single Protein	P36542	ATP synthase subunit gamma, mitochondrial (ATPG_HUMAN)	P36542	ATPG_HUMAN ATP synthase subunit gamma, mitochondrial OS=Homo sapiens OX=9606 GN=ATP5F1C PE=1 SV=1		10	29.87	26.51	53.69	62.08	14	9	14	9	76	65	0.351351	0.701254	0.0677026	0.135126	677.026	1351.26	43.4179	86.6567	32.9753	100	Confident
514	0	Single Protein	Q9BWH2	FUN14 domain-containing protein 2 (FUND2_HUMAN)	Q9BWH2	FUND2_HUMAN FUN14 domain-containing protein 2 OS=Homo sapiens OX=9606 GN=FUNDC2 PE=1 SV=2		X	48.68	48.68	59.79	86.24	14	9	11	8	75	67	0.398773	1.15443	0.0768404	0.22245	768.404	2224.5	49.2779	142.658	20.6627	100	Confident
515	0	Single Protein	H7C350	Coiled-coil domain-containing protein 188 (CC188_HUMAN)	H7C350	CC188_HUMAN Coiled-coil domain-containing protein 188 OS=Homo sapiens OX=9606 GN=CCDC188 PE=3 SV=2		22	33.83	33.83	52.49	53.73	14	8	14	8	74	60	0.277778	0.645191	0.0535256	0.124323	535.256	1243.23	34.3261	79.7287	43.5203	100	Confident
516	0	Related Proteins	A0A286YEY1	Immunoglobulin heavy constant alpha 1 (Fragment) (A0A286YEY1_HUMAN)	A0A286YEY1,P01876	A0A286YEY1_HUMAN Immunoglobulin heavy constant alpha 1 (Fragment) OS=Homo sapiens OX=9606 GN=IGHA1 PE=1 SV=1,IGHA1_HUMAN Immunoglobulin heavy constant alpha 1 OS=Homo sapiens OX=9606 GN=IGHA1 PE=1 SV=2	P01876	14	31.41	31.41	52.51	52.26	14	8	5	4	72	62	0.298077	1.0893	0.0574371	0.209899	574.371	2098.99	36.8345	134.609	42.8213	100	Confident
517	0	Single Protein	P53597	Succinate--CoA ligase [ADP/GDP-forming] subunit alpha, mitochondrial (SUCA_HUMAN)	P53597	SUCA_HUMAN Succinate--CoA ligase [ADP/GDP-forming] subunit alpha, mitochondrial OS=Homo sapiens OX=9606 GN=SUCLG1 PE=1 SV=4		2	25.14	25.14	43.64	57.8	14	8	6	4	72	65	0.32	0.747528	0.0616615	0.144043	616.615	1440.43	39.5436	92.375	36.2268	100	Confident
518	0	Related Proteins	E5RHW4	Erlin-2 (Fragment) (E5RHW4_HUMAN)	E5RHW4,O94905	E5RHW4_HUMAN Erlin-2 (Fragment) OS=Homo sapiens OX=9606 GN=ERLIN2 PE=1 SV=1,ERLN2_HUMAN Erlin-2 OS=Homo sapiens OX=9606 GN=ERLIN2 PE=1 SV=1	O94905	8	42.9	42.9	54.44	88.76	14	10	8	4	71	59	0.161667	0.804722	0.0311519	0.155064	311.519	1550.64	19.9778	99.4426	37.7014	100	Confident
519	0	Single Protein	A6NDG6	Glycerol-3-phosphate phosphatase (PGP_HUMAN)	A6NDG6	PGP_HUMAN Glycerol-3-phosphate phosphatase OS=Homo sapiens OX=9606 GN=PGP PE=1 SV=1		16	40.19	40.19	57.63	75.7	14	9	12	7	70	60	0.246914	0.839526	0.0475783	0.16177	475.783	1617.7	30.5121	103.743	33.9845	100	Confident
520	0	Single Protein	Q9H3G5	Probable serine carboxypeptidase CPVL (CPVL_HUMAN)	Q9H3G5	CPVL_HUMAN Probable serine carboxypeptidase CPVL OS=Homo sapiens OX=9606 GN=CPVL PE=1 SV=2		7	23.74	23.74	36.76	64.92	14	9	5	3	69	54	0.171521	0.619207	0.0330507	0.119316	330.507	1193.16	21.1955	76.5178	54.1291	100	Confident
521	0	Single Protein	Q9HB71	Calcyclin-binding protein (CYBP_HUMAN)	Q9HB71	CYBP_HUMAN Calcyclin-binding protein OS=Homo sapiens OX=9606 GN=CACYBP PE=1 SV=2		1	43.42	42.11	60.96	83.33	14	8	14	8	64	46	0.242105	0.603719	0.0466518	0.116332	466.518	1163.32	29.9179	74.6039	26.1936	100	Confident
522	0	Single Protein	P55809	Succinyl-CoA:3-ketoacid coenzyme A transferase 1, mitochondrial (SCOT1_HUMAN)	P55809	SCOT1_HUMAN Succinyl-CoA:3-ketoacid coenzyme A transferase 1, mitochondrial OS=Homo sapiens OX=9606 GN=OXCT1 PE=1 SV=1		5	32.69	32.69	45	73.85	14	9	6	3	63	57	0.143229	0.412538	0.0275991	0.0794927	275.991	794.927	17.6994	50.9789	56.1219	100	Confident
523	0	Related Proteins	E7EQR6	T-complex protein 1 subunit alpha (E7EQR6_HUMAN)	E7EQR6,E7ERF2,P17987	E7EQR6_HUMAN T-complex protein 1 subunit alpha OS=Homo sapiens OX=9606 GN=TCP1 PE=1 SV=1,E7ERF2_HUMAN CCT-alpha OS=Homo sapiens OX=9606 GN=TCP1 PE=1 SV=1,TCPA_HUMAN T-complex protein 1 subunit alpha OS=Homo sapiens OX=9606 GN=TCP1 PE=1 SV=1	E7ERF2,P17987	6	19.45	19.45	32.92	79.05	14	7	3	1	63	56	0.102524	0.363375	0.0197555	0.0700195	197.555	700.195	12.6692	44.9037	43.858	100	Confident
524	0	Single Protein	P21281	V-type proton ATPase subunit B, brain isoform (VATB2_HUMAN)	P21281	VATB2_HUMAN V-type proton ATPase subunit B, brain isoform OS=Homo sapiens OX=9606 GN=ATP6V1B2 PE=1 SV=3		8	21.92	21.92	35.03	82.78	14	7	4	1	62	54	0.120567	0.355425	0.0232324	0.0684876	232.324	684.876	14.899	43.9212	56.4649	100	Confident
525	0	Single Protein	O43581	Synaptotagmin-7 (SYT7_HUMAN)	O43581	SYT7_HUMAN Synaptotagmin-7 OS=Homo sapiens OX=9606 GN=SYT7 PE=1 SV=3		11	24.81	24.81	49.63	77.67	14	7	10	6	61	52	0.166134	0.308177	0.0320127	0.0593834	320.127	593.834	20.5298	38.0827	45.4726	100	Confident
526	0	Related Proteins	B7ZBJ4	Calcium-binding protein 39-like (B7ZBJ4_HUMAN)	B7ZBJ4,Q9H9S4	B7ZBJ4_HUMAN Calcium-binding protein 39-like OS=Homo sapiens OX=9606 GN=CAB39L PE=1 SV=1,CB39L_HUMAN Calcium-binding protein 39-like OS=Homo sapiens OX=9606 GN=CAB39L PE=1 SV=3	Q9H9S4	13	45.08	45.08	69.43	85.49	14	7	2	1	61	50	0.239394	0.743329	0.0461293	0.143234	461.293	1432.34	29.5828	91.856	22.9431	100	Confident
527	0	Single Protein	P61970	Nuclear transport factor 2 (NTF2_HUMAN)	P61970	NTF2_HUMAN Nuclear transport factor 2 OS=Homo sapiens OX=9606 GN=NUTF2 PE=1 SV=1		16	88.98	88.98	94.49	94.49	14	7	1	1	61	49	0.408333	6.49894	0.0786826	1.25229	786.826	12522.9	50.4593	803.1	14.469	100	Confident
528	0	Related Proteins	C9JEH7	40S ribosomal protein S4, Y isoform 1 (Fragment) (C9JEH7_HUMAN)	C9JEH7,P22090	C9JEH7_HUMAN 40S ribosomal protein S4, Y isoform 1 (Fragment) OS=Homo sapiens OX=9606 GN=RPS4Y1 PE=1 SV=1,RS4Y1_HUMAN 40S ribosomal protein S4, Y isoform 1 OS=Homo sapiens OX=9606 GN=RPS4Y1 PE=1 SV=2	P22090	Y	43.89	43.89	51.15	82.82	14	10	5	2	60	57	0.198157	0.649648	0.0381832	0.125182	381.832	1251.82	24.487	80.2795	29.365	100	Confident
529	0	Single Protein	P20338	Ras-related protein Rab-4A (RAB4A_HUMAN)	P20338	RAB4A_HUMAN Ras-related protein Rab-4A OS=Homo sapiens OX=9606 GN=RAB4A PE=1 SV=3		1	40.37	27.06	66.97	88.07	14	6	7	2	59	49	0.139648	0.668101	0.0269091	0.128738	269.091	1287.38	17.2569	82.5598	24.3742	100	Confident
530	0	Single Protein	Q76KD6	Speriolin (SPERI_HUMAN)	Q76KD6	SPERI_HUMAN Speriolin OS=Homo sapiens OX=9606 GN=SPATC1 PE=2 SV=2		8	17.6	17.6	31.47	44.16	14	7	14	7	58	50	0.191571	0.454758	0.0369142	0.0876282	369.142	876.282	23.6732	56.1962	62.3603	100	Confident
531	0	Single Protein	Q9HB40	Retinoid-inducible serine carboxypeptidase (RISC_HUMAN)	Q9HB40	RISC_HUMAN Retinoid-inducible serine carboxypeptidase OS=Homo sapiens OX=9606 GN=SCPEP1 PE=1 SV=1		17	22.35	22.35	34.07	55.09	14	8	4	4	58	47	0.188755	0.550516	0.0363716	0.10608	363.716	1060.8	23.3252	68.0294	50.7977	100	Confident
532	0	Single Protein	Q13451	Peptidyl-prolyl cis-trans isomerase FKBP5 (FKBP5_HUMAN)	Q13451	FKBP5_HUMAN Peptidyl-prolyl cis-trans isomerase FKBP5 OS=Homo sapiens OX=9606 GN=FKBP5 PE=1 SV=2		6	16.19	16.19	31.73	85.12	14	6	14	6	57	40	0.102828	0.221677	0.0198141	0.0427155	198.141	427.155	12.7068	27.3935	51.1796	100	Confident
533	0	Related Proteins	F2Z2Y4	Pyridoxal kinase (F2Z2Y4_HUMAN)	F2Z2Y4,O00764	F2Z2Y4_HUMAN Pyridoxal kinase OS=Homo sapiens OX=9606 GN=PDXK PE=1 SV=1,PDXK_HUMAN Pyridoxal kinase OS=Homo sapiens OX=9606 GN=PDXK PE=1 SV=1	O00764	21	35.29	35.29	55.51	76.47	14	7	14	7	56	44	0.211538	0.711328	0.0407618	0.137067	407.618	1370.67	26.1406	87.9016	30.6187	100	Confident
534	0	Single Protein	Q8IYT1	Protein FAM71A (FA71A_HUMAN)	Q8IYT1	FA71A_HUMAN Protein FAM71A OS=Homo sapiens OX=9606 GN=FAM71A PE=1 SV=2			15.49	15.49	28.62	55.22	14	7	14	7	52	40	0.118902	0.236247	0.0229116	0.0455229	229.116	455.229	14.6932	29.194	63.1378	100	Confident
535	0	Related Proteins	E9PF19	Transducin beta-like protein 2 (E9PF19_HUMAN)	E9PF19,Q9Y4P3	E9PF19_HUMAN Transducin beta-like protein 2 OS=Homo sapiens OX=9606 GN=TBL2 PE=1 SV=1,TBL2_HUMAN Transducin beta-like protein 2 OS=Homo sapiens OX=9606 GN=TBL2 PE=1 SV=1	Q9Y4P3	7	29.2	29.2	47.93	85.89	14	8	1	1	52	43	0.121813	0.366448	0.0234724	0.0706117	234.724	706.117	15.0529	45.2834	45.9062	100	Confident
536	0	Single Protein	Q7Z3B4	Nucleoporin p54 (NUP54_HUMAN)	Q7Z3B4	NUP54_HUMAN Nucleoporin p54 OS=Homo sapiens OX=9606 GN=NUP54 PE=1 SV=2		4	21.3	21.3	29.78	64.69	14	7	14	7	52	40	0.121951	0.39905	0.023499	0.0768938	234.99	768.938	15.07	49.3122	55.4014	100	Confident
537	0	Single Protein	Q07960	Rho GTPase-activating protein 1 (RHG01_HUMAN)	Q07960	RHG01_HUMAN Rho GTPase-activating protein 1 OS=Homo sapiens OX=9606 GN=ARHGAP1 PE=1 SV=1		11	28.02	28.02	48.75	83.6	14	8	3	3	51	34	0.0899183	0.550516	0.0173265	0.10608	173.265	1060.8	11.1115	68.0294	50.4042	100	Confident
538	0	Related Proteins	A0A0A0MS51	Actin-depolymerizing factor (A0A0A0MS51_HUMAN)	A0A0A0MS51,A0A0A0MT01,P06396	A0A0A0MS51_HUMAN Actin-depolymerizing factor OS=Homo sapiens OX=9606 GN=GSN PE=1 SV=1,A0A0A0MT01_HUMAN Actin-depolymerizing factor OS=Homo sapiens OX=9606 GN=GSN PE=1 SV=1,GELS_HUMAN Gelsolin OS=Homo sapiens OX=9606 GN=GSN PE=1 SV=1	A0A0A0MT01,P06396	9	16.31	16.31	33.42	65.78	14	7	11	5	49	29	0.0589431	0.217211	0.0113579	0.0418548	113.579	418.548	7.28383	26.8416	82.4743	100	Confident
539	0	Single Protein	P21399	Cytoplasmic aconitate hydratase (ACOHC_HUMAN)	P21399	ACOHC_HUMAN Cytoplasmic aconitate hydratase OS=Homo sapiens OX=9606 GN=ACO1 PE=1 SV=3		9	14.51	14.51	22.83	68.39	14	8	14	8	49	41	0.0674342	0.238863	0.012994	0.046027	129.94	460.27	8.33311	29.5172	98.3366	100	Confident
540	0	Single Protein	O00330	Pyruvate dehydrogenase protein X component, mitochondrial (ODPX_HUMAN)	O00330	ODPX_HUMAN Pyruvate dehydrogenase protein X component, mitochondrial OS=Homo sapiens OX=9606 GN=PDHX PE=1 SV=3		11	23.55	17.56	36.53	69.26	14	8	14	8	48	39	0.10951	0.359356	0.0211017	0.0692451	211.017	692.451	13.5326	44.4071	54.0888	100	Confident
541	0	Related Proteins	A0A087WZN1	Isocitrate dehydrogenase [NAD] subunit, mitochondrial (A0A087WZN1_HUMAN)	A0A087WZN1,A0A087X2E5,O43837	A0A087WZN1_HUMAN Isocitrate dehydrogenase [NAD] subunit, mitochondrial OS=Homo sapiens OX=9606 GN=IDH3B PE=1 SV=1,A0A087X2E5_HUMAN Isocitrate dehydrogenase [NAD] subunit, mitochondrial OS=Homo sapiens OX=9606 GN=IDH3B PE=1 SV=1,IDH3B_HUMAN Isocitrate dehydrogenase [NAD] subunit beta, mitochondrial OS=Homo sapiens OX=9606 GN=IDH3B PE=1 SV=2	A0A087X2E5,O43837	20	17.05	17.05	40.31	72.35	14	5	9	4	46	35	0.103571	0.29155	0.0199574	0.0561793	199.574	561.793	12.7987	36.0279	42.3837	100	Confident
542	0	Single Protein	O43865	S-adenosylhomocysteine hydrolase-like protein 1 (SAHH2_HUMAN)	O43865	SAHH2_HUMAN S-adenosylhomocysteine hydrolase-like protein 1 OS=Homo sapiens OX=9606 GN=AHCYL1 PE=1 SV=2		1	22.45	17.74	41.89	82.08	14	6	8	3	45	20	0.0298851	0.249609	0.00575861	0.0480977	57.5861	480.977	3.69301	30.8452	58.9134	100	Confident
543	0	Single Protein	Q9NSD9	Phenylalanine--tRNA ligase beta subunit (SYFB_HUMAN)	Q9NSD9	SYFB_HUMAN Phenylalanine--tRNA ligase beta subunit OS=Homo sapiens OX=9606 GN=FARSB PE=1 SV=3		2	14.43	14.43	30.39	77.59	14	7	14	7	44	32	0.0678337	0.263134	0.013071	0.0507038	130.71	507.038	8.38247	32.5164	66.0735	100	Confident
544	0	Single Protein	A0A494C0J9	Arachidonate--CoA ligase (A0A494C0J9_HUMAN)	A0A494C0J9	A0A494C0J9_HUMAN Arachidonate--CoA ligase OS=Homo sapiens OX=9606 GN=ACSL6 PE=1 SV=1		5	10.31	10.31	33.18	71.75	14	6	6	1	43	35	0.0666667	0.22528	0.0128461	0.0434096	128.461	434.096	8.23826	27.8387	74.6023	100	Confident
545	0	Single Protein	Q9H336	Cysteine-rich secretory protein LCCL domain-containing 1 (CRLD1_HUMAN)	Q9H336	CRLD1_HUMAN Cysteine-rich secretory protein LCCL domain-containing 1 OS=Homo sapiens OX=9606 GN=CRISPLD1 PE=2 SV=1		8	17.4	17.4	42.6	83.2	14	5	3	3	43	28	0.0673077	0.237635	0.0129697	0.0457904	129.697	457.904	8.31747	29.3655	56.8514	100	Confident
546	0	Single Protein	Q5FVE4	Long-chain-fatty-acid--CoA ligase ACSBG2 (ACBG2_HUMAN)	Q5FVE4	ACBG2_HUMAN Long-chain-fatty-acid--CoA ligase ACSBG2 OS=Homo sapiens OX=9606 GN=ACSBG2 PE=1 SV=2		19	8.26	8.26	28.68	67.42	14	4	1	1	41	26	0.0579065	0.132541	0.0111581	0.0255397	111.581	255.397	7.15573	16.3786	74.3065	100	Confident
547	0	Single Protein	P13807	Glycogen [starch] synthase, muscle (GYS1_HUMAN)	P13807	GYS1_HUMAN Glycogen [starch] synthase, muscle OS=Homo sapiens OX=9606 GN=GYS1 PE=1 SV=2		19	10.04	10.04	29.72	71.37	14	5	13	5	40	31	0.0570342	0.159051	0.01099	0.0306479	109.9	306.479	7.04794	19.6546	83.7325	100	Confident
548	0	Related Proteins	B4DP31	Phosphoribosyl pyrophosphate synthase-associated protein 1 (B4DP31_HUMAN)	B4DP31,Q14558	B4DP31_HUMAN Phosphoribosyl pyrophosphate synthase-associated protein 1 OS=Homo sapiens OX=9606 GN=PRPSAP1 PE=1 SV=1,KPRA_HUMAN Phosphoribosyl pyrophosphate synthase-associated protein 1 OS=Homo sapiens OX=9606 GN=PRPSAP1 PE=1 SV=2	Q14558	17	37.94	37.94	58.16	89.01	14	7	4	2	39	31	0.10757	0.654817	0.0207278	0.126178	207.278	1261.78	13.2928	80.9183	31.2454	100	Confident
549	0	Single Protein	Q9HAT2	Sialate O-acetylesterase (SIAE_HUMAN)	Q9HAT2	SIAE_HUMAN Sialate O-acetylesterase OS=Homo sapiens OX=9606 GN=SIAE PE=1 SV=1		11	17.21	17.21	30.59	79.16	14	6	14	6	39	32	0.0748792	0.400688	0.0144286	0.0772094	144.286	772.094	9.25312	49.5146	58.2771	100	Confident
550	0	Single Protein	P08571	Monocyte differentiation antigen CD14 (CD14_HUMAN)	P08571	CD14_HUMAN Monocyte differentiation antigen CD14 OS=Homo sapiens OX=9606 GN=CD14 PE=1 SV=2		5	16.27	16.27	53.33	62.67	14	4	3	1	39	29	0.123404	0.34596	0.023779	0.0666638	237.79	666.638	15.2495	42.7517	40.0507	100	Confident
551	0	Single Protein	O00339	Matrilin-2 (MATN2_HUMAN)	O00339	MATN2_HUMAN Matrilin-2 OS=Homo sapiens OX=9606 GN=MATN2 PE=1 SV=4		8	4.39	4.39	26.99	74.06	14	3	9	1	38	16	0.019774	0.0673378	0.0038103	0.0129755	38.103	129.755	2.44355	8.32119	106.767	100	Confident
552	0	Single Protein	Q9NVH1	DnaJ homolog subfamily C member 11 (DJC11_HUMAN)	Q9NVH1	DJC11_HUMAN DnaJ homolog subfamily C member 11 OS=Homo sapiens OX=9606 GN=DNAJC11 PE=1 SV=2		1	15.38	15.38	38.64	73.7	14	5	9	2	36	26	0.0582524	0.165914	0.0112248	0.0319704	112.248	319.704	7.19848	20.5027	63.2387	100	Confident
553	0	Single Protein	Q9UHG3	Prenylcysteine oxidase 1 (PCYOX_HUMAN)	Q9UHG3	PCYOX_HUMAN Prenylcysteine oxidase 1 OS=Homo sapiens OX=9606 GN=PCYOX1 PE=1 SV=3		2	18.61	18.61	45.74	71.88	14	6	6	3	34	23	0.0606061	0.350314	0.0116783	0.0675027	116.783	675.027	7.48933	43.2897	56.6037	100	Confident
554	0	Related Proteins	A0A804HIQ5	Beta-hexosaminidase (A0A804HIQ5_HUMAN)	A0A804HIQ5,A0A804HKX5,A0A804HLJ5,H3BP20,H3BS10,P06865	A0A804HIQ5_HUMAN Beta-hexosaminidase OS=Homo sapiens OX=9606 GN=HEXA PE=1 SV=1,A0A804HKX5_HUMAN Beta-N-acetylhexosaminidase OS=Homo sapiens OX=9606 GN=HEXA PE=1 SV=1,A0A804HLJ5_HUMAN Beta-N-acetylhexosaminidase OS=Homo sapiens OX=9606 GN=HEXA PE=1 SV=1,H3BP20_HUMAN Beta-hexosaminidase OS=Homo sapiens OX=9606 GN=HEXA PE=1 SV=1,H3BS10_HUMAN Beta-hexosaminidase OS=Homo sapiens OX=9606 GN=HEXA PE=1 S…	A0A804HKX5,A0A804HLJ5,H3BP20,H3BS10,P06865	15	16.29	16.29	29.48	60.82	14	7	3	1	33	27	0.0847458	0.496236	0.0163298	0.0956207	163.298	956.207	10.4724	61.3218	55.6278	100	Confident
555	0	Single Protein	O75131	Copine-3 (CPNE3_HUMAN)	O75131	CPNE3_HUMAN Copine-3 OS=Homo sapiens OX=9606 GN=CPNE3 PE=1 SV=1		8	13.22	13.22	32.03	64.06	14	5	5	2	33	17	0.0494186	0.242624	0.00952257	0.0467517	95.2257	467.517	6.10685	29.9819	60.0921	100	Confident
556	0	Single Protein	Q9Y3F4	Serine-threonine kinase receptor-associated protein (STRAP_HUMAN)	Q9Y3F4	STRAP_HUMAN Serine-threonine kinase receptor-associated protein OS=Homo sapiens OX=9606 GN=STRAP PE=1 SV=1		12	17.43	17.43	50.57	82.29	14	4	12	2	33	21	0.0694444	0.34596	0.0133814	0.0666638	133.814	666.638	8.58152	42.7517	38.414	100	Confident
557	0	Related Proteins	B0QY89	Eukaryotic translation initiation factor 3 subunit L (B0QY89_HUMAN)	B0QY89,B0QY90,Q9Y262	B0QY89_HUMAN Eukaryotic translation initiation factor 3 subunit L OS=Homo sapiens OX=9606 GN=EIF3L PE=1 SV=1,B0QY90_HUMAN Eukaryotic translation initiation factor 3 subunit L OS=Homo sapiens OX=9606 GN=EIF3L PE=1 SV=1,EIF3L_HUMAN Eukaryotic translation initiation factor 3 subunit L OS=Homo sapiens OX=9606 GN=EIF3L PE=1 SV=1	B0QY90,Q9Y262	22	7.74	7.74	29.49	73.64	14	4	13	4	33	24	0.049217	0.145048	0.00948373	0.0279495	94.8373	279.495	6.08194	17.9241	70.8566	100	Confident
558	0	Single Protein	Q7Z5V6	Protein phosphatase 1 regulatory subunit 32 (PPR32_HUMAN)	Q7Z5V6	PPR32_HUMAN Protein phosphatase 1 regulatory subunit 32 OS=Homo sapiens OX=9606 GN=PPP1R32 PE=1 SV=1		11	12	12	46.59	82.82	14	3	10	2	31	16	0.0397727	0.169989	0.00766389	0.0327556	76.6389	327.556	4.91487	21.0062	47.2653	100	Confident
559	0	Related Proteins	B0YJC4	Vimentin (B0YJC4_HUMAN)	B0YJC4,P08670	B0YJC4_HUMAN Vimentin OS=Homo sapiens OX=9606 GN=VIM PE=1 SV=1,VIME_HUMAN Vimentin OS=Homo sapiens OX=9606 GN=VIM PE=1 SV=4	P08670	10	8.82	8.82	38.98	78.65	14	3	2	1	28	19	0.0501475	0.122018	0.00966302	0.023512	96.6302	235.12	6.19692	15.0783	49.6231	100	Confident
560	0	Single Protein	P19801	Amiloride-sensitive amine oxidase [copper-containing] (AOC1_HUMAN)	P19801	AOC1_HUMAN Amiloride-sensitive amine oxidase [copper-containing] OS=Homo sapiens OX=9606 GN=AOC1 PE=1 SV=4		7	9.72	9.72	24.5	63.38	14	5	9	5	26	17	0.0336134	0.200508	0.00647704	0.0386363	64.7704	386.363	4.15374	24.7776	85.3237	100	Confident
561	0	Single Protein	Q13421	Mesothelin (MSLN_HUMAN)	Q13421	MSLN_HUMAN Mesothelin OS=Homo sapiens OX=9606 GN=MSLN PE=1 SV=2		16	5.71	5.71	30.63	64.44	14	3	3	1	25	17	0.0344828	0.117859	0.00664455	0.0227105	66.4455	227.105	4.26117	14.5643	68.9422	100	Confident
562	0	Related Proteins	J3QRN6	Unconventional myosin-Id (J3QRN6_HUMAN)	J3QRN6,K7EIG7,O94832	J3QRN6_HUMAN Unconventional myosin-Id OS=Homo sapiens OX=9606 GN=MYO1D PE=1 SV=1,K7EIG7_HUMAN Unconventional myosin-Id OS=Homo sapiens OX=9606 GN=MYO1D PE=1 SV=1,MYO1D_HUMAN Unconventional myosin-Id OS=Homo sapiens OX=9606 GN=MYO1D PE=1 SV=2	K7EIG7,O94832	17	2.19	1.35	18.73	82.1	14	2	9	2	25	7	0.00760456	0.0327281	0.00146534	0.00630645	14.6534	63.0645	0.939725	4.04434	111.219	100	Doubtful
563	0	Related Proteins	A0A1W2PNX8	Protein unc-45 homolog A (A0A1W2PNX8_HUMAN)	A0A1W2PNX8,Q9H3U1	A0A1W2PNX8_HUMAN Protein unc-45 homolog A OS=Homo sapiens OX=9606 GN=UNC45A PE=1 SV=1,UN45A_HUMAN Protein unc-45 homolog A OS=Homo sapiens OX=9606 GN=UNC45A PE=1 SV=1	Q9H3U1	15	1.85	1.85	18.63	78.78	14	1	14	1	21	6	0.0058548	0.0193735	0.00112817	0.00373312	11.2817	37.3312	0.7235	2.39406	118.319	100	Doubtful
564	0	Single Protein	P27348	14-3-3 protein theta (1433T_HUMAN)	P27348	1433T_HUMAN 14-3-3 protein theta OS=Homo sapiens OX=9606 GN=YWHAQ PE=1 SV=1		2	38.78	38.78	45.31	87.76	13	11	5	5	178	169	0.424806	1.2638	0.0818568	0.243525	818.568	2435.25	52.495	156.173	27.7468	100	Confident
565	0	Single Protein	P49755	Transmembrane emp24 domain-containing protein 10 (TMEDA_HUMAN)	P49755	TMEDA_HUMAN Transmembrane emp24 domain-containing protein 10 OS=Homo sapiens OX=9606 GN=TMED10 PE=1 SV=2		14	36.53	36.53	42.47	86.3	13	10	7	5	114	105	0.555556	1.10175	0.107051	0.212298	1070.51	2122.98	68.6522	136.147	24.96	100	Confident
566	0	Single Protein	Q96FJ2	Dynein light chain 2, cytoplasmic (DYL2_HUMAN)	Q96FJ2	DYL2_HUMAN Dynein light chain 2, cytoplasmic OS=Homo sapiens OX=9606 GN=DYNLL2 PE=1 SV=1		17	50.56	50.56	73.03	86.52	13	11	6	5	110	82	1.05195	6.01704	0.202702	1.15944	2027.02	11594.4	129.993	743.549	10.3431	100	Confident
567	0	Single Protein	P01037	Cystatin-SN (CYTN_HUMAN)	P01037	CYTN_HUMAN Cystatin-SN OS=Homo sapiens OX=9606 GN=CST1 PE=1 SV=3		20	45.39	45.39	60.28	87.94	13	6	4	2	103	87	0.333333	1.15443	0.0642307	0.22245	642.307	2224.5	41.1913	142.658	16.3773	100	Confident
568	0	Related Proteins	H0YNE9	Ras-related protein Rab-8B (Fragment) (H0YNE9_HUMAN)	H0YNE9,Q92930	H0YNE9_HUMAN Ras-related protein Rab-8B (Fragment) OS=Homo sapiens OX=9606 GN=RAB8B PE=1 SV=1,RAB8B_HUMAN Ras-related protein Rab-8B OS=Homo sapiens OX=9606 GN=RAB8B PE=1 SV=2	Q92930	15	45.74	45.74	67.02	85.11	13	8	4	1	101	91	0.214364	0.887392	0.0413062	0.170993	413.062	1709.93	26.4898	109.658	21.8541	100	Confident
569	0	Single Protein	P48047	ATP synthase subunit O, mitochondrial (ATPO_HUMAN)	P48047	ATPO_HUMAN ATP synthase subunit O, mitochondrial OS=Homo sapiens OX=9606 GN=ATP5PO PE=1 SV=1		21	54.46	54.46	54.46	86.38	13	9	8	6	95	87	0.461957	0.995262	0.0890154	0.191779	890.154	1917.79	57.0858	122.988	23.2627	100	Confident
570	0	Related Proteins	H0YL33	Annexin (H0YL33_HUMAN)	A6NMY6,H0YL33,H0YMW4,P07355	AXA2L_HUMAN Putative annexin A2-like protein OS=Homo sapiens OX=9606 GN=ANXA2P2 PE=5 SV=2,H0YL33_HUMAN Annexin OS=Homo sapiens OX=9606 GN=ANXA2 PE=1 SV=2,H0YMW4_HUMAN Annexin OS=Homo sapiens OX=9606 GN=ANXA2 PE=1 SV=2,ANXA2_HUMAN Annexin A2 OS=Homo sapiens OX=9606 GN=ANXA2 PE=1 SV=2	A6NMY6,H0YMW4,P07355	15	37.84	37.84	37.84	82.88	13	11	2	2	93	81	0.241848	0.914482	0.0466022	0.176213	466.022	1762.13	29.8861	113.006	25.8552	100	Confident
571	0	Single Protein	P56851	Epididymal secretory protein E3-beta (EP3B_HUMAN)	P56851	EP3B_HUMAN Epididymal secretory protein E3-beta OS=Homo sapiens OX=9606 GN=EDDM3B PE=1 SV=2		14	39.46	39.46	76.19	87.76	13	7	13	7	82	67	0.511628	1.33572	0.0985866	0.257383	985.866	2573.83	63.2238	165.06	17.5725	100	Confident
572	0	Related Proteins	H7BYF2	Nucleoporin p58/p45 (Fragment) (H7BYF2_HUMAN)	H7BYF2,Q5JRG1,Q9BVL2	H7BYF2_HUMAN Nucleoporin p58/p45 (Fragment) OS=Homo sapiens OX=9606 GN=NUP58 PE=1 SV=1,Q5JRG1_HUMAN Nucleoporin p58/p45 (Fragment) OS=Homo sapiens OX=9606 GN=NUP58 PE=1 SV=1,NUP58_HUMAN Nucleoporin p58/p45 OS=Homo sapiens OX=9606 GN=NUP58 PE=1 SV=1	Q5JRG1,Q9BVL2	13	18.04	18.04	29.22	42.35	13	7	13	7	77	59	0.273148	0.564748	0.0526335	0.108822	526.335	1088.22	33.754	69.7881	53.1189	100	Confident
573	0	Single Protein	Q16854	Deoxyguanosine kinase, mitochondrial (DGUOK_HUMAN)	Q16854	DGUOK_HUMAN Deoxyguanosine kinase, mitochondrial OS=Homo sapiens OX=9606 GN=DGUOK PE=1 SV=2		2	50.54	50.54	60.29	88.45	13	9	13	9	75	66	0.269388	0.873817	0.0519089	0.168378	519.089	1683.78	33.2893	107.981	32.0356	100	Confident
574	0	Single Protein	Q9BS26	Endoplasmic reticulum resident protein 44 (ERP44_HUMAN)	Q9BS26	ERP44_HUMAN Endoplasmic reticulum resident protein 44 OS=Homo sapiens OX=9606 GN=ERP44 PE=1 SV=1		9	29.8	29.8	33.74	62.32	13	9	13	9	74	64	0.252964	0.619207	0.0487442	0.119316	487.442	1193.16	31.2598	76.5178	46.9414	100	Confident
575	0	Single Protein	Q8TC99	Fibronectin type III domain-containing protein 8 (FNDC8_HUMAN)	Q8TC99	FNDC8_HUMAN Fibronectin type III domain-containing protein 8 OS=Homo sapiens OX=9606 GN=FNDC8 PE=1 SV=2		17	31.17	31.17	45.68	62.65	13	7	13	7	72	57	0.275862	0.8166	0.0531564	0.157352	531.564	1573.52	34.0893	100.91	35.898	100	Confident
576	0	Single Protein	Q9BZV1	UBX domain-containing protein 6 (UBXN6_HUMAN)	Q9BZV1	UBXN6_HUMAN UBX domain-containing protein 6 OS=Homo sapiens OX=9606 GN=UBXN6 PE=1 SV=1		19	34.47	34.47	50.34	79.14	13	8	1	1	70	63	0.180516	0.352532	0.034784	0.0679301	347.84	679.301	22.307	43.5637	49.7229	100	Confident
577	0	Single Protein	Q53H82	Endoribonuclease LACTB2 (LACB2_HUMAN)	Q53H82	LACB2_HUMAN Endoribonuclease LACTB2 OS=Homo sapiens OX=9606 GN=LACTB2 PE=1 SV=2		8	34.03	34.03	44.44	72.22	13	8	13	8	69	64	0.307692	0.692667	0.0592899	0.133471	592.899	1334.71	38.0227	85.5955	32.7849	100	Confident
578	0	Single Protein	P46781	40S ribosomal protein S9 (RS9_HUMAN)	P46781	RS9_HUMAN 40S ribosomal protein S9 OS=Homo sapiens OX=9606 GN=RPS9 PE=1 SV=3		19	25.77	25.77	38.66	77.32	13	8	3	3	68	63	0.4	0.505836	0.0770768	0.0974707	770.768	974.707	49.4296	62.5082	22.5776	100	Confident
579	0	Single Protein	H0YKF0	Electron transfer flavoprotein subunit alpha, mitochondrial (Fragment) (H0YKF0_HUMAN)	H0YKF0	H0YKF0_HUMAN Electron transfer flavoprotein subunit alpha, mitochondrial (Fragment) OS=Homo sapiens OX=9606 GN=ETFA PE=1 SV=1		15	39.1	39.1	60.55	89.62	13	8	6	2	67	62	0.189189	0.811609	0.0364553	0.156391	364.553	1563.91	23.3788	100.294	30.2019	100	Confident
580	0	Single Protein	P09543	2',3'-cyclic-nucleotide 3'-phosphodiesterase (CN37_HUMAN)	P09543	CN37_HUMAN 2',3'-cyclic-nucleotide 3'-phosphodiesterase OS=Homo sapiens OX=9606 GN=CNP PE=1 SV=2		17	35.15	35.15	44.18	85.04	13	10	7	7	64	58	0.162011	0.433013	0.0312183	0.0834381	312.183	834.381	20.0203	53.509	47.5487	100	Confident
581	0	Related Proteins	D6R938	Calcium/calmodulin-dependent protein kinase (D6R938_HUMAN)	D6R938,E9PBG7,E9PF82,Q13557	D6R938_HUMAN Calcium/calmodulin-dependent protein kinase OS=Homo sapiens OX=9606 GN=CAMK2D PE=1 SV=1,E9PBG7_HUMAN Calcium/calmodulin-dependent protein kinase OS=Homo sapiens OX=9606 GN=CAMK2D PE=1 SV=1,E9PF82_HUMAN Calcium/calmodulin-dependent protein kinase OS=Homo sapiens OX=9606 GN=CAMK2D PE=1 SV=1,KCC2D_HUMAN Calcium/calmodulin-dependent protein kinase type II subunit delta OS=Homo sapiens OX…	E9PBG7,E9PF82,Q13557	4	21.69	21.69	39.36	75.9	13	7	1	1	62	54	0.140212	0.326805	0.0270177	0.0629727	270.177	629.727	17.3265	40.3845	56.2625	100	Confident
582	0	Single Protein	O75340	Programmed cell death protein 6 (PDCD6_HUMAN)	O75340	PDCD6_HUMAN Programmed cell death protein 6 OS=Homo sapiens OX=9606 GN=PDCD6 PE=1 SV=1		5	60.73	60.73	67.54	72.77	13	8	6	2	62	53	0.381295	1.51189	0.0734725	0.291329	734.725	2913.29	47.1181	186.83	21.8548	100	Confident
583	0	Single Protein	P08729	Keratin, type II cytoskeletal 7 (K2C7_HUMAN)	P08729	K2C7_HUMAN Keratin, type II cytoskeletal 7 OS=Homo sapiens OX=9606 GN=KRT7 PE=1 SV=5		12	12.79	12.79	31.34	76.76	13	5	7	2	60	49	0.0777778	0.211528	0.0149872	0.0407597	149.872	407.597	9.6113	26.1393	51.3543	100	Confident
584	0	Single Protein	Q9HC21	Mitochondrial thiamine pyrophosphate carrier (TPC_HUMAN)	Q9HC21	TPC_HUMAN Mitochondrial thiamine pyrophosphate carrier OS=Homo sapiens OX=9606 GN=SLC25A19 PE=1 SV=1		17	36.88	36.88	47.19	89.06	13	9	5	3	60	54	0.185965	0.778279	0.035834	0.149968	358.34	1499.68	22.9804	96.175	35.4883	100	Confident
585	0	Single Protein	Q8IYJ3	Synaptotagmin-like protein 1 (SYTL1_HUMAN)	Q8IYJ3	SYTL1_HUMAN Synaptotagmin-like protein 1 OS=Homo sapiens OX=9606 GN=SYTL1 PE=1 SV=1		1	17.79	17.79	32.21	67.08	13	8	2	1	60	51	0.135279	0.352532	0.0260671	0.0679301	260.671	679.301	16.7169	43.5637	61.8192	100	Confident
586	0	Related Proteins	A0A0B4J2A4	3-ketoacyl-CoA thiolase, mitochondrial (A0A0B4J2A4_HUMAN)	A0A0B4J2A4,P42765	A0A0B4J2A4_HUMAN 3-ketoacyl-CoA thiolase, mitochondrial OS=Homo sapiens OX=9606 GN=ACAA2 PE=1 SV=1,THIM_HUMAN 3-ketoacyl-CoA thiolase, mitochondrial OS=Homo sapiens OX=9606 GN=ACAA2 PE=1 SV=2	P42765	18	33.76	33.76	42.89	89.85	13	8	6	4	58	45	0.121469	0.567191	0.0234061	0.109293	234.061	1092.93	15.0104	70.09	41.5754	100	Confident
587	0	Single Protein	P18124	60S ribosomal protein L7 (RL7_HUMAN)	P18124	RL7_HUMAN 60S ribosomal protein L7 OS=Homo sapiens OX=9606 GN=RPL7 PE=1 SV=1		8	32.26	32.26	41.13	75.4	13	8	2	1	58	52	0.272727	0.34596	0.0525524	0.0666638	525.524	666.638	33.702	42.7517	29.2072	100	Confident
588	0	Related Proteins	A0A7I2V2Y2	Vesicle-fusing ATPase (A0A7I2V2Y2_HUMAN)	A0A7I2V2Y2,A0A7I2V5G8,A0A7P0T8Q5,A0A7P0TAQ1,A0A7P0TAW3,A0A7P0Z4C6,P55072	A0A7I2V2Y2_HUMAN Vesicle-fusing ATPase OS=Homo sapiens OX=9606 GN=VCP PE=1 SV=2,A0A7I2V5G8_HUMAN Vesicle-fusing ATPase OS=Homo sapiens OX=9606 GN=VCP PE=1 SV=1,A0A7P0T8Q5_HUMAN 15S Mg(2+)-ATPase p97 subunit OS=Homo sapiens OX=9606 GN=VCP PE=1 SV=1,A0A7P0TAQ1_HUMAN 15S Mg(2+)-ATPase p97 subunit OS=Homo sapiens OX=9606 GN=VCP PE=1 SV=1,A0A7P0TAW3_HUMAN 15S Mg(2+)-ATPase p97 subunit OS=Homo sapiens …	A0A7I2V5G8,A0A7P0T8Q5,A0A7P0TAQ1,A0A7P0TAW3,A0A7P0Z4C6,P55072	9	24.89	24.89	31.44	72.93	13	8	1	1	58	50	0.146707	0.373824	0.0282692	0.0720329	282.692	720.329	18.1291	46.1949	50.9615	100	Confident
589	0	Single Protein	Q86WS5	Transmembrane protease serine 12 (TMPSC_HUMAN)	Q86WS5	TMPSC_HUMAN Transmembrane protease serine 12 OS=Homo sapiens OX=9606 GN=TMPRSS12 PE=1 SV=2		12	25.86	25.86	48.56	89.37	13	7	1	1	57	51	0.163987	0.528307	0.031599	0.101801	315.99	1018.01	20.2645	65.2849	38.5806	100	Confident
590	0	Single Protein	P13716	Delta-aminolevulinic acid dehydratase (HEM2_HUMAN)	P13716	HEM2_HUMAN Delta-aminolevulinic acid dehydratase OS=Homo sapiens OX=9606 GN=ALAD PE=1 SV=1		9	27.88	27.88	41.82	69.39	13	8	6	3	56	51	0.218341	0.719072	0.0420725	0.13856	420.725	1385.6	26.9812	88.8585	36.2714	100	Confident
591	0	Related Proteins	B7Z7P8	Eukaryotic peptide chain release factor subunit 1 (B7Z7P8_HUMAN)	B7Z7P8,P62495	B7Z7P8_HUMAN Eukaryotic peptide chain release factor subunit 1 OS=Homo sapiens OX=9606 GN=ETF1 PE=1 SV=1,ERF1_HUMAN Eukaryotic peptide chain release factor subunit 1 OS=Homo sapiens OX=9606 GN=ETF1 PE=1 SV=3	P62495	5	23.4	23.4	37.59	88.42	13	7	5	2	56	46	0.117647	0.380384	0.0226697	0.073297	226.697	732.97	14.5381	47.0056	47.4462	100	Confident
592	0	Related Proteins	A0A6Q8PHB5	Cytosolic purine 5'-nucleotidase (A0A6Q8PHB5_HUMAN)	A0A6Q8PHB5,A0A6Q8PHP0,P49902	A0A6Q8PHB5_HUMAN Cytosolic purine 5'-nucleotidase OS=Homo sapiens OX=9606 GN=NT5C2 PE=1 SV=1,A0A6Q8PHP0_HUMAN Cytosolic purine 5'-nucleotidase OS=Homo sapiens OX=9606 GN=NT5C2 PE=1 SV=1,5NTC_HUMAN Cytosolic purine 5'-nucleotidase OS=Homo sapiens OX=9606 GN=NT5C2 PE=1 SV=1	A0A6Q8PHP0,P49902	10	32.57	32.57	44.5	80.96	13	8	2	1	54	46	0.124646	0.425103	0.0240183	0.0819139	240.183	819.139	15.403	52.5316	50.1154	100	Confident
593	0	Single Protein	Q9NQ48	Leucine zipper transcription factor-like protein 1 (LZTL1_HUMAN)	Q9NQ48	LZTL1_HUMAN Leucine zipper transcription factor-like protein 1 OS=Homo sapiens OX=9606 GN=LZTFL1 PE=1 SV=1		3	32.11	32.11	50.5	71.91	13	7	1	1	54	42	0.186047	0.442417	0.0358497	0.0852503	358.497	852.503	22.9905	54.6712	34.5711	100	Confident
594	0	Single Protein	Q99598	Translin-associated protein X (TSNAX_HUMAN)	Q99598	TSNAX_HUMAN Translin-associated protein X OS=Homo sapiens OX=9606 GN=TSNAX PE=1 SV=1		1	40	40	51.38	86.55	13	8	5	3	53	47	0.187251	0.584893	0.0360818	0.112704	360.818	1127.04	23.1393	72.2775	33.0917	100	Confident
595	0	Single Protein	O75436	Vacuolar protein sorting-associated protein 26A (VP26A_HUMAN)	O75436	VP26A_HUMAN Vacuolar protein sorting-associated protein 26A OS=Homo sapiens OX=9606 GN=VPS26A PE=1 SV=2		10	28.75	28.75	45.87	86.24	13	6	4	2	52	42	0.14539	0.350314	0.0280155	0.0675027	280.155	675.027	17.9664	43.2897	38.1457	100	Confident
596	0	Single Protein	Q13155	Aminoacyl tRNA synthase complex-interacting multifunctional protein 2 (AIMP2_HUMAN)	Q13155	AIMP2_HUMAN Aminoacyl tRNA synthase complex-interacting multifunctional protein 2 OS=Homo sapiens OX=9606 GN=AIMP2 PE=1 SV=2		7	36.56	36.56	57.19	68.75	13	7	5	1	51	44	0.2	0.681924	0.0385384	0.131401	385.384	1314.01	24.7148	84.268	35.3263	100	Confident
597	0	Single Protein	P15291	Beta-1,4-galactosyltransferase 1 (B4GT1_HUMAN)	P15291	B4GT1_HUMAN Beta-1,4-galactosyltransferase 1 OS=Homo sapiens OX=9606 GN=B4GALT1 PE=1 SV=5		9	17.84	17.84	39.95	71.86	13	6	7	4	50	34	0.118881	0.467799	0.0229074	0.0901412	229.074	901.412	14.6906	57.8078	43.8923	100	Confident
598	0	Single Protein	Q02878	60S ribosomal protein L6 (RL6_HUMAN)	Q02878	RL6_HUMAN 60S ribosomal protein L6 OS=Homo sapiens OX=9606 GN=RPL6 PE=1 SV=3		12	20.49	20.49	50	76.74	13	6	8	4	48	37	0.149321	0.22528	0.028773	0.0434096	287.73	434.096	18.4522	27.8387	32.7076	100	Confident
599	0	Related Proteins	F8VZY9	Keratin, type I cytoskeletal 18 (F8VZY9_HUMAN)	F8VZY9,P05783	F8VZY9_HUMAN Keratin, type I cytoskeletal 18 OS=Homo sapiens OX=9606 GN=KRT18 PE=1 SV=1,K1C18_HUMAN Keratin, type I cytoskeletal 18 OS=Homo sapiens OX=9606 GN=KRT18 PE=1 SV=2	P05783	12	27.11	27.11	35.81	72.12	13	8	12	7	46	29	0.0921986	0.44544	0.0177659	0.0858327	177.659	858.327	11.3933	55.0447	43.7474	100	Confident
600	0	Single Protein	O75828	Carbonyl reductase [NADPH] 3 (CBR3_HUMAN)	O75828	CBR3_HUMAN Carbonyl reductase [NADPH] 3 OS=Homo sapiens OX=9606 GN=CBR3 PE=1 SV=3		21	23.47	23.47	57.04	87.73	13	5	9	2	45	37	0.0925926	0.389495	0.0178419	0.0750527	178.419	750.527	11.442	48.1315	30.8307	100	Confident
601	0	Related Proteins	G3V3A0	Alpha-1-antichymotrypsin (G3V3A0_HUMAN)	G3V3A0,P01011	G3V3A0_HUMAN Alpha-1-antichymotrypsin OS=Homo sapiens OX=9606 GN=SERPINA3 PE=1 SV=1,AACT_HUMAN Alpha-1-antichymotrypsin OS=Homo sapiens OX=9606 GN=SERPINA3 PE=1 SV=2	P01011	14	45.37	45.37	69.76	89.76	13	7	8	5	43	32	0.152174	1.08057	0.0293227	0.208217	293.227	2082.17	18.8047	133.53	23.3911	100	Confident
602	0	Related Proteins	A0A2R8Y6Y7	Succinate--CoA ligase [ADP-forming] subunit beta, mitochondrial (A0A2R8Y6Y7_HUMAN)	A0A2R8Y6Y7,A0A2R8YDQ9,Q5T9Q5,Q9P2R7	A0A2R8Y6Y7_HUMAN Succinate--CoA ligase [ADP-forming] subunit beta, mitochondrial OS=Homo sapiens OX=9606 GN=SUCLA2 PE=1 SV=1,A0A2R8YDQ9_HUMAN Succinate--CoA ligase [ADP-forming] subunit beta, mitochondrial OS=Homo sapiens OX=9606 GN=SUCLA2 PE=1 SV=1,Q5T9Q5_HUMAN Succinate--CoA ligase [ADP-forming] subunit beta, mitochondrial (Fragment) OS=Homo sapiens OX=9606 GN=SUCLA2 PE=1 SV=1,SUCB1_HUMAN Succi…	A0A2R8YDQ9,Q5T9Q5,Q9P2R7	13	22.31	22.31	36.16	81.2	13	7	4	1	42	37	0.0916031	0.333521	0.0176512	0.0642669	176.512	642.669	11.3197	41.2145	52.5783	100	Confident
603	0	Related Proteins	H3BTI0	Cysteine-rich secretory protein LCCL domain-containing 2 (H3BTI0_HUMAN)	H3BTI0,Q9H0B8	H3BTI0_HUMAN Cysteine-rich secretory protein LCCL domain-containing 2 OS=Homo sapiens OX=9606 GN=CRISPLD2 PE=1 SV=1,CRLD2_HUMAN Cysteine-rich secretory protein LCCL domain-containing 2 OS=Homo sapiens OX=9606 GN=CRISPLD2 PE=2 SV=1	Q9H0B8	16	16.33	14.52	41.94	70.16	13	6	11	5	42	26	0.0632184	0.304321	0.0121817	0.0586403	121.817	586.403	7.81214	37.6062	55.754	100	Confident
604	0	Single Protein	Q9UKU7	Isobutyryl-CoA dehydrogenase, mitochondrial (ACAD8_HUMAN)	Q9UKU7	ACAD8_HUMAN Isobutyryl-CoA dehydrogenase, mitochondrial OS=Homo sapiens OX=9606 GN=ACAD8 PE=1 SV=1		11	23.86	23.86	55.66	80.24	13	6	12	5	42	31	0.0900901	0.368875	0.0173596	0.0710792	173.596	710.792	11.1328	45.5833	45.0405	100	Confident
605	0	Single Protein	Q9UHP6	Radial spoke head 14 homolog (RSP14_HUMAN)	Q9UHP6	RSP14_HUMAN Radial spoke head 14 homolog OS=Homo sapiens OX=9606 GN=RSPH14 PE=1 SV=1		22	25.86	25.86	42.24	79.31	13	7	11	6	41	32	0.112319	0.584893	0.021643	0.112704	216.43	1127.04	13.8797	72.2775	38.5674	100	Confident
606	0	Single Protein	Q9BV36	Melanophilin (MELPH_HUMAN)	Q9BV36	MELPH_HUMAN Melanophilin OS=Homo sapiens OX=9606 GN=MLPH PE=1 SV=1		2	10.67	10.67	21.83	81.67	13	6	1	1	39	31	0.0632653	0.191103	0.0121907	0.0368241	121.907	368.241	7.81794	23.6154	65.9088	100	Confident
607	0	Single Protein	P48735	Isocitrate dehydrogenase [NADP], mitochondrial (IDHP_HUMAN)	P48735	IDHP_HUMAN Isocitrate dehydrogenase [NADP], mitochondrial OS=Homo sapiens OX=9606 GN=IDH2 PE=1 SV=2		15	9.96	9.96	32.74	72.79	13	4	3	2	38	29	0.0683891	0.172102	0.013178	0.0331627	131.78	331.627	8.4511	21.2673	50.8769	100	Confident
608	0	Single Protein	Q8NFW8	N-acylneuraminate cytidylyltransferase (NEUA_HUMAN)	Q8NFW8	NEUA_HUMAN N-acylneuraminate cytidylyltransferase OS=Homo sapiens OX=9606 GN=CMAS PE=1 SV=2		12	16.36	16.36	40.55	78.34	13	4	9	2	37	26	0.0764706	0.175372	0.0147353	0.0337928	147.353	337.928	9.44977	21.6714	48.3486	100	Confident
609	0	Single Protein	P09960	Leukotriene A-4 hydrolase (LKHA4_HUMAN)	P09960	LKHA4_HUMAN Leukotriene A-4 hydrolase OS=Homo sapiens OX=9606 GN=LTA4H PE=1 SV=2		12	15.22	15.22	30.93	76.6	13	5	8	4	36	25	0.0470085	0.204052	0.00905817	0.0393192	90.5817	393.192	5.80903	25.2155	69.2412	100	Confident
610	0	Single Protein	Q9BZQ8	Protein Niban 1 (NIBA1_HUMAN)	Q9BZQ8	NIBA1_HUMAN Protein Niban 1 OS=Homo sapiens OX=9606 GN=NIBAN1 PE=1 SV=1		1	6.57	6.57	18	59.27	13	5	13	5	35	20	0.0345455	0.143246	0.00665664	0.0276023	66.5664	276.023	4.26892	17.7014	103.07	100	Confident
611	0	Related Proteins	G3V595	Alpha-1-antichymotrypsin (Fragment) (G3V595_HUMAN)	G3V595,P01011	G3V595_HUMAN Alpha-1-antichymotrypsin (Fragment) OS=Homo sapiens OX=9606 GN=SERPINA3 PE=1 SV=3,AACT_HUMAN Alpha-1-antichymotrypsin OS=Homo sapiens OX=9606 GN=SERPINA3 PE=1 SV=2	P01011	14	26.23	26.23	46.89	78.03	13	6	8	4	33	22	0.0756303	0.561523	0.0145734	0.108201	145.734	1082.01	9.34592	69.3896	34.6036	100	Confident
612	0	Single Protein	P20933	N(4)-(beta-N-acetylglucosaminyl)-L-asparaginase (ASPG_HUMAN)	P20933	ASPG_HUMAN N(4)-(beta-N-acetylglucosaminyl)-L-asparaginase OS=Homo sapiens OX=9606 GN=AGA PE=1 SV=2		4	7.51	7.51	39.02	58.96	13	3	8	2	33	19	0.0882353	0.249609	0.0170022	0.0480977	170.022	480.977	10.9036	30.8452	37.1843	100	Confident
613	0	Related Proteins	K7ER96	Thioredoxin-like protein 1 (Fragment) (K7ER96_HUMAN)	K7ER96,O43396	K7ER96_HUMAN Thioredoxin-like protein 1 (Fragment) OS=Homo sapiens OX=9606 GN=TXNL1 PE=1 SV=1,TXNL1_HUMAN Thioredoxin-like protein 1 OS=Homo sapiens OX=9606 GN=TXNL1 PE=1 SV=3	O43396	18	28.83	28.83	59.79	79.36	13	4	4	2	32	21	0.0807175	0.406527	0.0155536	0.0783346	155.536	783.346	9.97457	50.2361	31.4453	100	Confident
614	0	Related Proteins	O14520	Aquaporin-7 (AQP7_HUMAN)	O14520,Q5T5M1	AQP7_HUMAN Aquaporin-7 OS=Homo sapiens OX=9606 GN=AQP7 PE=1 SV=1,Q5T5M1_HUMAN Aquaporin-7 OS=Homo sapiens OX=9606 GN=AQP7 PE=1 SV=1	Q5T5M1	9	14.33	14.33	42.69	48.83	13	4	4	2	31	13	0.0778443	0.492496	0.015	0.0949	150	949	9.61952	60.8596	37.2073	100	Confident
615	0	Single Protein	O43747	AP-1 complex subunit gamma-1 (AP1G1_HUMAN)	O43747	AP1G1_HUMAN AP-1 complex subunit gamma-1 OS=Homo sapiens OX=9606 GN=AP1G1 PE=1 SV=5		16	6.81	6.81	22.51	63.87	13	4	12	4	31	18	0.032381	0.117359	0.00623955	0.0226142	62.3955	226.142	4.00144	14.5025	91.2931	100	Confident
616	0	Single Protein	Q01459	Di-N-acetylchitobiase (DIAC_HUMAN)	Q01459	DIAC_HUMAN Di-N-acetylchitobiase OS=Homo sapiens OX=9606 GN=CTBS PE=1 SV=1		1	13.25	13.25	37.14	78.18	13	3	13	3	27	15	0.0398671	0.205261	0.00768208	0.0395522	76.8208	395.522	4.92653	25.3649	43.7316	100	Confident
617	0	Single Protein	O14841	5-oxoprolinase (OPLA_HUMAN)	O14841	OPLA_HUMAN 5-oxoprolinase OS=Homo sapiens OX=9606 GN=OPLAH PE=1 SV=3		8	4.97	4.97	20.26	58.46	13	3	11	2	27	18	0.0199203	0.0680004	0.00383849	0.0131031	38.3849	131.031	2.46163	8.40308	137.371	100	Confident
618	0	Single Protein	P12931	Proto-oncogene tyrosine-protein kinase Src (SRC_HUMAN)	P12931	SRC_HUMAN Proto-oncogene tyrosine-protein kinase Src OS=Homo sapiens OX=9606 GN=SRC PE=1 SV=3		20	9.7	9.7	35.82	69.22	13	4	10	1	27	16	0.0431267	0.168952	0.00831017	0.0325557	83.1017	325.557	5.32933	20.878	59.797	100	Confident
619	0	Single Protein	Q96M95	Coiled-coil domain-containing protein 42 (CCD42_HUMAN)	Q96M95	CCD42_HUMAN Coiled-coil domain-containing protein 42 OS=Homo sapiens OX=9606 GN=CCDC42 PE=1 SV=2		17	14.56	14.56	44.62	81.65	13	3	13	3	25	11	0.0426357	0.12421	0.00821555	0.0239343	82.1555	239.343	5.26865	15.3491	37.9948	100	Confident
620	0	Single Protein	O14672	Disintegrin and metalloproteinase domain-containing protein 10 (ADA10_HUMAN)	O14672	ADA10_HUMAN Disintegrin and metalloproteinase domain-containing protein 10 OS=Homo sapiens OX=9606 GN=ADAM10 PE=1 SV=1		15	4.01	4.01	25	79.41	13	1	8	1	24	12	0.0185185	0.0268198	0.00356837	0.00516797	35.6837	51.6797	2.28841	3.31423	84.0877	100	Doubtful
621	0	Single Protein	Q13045	Protein flightless-1 homolog (FLII_HUMAN)	Q13045	FLII_HUMAN Protein flightless-1 homolog OS=Homo sapiens OX=9606 GN=FLII PE=1 SV=2		17	0.71	0.71	18.12	71.95	13	1	5	1	18	6	0.00657174	0.0152639	0.00126632	0.00294123	12.6632	29.4123	0.812096	1.88622	144.659	100	Doubtful
622	0	Related Proteins	H0Y6A4	Glycodelin (Fragment) (H0Y6A4_HUMAN)	H0Y6A4,P09466,Q5T6T6	H0Y6A4_HUMAN Glycodelin (Fragment) OS=Homo sapiens OX=9606 GN=PAEP PE=1 SV=1,PAEP_HUMAN Glycodelin OS=Homo sapiens OX=9606 GN=PAEP PE=1 SV=2,Q5T6T6_HUMAN Glycodelin (Fragment) OS=Homo sapiens OX=9606 GN=PAEP PE=1 SV=1	P09466,Q5T6T6	9	53.17	53.17	53.17	57.94	12	11	1	1	278	264	3.60274	5.1054	0.694219	0.983771	6942.19	9837.71	445.205	630.894	14.9025	100	Confident
623	0	Single Protein	P61981	14-3-3 protein gamma (1433G_HUMAN)	P61981	1433G_HUMAN 14-3-3 protein gamma OS=Homo sapiens OX=9606 GN=YWHAG PE=1 SV=2		7	42.91	42.91	55.87	87.85	12	8	8	5	160	150	0.333333	0.811609	0.0642307	0.156391	642.307	1563.91	41.1913	100.294	28.2849	100	Confident
624	0	Single Protein	Q96S96	Phosphatidylethanolamine-binding protein 4 (PEBP4_HUMAN)	Q96S96	PEBP4_HUMAN Phosphatidylethanolamine-binding protein 4 OS=Homo sapiens OX=9606 GN=PEBP4 PE=1 SV=3		8	44.05	44.05	44.05	66.08	12	10	12	10	158	144	0.96	1.42446	0.184984	0.274483	1849.84	2744.83	118.631	176.026	25.7168	100	Confident
625	0	Related Proteins	A0A024RA52	Proteasome subunit alpha type (A0A024RA52_HUMAN)	A0A024RA52,A0A7I2V2H3,P25787	A0A024RA52_HUMAN Proteasome subunit alpha type OS=Homo sapiens OX=9606 GN=PSMA2 PE=1 SV=1,A0A7I2V2H3_HUMAN Proteasome subunit alpha type OS=Homo sapiens OX=9606 PE=1 SV=1,PSA2_HUMAN Proteasome subunit alpha type-2 OS=Homo sapiens OX=9606 GN=PSMA2 PE=1 SV=2	A0A7I2V2H3,P25787	7	50	50	50	70.94	12	11	2	2	136	130	0.581325	1.87298	0.112017	0.360909	1120.17	3609.09	71.8366	231.452	25.8823	100	Confident
626	0	Single Protein	Q8IXA5	Sperm acrosome membrane-associated protein 3 (SACA3_HUMAN)	Q8IXA5	SACA3_HUMAN Sperm acrosome membrane-associated protein 3 OS=Homo sapiens OX=9606 GN=SPACA3 PE=1 SV=1		17	33.02	33.02	60	72.56	12	7	5	1	109	102	0.647436	1.15443	0.124756	0.22245	1247.56	2224.5	80.0062	142.658	23.4155	100	Confident
627	0	Related Proteins	A0A804F6T5	Pyruvate kinase (A0A804F6T5_HUMAN)	A0A804F6T5,A0A804F729,H3BQ34,H3BT25,H3BTJ2,H3BTN5,H3BUW1,P14618	A0A804F6T5_HUMAN Pyruvate kinase OS=Homo sapiens OX=9606 GN=PKM PE=1 SV=1,A0A804F729_HUMAN Pyruvate kinase OS=Homo sapiens OX=9606 GN=PKM PE=1 SV=1,H3BQ34_HUMAN Pyruvate kinase OS=Homo sapiens OX=9606 GN=PKM PE=1 SV=1,H3BT25_HUMAN Pyruvate kinase (Fragment) OS=Homo sapiens OX=9606 GN=PKM PE=1 SV=1,H3BTJ2_HUMAN Pyruvate kinase (Fragment) OS=Homo sapiens OX=9606 GN=PKM PE=1 SV=1,H3BTN5_HUMAN Pyruva…	A0A804F729,H3BQ34,H3BT25,H3BTJ2,H3BTN5,H3BUW1,P14618	15	18.02	18.02	18.55	81.98	12	10	6	4	102	85	0.123922	0.425103	0.0238789	0.0819139	238.789	819.139	15.3136	52.5316	61.5546	100	Confident
628	0	Related Proteins	O95563	Mitochondrial pyruvate carrier 2 (MPC2_HUMAN)	O95563,Q5R3B4	MPC2_HUMAN Mitochondrial pyruvate carrier 2 OS=Homo sapiens OX=9606 GN=MPC2 PE=1 SV=1,Q5R3B4_HUMAN Mitochondrial pyruvate carrier (Fragment) OS=Homo sapiens OX=9606 GN=MPC2 PE=1 SV=1	Q5R3B4	1	57.48	57.48	57.48	88.98	12	11	11	10	101	91	0.80531	4.4117	0.155177	0.850099	1551.77	8500.99	99.5153	545.17	14.2696	100	Confident
629	0	Single Protein	Q16563	Synaptophysin-like protein 1 (SYPL1_HUMAN)	Q16563	SYPL1_HUMAN Synaptophysin-like protein 1 OS=Homo sapiens OX=9606 GN=SYPL1 PE=1 SV=1		7	37.07	37.07	37.45	62.16	12	10	2	2	99	90	0.552795	2.35982	0.106519	0.454718	1065.19	4547.18	68.311	291.612	28.5467	100	Confident
630	0	Single Protein	Q96KX0	Lysozyme-like protein 4 (LYZL4_HUMAN)	Q96KX0	LYZL4_HUMAN Lysozyme-like protein 4 OS=Homo sapiens OX=9606 GN=LYZL4 PE=2 SV=1		3	58.9	58.9	58.9	88.36	12	8	12	8	93	84	0.643411	1.78256	0.12398	0.343485	1239.8	3434.85	79.5088	220.278	16.422	100	Confident
631	0	Related Proteins	P0C0S5	Histone H2A.Z (H2AZ_HUMAN)	P0C0S5,Q71UI9	H2AZ_HUMAN Histone H2A.Z OS=Homo sapiens OX=9606 GN=H2AZ1 PE=1 SV=2,H2AV_HUMAN Histone H2A.V OS=Homo sapiens OX=9606 GN=H2AZ2 PE=1 SV=3	Q71UI9	4	48.44	48.44	48.44	82.03	12	10	5	5	90	83	0.650794	1.61016	0.125403	0.310265	1254.03	3102.65	80.4211	198.973	13.5446	100	Confident
632	0	Single Protein	Q9H4Y5	Glutathione S-transferase omega-2 (GSTO2_HUMAN)	Q9H4Y5	GSTO2_HUMAN Glutathione S-transferase omega-2 OS=Homo sapiens OX=9606 GN=GSTO2 PE=1 SV=1		10	28.81	28.81	37.45	61.32	12	11	12	11	88	80	0.536913	1.5551	0.103459	0.299655	1034.59	2996.55	66.3484	192.169	28.2352	100	Confident
633	0	Single Protein	P41222	Prostaglandin-H2 D-isomerase (PTGDS_HUMAN)	P41222	PTGDS_HUMAN Prostaglandin-H2 D-isomerase OS=Homo sapiens OX=9606 GN=PTGDS PE=1 SV=1		9	41.05	41.05	70.53	71.05	12	5	2	1	81	71	0.518519	0.832981	0.0999144	0.160509	999.144	1605.09	64.0753	102.935	21.0153	100	Confident
634	0	Single Protein	P14174	Macrophage migration inhibitory factor (MIF_HUMAN)	P14174	MIF_HUMAN Macrophage migration inhibitory factor OS=Homo sapiens OX=9606 GN=MIF PE=1 SV=4		22	50.43	50.43	78.26	46.96	12	5	12	5	79	66	1.22222	3.21697	0.235513	0.619884	2355.13	6198.84	151.035	397.533	12.4682	100	Confident
635	0	Single Protein	P16562	Cysteine-rich secretory protein 2 (CRIS2_HUMAN)	P16562	CRIS2_HUMAN Cysteine-rich secretory protein 2 OS=Homo sapiens OX=9606 GN=CRISP2 PE=1 SV=1		6	27.16	27.16	33.74	63.37	12	9	11	8	78	75	0.474026	1.46209	0.091341	0.281734	913.41	2817.34	58.5772	180.676	27.2409	100	Confident
636	0	Single Protein	P16035	Metalloproteinase inhibitor 2 (TIMP2_HUMAN)	P16035	TIMP2_HUMAN Metalloproteinase inhibitor 2 OS=Homo sapiens OX=9606 GN=TIMP2 PE=1 SV=2		17	35.45	35.45	60.45	71.82	12	6	3	3	78	65	0.398734	0.668101	0.0768329	0.128738	768.329	1287.38	49.2731	82.5598	24.3831	100	Confident
637	0	Single Protein	P61020	Ras-related protein Rab-5B (RAB5B_HUMAN)	P61020	RAB5B_HUMAN Ras-related protein Rab-5B OS=Homo sapiens OX=9606 GN=RAB5B PE=1 SV=1		12	60.93	60.93	69.3	89.3	12	11	5	5	77	76	0.315972	1.87298	0.0608853	0.360909	608.853	3609.09	39.0459	231.452	23.6919	100	Confident
638	0	Single Protein	O75489	NADH dehydrogenase [ubiquinone] iron-sulfur protein 3, mitochondrial (NDUS3_HUMAN)	O75489	NDUS3_HUMAN NADH dehydrogenase [ubiquinone] iron-sulfur protein 3, mitochondrial OS=Homo sapiens OX=9606 GN=NDUFS3 PE=1 SV=1		11	40.91	40.91	41.29	88.64	12	10	9	7	76	73	0.311966	1.10175	0.0601133	0.212298	601.133	2122.98	38.5508	136.147	30.2227	100	Confident
639	0	Single Protein	P38117	Electron transfer flavoprotein subunit beta (ETFB_HUMAN)	P38117	ETFB_HUMAN Electron transfer flavoprotein subunit beta OS=Homo sapiens OX=9606 GN=ETFB PE=1 SV=3		19	39.22	39.22	44.31	71.76	12	11	5	4	75	74	0.398907	0.914482	0.0768662	0.176213	768.662	1762.13	49.2945	113.006	27.8262	100	Confident
640	0	Single Protein	P30711	Glutathione S-transferase theta-1 (GSTT1_HUMAN)	P30711	GSTT1_HUMAN Glutathione S-transferase theta-1 OS=Homo sapiens OX=9606 GN=GSTT1 PE=1 SV=4		CHR_HSCHR22_1_CTG7	39.58	39.58	55.42	61.67	12	9	3	3	70	63	0.425676	1.15443	0.0820243	0.22245	820.243	2224.5	52.6024	142.658	27.3176	100	Confident
641	0	Related Proteins	K7EJR3	26S proteasome non-ATPase regulatory subunit 8 (Fragment) (K7EJR3_HUMAN)	K7EJR3,P48556,R4GMR5	K7EJR3_HUMAN 26S proteasome non-ATPase regulatory subunit 8 (Fragment) OS=Homo sapiens OX=9606 GN=PSMD8 PE=1 SV=8,PSMD8_HUMAN 26S proteasome non-ATPase regulatory subunit 8 OS=Homo sapiens OX=9606 GN=PSMD8 PE=1 SV=2,R4GMR5_HUMAN 26S proteasome non-ATPase regulatory subunit 8 OS=Homo sapiens OX=9606 GN=PSMD8 PE=1 SV=1	P48556,R4GMR5	19	41.6	41.6	49.2	74.4	12	9	2	1	65	60	0.322581	0.995262	0.0621587	0.191779	621.587	1917.79	39.8625	122.988	28.0476	100	Confident
642	0	Single Protein	Q6P656	Cilia- and flagella-associated protein 161 (CF161_HUMAN)	Q6P656	CF161_HUMAN Cilia- and flagella-associated protein 161 OS=Homo sapiens OX=9606 GN=CFAP161 PE=1 SV=1		15	31.56	31.56	47.51	89.7	12	7	8	4	65	49	0.181481	0.654817	0.03497	0.126178	349.7	1261.78	22.4264	80.9183	34.2721	100	Confident
643	0	Single Protein	Q99538	Legumain (LGMN_HUMAN)	Q99538	LGMN_HUMAN Legumain OS=Homo sapiens OX=9606 GN=LGMN PE=1 SV=1		14	25.4	25.4	45.03	74.13	12	6	9	4	63	46	0.137072	0.412538	0.0264126	0.0794927	264.126	794.927	16.9385	50.9789	49.3794	100	Confident
644	0	Single Protein	P63000	Ras-related C3 botulinum toxin substrate 1 (RAC1_HUMAN)	P63000	RAC1_HUMAN Ras-related C3 botulinum toxin substrate 1 OS=Homo sapiens OX=9606 GN=RAC1 PE=1 SV=1		7	52.6	52.6	56.77	61.98	12	10	4	4	63	58	0.487395	1.51189	0.0939171	0.291329	939.171	2913.29	60.2293	186.83	21.4362	100	Confident
645	0	Single Protein	P17655	Calpain-2 catalytic subunit (CAN2_HUMAN)	P17655	CAN2_HUMAN Calpain-2 catalytic subunit OS=Homo sapiens OX=9606 GN=CAPN2 PE=1 SV=6		1	14.86	14.86	31.43	79.57	12	5	10	4	61	51	0.0897666	0.152732	0.0172973	0.0294303	172.973	294.303	11.0928	18.8737	79.9448	100	Confident
646	0	Related Proteins	M0R2L8	Izumo sperm-egg fusion protein 2 (Fragment) (M0R2L8_HUMAN)	M0R2L8,Q6UXV1	M0R2L8_HUMAN Izumo sperm-egg fusion protein 2 (Fragment) OS=Homo sapiens OX=9606 GN=IZUMO2 PE=1 SV=1,IZUM2_HUMAN Izumo sperm-egg fusion protein 2 OS=Homo sapiens OX=9606 GN=IZUMO2 PE=2 SV=1	Q6UXV1	19	42.74	42.74	48.72	76.07	12	9	6	4	59	54	0.303371	1.21898	0.0584571	0.234888	584.571	2348.88	37.4887	150.634	26.1889	100	Confident
647	0	Related Proteins	H3BM89	60S ribosomal protein L4 (H3BM89_HUMAN)	H3BM89,P36578	H3BM89_HUMAN 60S ribosomal protein L4 OS=Homo sapiens OX=9606 GN=RPL4 PE=1 SV=1,RL4_HUMAN 60S ribosomal protein L4 OS=Homo sapiens OX=9606 GN=RPL4 PE=1 SV=5	P36578	15	22.52	22.52	35.14	76.28	12	7	10	6	57	47	0.185039	0.223207	0.0356556	0.0430102	356.556	430.102	22.866	27.5826	37.6332	100	Confident
648	0	Related Proteins	A0A7P0T8D1	Angiotensinogen (A0A7P0T8D1_HUMAN)	A0A7P0T8D1,P01019	A0A7P0T8D1_HUMAN Angiotensinogen OS=Homo sapiens OX=9606 GN=AGT PE=1 SV=1,ANGT_HUMAN Angiotensinogen OS=Homo sapiens OX=9606 GN=AGT PE=1 SV=2	P01019	1	17.02	17.02	36.97	55.25	12	6	12	6	57	48	0.178707	0.519911	0.0344355	0.100183	344.355	1001.83	22.0835	64.2474	52.037	100	Confident
649	0	Related Proteins	G5E9G0	60S ribosomal protein L3 (G5E9G0_HUMAN)	G5E9G0,P39023	G5E9G0_HUMAN 60S ribosomal protein L3 OS=Homo sapiens OX=9606 GN=RPL3 PE=1 SV=1,RL3_HUMAN 60S ribosomal protein L3 OS=Homo sapiens OX=9606 GN=RPL3 PE=1 SV=2	P39023	22	19.37	19.37	35.9	79.49	12	6	4	2	56	48	0.159498	0.208347	0.030734	0.0401469	307.34	401.469	19.7098	25.7463	40.2416	100	Confident
650	0	Single Protein	Q8TDQ7	Glucosamine-6-phosphate isomerase 2 (GNPI2_HUMAN)	Q8TDQ7	GNPI2_HUMAN Glucosamine-6-phosphate isomerase 2 OS=Homo sapiens OX=9606 GN=GNPDA2 PE=1 SV=1		4	59.42	59.42	69.2	89.86	12	9	5	4	56	51	0.159274	1.04336	0.0306909	0.201047	306.909	2010.47	19.6821	128.932	31.0646	100	Confident
651	0	Single Protein	P50995	Annexin A11 (ANX11_HUMAN)	P50995	ANX11_HUMAN Annexin A11 OS=Homo sapiens OX=9606 GN=ANXA11 PE=1 SV=1		10	11.09	11.09	23.17	52.48	12	7	8	3	54	40	0.137736	0.363375	0.0265406	0.0700195	265.406	700.195	17.0206	44.9037	54.3551	100	Confident
652	0	Single Protein	Q16186	Proteasomal ubiquitin receptor ADRM1 (ADRM1_HUMAN)	Q16186	ADRM1_HUMAN Proteasomal ubiquitin receptor ADRM1 OS=Homo sapiens OX=9606 GN=ADRM1 PE=1 SV=2		20	15.23	15.23	28.01	36.61	12	5	6	3	51	38	0.255034	0.467799	0.0491429	0.0901412	491.429	901.412	31.5155	57.8078	42.1268	100	Confident
653	0	Related Proteins	C9J9C1	Serine/threonine-protein phosphatase 2A 65 kDa regulatory subunit A alpha isoform (Fragment) (C9J9C1_HUMAN)	C9J9C1,P30153	C9J9C1_HUMAN Serine/threonine-protein phosphatase 2A 65 kDa regulatory subunit A alpha isoform (Fragment) OS=Homo sapiens OX=9606 GN=PPP2R1A PE=1 SV=2,2AAA_HUMAN Serine/threonine-protein phosphatase 2A 65 kDa regulatory subunit A alpha isoform OS=Homo sapiens OX=9606 GN=PPP2R1A PE=1 SV=4	P30153	19	22.28	22.28	43.8	74.68	12	6	6	3	47	34	0.101695	0.359356	0.0195958	0.0692451	195.958	692.451	12.5668	44.4071	43.1682	100	Confident
654	0	Related Proteins	F8VR84	MYG1 exonuclease (F8VR84_HUMAN)	F8VR84,Q9HB07	F8VR84_HUMAN MYG1 exonuclease OS=Homo sapiens OX=9606 GN=MYG1 PE=1 SV=1,MYG1_HUMAN MYG1 exonuclease OS=Homo sapiens OX=9606 GN=MYG1 PE=1 SV=3	Q9HB07	12	30.99	30.99	63.85	91.55	12	6	4	1	47	41	0.117949	1.06914	0.0227278	0.206014	227.278	2060.14	14.5754	132.118	24.043	100	Confident
655	0	Single Protein	Q15121	Astrocytic phosphoprotein PEA-15 (PEA15_HUMAN)	Q15121	PEA15_HUMAN Astrocytic phosphoprotein PEA-15 OS=Homo sapiens OX=9606 GN=PEA15 PE=1 SV=2		1	54.62	54.62	63.85	86.15	12	5	5	3	46	40	0.348214	0.832981	0.0670981	0.160509	670.981	1605.09	43.0302	102.935	15.0308	100	Confident
656	0	Single Protein	P53004	Biliverdin reductase A (BIEA_HUMAN)	P53004	BIEA_HUMAN Biliverdin reductase A OS=Homo sapiens OX=9606 GN=BLVRA PE=1 SV=2		7	36.49	36.49	52.7	74.66	12	7	10	5	44	39	0.167421	0.528307	0.0322607	0.101801	322.607	1018.01	20.6888	65.2849	33.4073	100	Confident
657	0	Single Protein	O15173	Membrane-associated progesterone receptor component 2 (PGRC2_HUMAN)	O15173	PGRC2_HUMAN Membrane-associated progesterone receptor component 2 OS=Homo sapiens OX=9606 GN=PGRMC2 PE=1 SV=1		4	32.74	32.74	39.91	61.88	12	6	5	4	44	38	0.242754	0.701254	0.0467767	0.135126	467.767	1351.26	29.998	86.6567	23.8037	100	Confident
658	0	Single Protein	P13473	Lysosome-associated membrane glycoprotein 2 (LAMP2_HUMAN)	P13473	LAMP2_HUMAN Lysosome-associated membrane glycoprotein 2 OS=Homo sapiens OX=9606 GN=LAMP2 PE=1 SV=2		X	11.46	11.46	33.17	68.05	12	4	7	2	41	32	0.114695	0.406527	0.0221009	0.0783346	221.009	783.346	14.1733	50.2361	44.9323	100	Confident
659	0	Single Protein	P49257	Protein ERGIC-53 (LMAN1_HUMAN)	P49257	LMAN1_HUMAN Protein ERGIC-53 OS=Homo sapiens OX=9606 GN=LMAN1 PE=1 SV=2		18	19.02	19.02	40.98	60.78	12	5	12	5	40	28	0.083871	0.223825	0.0161613	0.0431293	161.613	431.293	10.3643	27.6589	57.513	100	Confident
660	0	Single Protein	Q8NFH5	Nucleoporin NUP35 (NUP35_HUMAN)	Q8NFH5	NUP35_HUMAN Nucleoporin NUP35 OS=Homo sapiens OX=9606 GN=NUP35 PE=1 SV=1		2	20.86	20.86	46.63	50.31	12	4	8	2	37	27	0.152439	0.425103	0.0293738	0.0819139	293.738	819.139	18.8375	52.5316	34.7515	100	Confident
661	0	Single Protein	Q8N5Q1	Protein FAM71E2 (F71E2_HUMAN)	Q8N5Q1	F71E2_HUMAN Protein FAM71E2 OS=Homo sapiens OX=9606 GN=FAM71E2 PE=2 SV=3			10.95	10.95	21.8	72.45	12	6	11	5	36	30	0.0449102	0.148154	0.00865384	0.028548	86.5384	285.48	5.54973	18.3079	99.8519	100	Confident
662	0	Single Protein	P48723	Heat shock 70 kDa protein 13 (HSP13_HUMAN)	P48723	HSP13_HUMAN Heat shock 70 kDa protein 13 OS=Homo sapiens OX=9606 GN=HSPA13 PE=1 SV=1		21	21.44	21.44	30.15	72.82	12	7	12	7	36	29	0.0816327	0.39905	0.01573	0.0768938	157.3	768.938	10.0877	49.3122	51.8951	100	Confident
663	0	Single Protein	Q99828	Calcium and integrin-binding protein 1 (CIB1_HUMAN)	Q99828	CIB1_HUMAN Calcium and integrin-binding protein 1 OS=Homo sapiens OX=9606 GN=CIB1 PE=1 SV=4		15	36.65	36.65	51.83	89.01	12	5	9	3	35	27	0.158824	0.687612	0.030604	0.132497	306.04	1324.97	19.6264	84.9709	21.6899	100	Confident
664	0	Related Proteins	A6NF51	3'(2'),5'-bisphosphate nucleotidase 1 (A6NF51_HUMAN)	A6NF51,O95861	A6NF51_HUMAN 3'(2'),5'-bisphosphate nucleotidase 1 OS=Homo sapiens OX=9606 GN=BPNT1 PE=1 SV=2,BPNT1_HUMAN 3'(2'),5'-bisphosphate nucleotidase 1 OS=Homo sapiens OX=9606 GN=BPNT1 PE=1 SV=1	O95861	1	35.74	35.74	55.33	89.69	12	7	6	4	35	28	0.10728	0.681924	0.0206719	0.131401	206.719	1314.01	13.257	84.268	31.6873	100	Confident
665	0	Single Protein	Q92747	Actin-related protein 2/3 complex subunit 1A (ARC1A_HUMAN)	Q92747	ARC1A_HUMAN Actin-related protein 2/3 complex subunit 1A OS=Homo sapiens OX=9606 GN=ARPC1A PE=1 SV=2		7	27.3	27.3	41.62	80.54	12	6	3	2	33	27	0.090604	0.412538	0.0174587	0.0794927	174.587	794.927	11.1963	50.9789	41.5427	100	Confident
666	0	Related Proteins	B4DIH5	COP9 signalosome complex subunit 2 (B4DIH5_HUMAN)	B4DIH5,P61201	B4DIH5_HUMAN COP9 signalosome complex subunit 2 OS=Homo sapiens OX=9606 GN=COPS2 PE=1 SV=1,CSN2_HUMAN COP9 signalosome complex subunit 2 OS=Homo sapiens OX=9606 GN=COPS2 PE=1 SV=1	P61201	15	10.55	10.55	44.06	87.6	12	3	5	1	30	21	0.060241	0.154782	0.011608	0.0298253	116.08	298.253	7.44421	19.127	44.2004	100	Confident
667	0	Single Protein	P05164	Myeloperoxidase (PERM_HUMAN)	P05164	PERM_HUMAN Myeloperoxidase OS=Homo sapiens OX=9606 GN=MPO PE=1 SV=1		17	6.17	6.17	24.43	82.82	12	4	10	2	30	22	0.0356564	0.110336	0.00687071	0.0212609	68.7071	212.609	4.4062	13.6347	83.8148	100	Confident
668	0	Single Protein	Q8NHP8	Putative phospholipase B-like 2 (PLBL2_HUMAN)	Q8NHP8	PLBL2_HUMAN Putative phospholipase B-like 2 OS=Homo sapiens OX=9606 GN=PLBD2 PE=1 SV=2		12	4.41	4.41	32.77	64.18	12	2	12	2	29	14	0.0343915	0.102943	0.00662698	0.0198364	66.2698	198.364	4.2499	12.7211	65.43	100	Confident
669	0	Single Protein	Q6YN16	Hydroxysteroid dehydrogenase-like protein 2 (HSDL2_HUMAN)	Q6YN16	HSDL2_HUMAN Hydroxysteroid dehydrogenase-like protein 2 OS=Homo sapiens OX=9606 GN=HSDL2 PE=1 SV=1		9	8.85	8.85	41.63	81.58	12	2	12	2	27	14	0.0381232	0.105295	0.00734603	0.0202895	73.4603	202.895	4.71103	13.0117	45.3655	100	Confident
670	0	Single Protein	Q9Y2T2	AP-3 complex subunit mu-1 (AP3M1_HUMAN)	Q9Y2T2	AP3M1_HUMAN AP-3 complex subunit mu-1 OS=Homo sapiens OX=9606 GN=AP3M1 PE=1 SV=1		10	16.75	16.75	43.78	90.43	12	4	10	3	25	15	0.037037	0.251875	0.00713674	0.0485343	71.3674	485.343	4.57681	31.1252	46.9093	100	Confident
671	0	Related Proteins	M0R2K1	Radial spoke head protein 6 homolog A (M0R2K1_HUMAN)	M0R2K1,Q9H0K4	M0R2K1_HUMAN Radial spoke head protein 6 homolog A OS=Homo sapiens OX=9606 GN=RSPH6A PE=1 SV=1,RSH6A_HUMAN Radial spoke head protein 6 homolog A OS=Homo sapiens OX=9606 GN=RSPH6A PE=1 SV=1	Q9H0K4	19	8.58	4.88	27.51	59.32	12	3	6	1	24	15	0.0349127	0.145048	0.0067274	0.0279495	67.274	279.495	4.3143	17.9241	76.093	100	Confident
672	0	Single Protein	Q5D862	Filaggrin-2 (FILA2_HUMAN)	Q5D862	FILA2_HUMAN Filaggrin-2 OS=Homo sapiens OX=9606 GN=FLG2 PE=1 SV=1		1	0.46	0.46	8.99	47.68	12	1	12	1	23	6	0.00526316	0.0135565	0.00101417	0.00261223	10.1417	26.1223	0.650389	1.67523	247.928	100	Doubtful
673	0	Single Protein	P51854	Transketolase-like protein 1 (TKTL1_HUMAN)	P51854	TKTL1_HUMAN Transketolase-like protein 1 OS=Homo sapiens OX=9606 GN=TKTL1 PE=1 SV=2		X	12.42	12.42	30.2	71.81	12	4	11	3	21	10	0.0233645	0.182299	0.00450215	0.0351275	45.0215	351.275	2.88724	22.5274	65.2915	100	Confident
674	0	Related and Unrelated Proteins	A0A024RA52	Proteasome subunit alpha type (A0A024RA52_HUMAN)	A0A024RA52,A0A7I2YQP7,C9JCK5,P25787	A0A024RA52_HUMAN Proteasome subunit alpha type OS=Homo sapiens OX=9606 GN=PSMA2 PE=1 SV=1,A0A7I2YQP7_HUMAN Uncharacterized protein OS=Homo sapiens OX=9606 PE=1 SV=1,C9JCK5_HUMAN Proteasome subunit alpha type-2 OS=Homo sapiens OX=9606 GN=PSMA2 PE=1 SV=1,PSA2_HUMAN Proteasome subunit alpha type-2 OS=Homo sapiens OX=9606 GN=PSMA2 PE=1 SV=2	A0A7I2YQP7,C9JCK5,P25787	7	47.44	47.44	47.44	70.94	11	11	4	4	131	122	0.539157	1.87298	0.103891	0.360909	1038.91	3609.09	66.6257	231.452	25.8823	100	Confident
675	0	Single Protein	O75947	ATP synthase subunit d, mitochondrial (ATP5H_HUMAN)	O75947	ATP5H_HUMAN ATP synthase subunit d, mitochondrial OS=Homo sapiens OX=9606 GN=ATP5PD PE=1 SV=3		17	66.46	66.46	71.43	85.71	11	9	6	6	125	116	0.84058	1.37137	0.161973	0.264253	1619.73	2642.53	103.874	169.466	18.4795	100	Confident
676	0	Single Protein	Q04917	14-3-3 protein eta (1433F_HUMAN)	Q04917	1433F_HUMAN 14-3-3 protein eta OS=Homo sapiens OX=9606 GN=YWHAH PE=1 SV=4		22	26.83	26.83	50.41	86.99	11	6	5	2	124	113	0.165109	0.519911	0.0318152	0.100183	318.152	1001.83	20.4032	64.2474	28.201	100	Confident
677	0	Single Protein	Q96AB3	Isochorismatase domain-containing protein 2 (ISOC2_HUMAN)	Q96AB3	ISOC2_HUMAN Isochorismatase domain-containing protein 2 OS=Homo sapiens OX=9606 GN=ISOC2 PE=1 SV=1		19	65.37	65.37	77.07	76.59	11	10	1	1	105	99	0.630573	2.87468	0.121506	0.553927	1215.06	5539.27	77.9224	355.235	22.3228	100	Confident
678	0	Related Proteins	C9JW96	Prohibitin (Fragment) (C9JW96_HUMAN)	C9JW96,E7ESE2,E9PCW0,P35232	C9JW96_HUMAN Prohibitin (Fragment) OS=Homo sapiens OX=9606 GN=PHB PE=1 SV=2,E7ESE2_HUMAN Prohibitin (Fragment) OS=Homo sapiens OX=9606 GN=PHB PE=1 SV=2,E9PCW0_HUMAN Prohibitin (Fragment) OS=Homo sapiens OX=9606 GN=PHB PE=1 SV=2,PHB1_HUMAN Prohibitin 1 OS=Homo sapiens OX=9606 GN=PHB1 PE=1 SV=1	E7ESE2,E9PCW0,P35232		51.22	51.22	56.5	89.43	11	10	4	3	101	99	0.45	1.34623	0.0867114	0.259408	867.114	2594.08	55.6082	166.359	26.8753	100	Confident
679	0	Related Proteins	G3V1N2	Alpha-globin (G3V1N2_HUMAN)	G3V1N2,P69905	G3V1N2_HUMAN Alpha-globin OS=Homo sapiens OX=9606 GN=HBA2 PE=1 SV=1,HBA_HUMAN Hemoglobin subunit alpha OS=Homo sapiens OX=9606 GN=HBA1 PE=1 SV=2	P69905	16	86.36	86.36	86.36	91.82	11	11	2	2	100	91	0.90099	11.5893	0.173614	2.23316	1736.14	22331.6	111.339	1432.13	11.9402	100	Confident
680	0	Single Protein	Q9H503	Barrier-to-autointegration factor-like protein (BAFL_HUMAN)	Q9H503	BAFL_HUMAN Barrier-to-autointegration factor-like protein OS=Homo sapiens OX=9606 GN=BANF2 PE=1 SV=1		20	70	70	77.78	91.11	11	9	7	5	99	88	1.06098	9	0.204442	1.73423	2044.42	17342.3	131.109	1112.16	10.302	100	Confident
681	0	Single Protein	P10599	Thioredoxin (THIO_HUMAN)	P10599	THIO_HUMAN Thioredoxin OS=Homo sapiens OX=9606 GN=TXN PE=1 SV=3		9	57.14	57.14	57.14	89.52	11	10	11	10	92	81	0.861702	5.81292	0.166043	1.1201	1660.43	11201	106.484	718.325	11.7297	100	Confident
682	0	Single Protein	A2RUT3	Transmembrane protein 89 (TMM89_HUMAN)	A2RUT3	TMM89_HUMAN Transmembrane protein 89 OS=Homo sapiens OX=9606 GN=TMEM89 PE=2 SV=1		3	60.38	60.38	79.25	63.52	11	9	11	9	87	80	0.792079	2.38386	0.152627	0.45935	1526.27	4593.5	97.8803	294.582	17.5603	100	Confident
683	0	Single Protein	Q5JX69	Protein FAM209B (F209B_HUMAN)	Q5JX69	F209B_HUMAN Protein FAM209B OS=Homo sapiens OX=9606 GN=FAM209B PE=2 SV=1		20	36.26	36.26	47.95	87.72	11	9	7	6	84	81	0.493333	1.56502	0.0950614	0.301567	950.614	3015.67	60.9631	193.396	19.486	100	Confident
684	0	Single Protein	Q7Z5L4	Spermatogenesis-associated protein 19, mitochondrial (SPT19_HUMAN)	Q7Z5L4	SPT19_HUMAN Spermatogenesis-associated protein 19, mitochondrial OS=Homo sapiens OX=9606 GN=SPATA19 PE=2 SV=2		11	52.1	52.1	73.05	87.43	11	6	11	6	82	62	0.410959	0.873817	0.0791885	0.168378	791.885	1683.78	50.7838	107.981	19.1739	100	Confident
685	0	Related Proteins	K7EJB9	Calreticulin (K7EJB9_HUMAN)	K7EJB9,K7EL50,P27797	K7EJB9_HUMAN Calreticulin OS=Homo sapiens OX=9606 GN=CALR PE=1 SV=2,K7EL50_HUMAN Calreticulin OS=Homo sapiens OX=9606 GN=CALR PE=1 SV=2,CALR_HUMAN Calreticulin OS=Homo sapiens OX=9606 GN=CALR PE=1 SV=1	K7EL50,P27797	19	40.69	40.69	40.69	78.51	11	9	1	1	81	70	0.138686	0.657724	0.0267237	0.126738	267.237	1267.38	17.138	81.2775	40.5103	100	Confident
686	0	Related Proteins	P22392	Nucleoside diphosphate kinase B (NDKB_HUMAN)	P22392,Q32Q12	NDKB_HUMAN Nucleoside diphosphate kinase B OS=Homo sapiens OX=9606 GN=NME2 PE=1 SV=1,Q32Q12_HUMAN Nucleoside diphosphate kinase OS=Homo sapiens OX=9606 GN=NME1-NME2 PE=1 SV=1	Q32Q12	17	59.21	59.21	61.18	88.16	11	9	1	1	76	70	0.522388	1.97635	0.10066	0.380827	1006.6	3808.27	64.5535	244.225	17.2869	100	Confident
687	0	Single Protein	P20339	Ras-related protein Rab-5A (RAB5A_HUMAN)	P20339	RAB5A_HUMAN Ras-related protein Rab-5A OS=Homo sapiens OX=9606 GN=RAB5A PE=1 SV=2		3	66.51	66.51	77.67	89.3	11	9	8	6	76	74	0.315972	1.37137	0.0608853	0.264253	608.853	2642.53	39.0459	169.466	23.6438	100	Confident
688	0	Single Protein	Q8WUK0	Phosphatidylglycerophosphatase and protein-tyrosine phosphatase 1 (PTPM1_HUMAN)	Q8WUK0	PTPM1_HUMAN Phosphatidylglycerophosphatase and protein-tyrosine phosphatase 1 OS=Homo sapiens OX=9606 GN=PTPMT1 PE=1 SV=1		11	47.26	47.26	60.7	86.57	11	9	7	6	74	59	0.33908	1.09618	0.0653381	0.211225	653.381	2112.25	41.9015	135.459	22.8291	100	Confident
689	0	Single Protein	P25325	3-mercaptopyruvate sulfurtransferase (THTM_HUMAN)	P25325	THTM_HUMAN 3-mercaptopyruvate sulfurtransferase OS=Homo sapiens OX=9606 GN=MPST PE=1 SV=3		22	47.14	47.14	56.9	74.75	11	8	3	1	73	63	0.283784	0.778279	0.0546829	0.149968	546.829	1499.68	35.0683	96.175	33.1576	100	Confident
690	0	Single Protein	P62701	40S ribosomal protein S4, X isoform (RS4X_HUMAN)	P62701	RS4X_HUMAN 40S ribosomal protein S4, X isoform OS=Homo sapiens OX=9606 GN=RPS4X PE=1 SV=2		X	38.78	38.78	41.83	82.13	11	9	6	4	71	69	0.25463	0.539927	0.0490651	0.10404	490.651	1040.4	31.4656	66.7208	29.5791	100	Confident
691	0	Related Proteins	Q5TDE2	Transmembrane protein 53 (Q5TDE2_HUMAN)	Q5TDE2,Q6P2H8	Q5TDE2_HUMAN Transmembrane protein 53 OS=Homo sapiens OX=9606 GN=TMEM53 PE=1 SV=1,TMM53_HUMAN Transmembrane protein 53 OS=Homo sapiens OX=9606 GN=TMEM53 PE=2 SV=1	Q6P2H8	1	34.41	34.41	51.82	74.9	11	7	4	2	70	55	0.245946	0.654817	0.0473918	0.126178	473.918	1261.78	30.3925	80.9183	28.2378	100	Confident
692	0	Related Proteins	A0A0D9SFQ2	Calcium binding tyrosine-(Y)-phosphorylation regulated (Fibrousheathin 2), isoform CRA_a (A0A0D9SFQ2_HUMAN)	A0A0D9SFQ2,O75952	A0A0D9SFQ2_HUMAN Calcium binding tyrosine-(Y)-phosphorylation regulated (Fibrousheathin 2), isoform CRA_a OS=Homo sapiens OX=9606 GN=CABYR PE=1 SV=1,CABYR_HUMAN Calcium-binding tyrosine phosphorylation-regulated protein OS=Homo sapiens OX=9606 GN=CABYR PE=1 SV=2	O75952	18	28.86	28.86	43.8	54.18	11	7	1	1	68	52	0.242991	1.08057	0.0468224	0.208217	468.224	2082.17	30.0273	133.53	41.6814	100	Confident
693	0	Related Proteins	A0A096LNH5	Putative glutamine amidotransferase-like class 1 domain-containing protein 3B, mitochondrial (A0A096LNH5_HUMAN)	A0A096LNH5,A0A096LPI6,A0A0B4J2D5,P0DPI2	A0A096LNH5_HUMAN Putative glutamine amidotransferase-like class 1 domain-containing protein 3B, mitochondrial OS=Homo sapiens OX=9606 GN=GATD3B PE=1 SV=1,A0A096LPI6_HUMAN Utp12 domain-containing protein (Fragment) OS=Homo sapiens OX=9606 PE=4 SV=2,GAL3B_HUMAN Putative glutamine amidotransferase-like class 1 domain-containing protein 3B, mitochondrial OS=Homo sapiens OX=9606 GN=GATD3B PE=5 SV=1,GA…	A0A096LPI6,A0A0B4J2D5,P0DPI2		58.79	58.79	75.27	88.46	11	7	2	1	66	61	0.341615	1.08057	0.0658265	0.208217	658.265	2082.17	42.2147	133.53	19.4041	100	Confident
694	0	Single Protein	P47985	Cytochrome b-c1 complex subunit Rieske, mitochondrial (UCRI_HUMAN)	P47985	UCRI_HUMAN Cytochrome b-c1 complex subunit Rieske, mitochondrial OS=Homo sapiens OX=9606 GN=UQCRFS1 PE=1 SV=2		19	43.8	43.8	54.01	75.55	11	8	11	8	66	60	0.289855	0.978319	0.0558528	0.188514	558.528	1885.14	35.8185	120.895	29.6494	100	Confident
695	0	Single Protein	Q9BY14	Testis-expressed protein 101 (TX101_HUMAN)	Q9BY14	TX101_HUMAN Testis-expressed protein 101 OS=Homo sapiens OX=9606 GN=TEX101 PE=1 SV=2		19	36.14	36.14	45.38	61.85	11	10	11	10	66	65	0.422078	4.17947	0.0813311	0.805352	813.311	8053.52	52.1578	516.474	26.6492	100	Confident
696	0	Single Protein	P08294	Extracellular superoxide dismutase [Cu-Zn] (SODE_HUMAN)	P08294	SODE_HUMAN Extracellular superoxide dismutase [Cu-Zn] OS=Homo sapiens OX=9606 GN=SOD3 PE=1 SV=2		4	37.08	37.08	42.08	58.33	11	8	10	7	65	62	0.435714	1.03092	0.0839587	0.19865	839.587	1986.5	53.8429	127.394	25.8347	100	Confident
697	0	Single Protein	P31153	S-adenosylmethionine synthase isoform type-2 (METK2_HUMAN)	P31153	METK2_HUMAN S-adenosylmethionine synthase isoform type-2 OS=Homo sapiens OX=9606 GN=MAT2A PE=1 SV=1		2	29.87	29.87	40.25	72.66	11	7	8	5	64	57	0.195122	0.430723	0.0375985	0.0829969	375.985	829.969	24.112	53.2261	43.6333	100	Confident
698	0	Related Proteins	F8W9U3	Protein ABHD14B (F8W9U3_HUMAN)	F8W9U3,Q96IU4	F8W9U3_HUMAN Protein ABHD14B OS=Homo sapiens OX=9606 GN=ABHD14B PE=1 SV=1,ABHEB_HUMAN Protein ABHD14B OS=Homo sapiens OX=9606 GN=ABHD14B PE=1 SV=1	Q96IU4	3	58.17	58.17	58.17	69.23	11	11	3	3	64	58	0.402778	5.1054	0.0776121	0.983771	776.121	9837.71	49.7728	630.894	22.3666	100	Confident
699	0	Single Protein	O00560	Syntenin-1 (SDCB1_HUMAN)	O00560	SDCB1_HUMAN Syntenin-1 OS=Homo sapiens OX=9606 GN=SDCBP PE=1 SV=1		8	62.75	62.75	66.44	67.45	11	10	1	1	62	55	0.164179	1.21222	0.031636	0.233584	316.36	2335.84	20.2882	149.798	32.4239	100	Confident
700	0	Single Protein	O96011	Peroxisomal membrane protein 11B (PX11B_HUMAN)	O96011	PX11B_HUMAN Peroxisomal membrane protein 11B OS=Homo sapiens OX=9606 GN=PEX11B PE=1 SV=1		1	30.5	30.5	45.95	76.06	11	7	6	4	60	44	0.22335	0.629751	0.0430378	0.121348	430.378	1213.48	27.6003	77.8208	28.4132	100	Confident
701	0	Single Protein	P30040	Endoplasmic reticulum resident protein 29 (ERP29_HUMAN)	P30040	ERP29_HUMAN Endoplasmic reticulum resident protein 29 OS=Homo sapiens OX=9606 GN=ERP29 PE=1 SV=4		12	45.98	45.98	53.64	86.59	11	8	2	2	60	58	0.252212	0.668101	0.0485993	0.128738	485.993	1287.38	31.1669	82.5598	28.9752	100	Confident
702	0	Single Protein	Q9NR31	GTP-binding protein SAR1a (SAR1A_HUMAN)	Q9NR31	SAR1A_HUMAN GTP-binding protein SAR1a OS=Homo sapiens OX=9606 GN=SAR1A PE=1 SV=1		10	33.33	33.33	74.24	73.23	11	5	2	2	59	46	0.296552	0.730196	0.0571432	0.140703	571.432	1407.03	36.646	90.2331	22.3525	100	Confident
703	0	Single Protein	O60884	DnaJ homolog subfamily A member 2 (DNJA2_HUMAN)	O60884	DNJA2_HUMAN DnaJ homolog subfamily A member 2 OS=Homo sapiens OX=9606 GN=DNAJA2 PE=1 SV=1		16	19.17	19.17	38.83	78.88	11	5	5	4	59	49	0.150769	0.228247	0.029052	0.0439814	290.52	439.814	18.6311	28.2054	45.7166	100	Confident
704	0	Single Protein	Q96C74	Ropporin-1-like protein (ROP1L_HUMAN)	Q96C74	ROP1L_HUMAN Ropporin-1-like protein OS=Homo sapiens OX=9606 GN=ROPN1L PE=1 SV=2		5	49.13	39.13	55.65	86.96	11	8	11	8	58	51	0.255	0.811609	0.0491365	0.156391	491.365	1563.91	31.5113	100.294	26.0905	100	Confident
705	0	Single Protein	P02763	Alpha-1-acid glycoprotein 1 (A1AG1_HUMAN)	P02763	A1AG1_HUMAN Alpha-1-acid glycoprotein 1 OS=Homo sapiens OX=9606 GN=ORM1 PE=1 SV=2		9	40.8	40.8	51.24	70.65	11	8	9	6	58	54	0.330986	1.22754	0.0637784	0.236538	637.784	2365.38	40.9012	151.692	23.5248	100	Confident
706	0	Single Protein	G5EA09	Syndecan binding protein (Syntenin), isoform CRA_a (G5EA09_HUMAN)	G5EA09	G5EA09_HUMAN Syndecan binding protein (Syntenin), isoform CRA_a OS=Homo sapiens OX=9606 GN=SDCBP PE=1 SV=1		8	58.49	58.49	61.95	68.55	11	10	1	1	57	50	0.12844	1.00923	0.0247494	0.194471	247.494	1944.71	15.8719	124.715	34.7973	100	Confident
707	0	Single Protein	O75396	Vesicle-trafficking protein SEC22b (SC22B_HUMAN)	O75396	SC22B_HUMAN Vesicle-trafficking protein SEC22b OS=Homo sapiens OX=9606 GN=SEC22B PE=1 SV=5		1	35.81	35.81	57.67	87.91	11	7	8	4	57	51	0.253968	0.8166	0.0489377	0.157352	489.377	1573.52	31.3838	100.91	24.7248	100	Confident
708	0	Single Protein	Q04609	Glutamate carboxypeptidase 2 (FOLH1_HUMAN)	Q04609	FOLH1_HUMAN Glutamate carboxypeptidase 2 OS=Homo sapiens OX=9606 GN=FOLH1 PE=1 SV=1		11	13.6	13.6	24.13	82	11	6	6	2	56	50	0.0796748	0.193777	0.0153527	0.0373392	153.527	373.392	9.84572	23.9457	84.2775	100	Confident
709	0	Related and Unrelated Proteins	D6REQ6	Ribonuclease T2 (D6REQ6_HUMAN)	D6REQ6,D6RHI9,H0YAE9,O00584	D6REQ6_HUMAN Ribonuclease T2 OS=Homo sapiens OX=9606 GN=RNASET2 PE=1 SV=1,D6RHI9_HUMAN Ribonuclease T2 (Fragment) OS=Homo sapiens OX=9606 GN=RNASET2 PE=1 SV=8,H0YAE9_HUMAN Uncharacterized protein (Fragment) OS=Homo sapiens OX=9606 PE=3 SV=1,RNT2_HUMAN Ribonuclease T2 OS=Homo sapiens OX=9606 GN=RNASET2 PE=1 SV=2	D6RHI9,H0YAE9,O00584	6	22.02	22.02	43.58	88.53	11	6	4	2	56	48	0.233161	0.701254	0.0449282	0.135126	449.282	1351.26	28.8126	86.6567	25.2925	100	Confident
710	0	Single Protein	Q6NXR0	Interferon-inducible GTPase 5 (IIGP5_HUMAN)	Q6NXR0	IIGP5_HUMAN Interferon-inducible GTPase 5 OS=Homo sapiens OX=9606 GN=IRGC PE=1 SV=1		19	24.19	24.19	35.42	71.71	11	7	6	3	54	49	0.141566	0.380384	0.0272787	0.073297	272.787	732.97	17.4939	47.0056	50.2568	100	Confident
711	0	Related Proteins	E9PGV1	Glutathione S-transferase Mu 2 (E9PGV1_HUMAN)	E9PGV1,E9PHN6,F6XZQ7,P28161	E9PGV1_HUMAN Glutathione S-transferase Mu 2 OS=Homo sapiens OX=9606 GN=GSTM2 PE=1 SV=1,E9PHN6_HUMAN Glutathione S-transferase OS=Homo sapiens OX=9606 GN=GSTM2 PE=1 SV=1,F6XZQ7_HUMAN Glutathione S-transferase OS=Homo sapiens OX=9606 GN=GSTM2 PE=1 SV=1,GSTM2_HUMAN Glutathione S-transferase Mu 2 OS=Homo sapiens OX=9606 GN=GSTM2 PE=1 SV=2	E9PHN6,F6XZQ7,P28161	1	70.11	70.11	79.31	89.66	11	7	4	2	52	44	0.480769	4.01187	0.0926404	0.773056	926.404	7730.56	59.4105	495.763	10.3542	100	Confident
712	0	Single Protein	P28072	Proteasome subunit beta type-6 (PSB6_HUMAN)	P28072	PSB6_HUMAN Proteasome subunit beta type-6 OS=Homo sapiens OX=9606 GN=PSMB6 PE=1 SV=4		17	36.4	36.4	64.85	64.44	11	7	6	5	51	45	0.292208	1.44844	0.0563061	0.279102	563.061	2791.02	36.1093	178.989	25.3414	100	Confident
713	0	Related Proteins	B3KVK2	Guanine nucleotide-binding protein G(I)/G(S)/G(T) subunit beta-1 (B3KVK2_HUMAN)	B3KVK2,P62873	B3KVK2_HUMAN Guanine nucleotide-binding protein G(I)/G(S)/G(T) subunit beta-1 OS=Homo sapiens OX=9606 GN=GNB1 PE=1 SV=1,GBB1_HUMAN Guanine nucleotide-binding protein G(I)/G(S)/G(T) subunit beta-1 OS=Homo sapiens OX=9606 GN=GNB1 PE=1 SV=3	P62873	1	27.08	27.08	55.83	60.83	11	3	7	2	51	39	0.202055	0.467799	0.0389344	0.0901412	389.344	901.412	24.9687	57.8078	25.9181	100	Confident
714	0	Single Protein	A7E2U8	UPF0602 protein C4orf47 (CD047_HUMAN)	A7E2U8	CD047_HUMAN UPF0602 protein C4orf47 OS=Homo sapiens OX=9606 GN=C4orf47 PE=2 SV=1		4	32.36	32.36	46.93	85.76	11	6	3	2	50	40	0.14717	0.359356	0.0283585	0.0692451	283.585	692.451	18.1863	44.4071	34.3544	100	Confident
715	0	Single Protein	A6NJV1	Protein FAM166C (F166C_HUMAN)	A6NJV1	F166C_HUMAN Protein FAM166C OS=Homo sapiens OX=9606 GN=FAM166C PE=3 SV=1		2	37.31	37.31	47.76	65.17	11	9	11	9	50	44	0.335878	1.04336	0.064721	0.201047	647.21	2010.47	41.5057	128.932	23.4059	100	Confident
716	0	Single Protein	P36404	ADP-ribosylation factor-like protein 2 (ARL2_HUMAN)	P36404	ARL2_HUMAN ADP-ribosylation factor-like protein 2 OS=Homo sapiens OX=9606 GN=ARL2 PE=1 SV=4		11	36.96	36.96	60.33	71.2	11	6	11	6	49	37	0.274809	0.778279	0.0529535	0.149968	529.535	1499.68	33.9592	96.175	20.8649	100	Confident
717	0	Single Protein	O43692	Peptidase inhibitor 15 (PI15_HUMAN)	O43692	PI15_HUMAN Peptidase inhibitor 15 OS=Homo sapiens OX=9606 GN=PI15 PE=1 SV=1		8	36.82	36.82	55.04	61.63	11	8	10	7	49	45	0.257862	1.31013	0.0496879	0.252452	496.879	2524.52	31.865	161.898	29.046	100	Confident
718	0	Single Protein	O43324	Eukaryotic translation elongation factor 1 epsilon-1 (MCA3_HUMAN)	O43324	MCA3_HUMAN Eukaryotic translation elongation factor 1 epsilon-1 OS=Homo sapiens OX=9606 GN=EEF1E1 PE=1 SV=1		6	61.49	61.49	80.46	89.66	11	8	3	2	48	44	0.282051	1.63665	0.054349	0.31537	543.49	3153.7	34.8542	202.247	19.7983	100	Confident
719	0	Single Protein	P62906	60S ribosomal protein L10a (RL10A_HUMAN)	P62906	RL10A_HUMAN 60S ribosomal protein L10a OS=Homo sapiens OX=9606 GN=RPL10A PE=1 SV=2		6	37.33	37.33	48.39	81.57	11	7	11	7	47	42	0.220339	0.481603	0.0424576	0.092801	424.576	928.01	27.2281	59.5135	24.8155	100	Confident
720	0	Related Proteins	F5H6I7	Atlastin-3 (F5H6I7_HUMAN)	F5H6I7,Q6DD88	F5H6I7_HUMAN Atlastin-3 OS=Homo sapiens OX=9606 GN=ATL3 PE=1 SV=1,ATLA3_HUMAN Atlastin-3 OS=Homo sapiens OX=9606 GN=ATL3 PE=1 SV=1	Q6DD88	11	20.65	20.65	31.93	68.83	11	6	6	3	46	39	0.102778	0.341713	0.0198045	0.0658454	198.045	658.454	12.7006	42.2268	58.7356	100	Confident
721	0	Single Protein	O43681	ATPase GET3 (GET3_HUMAN)	O43681	GET3_HUMAN ATPase GET3 OS=Homo sapiens OX=9606 GN=GET3 PE=1 SV=2		19	27.59	27.59	50.57	71.84	11	6	11	6	45	37	0.144	0.539927	0.0277477	0.10404	277.477	1040.4	17.7946	66.7208	38.7674	100	Confident
722	0	Single Protein	O95749	Geranylgeranyl pyrophosphate synthase (GGPPS_HUMAN)	O95749	GGPPS_HUMAN Geranylgeranyl pyrophosphate synthase OS=Homo sapiens OX=9606 GN=GGPS1 PE=1 SV=1		1	20.33	20.33	38.33	88.67	11	6	5	3	44	36	0.131579	0.483982	0.0253542	0.0932595	253.542	932.595	16.2597	59.8075	34.849	100	Confident
723	0	Single Protein	H0Y3Y3	ATP-dependent 6-phosphofructokinase, platelet type (Fragment) (H0Y3Y3_HUMAN)	H0Y3Y3	H0Y3Y3_HUMAN ATP-dependent 6-phosphofructokinase, platelet type (Fragment) OS=Homo sapiens OX=9606 GN=PFKP PE=1 SV=1		10	36.75	36.75	74.7	66.27	11	5	3	1	44	37	0.336364	0.968419	0.0648146	0.186607	648.146	1866.07	41.5658	119.671	17.4847	100	Confident
724	0	Related Proteins	A0A087WZM2	Ribonuclease T2 (A0A087WZM2_HUMAN)	A0A087WZM2,A0A804HJZ7,A0A804HKZ2,D6REQ6,D6RHI9,O00584	A0A087WZM2_HUMAN Ribonuclease T2 OS=Homo sapiens OX=9606 GN=RNASET2 PE=1 SV=2,A0A804HJZ7_HUMAN Ribonuclease T2 OS=Homo sapiens OX=9606 GN=RNASET2 PE=1 SV=1,A0A804HKZ2_HUMAN Ribonuclease T2 OS=Homo sapiens OX=9606 GN=RNASET2 PE=1 SV=1,D6REQ6_HUMAN Ribonuclease T2 OS=Homo sapiens OX=9606 GN=RNASET2 PE=1 SV=1,D6RHI9_HUMAN Ribonuclease T2 (Fragment) OS=Homo sapiens OX=9606 GN=RNASET2 PE=1 SV=8,RNT2_H…	A0A804HJZ7,A0A804HKZ2,D6REQ6,D6RHI9,O00584	6	28.9	28.9	50.92	88.07	11	5	9	4	44	31	0.145833	0.53174	0.0281009	0.102462	281.009	1024.62	18.0212	65.7092	24.8937	100	Confident
725	0	Single Protein	Q9Y617	Phosphoserine aminotransferase (SERC_HUMAN)	Q9Y617	SERC_HUMAN Phosphoserine aminotransferase OS=Homo sapiens OX=9606 GN=PSAT1 PE=1 SV=2		9	30	30	37.03	80.54	11	8	11	8	44	39	0.127517	0.623777	0.0245715	0.120197	245.715	1201.97	15.7577	77.0825	40.3968	100	Confident
726	0	Single Protein	P36957	Dihydrolipoyllysine-residue succinyltransferase component of 2-oxoglutarate dehydrogenase complex, mitochondrial (ODO2_HUMAN)	P36957	ODO2_HUMAN Dihydrolipoyllysine-residue succinyltransferase component of 2-oxoglutarate dehydrogenase complex, mitochondrial OS=Homo sapiens OX=9606 GN=DLST PE=1 SV=4		14	16.56	16.56	35.76	65.78	11	6	6	3	43	37	0.120805	0.297799	0.0232782	0.0573836	232.782	573.836	14.9284	36.8002	48.7245	100	Confident
727	0	Single Protein	Q86X76	Deaminated glutathione amidase (NIT1_HUMAN)	Q86X76	NIT1_HUMAN Deaminated glutathione amidase OS=Homo sapiens OX=9606 GN=NIT1 PE=1 SV=2		1	27.22	27.22	39.45	70.03	11	6	11	6	42	38	0.161572	0.610262	0.0311337	0.117593	311.337	1175.93	19.9661	75.4124	35.8732	100	Confident
728	0	Related Proteins	A8MU33	Spermatogenesis-associated protein 6 (A8MU33_HUMAN)	A8MU33,Q9NWH7	A8MU33_HUMAN Spermatogenesis-associated protein 6 OS=Homo sapiens OX=9606 GN=SPATA6 PE=1 SV=4,SPAT6_HUMAN Spermatogenesis-associated protein 6 OS=Homo sapiens OX=9606 GN=SPATA6 PE=1 SV=1	Q9NWH7	1	15.82	15.82	32.7	85.02	11	5	2	1	42	36	0.0868486	0.173396	0.016735	0.033412	167.35	334.12	10.7322	21.4272	54.3817	100	Confident
729	0	Single Protein	P10301	Ras-related protein R-Ras (RRAS_HUMAN)	P10301	RRAS_HUMAN Ras-related protein R-Ras OS=Homo sapiens OX=9606 GN=RRAS PE=1 SV=1		19	31.19	31.19	61.93	88.99	11	5	9	3	39	29	0.118557	0.584893	0.0228449	0.112704	228.449	1127.04	14.6505	72.2775	23.4659	100	Confident
730	0	Single Protein	Q96RQ9	L-amino-acid oxidase (OXLA_HUMAN)	Q96RQ9	OXLA_HUMAN L-amino-acid oxidase OS=Homo sapiens OX=9606 GN=IL4I1 PE=1 SV=1		19	15.17	15.17	31.39	70.37	11	6	8	5	37	28	0.0701754	0.258925	0.0135223	0.0498929	135.223	498.929	8.67185	31.9964	62.8417	100	Confident
731	0	Single Protein	P29992	Guanine nucleotide-binding protein subunit alpha-11 (GNA11_HUMAN)	P29992	GNA11_HUMAN Guanine nucleotide-binding protein subunit alpha-11 OS=Homo sapiens OX=9606 GN=GNA11 PE=1 SV=2		19	23.68	23.68	42.34	77.72	11	6	1	1	37	30	0.0913978	0.318257	0.0176116	0.0613256	176.116	613.256	11.2944	39.3282	42.0965	100	Confident
732	0	Single Protein	P36959	GMP reductase 1 (GMPR1_HUMAN)	P36959	GMPR1_HUMAN GMP reductase 1 OS=Homo sapiens OX=9606 GN=GMPR PE=1 SV=1		6	31.3	31.3	49.86	79.42	11	5	11	5	37	29	0.105839	0.365008	0.0203944	0.0703341	203.944	703.341	13.079	45.1054	37.3948	100	Confident
733	0	Single Protein	Q16222	UDP-N-acetylhexosamine pyrophosphorylase (UAP1_HUMAN)	Q16222	UAP1_HUMAN UDP-N-acetylhexosamine pyrophosphorylase OS=Homo sapiens OX=9606 GN=UAP1 PE=1 SV=3		1	10.92	10.92	35.25	83.91	11	4	10	3	35	21	0.0479452	0.182299	0.00923866	0.0351275	92.3866	351.275	5.92478	22.5274	58.7318	100	Confident
734	0	Single Protein	P08311	Cathepsin G (CATG_HUMAN)	P08311	CATG_HUMAN Cathepsin G OS=Homo sapiens OX=9606 GN=CTSG PE=1 SV=2		14	27.45	27.45	52.16	86.27	11	5	11	5	34	24	0.104545	0.376857	0.0201451	0.0726174	201.451	726.174	12.9191	46.5697	28.8191	100	Confident
735	0	Related Proteins	A0A0A0MT83	Butyryl-CoA dehydrogenase (A0A0A0MT83_HUMAN)	A0A0A0MT83,A0A0S2Z4K7,P26440	A0A0A0MT83_HUMAN Butyryl-CoA dehydrogenase OS=Homo sapiens OX=9606 GN=IVD PE=1 SV=2,A0A0S2Z4K7_HUMAN Butyryl-CoA dehydrogenase (Fragment) OS=Homo sapiens OX=9606 GN=IVD PE=1 SV=1,IVD_HUMAN Isovaleryl-CoA dehydrogenase, mitochondrial OS=Homo sapiens OX=9606 GN=IVD PE=1 SV=2	A0A0S2Z4K7,P26440	15	25.06	25.06	36.64	72.81	11	6	6	2	34	26	0.0844156	0.350314	0.0162662	0.0675027	162.662	675.027	10.4316	43.2897	46.2896	100	Confident
736	0	Single Protein	Q96PF2	Testis-specific serine/threonine-protein kinase 2 (TSSK2_HUMAN)	Q96PF2	TSSK2_HUMAN Testis-specific serine/threonine-protein kinase 2 OS=Homo sapiens OX=9606 GN=TSSK2 PE=1 SV=2		22	24.02	24.02	39.66	84.36	11	6	11	6	34	28	0.089404	0.274275	0.0172274	0.0528506	172.274	528.506	11.048	33.8932	40.9132	100	Confident
737	0	Single Protein	Q99574	Neuroserpin (NEUS_HUMAN)	Q99574	NEUS_HUMAN Neuroserpin OS=Homo sapiens OX=9606 GN=SERPINI1 PE=1 SV=1		3	15.85	15.85	40.73	62.93	11	4	3	2	33	25	0.0852713	0.301025	0.0164311	0.0580052	164.311	580.052	10.5373	37.1989	46.3971	100	Confident
738	0	Single Protein	A4D1T9	Probable inactive serine protease 37 (PRS37_HUMAN)	A4D1T9	PRS37_HUMAN Probable inactive serine protease 37 OS=Homo sapiens OX=9606 GN=PRSS37 PE=1 SV=1		7	38.3	38.3	59.15	77.45	11	6	7	4	31	24	0.126374	0.778279	0.0243512	0.149968	243.512	1499.68	15.6165	96.175	26.4276	100	Confident
739	0	Related Proteins	A0A087WZF1	Lipoma-preferred partner (A0A087WZF1_HUMAN)	A0A087WZF1,Q93052	A0A087WZF1_HUMAN Lipoma-preferred partner OS=Homo sapiens OX=9606 GN=LPP PE=1 SV=1,LPP_HUMAN Lipoma-preferred partner OS=Homo sapiens OX=9606 GN=LPP PE=1 SV=1	Q93052	3	3.9	3.9	30.85	57.46	11	1	9	1	31	15	0.0383481	0.0525003	0.00738937	0.0101164	73.8937	101.164	4.73882	6.48766	63.3416	100	Doubtful
740	0	Single Protein	Q9P2T0	Testicular haploid expressed gene protein (THEG_HUMAN)	Q9P2T0	THEG_HUMAN Testicular haploid expressed gene protein OS=Homo sapiens OX=9606 GN=THEG PE=1 SV=1		19	11.87	11.87	40.37	75.73	11	3	10	3	30	17	0.0557491	0.122018	0.0107424	0.023512	107.424	235.12	6.88914	15.0783	43.4164	100	Confident
741	0	Single Protein	P22732	Solute carrier family 2, facilitated glucose transporter member 5 (GTR5_HUMAN)	P22732	GTR5_HUMAN Solute carrier family 2, facilitated glucose transporter member 5 OS=Homo sapiens OX=9606 GN=SLC2A5 PE=1 SV=1		1	6.39	6.39	29.34	33.53	11	3	9	2	30	21	0.125	0.232847	0.0240865	0.0448677	240.865	448.677	15.4467	28.7738	54.9383	100	Confident
742	0	Single Protein	Q9Y6J8	Serine/threonine/tyrosine-interacting-like protein 1 (STYL1_HUMAN)	Q9Y6J8	STYL1_HUMAN Serine/threonine/tyrosine-interacting-like protein 1 OS=Homo sapiens OX=9606 GN=STYXL1 PE=1 SV=1		7	12.14	12.14	45.69	89.78	11	3	4	1	29	21	0.0711744	0.232847	0.0137147	0.0448677	137.147	448.677	8.79529	28.7738	35.7951	100	Confident
743	0	Single Protein	Q53QW1	Testis-expressed protein 44 (TEX44_HUMAN)	Q53QW1	TEX44_HUMAN Testis-expressed protein 44 OS=Homo sapiens OX=9606 GN=TEX44 PE=1 SV=1		2	10.38	10.38	41.52	46.58	11	2	11	2	28	19	0.0923913	0.178769	0.0178031	0.0344473	178.031	344.473	11.4172	22.0911	41.5634	100	Confident
744	0	Related Proteins	A0A7I2V2U8	Twinfilin-2 (A0A7I2V2U8_HUMAN)	A0A7I2V2U8,A0A7I2V5D3,D6RG15,Q6IBS0	A0A7I2V2U8_HUMAN Twinfilin-2 OS=Homo sapiens OX=9606 GN=TWF2 PE=1 SV=1,A0A7I2V5D3_HUMAN Twinfilin-2 OS=Homo sapiens OX=9606 GN=TWF2 PE=1 SV=1,D6RG15_HUMAN Twinfilin-2 OS=Homo sapiens OX=9606 GN=TWF2 PE=1 SV=1,TWF2_HUMAN Twinfilin-2 OS=Homo sapiens OX=9606 GN=TWF2 PE=1 SV=2	A0A7I2V5D3,D6RG15,Q6IBS0	3	18.58	18.58	46.28	87.84	11	3	2	1	26	18	0.0480769	0.205261	0.00926404	0.0395522	92.6404	395.522	5.94105	25.3649	33.7433	100	Confident
745	0	Related Proteins	H0YGW7	ATP-binding cassette sub-family F member 1 (Fragment) (H0YGW7_HUMAN)	H0YGW7,Q5STZ8,Q8NE71	H0YGW7_HUMAN ATP-binding cassette sub-family F member 1 (Fragment) OS=Homo sapiens OX=9606 GN=ABCF1 PE=1 SV=1,Q5STZ8_HUMAN ATP-binding cassette sub-family F member 1 OS=Homo sapiens OX=9606 GN=ABCF1 PE=1 SV=10,ABCF1_HUMAN ATP-binding cassette sub-family F member 1 OS=Homo sapiens OX=9606 GN=ABCF1 PE=1 SV=2	Q5STZ8,Q8NE71	6	9.73	9.73	26.68	75.17	11	4	4	3	26	17	0.0379464	0.113042	0.00731198	0.0217823	73.1198	217.823	4.68919	13.9691	67.6181	100	Confident
746	0	Single Protein	Q05655	Protein kinase C delta type (KPCD_HUMAN)	Q05655	KPCD_HUMAN Protein kinase C delta type OS=Homo sapiens OX=9606 GN=PRKCD PE=1 SV=2		3	9.62	9.62	23.37	81.36	11	4	7	3	26	14	0.0254545	0.106512	0.00490489	0.020524	49.0489	205.24	3.14552	13.1621	77.4549	100	Confident
747	0	Single Protein	P10155	RNA-binding protein RO60 (RO60_HUMAN)	P10155	RO60_HUMAN RNA-binding protein RO60 OS=Homo sapiens OX=9606 GN=RO60 PE=1 SV=2		1	9.48	9.48	26.95	78.44	11	3	1	1	23	15	0.035545	0.103716	0.00684924	0.0199852	68.4924	199.852	4.39244	12.8165	60.6312	100	Confident
748	0	Single Protein	P30520	Adenylosuccinate synthetase isozyme 2 (PURA2_HUMAN)	P30520	PURA2_HUMAN Adenylosuccinate synthetase isozyme 2 OS=Homo sapiens OX=9606 GN=ADSS2 PE=1 SV=3		1	11.4	11.4	27.41	67.54	11	3	11	3	21	12	0.0324675	0.154782	0.00625624	0.0298253	62.5624	298.253	4.01214	19.127	50.0658	100	Confident
749	0	Single Protein	Q6ZUB1	Spermatogenesis-associated protein 31E1 (S31E1_HUMAN)	Q6ZUB1	S31E1_HUMAN Spermatogenesis-associated protein 31E1 OS=Homo sapiens OX=9606 GN=SPATA31E1 PE=2 SV=2		9	0.76	0.76	14.67	65.88	11	1	11	1	21	9	0.00630252	0.0150642	0.00121445	0.00290275	12.1445	29.0275	0.778827	1.86154	157.037	100	Doubtful
750	0	Single Protein	O00429	Dynamin-1-like protein (DNM1L_HUMAN)	O00429	DNM1L_HUMAN Dynamin-1-like protein OS=Homo sapiens OX=9606 GN=DNM1L PE=1 SV=2		12	5.03	5.03	23.37	87.91	11	3	9	2	20	9	0.0139104	0.0797752	0.00268042	0.015372	26.8042	153.72	1.71896	9.85813	81.8261	100	Confident
751	0	Single Protein	Q8TC07	TBC1 domain family member 15 (TBC15_HUMAN)	Q8TC07	TBC15_HUMAN TBC1 domain family member 15 OS=Homo sapiens OX=9606 GN=TBC1D15 PE=1 SV=2		12	2.89	2.89	27.06	71.06	11	2	8	2	20	11	0.0203666	0.0624678	0.00392448	0.0120371	39.2448	120.371	2.51678	7.71939	79.4397	100	Confident
752	0	Related Proteins	A0A804HJD7	Glutamate dehydrogenase (A0A804HJD7_HUMAN)	A0A804HJD7,P00367	A0A804HJD7_HUMAN Glutamate dehydrogenase OS=Homo sapiens OX=9606 GN=GLUD1 PE=1 SV=1,DHE3_HUMAN Glutamate dehydrogenase 1, mitochondrial OS=Homo sapiens OX=9606 GN=GLUD1 PE=1 SV=2	P00367	10	4.32	4.32	28.76	81.95	11	1	1	1	16	5	0.0114679	0.0384688	0.00220977	0.00741263	22.0977	74.1263	1.41713	4.75374	58.4186	100	Doubtful
753	0	Single Protein	P61006	Ras-related protein Rab-8A (RAB8A_HUMAN)	P61006	RAB8A_HUMAN Ras-related protein Rab-8A OS=Homo sapiens OX=9606 GN=RAB8A PE=1 SV=1		19	41.55	41.55	51.69	84.06	10	8	3	2	124	119	0.358036	0.719072	0.0689906	0.13856	689.906	1385.6	44.2439	88.8585	23.6532	100	Confident
754	0	Single Protein	P49773	Adenosine 5'-monophosphoramidase HINT1 (HINT1_HUMAN)	P49773	HINT1_HUMAN Adenosine 5'-monophosphoramidase HINT1 OS=Homo sapiens OX=9606 GN=HINT1 PE=1 SV=2		5	69.05	69.05	69.05	89.68	10	10	7	7	113	109	0.964602	4.17947	0.185871	0.805352	1858.71	8053.52	119.2	516.474	13.7931	100	Confident
755	0	Single Protein	P26436	Acrosomal protein SP-10 (ASPX_HUMAN)	P26436	ASPX_HUMAN Acrosomal protein SP-10 OS=Homo sapiens OX=9606 GN=ACRV1 PE=1 SV=2		11	17.74	17.74	20.38	27.17	10	7	10	7	108	105	1.44444	2.83119	0.278333	0.545547	2783.33	5455.47	178.496	349.861	28.1386	100	Confident
756	0	Single Protein	C9JBW9	Protein FAM166A (Fragment) (C9JBW9_HUMAN)	C9JBW9	C9JBW9_HUMAN Protein FAM166A (Fragment) OS=Homo sapiens OX=9606 GN=FAM166A PE=1 SV=1		9	50.67	50.67	54.26	92.38	10	8	2	1	84	80	0.218447	1.78256	0.0420929	0.343485	420.929	3434.85	26.9943	220.278	24.5922	100	Confident
757	0	Related Proteins	C9J6B1	Small monomeric GTPase (Fragment) (C9J6B1_HUMAN)	C9J6B1,P11234	C9J6B1_HUMAN Small monomeric GTPase (Fragment) OS=Homo sapiens OX=9606 GN=RALB PE=1 SV=1,RALB_HUMAN Ras-related protein Ral-B OS=Homo sapiens OX=9606 GN=RALB PE=1 SV=1	P11234	2	55.69	55.69	60.48	87.43	10	8	3	2	83	78	0.363014	1.31013	0.0699499	0.252452	699.499	2524.52	44.859	161.898	18.7185	100	Confident
758	0	Single Protein	P00441	Superoxide dismutase [Cu-Zn] (SODC_HUMAN)	P00441	SODC_HUMAN Superoxide dismutase [Cu-Zn] OS=Homo sapiens OX=9606 GN=SOD1 PE=1 SV=2		21	53.9	53.9	64.29	69.48	10	6	1	1	80	73	0.654206	1.37137	0.12606	0.264253	1260.6	2642.53	80.8427	169.466	15.9259	100	Confident
759	0	Single Protein	Q9P0L0	Vesicle-associated membrane protein-associated protein A (VAPA_HUMAN)	Q9P0L0	VAPA_HUMAN Vesicle-associated membrane protein-associated protein A OS=Homo sapiens OX=9606 GN=VAPA PE=1 SV=3		18	29.72	29.72	38.15	74.7	10	6	8	4	79	68	0.365591	0.519911	0.0704466	0.100183	704.466	1001.83	45.1775	64.2474	27.8752	100	Confident
760	0	Single Protein	Q6UWM5	GLIPR1-like protein 1 (GPRL1_HUMAN)	Q6UWM5	GPRL1_HUMAN GLIPR1-like protein 1 OS=Homo sapiens OX=9606 GN=GLIPR1L1 PE=1 SV=2		12	33.06	33.06	33.06	69.83	10	9	10	9	78	72	0.426036	1.46209	0.0820937	0.281734	820.937	2817.34	52.6469	180.676	27.1332	100	Confident
761	0	Related Proteins	P25786	Proteasome subunit alpha type-1 (PSA1_HUMAN)	B4DEV8,P25786	B4DEV8_HUMAN Proteasome subunit alpha type OS=Homo sapiens OX=9606 PE=2 SV=1,PSA1_HUMAN Proteasome subunit alpha type-1 OS=Homo sapiens OX=9606 GN=PSMA1 PE=1 SV=1	B4DEV8	11	25.48	25.48	31.18	77.57	10	7	2	2	78	69	0.198529	0.743329	0.038255	0.143234	382.55	1432.34	24.5331	91.856	29.5369	100	Confident
762	0	Related Proteins	P30085	UMP-CMP kinase (KCY_HUMAN)	P30085,Q5T0D2	KCY_HUMAN UMP-CMP kinase OS=Homo sapiens OX=9606 GN=CMPK1 PE=1 SV=3,Q5T0D2_HUMAN Nucleoside-diphosphate kinase OS=Homo sapiens OX=9606 GN=CMPK1 PE=1 SV=1	Q5T0D2	1	31.63	31.63	36.73	85.71	10	8	7	5	75	73	0.360119	0.887392	0.0693921	0.170993	693.921	1709.93	44.5013	109.658	22.2083	100	Confident
763	0	Related Proteins	P08708	40S ribosomal protein S17 (RS17_HUMAN)	H3BNC9,P08708	H3BNC9_HUMAN 40S ribosomal protein S17 OS=Homo sapiens OX=9606 PE=3 SV=2,RS17_HUMAN 40S ribosomal protein S17 OS=Homo sapiens OX=9606 GN=RPS17 PE=1 SV=2	H3BNC9	15	49.63	49.63	64.44	80.74	10	7	3	2	74	68	0.623853	0.8166	0.120212	0.157352	1202.12	1573.52	77.092	100.91	15.5404	100	Confident
764	0	Single Protein	P08118	Beta-microseminoprotein (MSMB_HUMAN)	P08118	MSMB_HUMAN Beta-microseminoprotein OS=Homo sapiens OX=9606 GN=MSMB PE=1 SV=1		10	36.84	36.84	42.11	27.19	10	7	10	7	72	57	1.83871	2.16228	0.354305	0.416654	3543.05	4166.54	227.216	267.201	12.8561	100	Confident
765	0	Related Proteins	E7EP32	Guanine nucleotide-binding protein G(I)/G(S)/G(T) subunit beta-2 (E7EP32_HUMAN)	E7EP32,P62879	E7EP32_HUMAN Guanine nucleotide-binding protein G(I)/G(S)/G(T) subunit beta-2 OS=Homo sapiens OX=9606 GN=GNB2 PE=1 SV=1,GBB2_HUMAN Guanine nucleotide-binding protein G(I)/G(S)/G(T) subunit beta-2 OS=Homo sapiens OX=9606 GN=GNB2 PE=1 SV=3	P62879	7	29.73	29.73	38.18	55.07	10	6	3	3	71	49	0.223926	0.668101	0.0431488	0.128738	431.488	1287.38	27.6715	82.5598	32.3875	100	Confident
766	0	Single Protein	P62330	ADP-ribosylation factor 6 (ARF6_HUMAN)	P62330	ARF6_HUMAN ADP-ribosylation factor 6 OS=Homo sapiens OX=9606 GN=ARF6 PE=1 SV=2		14	56	56	74.86	86.86	10	7	8	6	70	59	0.381579	0.957342	0.0735272	0.184472	735.272	1844.72	47.1532	118.302	20.0694	100	Confident
767	0	Single Protein	P51153	Ras-related protein Rab-13 (RAB13_HUMAN)	P51153	RAB13_HUMAN Ras-related protein Rab-13 OS=Homo sapiens OX=9606 GN=RAB13 PE=1 SV=1		1	38.42	38.42	54.68	83.74	10	6	4	3	69	65	0.226387	0.501311	0.0436229	0.0965986	436.229	965.986	27.9755	61.9489	22.7597	100	Confident
768	0	Related Proteins	A0A3B3IRX2	Phospholipase A2 (A0A3B3IRX2_HUMAN)	A0A3B3IRX2,P14555	A0A3B3IRX2_HUMAN Phospholipase A2 OS=Homo sapiens OX=9606 GN=PLA2G2A PE=1 SV=1,PA2GA_HUMAN Phospholipase A2, membrane associated OS=Homo sapiens OX=9606 GN=PLA2G2A PE=1 SV=2	P14555	1	30.77	30.77	30.77	81.2	10	10	10	10	67	66	0.694737	1.72134	0.13387	0.331688	1338.7	3316.88	85.8513	212.713	13.0281	100	Confident
769	0	Related Proteins	A8MYP8	Outer dense fiber protein 3B (ODF3B_HUMAN)	A0A8C8KQ56,A8MYP8	A0A8C8KQ56_HUMAN Outer dense fiber protein 3B OS=Homo sapiens OX=9606 GN=ODF3B PE=4 SV=1,ODF3B_HUMAN Outer dense fiber protein 3B OS=Homo sapiens OX=9606 GN=ODF3B PE=1 SV=1	A0A8C8KQ56	22	54.55	54.55	54.55	90.12	10	10	1	1	66	61	0.267544	1.42446	0.0515536	0.274483	515.536	2744.83	33.0614	176.026	27.2629	100	Confident
770	0	Related Proteins	E9PK54	Heat shock cognate 71 kDa protein (Fragment) (E9PK54_HUMAN)	E9PK54,E9PKE3,E9PLF4,E9PN25,E9PNE6,E9PPY6,E9PQK7,E9PQQ4,P11142	E9PK54_HUMAN Heat shock cognate 71 kDa protein (Fragment) OS=Homo sapiens OX=9606 GN=HSPA8 PE=1 SV=8,E9PKE3_HUMAN Heat shock cognate 71 kDa protein OS=Homo sapiens OX=9606 GN=HSPA8 PE=1 SV=1,E9PLF4_HUMAN Heat shock cognate 71 kDa protein (Fragment) OS=Homo sapiens OX=9606 GN=HSPA8 PE=1 SV=1,E9PN25_HUMAN Heat shock cognate 71 kDa protein (Fragment) OS=Homo sapiens OX=9606 GN=HSPA8 PE=1 SV=1,E9PNE6…	E9PKE3,E9PLF4,E9PN25,E9PNE6,E9PPY6,E9PQK7,E9PQQ4,P11142	11	33.33	33.33	45.36	89.62	10	6	4	2	62	57	0.168641	0.995262	0.0324958	0.191779	324.958	1917.79	20.8396	122.988	19.9431	100	Confident
771	0	Related Proteins	E7ESG8	Serine/threonine-protein phosphatase (Fragment) (E7ESG8_HUMAN)	E7ESG8,P62714,P67775	E7ESG8_HUMAN Serine/threonine-protein phosphatase (Fragment) OS=Homo sapiens OX=9606 GN=PPP2CA PE=1 SV=1,PP2AB_HUMAN Serine/threonine-protein phosphatase 2A catalytic subunit beta isoform OS=Homo sapiens OX=9606 GN=PPP2CB PE=1 SV=1,PP2AA_HUMAN Serine/threonine-protein phosphatase 2A catalytic subunit alpha isoform OS=Homo sapiens OX=9606 GN=PPP2CA PE=1 SV=1	P62714,P67775	5	44.83	44.83	58.62	89.66	10	6	4	2	62	52	0.4	1.37137	0.0770768	0.264253	770.768	2642.53	49.4296	169.466	16.8435	100	Confident
772	0	Related Proteins	A8MW57	Ornithine decarboxylase antizyme 3 (A8MW57_HUMAN)	A8MW57,Q5SZR7,Q9UMX2	A8MW57_HUMAN Ornithine decarboxylase antizyme 3 OS=Homo sapiens OX=9606 GN=OAZ3 PE=1 SV=1,Q5SZR7_HUMAN Ornithine decarboxylase antizyme 3 OS=Homo sapiens OX=9606 GN=OAZ3 PE=1 SV=4,OAZ3_HUMAN Ornithine decarboxylase antizyme 3 OS=Homo sapiens OX=9606 GN=OAZ3 PE=1 SV=2	Q5SZR7,Q9UMX2	1	19.15	19.15	25.11	76.17	10	9	8	7	61	49	0.273743	1.21898	0.0527481	0.234888	527.481	2348.88	33.8275	150.634	27.3777	100	Confident
773	0	Single Protein	Q6ZQR2	Cilia- and flagella-associated protein 77 (CFA77_HUMAN)	Q6ZQR2	CFA77_HUMAN Cilia- and flagella-associated protein 77 OS=Homo sapiens OX=9606 GN=CFAP77 PE=1 SV=1		9	23.44	23.44	36.88	84.69	10	6	3	2	56	49	0.180812	0.318257	0.034841	0.0613256	348.41	613.256	22.3436	39.3282	36.4762	100	Confident
774	0	Single Protein	P17931	Galectin-3 (LEG3_HUMAN)	P17931	LEG3_HUMAN Galectin-3 OS=Homo sapiens OX=9606 GN=LGALS3 PE=1 SV=5		14	30	30	30	42.8	10	7	4	2	56	53	0.485981	1.73842	0.0936447	0.33498	936.447	3349.8	60.0546	214.823	26.1361	100	Confident
775	0	Related Proteins	H0YKT4	Signal peptidase complex catalytic subunit SEC11A (H0YKT4_HUMAN)	H0YKT4,P67812	H0YKT4_HUMAN Signal peptidase complex catalytic subunit SEC11A OS=Homo sapiens OX=9606 GN=SEC11A PE=1 SV=1,SC11A_HUMAN Signal peptidase complex catalytic subunit SEC11A OS=Homo sapiens OX=9606 GN=SEC11A PE=1 SV=1	P67812	15	19.38	19.38	44.96	86.82	10	5	2	1	56	48	0.428571	0.895736	0.0825823	0.172601	825.823	1726.01	52.9602	110.69	14.883	100	Confident
776	0	Related Proteins	P57105	Synaptojanin-2-binding protein (SYJ2B_HUMAN)	A0A087WYV9,A0A087X1F5,P57105	A0A087WYV9_HUMAN Cytochrome c oxidase assembly protein COX16 homolog, mitochondrial OS=Homo sapiens OX=9606 GN=SYNJ2BP-COX16 PE=3 SV=1,A0A087X1F5_HUMAN Cytochrome c oxidase assembly protein COX16 homolog, mitochondrial (Fragment) OS=Homo sapiens OX=9606 GN=SYNJ2BP-COX16 PE=3 SV=6,SYJ2B_HUMAN Synaptojanin-2-binding protein OS=Homo sapiens OX=9606 GN=SYNJ2BP PE=1 SV=2	A0A087WYV9,A0A087X1F5	14	50.34	50.34	57.24	91.03	10	5	10	5	56	51	0.386364	1.27585	0.0744492	0.245845	744.492	2458.45	47.7445	157.661	15.9182	100	Confident
777	0	Single Protein	Q13217	DnaJ homolog subfamily C member 3 (DNJC3_HUMAN)	Q13217	DNJC3_HUMAN DnaJ homolog subfamily C member 3 OS=Homo sapiens OX=9606 GN=DNAJC3 PE=1 SV=1		13	18.25	18.25	33.13	78.97	10	5	3	2	55	50	0.123116	0.161275	0.0237234	0.0310764	237.234	310.764	15.2139	19.9294	57.5442	100	Confident
778	0	Single Protein	P12830	Cadherin-1 (CADH1_HUMAN)	P12830	CADH1_HUMAN Cadherin-1 OS=Homo sapiens OX=9606 GN=CDH1 PE=1 SV=3		16	6.58	6.58	16.78	41.61	10	5	6	3	55	44	0.119891	0.184485	0.023102	0.0355487	231.02	355.487	14.8154	22.7975	97.3959	100	Confident
779	0	Related Proteins	A0A087X1Z3	Proteasome activator complex subunit 2 (A0A087X1Z3_HUMAN)	A0A087X1Z3,Q9UL46	A0A087X1Z3_HUMAN Proteasome activator complex subunit 2 OS=Homo sapiens OX=9606 GN=PSME2 PE=1 SV=1,PSME2_HUMAN Proteasome activator complex subunit 2 OS=Homo sapiens OX=9606 GN=PSME2 PE=1 SV=4	Q9UL46	14	35.04	35.04	44.09	86.22	10	7	2	2	53	49	0.219178	0.564748	0.0422339	0.108822	422.339	1088.22	27.0847	69.7881	29.1083	100	Confident
780	0	Related Proteins	C9JEV6	GlcNAc kinase (C9JEV6_HUMAN)	C9JEV6,H7C286,Q9UJ70	C9JEV6_HUMAN GlcNAc kinase OS=Homo sapiens OX=9606 GN=NAGK PE=1 SV=3,H7C286_HUMAN N-acetyl-D-glucosamine kinase OS=Homo sapiens OX=9606 GN=NAGK PE=1 SV=2,NAGK_HUMAN N-acetyl-D-glucosamine kinase OS=Homo sapiens OX=9606 GN=NAGK PE=1 SV=4	H7C286,Q9UJ70	2	33.11	33.11	33.11	66.89	10	8	1	1	52	50	0.142857	0.887392	0.0275274	0.170993	275.274	1709.93	17.6534	109.658	31.9973	100	Confident
781	0	Single Protein	Q9UHY7	Enolase-phosphatase E1 (ENOPH_HUMAN)	Q9UHY7	ENOPH_HUMAN Enolase-phosphatase E1 OS=Homo sapiens OX=9606 GN=ENOPH1 PE=1 SV=1		4	25.29	25.29	57.09	75.48	10	4	5	2	50	42	0.203046	0.519911	0.0391253	0.100183	391.253	1001.83	25.0911	64.2474	28.9145	100	Confident
782	0	Single Protein	P24666	Low molecular weight phosphotyrosine protein phosphatase (PPAC_HUMAN)	P24666	PPAC_HUMAN Low molecular weight phosphotyrosine protein phosphatase OS=Homo sapiens OX=9606 GN=ACP1 PE=1 SV=3		2	65.82	65.82	70.89	87.34	10	8	4	4	50	48	0.289855	1.4041	0.0558528	0.270559	558.528	2705.59	35.8185	173.51	18.0308	100	Confident
783	0	Single Protein	Q9Y376	Calcium-binding protein 39 (CAB39_HUMAN)	Q9Y376	CAB39_HUMAN Calcium-binding protein 39 OS=Homo sapiens OX=9606 GN=CAB39 PE=1 SV=1		2	25.81	25.81	36.66	76.83	10	7	1	1	50	45	0.135496	0.419626	0.026109	0.0808586	261.09	808.586	16.7438	51.8548	39.8437	100	Confident
784	0	Single Protein	Q6P2I3	Fumarylacetoacetate hydrolase domain-containing protein 2B (FAH2B_HUMAN)	Q6P2I3	FAH2B_HUMAN Fumarylacetoacetate hydrolase domain-containing protein 2B OS=Homo sapiens OX=9606 GN=FAHD2B PE=1 SV=1		2	29.62	29.62	45.22	60.51	10	5	3	1	50	47	0.236842	0.433013	0.0456376	0.0834381	456.376	834.381	29.2675	53.509	34.5911	100	Confident
785	0	Single Protein	Q08431	Lactadherin (MFGM_HUMAN)	Q08431	MFGM_HUMAN Lactadherin OS=Homo sapiens OX=9606 GN=MFGE8 PE=1 SV=3		15	20.41	20.41	33.85	90.96	10	6	5	3	49	43	0.122159	0.467799	0.0235391	0.0901412	235.391	901.412	15.0957	57.8078	43.0775	100	Confident
786	0	Single Protein	Q96HA9	Peroxisomal membrane protein 11C (PX11C_HUMAN)	Q96HA9	PX11C_HUMAN Peroxisomal membrane protein 11C OS=Homo sapiens OX=9606 GN=PEX11G PE=1 SV=1		19	34.85	34.85	53.11	90.04	10	6	4	2	49	44	0.202765	0.737801	0.0390712	0.142168	390.712	1421.68	25.0565	91.1729	26.6189	100	Confident
787	0	Single Protein	Q8NCW5	NAD(P)H-hydrate epimerase (NNRE_HUMAN)	Q8NCW5	NNRE_HUMAN NAD(P)H-hydrate epimerase OS=Homo sapiens OX=9606 GN=NAXE PE=1 SV=2		1	37.15	37.15	49.65	66.67	10	7	2	2	49	39	0.203125	0.8166	0.0391406	0.157352	391.406	1573.52	25.1009	100.91	31.6542	100	Confident
788	0	Single Protein	Q9Y5Z4	Heme-binding protein 2 (HEBP2_HUMAN)	Q9Y5Z4	HEBP2_HUMAN Heme-binding protein 2 OS=Homo sapiens OX=9606 GN=HEBP2 PE=1 SV=1		6	46.34	46.34	69.27	68.29	10	6	5	3	48	45	0.314286	1.06914	0.0605604	0.206014	605.604	2060.14	38.8375	132.118	22.8612	100	Confident
789	0	Single Protein	O95816	BAG family molecular chaperone regulator 2 (BAG2_HUMAN)	O95816	BAG2_HUMAN BAG family molecular chaperone regulator 2 OS=Homo sapiens OX=9606 GN=BAG2 PE=1 SV=1		6	30.33	30.33	47.87	85.78	10	6	10	6	48	43	0.21547	0.561523	0.0415193	0.108201	415.193	1082.01	26.6264	69.3896	23.7572	100	Confident
790	0	Related Proteins	H7C330	cAMP-dependent protein kinase type II-alpha regulatory subunit (Fragment) (H7C330_HUMAN)	H7C330,P13861	H7C330_HUMAN cAMP-dependent protein kinase type II-alpha regulatory subunit (Fragment) OS=Homo sapiens OX=9606 GN=PRKAR2A PE=1 SV=1,KAP2_HUMAN cAMP-dependent protein kinase type II-alpha regulatory subunit OS=Homo sapiens OX=9606 GN=PRKAR2A PE=1 SV=2	P13861	3	54.35	54.35	80.43	88.04	10	6	7	4	48	39	0.45679	2.16228	0.0880198	0.416654	880.198	4166.54	56.4473	267.201	10.125	100	Confident
791	0	Related Proteins	A0A3B3IUC7	Fructose-bisphosphatase (A0A3B3IUC7_HUMAN)	A0A3B3IUC7,P09467	A0A3B3IUC7_HUMAN Fructose-bisphosphatase OS=Homo sapiens OX=9606 GN=FBP1 PE=1 SV=1,F16P1_HUMAN Fructose-1,6-bisphosphatase 1 OS=Homo sapiens OX=9606 GN=FBP1 PE=1 SV=5	P09467	9	34.8	34.8	47.99	73.99	10	6	7	3	47	41	0.173267	0.539927	0.0333872	0.10404	333.872	1040.4	21.4113	66.7208	29.7932	100	Confident
792	0	Single Protein	Q15645	Pachytene checkpoint protein 2 homolog (PCH2_HUMAN)	Q15645	PCH2_HUMAN Pachytene checkpoint protein 2 homolog OS=Homo sapiens OX=9606 GN=TRIP13 PE=1 SV=2		5	24.77	24.77	33.33	75	10	8	7	5	47	45	0.135802	0.479833	0.0261681	0.0924601	261.681	924.601	16.7816	59.2949	48.5205	100	Confident
793	0	Single Protein	P36405	ADP-ribosylation factor-like protein 3 (ARL3_HUMAN)	P36405	ARL3_HUMAN ADP-ribosylation factor-like protein 3 OS=Homo sapiens OX=9606 GN=ARL3 PE=1 SV=2		10	50	50	52.2	88.46	10	7	9	6	47	43	0.26087	1.08057	0.0502675	0.208217	502.675	2082.17	32.2367	133.53	20.4428	100	Confident
794	0	Related Proteins	I3L0S1	Phosphoribosyl pyrophosphate synthase-associated protein 2 (Fragment) (I3L0S1_HUMAN)	I3L0S1,O60256	I3L0S1_HUMAN Phosphoribosyl pyrophosphate synthase-associated protein 2 (Fragment) OS=Homo sapiens OX=9606 GN=PRPSAP2 PE=1 SV=1,KPRB_HUMAN Phosphoribosyl pyrophosphate synthase-associated protein 2 OS=Homo sapiens OX=9606 GN=PRPSAP2 PE=1 SV=1	O60256	17	28.46	28.46	40	75	10	6	4	1	47	30	0.14359	0.701254	0.0276686	0.135126	276.686	1351.26	17.7439	86.6567	28.7309	100	Confident
795	0	Related Proteins	A0A286YFJ8	Immunoglobulin heavy constant gamma 4 (Fragment) (A0A286YFJ8_HUMAN)	A0A286YFJ8,P01861	A0A286YFJ8_HUMAN Immunoglobulin heavy constant gamma 4 (Fragment) OS=Homo sapiens OX=9606 GN=IGHG4 PE=1 SV=1,IGHG4_HUMAN Immunoglobulin heavy constant gamma 4 OS=Homo sapiens OX=9606 GN=IGHG4 PE=1 SV=1	P01861	14	21.72	21.72	35.1	59.09	10	5	4	2	46	41	0.112536	0.403004	0.0216847	0.0776556	216.847	776.556	13.9065	49.8007	43.8039	100	Confident
796	0	Single Protein	O00505	Importin subunit alpha-4 (IMA4_HUMAN)	O00505	IMA4_HUMAN Importin subunit alpha-4 OS=Homo sapiens OX=9606 GN=KPNA3 PE=1 SV=2		13	24.76	19.96	31.29	51.25	10	8	4	3	46	40	0.149813	0.534781	0.0288677	0.103048	288.677	1030.48	18.5129	66.085	57.7748	100	Confident
797	0	Single Protein	Q96JQ2	Calmin (CLMN_HUMAN)	Q96JQ2	CLMN_HUMAN Calmin OS=Homo sapiens OX=9606 GN=CLMN PE=1 SV=1		14	6.29	6.29	14.07	63.97	10	6	5	2	45	37	0.0577223	0.146584	0.0111226	0.0282456	111.226	282.456	7.13297	18.114	111.582	100	Confident
798	0	Related Proteins	A0A7I2V4H4	Dynactin subunit 2 (A0A7I2V4H4_HUMAN)	A0A7I2V4H4,A0A7I2V4Y9,A8K8J9,H0YI98,Q13561	A0A7I2V4H4_HUMAN Dynactin subunit 2 OS=Homo sapiens OX=9606 GN=DCTN2 PE=1 SV=1,A0A7I2V4Y9_HUMAN Dynactin subunit 2 OS=Homo sapiens OX=9606 GN=DCTN2 PE=1 SV=1,A8K8J9_HUMAN Dynactin 2 (P50), isoform CRA_b OS=Homo sapiens OX=9606 GN=DCTN2 PE=1 SV=1,H0YI98_HUMAN Dynactin subunit 2 (Fragment) OS=Homo sapiens OX=9606 GN=DCTN2 PE=1 SV=1,DCTN2_HUMAN Dynactin subunit 2 OS=Homo sapiens OX=9606 GN=DCTN2 PE=…	A0A7I2V4Y9,A8K8J9,H0YI98,Q13561	12	27.18	27.18	36.94	78.1	10	7	5	3	45	43	0.141892	0.454758	0.0273414	0.0876282	273.414	876.282	17.5341	56.1962	41.7056	100	Confident
799	0	Related Proteins	P67870	Casein kinase II subunit beta (CSK2B_HUMAN)	P67870,Q5SRQ3,Q5SRQ6	CSK2B_HUMAN Casein kinase II subunit beta OS=Homo sapiens OX=9606 GN=CSNK2B PE=1 SV=1,Q5SRQ3_HUMAN Casein kinase II subunit beta OS=Homo sapiens OX=9606 GN=CSNK2B PE=1 SV=1,Q5SRQ6_HUMAN Casein kinase II subunit beta OS=Homo sapiens OX=9606 GN=CSNK2B PE=1 SV=2	Q5SRQ3,Q5SRQ6	6	33.49	33.49	47.44	74.88	10	6	1	1	45	40	0.242236	1.25393	0.046677	0.241623	466.77	2416.23	29.934	154.953	24.926	100	Confident
800	0	Related Proteins	F2Z2S8	40S ribosomal protein S3 (F2Z2S8_HUMAN)	F2Z2S8,H0YCJ7,H0YF32,P23396	F2Z2S8_HUMAN 40S ribosomal protein S3 OS=Homo sapiens OX=9606 GN=RPS3 PE=1 SV=1,H0YCJ7_HUMAN 40S ribosomal protein S3 (Fragment) OS=Homo sapiens OX=9606 GN=RPS3 PE=1 SV=1,H0YF32_HUMAN 40S ribosomal protein S3 (Fragment) OS=Homo sapiens OX=9606 GN=RPS3 PE=1 SV=1,RS3_HUMAN 40S ribosomal protein S3 OS=Homo sapiens OX=9606 GN=RPS3 PE=1 SV=2	H0YCJ7,H0YF32,P23396	11	63.25	63.25	71.79	82.91	10	8	1	1	43	41	0.42268	1.4041	0.0814472	0.270559	814.472	2705.59	52.2323	173.51	13.0612	100	Confident
801	0	Single Protein	P38567	Hyaluronidase PH-20 (HYALP_HUMAN)	P38567	HYALP_HUMAN Hyaluronidase PH-20 OS=Homo sapiens OX=9606 GN=SPAM1 PE=1 SV=1		7	15.32	15.32	22.4	66.99	10	6	8	5	43	33	0.0938416	0.350314	0.0180825	0.0675027	180.825	675.027	11.5964	43.2897	57.8104	100	Confident
802	0	Single Protein	P37198	Nuclear pore glycoprotein p62 (NUP62_HUMAN)	P37198	NUP62_HUMAN Nuclear pore glycoprotein p62 OS=Homo sapiens OX=9606 GN=NUP62 PE=1 SV=3		19	15.13	15.13	26.05	34.29	10	7	2	1	43	39	0.217877	0.711328	0.0419832	0.137067	419.832	1370.67	26.9239	87.9016	53.2225	100	Confident
803	0	Single Protein	D6RI10	Serine protease inhibitor Kazal-type 2 (D6RI10_HUMAN)	D6RI10	D6RI10_HUMAN Serine protease inhibitor Kazal-type 2 OS=Homo sapiens OX=9606 GN=SPINK2 PE=1 SV=1		4	51.49	51.49	72.39	90.3	10	8	1	1	42	37	0.305785	2.72759	0.0589224	0.525586	589.224	5255.86	37.7871	337.059	13.8819	100	Confident
804	0	Single Protein	B3GLJ2	Prostate and testis expressed protein 3 (PATE3_HUMAN)	B3GLJ2	PATE3_HUMAN Prostate and testis expressed protein 3 OS=Homo sapiens OX=9606 GN=PATE3 PE=2 SV=1		11	36.73	36.73	66.33	85.71	10	3	10	3	39	30	0.345238	0.584893	0.0665246	0.112704	665.246	1127.04	42.6624	72.2775	11.7387	100	Confident
805	0	Single Protein	Q5VWZ2	Lysophospholipase-like protein 1 (LYPL1_HUMAN)	Q5VWZ2	LYPL1_HUMAN Lysophospholipase-like protein 1 OS=Homo sapiens OX=9606 GN=LYPLAL1 PE=1 SV=3		1	24.47	24.47	61.6	77.64	10	5	10	5	39	28	0.152174	0.649648	0.0293227	0.125182	293.227	1251.82	18.8047	80.2795	26.2994	100	Confident
806	0	Single Protein	Q8IYM1	Septin-12 (SEP12_HUMAN)	Q8IYM1	SEP12_HUMAN Septin-12 OS=Homo sapiens OX=9606 GN=SEPTIN12 PE=1 SV=1		16	23.74	23.74	36.87	68.16	10	6	5	2	39	36	0.143443	0.400688	0.0276403	0.0772094	276.403	772.094	17.7258	49.5146	40.7217	100	Confident
807	0	Single Protein	Q9H1E5	Thioredoxin-related transmembrane protein 4 (TMX4_HUMAN)	Q9H1E5	TMX4_HUMAN Thioredoxin-related transmembrane protein 4 OS=Homo sapiens OX=9606 GN=TMX4 PE=1 SV=1		20	12.03	12.03	28.65	68.48	10	4	7	4	38	31	0.129707	0.373824	0.0249935	0.0720329	249.935	720.329	16.0284	46.1949	38.9277	100	Confident
808	0	Single Protein	Q96CN7	Isochorismatase domain-containing protein 1 (ISOC1_HUMAN)	Q96CN7	ISOC1_HUMAN Isochorismatase domain-containing protein 1 OS=Homo sapiens OX=9606 GN=ISOC1 PE=1 SV=3		5	31.88	31.88	45.97	73.83	10	6	3	2	37	30	0.131818	0.668101	0.0254003	0.128738	254.003	1287.38	16.2893	82.5598	32.2161	100	Confident
809	0	Single Protein	F8W914	Reticulon (F8W914_HUMAN)	F8W914	F8W914_HUMAN Reticulon OS=Homo sapiens OX=9606 GN=RTN4 PE=1 SV=1		2	20	20	44.93	48.41	10	5	2	1	35	23	0.0868263	0.508591	0.0167307	0.0980014	167.307	980.014	10.7295	62.8485	37.1214	100	Confident
810	0	Related Proteins	A0A087WW66	26S proteasome non-ATPase regulatory subunit 1 (A0A087WW66_HUMAN)	A0A087WW66,A0A7I2V479,A0A7I2V523,A0A7I2V641,A0A7P0MW50,Q99460	A0A087WW66_HUMAN 26S proteasome non-ATPase regulatory subunit 1 OS=Homo sapiens OX=9606 GN=PSMD1 PE=1 SV=2,A0A7I2V479_HUMAN 26S proteasome non-ATPase regulatory subunit 1 OS=Homo sapiens OX=9606 GN=PSMD1 PE=1 SV=1,A0A7I2V523_HUMAN 26S proteasome non-ATPase regulatory subunit 1 OS=Homo sapiens OX=9606 GN=PSMD1 PE=1 SV=1,A0A7I2V641_HUMAN 26S proteasome non-ATPase regulatory subunit 1 OS=Homo sapien…	A0A7I2V479,A0A7I2V523,A0A7I2V641,A0A7P0MW50,Q99460	2	7.55	7.55	17.72	70.57	10	4	2	2	35	20	0.0232558	0.100694	0.00448121	0.019403	44.8121	194.03	2.87381	12.4432	101.489	100	Confident
811	0	Single Protein	Q9BQA1	Methylosome protein 50 (MEP50_HUMAN)	Q9BQA1	MEP50_HUMAN Methylosome protein 50 OS=Homo sapiens OX=9606 GN=WDR77 PE=1 SV=1		1	46.2	46.2	55.85	54.97	10	7	3	2	33	26	0.138298	1.08057	0.0266489	0.208217	266.489	2082.17	17.09	133.53	36.7011	100	Confident
812	0	Related Proteins	H0YMF9	WD repeat-containing protein 61 (H0YMF9_HUMAN)	H0YMF9,H0YN81,Q9GZS3	H0YMF9_HUMAN WD repeat-containing protein 61 OS=Homo sapiens OX=9606 GN=WDR61 PE=1 SV=1,H0YN81_HUMAN WD repeat-containing protein 61 (Fragment) OS=Homo sapiens OX=9606 GN=WDR61 PE=1 SV=1,WDR61_HUMAN WD repeat-containing protein 61 OS=Homo sapiens OX=9606 GN=WDR61 PE=1 SV=1	H0YN81,Q9GZS3	15	46.03	46.03	55.03	72.49	10	5	3	1	30	25	0.182482	0.895736	0.0351628	0.172601	351.628	1726.01	22.55	110.69	20.7306	100	Confident
813	0	Single Protein	Q9UHL4	Dipeptidyl peptidase 2 (DPP2_HUMAN)	Q9UHL4	DPP2_HUMAN Dipeptidyl peptidase 2 OS=Homo sapiens OX=9606 GN=DPP7 PE=1 SV=3		9	12.4	12.4	26.22	77.85	10	3	7	2	30	16	0.0365535	0.158323	0.00704357	0.0305076	70.4357	305.076	4.51706	19.5646	54.3072	100	Confident
814	0	Single Protein	Q8IYX1	TBC1 domain family member 21 (TBC21_HUMAN)	Q8IYX1	TBC21_HUMAN TBC1 domain family member 21 OS=Homo sapiens OX=9606 GN=TBC1D21 PE=1 SV=1		15	22.32	22.32	44.05	64.29	10	5	1	1	29	25	0.111111	0.376857	0.0214102	0.0726174	214.102	726.174	13.7304	46.5697	39.1958	100	Confident
815	0	Single Protein	Q96HS1	Serine/threonine-protein phosphatase PGAM5, mitochondrial (PGAM5_HUMAN)	Q96HS1	PGAM5_HUMAN Serine/threonine-protein phosphatase PGAM5, mitochondrial OS=Homo sapiens OX=9606 GN=PGAM5 PE=1 SV=2		12	16.61	16.61	32.18	77.85	10	4	2	2	29	22	0.0933333	0.311134	0.0179846	0.059953	179.846	599.53	11.5336	38.448	31.9846	100	Confident
816	0	Related Proteins	Q5T124	UBX domain-containing protein 11 (UBX11_HUMAN)	Q5T124,X6R8M6	UBX11_HUMAN UBX domain-containing protein 11 OS=Homo sapiens OX=9606 GN=UBXN11 PE=1 SV=2,X6R8M6_HUMAN UBX domain-containing protein 11 OS=Homo sapiens OX=9606 GN=UBXN11 PE=1 SV=1	X6R8M6	1	11.73	11.73	26.15	75.58	10	4	8	3	27	19	0.0483461	0.178769	0.0093159	0.0344473	93.159	344.473	5.97431	22.0911	57.3369	100	Confident
817	0	Related Proteins	A0A0G2JJD3	Alpha/beta hydrolase domain-containing protein 16A (A0A0G2JJD3_HUMAN)	A0A0G2JJD3,O95870	A0A0G2JJD3_HUMAN Alpha/beta hydrolase domain-containing protein 16A OS=Homo sapiens OX=9606 GN=ABHD16A PE=1 SV=1,ABHGA_HUMAN Phosphatidylserine lipase ABHD16A OS=Homo sapiens OX=9606 GN=ABHD16A PE=1 SV=3	O95870	6	6.32	6.32	17.14	71.21	10	4	5	2	25	17	0.0350467	0.147365	0.00675323	0.028396	67.5323	283.96	4.33086	18.2104	67.4763	100	Confident
818	0	Single Protein	Q8N427	Thioredoxin domain-containing protein 3 (TXND3_HUMAN)	Q8N427	TXND3_HUMAN Thioredoxin domain-containing protein 3 OS=Homo sapiens OX=9606 GN=NME8 PE=2 SV=2		7	8.84	8.84	25.85	74.32	10	3	9	2	25	13	0.0251716	0.108603	0.00485037	0.020927	48.5037	209.27	3.11056	13.4205	67.2272	100	Confident
819	0	Single Protein	P43897	Elongation factor Ts, mitochondrial (EFTS_HUMAN)	P43897	EFTS_HUMAN Elongation factor Ts, mitochondrial OS=Homo sapiens OX=9606 GN=TSFM PE=1 SV=2		12	19.38	19.38	39.08	88.31	10	3	3	2	25	20	0.0627178	0.193777	0.0120852	0.0373392	120.852	373.392	7.75028	23.9457	35.3682	100	Confident
820	0	Single Protein	Q92905	COP9 signalosome complex subunit 5 (CSN5_HUMAN)	Q92905	CSN5_HUMAN COP9 signalosome complex subunit 5 OS=Homo sapiens OX=9606 GN=COPS5 PE=1 SV=4		8	24.25	24.25	43.41	76.95	10	5	4	3	24	19	0.07393	0.403004	0.0142457	0.0776556	142.457	776.556	9.13581	49.8007	37.5547	100	Confident
821	0	Related Proteins	A0A1B0GWI2	Ceroid-lipofuscinosis neuronal protein 5 (Fragment) (A0A1B0GWI2_HUMAN)	A0A1B0GWI2,O75503	A0A1B0GWI2_HUMAN Ceroid-lipofuscinosis neuronal protein 5 (Fragment) OS=Homo sapiens OX=9606 GN=CLN5 PE=1 SV=1,CLN5_HUMAN Ceroid-lipofuscinosis neuronal protein 5 OS=Homo sapiens OX=9606 GN=CLN5 PE=1 SV=2	O75503	13	9.54	9.54	43.75	75.66	10	3	6	2	24	16	0.0652174	0.268961	0.0125669	0.0518267	125.669	518.267	8.05917	33.2366	35.5315	100	Confident
822	0	Single Protein	P61962	DDB1- and CUL4-associated factor 7 (DCAF7_HUMAN)	P61962	DCAF7_HUMAN DDB1- and CUL4-associated factor 7 OS=Homo sapiens OX=9606 GN=DCAF7 PE=1 SV=1		17	12.87	12.87	40.64	57.89	10	3	6	2	24	17	0.0757576	0.258925	0.0145979	0.0498929	145.979	498.929	9.36166	31.9964	38.9011	100	Confident
823	0	Single Protein	P57088	Transmembrane protein 33 (TMM33_HUMAN)	P57088	TMM33_HUMAN Transmembrane protein 33 OS=Homo sapiens OX=9606 GN=TMEM33 PE=1 SV=2		4	9.31	9.31	53.44	60.32	10	2	3	1	24	14	0.0939597	0.232847	0.0181053	0.0448677	181.053	448.677	11.611	28.7738	27.9598	100	Confident
824	0	Single Protein	A0A6Q8PGS4	Protein TFG (A0A6Q8PGS4_HUMAN)	A0A6Q8PGS4	A0A6Q8PGS4_HUMAN Protein TFG OS=Homo sapiens OX=9606 GN=TFG PE=1 SV=1		3	28.07	28.07	47.37	65.26	10	4	7	1	24	17	0.0913978	0.425103	0.0176116	0.0819139	176.116	819.139	11.2944	52.5316	31.4866	100	Confident
825	0	Single Protein	P02647	Apolipoprotein A-I (APOA1_HUMAN)	P02647	APOA1_HUMAN Apolipoprotein A-I OS=Homo sapiens OX=9606 GN=APOA1 PE=1 SV=1		11	17.6	17.6	41.2	85.77	10	4	3	2	23	18	0.0742358	0.26638	0.0143047	0.0513293	143.047	513.293	9.17361	32.9176	30.7589	100	Confident
826	0	Single Protein	Q96LP2	Protein FAM81B (FA81B_HUMAN)	Q96LP2	FA81B_HUMAN Protein FAM81B OS=Homo sapiens OX=9606 GN=FAM81B PE=1 SV=4		5	8.41	8.41	28.32	84.07	10	3	3	1	23	17	0.0394737	0.0992485	0.00760627	0.0191244	76.0627	191.244	4.87792	12.2645	51.9901	100	Confident
827	0	Related Proteins	G3V180	Dipeptidyl peptidase 3 (G3V180_HUMAN)	G3V180,G3V1D3,Q9NY33	G3V180_HUMAN Dipeptidyl peptidase 3 OS=Homo sapiens OX=9606 GN=DPP3 PE=1 SV=1,G3V1D3_HUMAN Dipeptidyl peptidase 3 OS=Homo sapiens OX=9606 GN=DPP3 PE=1 SV=1,DPP3_HUMAN Dipeptidyl peptidase 3 OS=Homo sapiens OX=9606 GN=DPP3 PE=1 SV=2	G3V1D3,Q9NY33	11	3.3	3.3	23.65	72.13	10	1	8	1	22	5	0.00732601	0.0311773	0.00141166	0.00600761	14.1166	60.0761	0.905303	3.8527	84.3236	100	Doubtful
828	0	Single Protein	P01833	Polymeric immunoglobulin receptor (PIGR_HUMAN)	P01833	PIGR_HUMAN Polymeric immunoglobulin receptor OS=Homo sapiens OX=9606 GN=PIGR PE=1 SV=4		1	7.59	7.59	21.2	85.21	10	4	10	4	20	14	0.0199693	0.117359	0.00384792	0.0226142	38.4792	226.142	2.46768	14.5025	83.2317	100	Confident
829	0	Single Protein	Q9UKG1	DCC-interacting protein 13-alpha (DP13A_HUMAN)	Q9UKG1	DP13A_HUMAN DCC-interacting protein 13-alpha OS=Homo sapiens OX=9606 GN=APPL1 PE=1 SV=1		3	2.12	2.12	17.63	73.48	10	1	6	1	20	6	0.0115163	0.0295756	0.0022191	0.00569898	22.191	56.9898	1.42312	3.65477	79.6136	100	Doubtful
830	0	Related Proteins	A0A087WSW9	Thioredoxin-disulfide reductase (A0A087WSW9_HUMAN)	A0A087WSW9,A0A087WSY9,A0A182DWI3,E2QRB9,E9PIR7,F8W809,Q16881	A0A087WSW9_HUMAN Thioredoxin-disulfide reductase OS=Homo sapiens OX=9606 GN=TXNRD1 PE=1 SV=1,A0A087WSY9_HUMAN Thioredoxin reductase 1, cytoplasmic OS=Homo sapiens OX=9606 GN=TXNRD1 PE=1 SV=2,A0A182DWI3_HUMAN Thioredoxin-disulfide reductase OS=Homo sapiens OX=9606 GN=TXNRD1 PE=1 SV=1,E2QRB9_HUMAN Thioredoxin-disulfide reductase OS=Homo sapiens OX=9606 GN=TXNRD1 PE=1 SV=2,E9PIR7_HUMAN Thioredoxin-d…	A0A087WSY9,A0A182DWI3,E2QRB9,E9PIR7,F8W809,Q16881	12	18.43	18.43	30.47	88.69	10	5	8	3	19	13	0.026749	0.200508	0.00515431	0.0386363	51.5431	386.363	3.30547	24.7776	60.0408	100	Confident
831	0	Single Protein	P00395	Cytochrome c oxidase subunit 1 (COX1_HUMAN)	P00395	COX1_HUMAN Cytochrome c oxidase subunit 1 OS=Homo sapiens OX=9606 GN=MT-CO1 PE=1 SV=1		MT	8.97	3.31	14.04	17.74	10	2	10	2	19	7	0.043956	0.29155	0.00846998	0.0561793	84.6998	561.793	5.43182	36.0279	57.003	100	Doubtful
832	0	Single Protein	O00442	RNA 3'-terminal phosphate cyclase (RTCA_HUMAN)	O00442	RTCA_HUMAN RNA 3'-terminal phosphate cyclase OS=Homo sapiens OX=9606 GN=RTCA PE=1 SV=1		1	10.11	10.11	47.54	89.62	10	3	8	2	18	11	0.027439	0.193777	0.00528728	0.0373392	52.8728	373.392	3.39075	23.9457	39.3114	100	Confident
833	0	Related Proteins	H3BR68	Fructose-bisphosphate aldolase (Fragment) (H3BR68_HUMAN)	H3BR68,J3KPS3,P04075	H3BR68_HUMAN Fructose-bisphosphate aldolase (Fragment) OS=Homo sapiens OX=9606 GN=ALDOA PE=1 SV=1,J3KPS3_HUMAN Fructose-bisphosphate aldolase OS=Homo sapiens OX=9606 GN=ALDOA PE=1 SV=1,ALDOA_HUMAN Fructose-bisphosphate aldolase A OS=Homo sapiens OX=9606 GN=ALDOA PE=1 SV=2	J3KPS3,P04075	16	71.54	71.54	77.69	90.77	9	8	2	2	139	121	0.800847	3.12463	0.154317	0.602091	1543.17	6020.91	98.9638	386.122	13.769	100	Confident
834	0	Related Proteins	E9PK25	Cofilin, non-muscle isoform (E9PK25_HUMAN)	E9PK25,E9PP50,E9PS23,P23528	E9PK25_HUMAN Cofilin, non-muscle isoform OS=Homo sapiens OX=9606 GN=CFL1 PE=1 SV=1,E9PP50_HUMAN Cofilin, non-muscle isoform (Fragment) OS=Homo sapiens OX=9606 GN=CFL1 PE=1 SV=8,E9PS23_HUMAN Cofilin, non-muscle isoform (Fragment) OS=Homo sapiens OX=9606 GN=CFL1 PE=1 SV=8,COF1_HUMAN Cofilin-1 OS=Homo sapiens OX=9606 GN=CFL1 PE=1 SV=3	E9PP50,E9PS23,P23528	11	25.49	25.49	25.49	84.31	9	9	1	1	101	99	0.322674	0.873817	0.0621768	0.168378	621.768	1683.78	39.8741	107.981	22.7138	100	Confident
835	0	Single Protein	O95994	Anterior gradient protein 2 homolog (AGR2_HUMAN)	O95994	AGR2_HUMAN Anterior gradient protein 2 homolog OS=Homo sapiens OX=9606 GN=AGR2 PE=1 SV=1		7	54.86	54.86	55.43	87.43	9	8	2	2	96	91	0.594771	1.22754	0.114608	0.236538	1146.08	2365.38	73.4982	151.692	19.9666	100	Confident
836	0	Single Protein	P0C5Z0	Histone H2A-Bbd type 2/3 (H2AB2_HUMAN)	P0C5Z0	H2AB2_HUMAN Histone H2A-Bbd type 2/3 OS=Homo sapiens OX=9606 GN=H2AB2 PE=1 SV=1		X	66.96	66.96	69.57	85.22	9	7	1	1	95	91	0.928571	1.44844	0.178928	0.279102	1789.28	2791.02	114.747	178.989	12.7056	100	Confident
837	0	Single Protein	Q9C002	Normal mucosa of esophagus-specific gene 1 protein (NMES1_HUMAN)	Q9C002	NMES1_HUMAN Normal mucosa of esophagus-specific gene 1 protein OS=Homo sapiens OX=9606 GN=NMES1 PE=1 SV=1			51.81	51.81	53.01	89.16	9	7	2	1	77	70	0.905405	4.01187	0.174464	0.773056	1744.64	7730.56	111.884	495.763	9.61117	100	Confident
838	0	Single Protein	Q8WXA2	Prostate and testis expressed protein 1 (PATE1_HUMAN)	Q8WXA2	PATE1_HUMAN Prostate and testis expressed protein 1 OS=Homo sapiens OX=9606 GN=PATE1 PE=1 SV=1		11	53.17	53.17	53.17	87.3	9	9	9	9	77	61	0.554545	2.38386	0.106857	0.45935	1068.57	4593.5	68.5273	294.582	14.2609	100	Confident
839	0	Single Protein	P61026	Ras-related protein Rab-10 (RAB10_HUMAN)	P61026	RAB10_HUMAN Ras-related protein Rab-10 OS=Homo sapiens OX=9606 GN=RAB10 PE=1 SV=1		2	35	35	57	85	9	6	7	4	70	66	0.150578	0.561523	0.0290151	0.108201	290.151	1082.01	18.6075	69.3896	22.5266	100	Confident
840	0	Related Proteins	A0A0A0MRQ5	Peroxiredoxin-1 (A0A0A0MRQ5_HUMAN)	A0A0A0MRQ5,Q06830	A0A0A0MRQ5_HUMAN Peroxiredoxin-1 OS=Homo sapiens OX=9606 GN=PRDX1 PE=1 SV=1,PRDX1_HUMAN Peroxiredoxin-1 OS=Homo sapiens OX=9606 GN=PRDX1 PE=1 SV=1	Q06830	1	70.1	70.1	70.1	88.66	9	9	2	2	70	68	0.428295	4.62341	0.082529	0.890895	825.29	8908.95	52.926	571.333	10.6695	100	Confident
841	0	Single Protein	Q8NEG0	Protein FAM71C (FA71C_HUMAN)	Q8NEG0	FA71C_HUMAN Protein FAM71C OS=Homo sapiens OX=9606 GN=FAM71C PE=1 SV=1			27.8	27.8	42.32	74.69	9	7	9	7	66	62	0.344444	0.905461	0.0663717	0.174475	663.717	1744.75	42.5643	111.891	27.4537	100	Confident
842	0	Related Proteins	A0A3B3IUC0	Integral membrane protein 2 (A0A3B3IUC0_HUMAN)	A0A3B3IUC0,Q9Y287	A0A3B3IUC0_HUMAN Integral membrane protein 2 OS=Homo sapiens OX=9606 GN=ITM2B PE=1 SV=1,ITM2B_HUMAN Integral membrane protein 2B OS=Homo sapiens OX=9606 GN=ITM2B PE=1 SV=1	Q9Y287	13	25.71	25.71	61.43	76.19	9	5	8	5	65	54	0.325	0.730196	0.0626249	0.140703	626.249	1407.03	40.1615	90.2331	24.1843	100	Confident
843	0	Related Proteins	J3KSZ0	Eukaryotic initiation factor 4A-I (Fragment) (J3KSZ0_HUMAN)	J3KSZ0,J3KT12,J3KTB5,J3KTN0,J3QS69,P60842	J3KSZ0_HUMAN Eukaryotic initiation factor 4A-I (Fragment) OS=Homo sapiens OX=9606 GN=EIF4A1 PE=1 SV=1,J3KT12_HUMAN RNA helicase OS=Homo sapiens OX=9606 GN=EIF4A1 PE=1 SV=1,J3KTB5_HUMAN RNA helicase (Fragment) OS=Homo sapiens OX=9606 GN=EIF4A1 PE=1 SV=1,J3KTN0_HUMAN Eukaryotic initiation factor 4A-I (Fragment) OS=Homo sapiens OX=9606 GN=EIF4A1 PE=1 SV=1,J3QS69_HUMAN RNA helicase (Fragment) OS=Homo…	J3KT12,J3KTB5,J3KTN0,J3QS69,P60842	17	28.7	28.7	28.7	85.65	9	7	3	2	61	52	0.190355	0.606506	0.03668	0.116869	366.8	1168.69	23.5229	74.9483	26.7547	100	Confident
844	0	Related Proteins	M0R0F0	40S ribosomal protein S5 (Fragment) (M0R0F0_HUMAN)	M0R0F0,P46782	M0R0F0_HUMAN 40S ribosomal protein S5 (Fragment) OS=Homo sapiens OX=9606 GN=RPS5 PE=1 SV=1,RS5_HUMAN 40S ribosomal protein S5 OS=Homo sapiens OX=9606 GN=RPS5 PE=1 SV=4	P46782	19	51	51	62	84.5	9	6	1	1	61	55	0.325444	0.539927	0.0627104	0.10404	627.104	1040.4	40.2164	66.7208	22.3768	100	Confident
845	0	Single Protein	P13073	Cytochrome c oxidase subunit 4 isoform 1, mitochondrial (COX41_HUMAN)	P13073	COX41_HUMAN Cytochrome c oxidase subunit 4 isoform 1, mitochondrial OS=Homo sapiens OX=9606 GN=COX4I1 PE=1 SV=1		16	36.69	36.69	57.4	84.02	9	7	1	1	60	56	0.394366	0.778279	0.0759912	0.149968	759.912	1499.68	48.7334	96.175	19.564	100	Confident
846	0	Single Protein	P35625	Metalloproteinase inhibitor 3 (TIMP3_HUMAN)	P35625	TIMP3_HUMAN Metalloproteinase inhibitor 3 OS=Homo sapiens OX=9606 GN=TIMP3 PE=1 SV=2		22	33.65	33.65	33.65	68.25	9	7	9	7	56	53	0.354167	0.858792	0.0682451	0.165482	682.451	1654.82	43.7657	106.124	24.1288	100	Confident
847	0	Related Proteins	E7ENU9	Macrophage-capping protein (Fragment) (E7ENU9_HUMAN)	E7ENU9,P40121	E7ENU9_HUMAN Macrophage-capping protein (Fragment) OS=Homo sapiens OX=9606 GN=CAPG PE=1 SV=1,CAPG_HUMAN Macrophage-capping protein OS=Homo sapiens OX=9606 GN=CAPG PE=1 SV=2	P40121	2	34.78	34.78	34.78	74.31	9	7	2	1	55	50	0.255319	0.957342	0.049198	0.184472	491.98	1844.72	31.5508	118.302	27.7761	100	Confident
848	0	Single Protein	Q8IUA0	WAP four-disulfide core domain protein 8 (WFDC8_HUMAN)	Q8IUA0	WFDC8_HUMAN WAP four-disulfide core domain protein 8 OS=Homo sapiens OX=9606 GN=WFDC8 PE=2 SV=2		20	26.56	26.56	43.57	86.72	9	6	9	6	55	45	0.215311	0.519911	0.0414887	0.100183	414.887	1001.83	26.6068	64.2474	27.805	100	Confident
849	0	Single Protein	P62244	40S ribosomal protein S15a (RS15A_HUMAN)	P62244	RS15A_HUMAN 40S ribosomal protein S15a OS=Homo sapiens OX=9606 GN=RPS15A PE=1 SV=2		16	46.15	46.15	46.15	83.85	9	7	4	2	55	50	0.458716	1.08057	0.0883909	0.208217	883.909	2082.17	56.6853	133.53	14.83	100	Confident
850	0	Single Protein	Q9BR76	Coronin-1B (COR1B_HUMAN)	Q9BR76	COR1B_HUMAN Coronin-1B OS=Homo sapiens OX=9606 GN=CORO1B PE=1 SV=1		11	16.16	16.16	28.02	60.94	9	5	4	2	53	49	0.16443	0.228247	0.0316843	0.0439814	316.843	439.814	20.3192	28.2054	54.2002	100	Confident
851	0	Single Protein	O60547	GDP-mannose 4,6 dehydratase (GMDS_HUMAN)	O60547	GMDS_HUMAN GDP-mannose 4,6 dehydratase OS=Homo sapiens OX=9606 GN=GMDS PE=1 SV=1		6	24.73	24.73	36.02	88.71	9	6	9	6	50	44	0.133333	0.378907	0.0256923	0.0730123	256.923	730.123	16.4765	46.823	41.9232	100	Confident
852	0	Single Protein	Q9NS69	Mitochondrial import receptor subunit TOM22 homolog (TOM22_HUMAN)	Q9NS69	TOM22_HUMAN Mitochondrial import receptor subunit TOM22 homolog OS=Homo sapiens OX=9606 GN=TOMM22 PE=1 SV=3		22	68.31	68.31	80.99	92.96	9	5	9	5	49	44	0.333333	1.84804	0.0642307	0.356102	642.307	3561.02	41.1913	228.369	15.5118	100	Confident
853	0	Related Proteins	A0A0C4DGN4	Zymogen granule protein 16 homolog B (A0A0C4DGN4_HUMAN)	A0A0C4DGN4,Q96DA0	A0A0C4DGN4_HUMAN Zymogen granule protein 16 homolog B OS=Homo sapiens OX=9606 GN=ZG16B PE=1 SV=1,ZG16B_HUMAN Zymogen granule protein 16 homolog B OS=Homo sapiens OX=9606 GN=ZG16B PE=1 SV=3	Q96DA0	16	48.31	48.31	66.85	75.84	9	6	5	3	48	45	0.333333	1.89427	0.0642307	0.36501	642.307	3650.1	41.1913	234.082	19.588	100	Confident
854	0	Related Proteins	H0YK49	Electron transfer flavoprotein subunit alpha (H0YK49_HUMAN)	H0YK49,H0YL12,H0YNX6,P13804	H0YK49_HUMAN Electron transfer flavoprotein subunit alpha OS=Homo sapiens OX=9606 GN=ETFA PE=1 SV=1,H0YL12_HUMAN Electron transfer flavoprotein subunit alpha, mitochondrial (Fragment) OS=Homo sapiens OX=9606 GN=ETFA PE=1 SV=8,H0YNX6_HUMAN Electron transfer flavoprotein subunit alpha, mitochondrial (Fragment) OS=Homo sapiens OX=9606 GN=ETFA PE=1 SV=1,ETFA_HUMAN Electron transfer flavoprotein subun…	H0YL12,H0YNX6,P13804	15	33.62	33.62	36.24	88.65	9	5	3	1	48	41	0.142857	0.53174	0.0275274	0.102462	275.274	1024.62	17.6534	65.7092	24.1448	100	Confident
855	0	Related Proteins	A0A0C4DFZ2	Arylsulfatase A (A0A0C4DFZ2_HUMAN)	A0A0C4DFZ2,P15289	A0A0C4DFZ2_HUMAN Arylsulfatase A OS=Homo sapiens OX=9606 GN=ARSA PE=1 SV=1,ARSA_HUMAN Arylsulfatase A OS=Homo sapiens OX=9606 GN=ARSA PE=1 SV=3	P15289	22	16.9	16.9	28.68	46.76	9	5	9	5	47	42	0.176471	0.487352	0.0340045	0.0939089	340.045	939.089	21.8072	60.224	53.7717	100	Confident
856	0	Single Protein	Q9H061	Transmembrane protein 126A (T126A_HUMAN)	Q9H061	T126A_HUMAN Transmembrane protein 126A OS=Homo sapiens OX=9606 GN=TMEM126A PE=1 SV=1		11	44.62	44.62	62.56	90.26	9	7	4	3	46	40	0.227273	1.23872	0.0437937	0.238692	437.937	2386.92	28.085	153.074	21.5135	100	Confident
857	0	Single Protein	Q86YS6	Ras-related protein Rab-43 (RAB43_HUMAN)	Q86YS6	RAB43_HUMAN Ras-related protein Rab-43 OS=Homo sapiens OX=9606 GN=RAB43 PE=1 SV=1		3	23.58	23.58	50.47	89.15	9	3	5	2	46	32	0.0651455	0.333521	0.012553	0.0642669	125.53	642.669	8.05028	41.2145	23.3247	100	Confident
858	0	Single Protein	P35270	Sepiapterin reductase (SPRE_HUMAN)	P35270	SPRE_HUMAN Sepiapterin reductase OS=Homo sapiens OX=9606 GN=SPR PE=1 SV=1		2	32.57	32.57	47.89	77.78	9	6	9	6	45	40	0.197044	0.610262	0.0379689	0.117593	379.689	1175.93	24.3495	75.4124	28.0308	100	Confident
859	0	Single Protein	O95865	N(G),N(G)-dimethylarginine dimethylaminohydrolase 2 (DDAH2_HUMAN)	O95865	DDAH2_HUMAN N(G),N(G)-dimethylarginine dimethylaminohydrolase 2 OS=Homo sapiens OX=9606 GN=DDAH2 PE=1 SV=1		6	39.3	39.3	43.86	64.56	9	7	2	2	44	43	0.211957	1.01534	0.0408423	0.195648	408.423	1956.48	26.1923	125.469	29.6255	100	Confident
860	0	Related Proteins	A0A024RBT2	Diablo homolog, mitochondrial (A0A024RBT2_HUMAN)	A0A024RBT2,Q9NR28	A0A024RBT2_HUMAN Diablo homolog, mitochondrial OS=Homo sapiens OX=9606 GN=DIABLO PE=1 SV=1,DBLOH_HUMAN Diablo IAP-binding mitochondrial protein OS=Homo sapiens OX=9606 GN=DIABLO PE=1 SV=1	Q9NR28	12	46.39	46.39	48.19	71.08	9	6	2	2	43	39	0.330508	1.15443	0.0636864	0.22245	636.864	2224.5	40.8422	142.658	18.9074	100	Confident
861	0	Related Proteins	M0QXK0	DnaJ homolog subfamily B member 1 (M0QXK0_HUMAN)	M0QXK0,P25685	M0QXK0_HUMAN DnaJ homolog subfamily B member 1 OS=Homo sapiens OX=9606 GN=DNAJB1 PE=1 SV=2,DNJB1_HUMAN DnaJ homolog subfamily B member 1 OS=Homo sapiens OX=9606 GN=DNAJB1 PE=1 SV=4	P25685	19	23.08	23.08	42.86	71.06	9	5	4	2	42	36	0.185567	0.29155	0.0357573	0.0561793	357.573	561.793	22.9312	36.0279	30.6102	100	Confident
862	0	Single Protein	P27105	Stomatin (STOM_HUMAN)	P27105	STOM_HUMAN Stomatin OS=Homo sapiens OX=9606 GN=STOM PE=1 SV=3		9	37.15	37.15	48.26	88.54	9	6	4	3	42	37	0.141176	0.501311	0.0272036	0.0965986	272.036	965.986	17.4457	61.9489	31.7107	100	Confident
863	0	Single Protein	Q96L21	60S ribosomal protein L10-like (RL10L_HUMAN)	Q96L21	RL10L_HUMAN 60S ribosomal protein L10-like OS=Homo sapiens OX=9606 GN=RPL10L PE=1 SV=3		14	23.36	23.36	35.98	81.31	9	6	6	3	41	36	0.14751	0.400688	0.0284239	0.0772094	284.239	772.094	18.2283	49.5146	24.5027	100	Confident
864	0	Single Protein	P61009	Signal peptidase complex subunit 3 (SPCS3_HUMAN)	P61009	SPCS3_HUMAN Signal peptidase complex subunit 3 OS=Homo sapiens OX=9606 GN=SPCS3 PE=1 SV=1		4	36.11	36.11	48.33	68.89	9	6	9	6	41	36	0.282258	0.995262	0.0543889	0.191779	543.889	1917.79	34.8797	122.988	20.3005	100	Confident
865	0	Single Protein	P68402	Platelet-activating factor acetylhydrolase IB subunit alpha2 (PA1B2_HUMAN)	P68402	PA1B2_HUMAN Platelet-activating factor acetylhydrolase IB subunit alpha2 OS=Homo sapiens OX=9606 GN=PAFAH1B2 PE=1 SV=1		11	30.57	30.57	41.48	62.01	9	6	4	2	40	37	0.260563	0.995262	0.0502085	0.191779	502.085	1917.79	32.1988	122.988	25.5531	100	Confident
866	0	Single Protein	P09417	Dihydropteridine reductase (DHPR_HUMAN)	P09417	DHPR_HUMAN Dihydropteridine reductase OS=Homo sapiens OX=9606 GN=QDPR PE=1 SV=2		4	35.66	35.66	50	90.98	9	5	5	2	40	33	0.144144	0.649648	0.0277754	0.125182	277.754	1251.82	17.8125	80.2795	25.773	100	Confident
867	0	Related Proteins	A0A087X020	Ribosome maturation protein SBDS (A0A087X020_HUMAN)	A0A087X020,Q9Y3A5	A0A087X020_HUMAN Ribosome maturation protein SBDS OS=Homo sapiens OX=9606 GN=SBDS PE=1 SV=1,SBDS_HUMAN Ribosome maturation protein SBDS OS=Homo sapiens OX=9606 GN=SBDS PE=1 SV=4	Q9Y3A5	7	30.8	30.8	39.2	82.4	9	5	8	4	40	31	0.150485	0.29155	0.0289974	0.0561793	289.974	561.793	18.5961	36.0279	28.8463	100	Confident
868	0	Single Protein	Q9NZL4	Hsp70-binding protein 1 (HPBP1_HUMAN)	Q9NZL4	HPBP1_HUMAN Hsp70-binding protein 1 OS=Homo sapiens OX=9606 GN=HSPBP1 PE=1 SV=2		19	25.07	25.07	35.38	73.54	9	5	6	3	38	34	0.121212	0.417474	0.0233566	0.080444	233.566	804.44	14.9787	51.5889	39.2775	100	Confident
869	0	Single Protein	P53007	Tricarboxylate transport protein, mitochondrial (TXTP_HUMAN)	P53007	TXTP_HUMAN Tricarboxylate transport protein, mitochondrial OS=Homo sapiens OX=9606 GN=SLC25A1 PE=1 SV=2		22	21.54	21.54	29.58	75.88	9	5	1	1	37	33	0.139831	0.315369	0.0269442	0.0607691	269.442	607.691	17.2794	38.9714	33.991	100	Confident
870	0	Single Protein	Q12765	Secernin-1 (SCRN1_HUMAN)	Q12765	SCRN1_HUMAN Secernin-1 OS=Homo sapiens OX=9606 GN=SCRN1 PE=1 SV=2		7	15.46	15.46	23.91	58.45	9	4	9	4	37	30	0.123967	0.28265	0.0238874	0.0544644	238.874	544.644	15.3191	34.9281	46.3525	100	Confident
871	0	Single Protein	Q9UNZ2	NSFL1 cofactor p47 (NSF1C_HUMAN)	Q9UNZ2	NSF1C_HUMAN NSFL1 cofactor p47 OS=Homo sapiens OX=9606 GN=NSFL1C PE=1 SV=2		20	16.49	10.27	33.78	79.19	9	4	5	2	36	19	0.0648464	0.258925	0.0124954	0.0498929	124.954	498.929	8.01332	31.9964	40.5483	100	Confident
872	0	Single Protein	P36952	Serpin B5 (SPB5_HUMAN)	P36952	SPB5_HUMAN Serpin B5 OS=Homo sapiens OX=9606 GN=SERPINB5 PE=1 SV=2		18	13.07	13.07	33.07	88.8	9	4	6	2	36	28	0.0840841	0.238863	0.0162023	0.046027	162.023	460.27	10.3906	29.5172	42.0734	100	Confident
873	0	Single Protein	Q5T6V5	Queuosine salvage protein (QSPP_HUMAN)	Q5T6V5	QSPP_HUMAN Queuosine salvage protein OS=Homo sapiens OX=9606 GN=C9orf64 PE=1 SV=1		9	20.53	20.53	35.48	87.68	9	5	2	1	35	28	0.0936455	0.30701	0.0180447	0.0591585	180.447	591.585	11.5721	37.9385	39.0038	100	Confident
874	0	Related Proteins	A0A087WW38	Lambda-crystallin homolog (Fragment) (A0A087WW38_HUMAN)	A0A087WW38,A0A2R8YCZ4,A0A2R8YFQ7,Q9Y2S2	A0A087WW38_HUMAN Lambda-crystallin homolog (Fragment) OS=Homo sapiens OX=9606 GN=CRYL1 PE=1 SV=1,A0A2R8YCZ4_HUMAN Lambda-crystallin homolog OS=Homo sapiens OX=9606 GN=CRYL1 PE=1 SV=1,A0A2R8YFQ7_HUMAN Lambda-crystallin homolog OS=Homo sapiens OX=9606 GN=CRYL1 PE=1 SV=1,CRYL1_HUMAN Lambda-crystallin homolog OS=Homo sapiens OX=9606 GN=CRYL1 PE=1 SV=3	A0A2R8YCZ4,A0A2R8YFQ7,Q9Y2S2	13	37.16	37.16	59.46	48.65	9	5	6	3	35	30	0.3125	1.15443	0.0602163	0.22245	602.163	2224.5	38.6168	142.658	16.3386	100	Confident
875	0	Single Protein	Q53EV4	Leucine-rich repeat-containing protein 23 (LRC23_HUMAN)	Q53EV4	LRC23_HUMAN Leucine-rich repeat-containing protein 23 OS=Homo sapiens OX=9606 GN=LRRC23 PE=1 SV=2		12	16.62	16.62	31.2	88.63	9	5	5	3	34	29	0.0888158	0.333521	0.0171141	0.0642669	171.141	642.669	10.9753	41.2145	39.736	100	Confident
876	0	Single Protein	P23919	Thymidylate kinase (KTHY_HUMAN)	P23919	KTHY_HUMAN Thymidylate kinase OS=Homo sapiens OX=9606 GN=DTYMK PE=1 SV=4		2	14.62	14.62	41.04	86.79	9	3	1	1	33	24	0.11413	0.268961	0.021992	0.0518267	219.92	518.267	14.1035	33.2366	23.8045	100	Confident
877	0	Related Proteins	A0A5K1VW60	ATP synthase subunit s, mitochondrial (A0A5K1VW60_HUMAN)	A0A5K1VW60,Q99766	A0A5K1VW60_HUMAN ATP synthase subunit s, mitochondrial OS=Homo sapiens OX=9606 GN=DMAC2L PE=1 SV=1,ATP5S_HUMAN ATP synthase subunit s, mitochondrial OS=Homo sapiens OX=9606 GN=DMAC2L PE=1 SV=3	Q99766	14	35	35	45	86.5	9	5	1	1	32	21	0.121387	0.508591	0.0233904	0.0980014	233.904	980.014	15.0003	62.8485	23.2109	100	Confident
878	0	Related Proteins	E7EPT4	NADH dehydrogenase [ubiquinone] flavoprotein 2, mitochondrial (E7EPT4_HUMAN)	E7EPT4,P19404	E7EPT4_HUMAN NADH dehydrogenase [ubiquinone] flavoprotein 2, mitochondrial OS=Homo sapiens OX=9606 GN=NDUFV2 PE=1 SV=1,NDUV2_HUMAN NADH dehydrogenase [ubiquinone] flavoprotein 2, mitochondrial OS=Homo sapiens OX=9606 GN=NDUFV2 PE=1 SV=2	P19404	18	20.24	20.24	42.86	76.98	9	4	9	4	31	27	0.123711	0.389495	0.0238382	0.0750527	238.382	750.527	15.2875	48.1315	27.8893	100	Confident
879	0	Single Protein	Q8IXY8	Probable inactive peptidyl-prolyl cis-trans isomerase-like 6 (PPIL6_HUMAN)	Q8IXY8	PPIL6_HUMAN Probable inactive peptidyl-prolyl cis-trans isomerase-like 6 OS=Homo sapiens OX=9606 GN=PPIL6 PE=1 SV=1		6	29.9	29.9	36.98	90.35	9	6	2	1	31	25	0.088968	0.561523	0.0171434	0.108201	171.434	1082.01	10.9941	69.3896	35.2057	100	Confident
880	0	Related Proteins	F5H6C6	Inactive serine protease 54 (F5H6C6_HUMAN)	F5H6C6,Q6PEW0	F5H6C6_HUMAN Inactive serine protease 54 OS=Homo sapiens OX=9606 GN=PRSS54 PE=1 SV=1,PRS54_HUMAN Inactive serine protease 54 OS=Homo sapiens OX=9606 GN=PRSS54 PE=2 SV=3	Q6PEW0	16	18.58	18.58	47.3	80.41	9	3	1	1	30	23	0.0966387	0.279802	0.0186215	0.0539157	186.215	539.157	11.942	34.5762	33.2733	100	Confident
881	0	Single Protein	P53990	IST1 homolog (IST1_HUMAN)	P53990	IST1_HUMAN IST1 homolog OS=Homo sapiens OX=9606 GN=IST1 PE=1 SV=1		16	7.42	7.42	31.87	46.15	9	2	7	1	30	19	0.113095	0.115884	0.0217926	0.0223299	217.926	223.299	13.9756	14.3202	39.7255	100	Confident
882	0	Related Proteins	K7EK07	Histone H3 (Fragment) (K7EK07_HUMAN)	K7EK07,P84243	K7EK07_HUMAN Histone H3 (Fragment) OS=Homo sapiens OX=9606 GN=H3-3B PE=1 SV=1,H33_HUMAN Histone H3.3 OS=Homo sapiens OX=9606 GN=H3-3A PE=1 SV=2	P84243	17	34.09	34.09	34.09	56.06	9	7	3	2	30	29	0.182432	0.778279	0.0351533	0.149968	351.533	1499.68	22.5439	96.175	14.9053	100	Confident
883	0	Single Protein	P43251	Biotinidase (BTD_HUMAN)	P43251	BTD_HUMAN Biotinidase OS=Homo sapiens OX=9606 GN=BTD PE=1 SV=2		3	7.92	7.92	20.99	64.46	9	3	2	1	29	21	0.0571429	0.178769	0.011011	0.0344473	110.11	344.473	7.06136	22.0911	61.0933	100	Confident
884	0	Related Proteins	A6NFX8	ADP-sugar pyrophosphatase (A6NFX8_HUMAN)	A6NFX8,Q9UKK9	A6NFX8_HUMAN ADP-sugar pyrophosphatase OS=Homo sapiens OX=9606 GN=NUDT5 PE=1 SV=1,NUDT5_HUMAN ADP-sugar pyrophosphatase OS=Homo sapiens OX=9606 GN=NUDT5 PE=1 SV=1	Q9UKK9	10	28.45	28.45	37.5	66.81	9	5	8	5	28	26	0.154839	0.615598	0.0298362	0.118621	298.362	1186.21	19.134	76.0718	25.8792	100	Confident
885	0	Single Protein	Q96LZ3	Calcineurin subunit B type 2 (CANB2_HUMAN)	Q96LZ3	CANB2_HUMAN Calcineurin subunit B type 2 OS=Homo sapiens OX=9606 GN=PPP3R2 PE=1 SV=3		9	32.35	32.35	58.82	87.06	9	4	7	3	28	23	0.155405	0.492496	0.0299454	0.0949	299.454	949	19.204	60.8596	19.5209	100	Confident
886	0	Related Proteins	Q8N9N7	Leucine-rich repeat-containing protein 57 (LRC57_HUMAN)	A0A3B3ISV5,Q8N9N7	A0A3B3ISV5_HUMAN Uncharacterized protein OS=Homo sapiens OX=9606 PE=4 SV=1,LRC57_HUMAN Leucine-rich repeat-containing protein 57 OS=Homo sapiens OX=9606 GN=LRRC57 PE=1 SV=1	A0A3B3ISV5	15	26.36	26.36	45.19	74.06	9	4	2	1	28	23	0.129944	0.359356	0.0250391	0.0692451	250.391	692.451	16.0576	44.4071	26.7373	100	Confident
887	0	Single Protein	O00154	Cytosolic acyl coenzyme A thioester hydrolase (BACH_HUMAN)	O00154	BACH_HUMAN Cytosolic acyl coenzyme A thioester hydrolase OS=Homo sapiens OX=9606 GN=ACOT7 PE=1 SV=3		1	14.21	14.21	26.58	75.53	9	4	2	1	28	23	0.0731707	0.202264	0.0140994	0.0389748	140.994	389.748	9.04199	24.9946	41.7693	100	Confident
888	0	Single Protein	P45985	Dual specificity mitogen-activated protein kinase kinase 4 (MP2K4_HUMAN)	P45985	MP2K4_HUMAN Dual specificity mitogen-activated protein kinase kinase 4 OS=Homo sapiens OX=9606 GN=MAP2K4 PE=1 SV=1		17	12.28	12.28	36.84	78.95	9	3	9	3	27	21	0.0666667	0.16203	0.0128461	0.0312219	128.461	312.219	8.23826	20.0227	44.2594	100	Confident
889	0	Single Protein	Q9BXI2	Mitochondrial ornithine transporter 2 (ORNT2_HUMAN)	Q9BXI2	ORNT2_HUMAN Mitochondrial ornithine transporter 2 OS=Homo sapiens OX=9606 GN=SLC25A2 PE=1 SV=3		5	22.92	22.92	37.87	69.44	9	4	9	4	27	15	0.0717703	0.34596	0.0138296	0.0666638	138.296	666.638	8.86894	42.7517	32.5586	100	Confident
890	0	Single Protein	Q8NEY3	Spermatogenesis-associated protein 4 (SPAT4_HUMAN)	Q8NEY3	SPAT4_HUMAN Spermatogenesis-associated protein 4 OS=Homo sapiens OX=9606 GN=SPATA4 PE=1 SV=1		4	18.03	18.03	34.43	76.07	9	4	4	1	24	19	0.0818966	0.238863	0.0157808	0.046027	157.808	460.27	10.1203	29.5172	34.7295	100	Confident
891	0	Single Protein	Q9Y570	Protein phosphatase methylesterase 1 (PPME1_HUMAN)	Q9Y570	PPME1_HUMAN Protein phosphatase methylesterase 1 OS=Homo sapiens OX=9606 GN=PPME1 PE=1 SV=3		11	13.73	13.73	26.68	64.77	9	4	9	4	24	17	0.064	0.245197	0.0123323	0.0472475	123.323	472.475	7.90873	30.3	42.2882	100	Confident
892	0	Related Proteins	P28062	Proteasome subunit beta type-8 (PSB8_HUMAN)	P28062,X5D2R7	PSB8_HUMAN Proteasome subunit beta type-8 OS=Homo sapiens OX=9606 GN=PSMB8 PE=1 SV=3,X5D2R7_HUMAN Proteasome subunit beta OS=Homo sapiens OX=9606 GN=PSMB8 PE=1 SV=1	X5D2R7	6	13.41	13.41	39.49	77.54	9	3	3	1	24	15	0.0700935	0.29155	0.0135065	0.0561793	135.065	561.793	8.66172	36.0279	30.3346	100	Confident
893	0	Single Protein	Q96NG3	Outer dynein arm-docking complex subunit 4 (ODAD4_HUMAN)	Q96NG3	ODAD4_HUMAN Outer dynein arm-docking complex subunit 4 OS=Homo sapiens OX=9606 GN=ODAD4 PE=1 SV=2		17	8.78	8.78	20.68	84.97	9	3	4	1	24	10	0.0140105	0.070069	0.00269971	0.0135017	26.9971	135.017	1.73133	8.65869	76.6079	100	Confident
894	0	Single Protein	Q499Z3	Schlafen-like protein 1 (SLNL1_HUMAN)	Q499Z3	SLNL1_HUMAN Schlafen-like protein 1 OS=Homo sapiens OX=9606 GN=SLFNL1 PE=2 SV=2		1	12.53	9.83	32.19	52.09	9	4	9	4	23	16	0.0754717	0.274275	0.0145428	0.0528506	145.428	528.506	9.32633	33.8932	45.5741	100	Confident
895	0	Single Protein	O15371	Eukaryotic translation initiation factor 3 subunit D (EIF3D_HUMAN)	O15371	EIF3D_HUMAN Eukaryotic translation initiation factor 3 subunit D OS=Homo sapiens OX=9606 GN=EIF3D PE=1 SV=1		22	10.95	10.95	19.71	85.77	9	4	5	2	23	16	0.0340426	0.123655	0.00655973	0.0238273	65.5973	238.273	4.20677	15.2805	63.9324	100	Confident
896	0	Related Proteins	F8W6G1	Nuclear receptor-binding protein (F8W6G1_HUMAN)	F8W6G1,Q9UHY1	F8W6G1_HUMAN Nuclear receptor-binding protein OS=Homo sapiens OX=9606 GN=NRBP1 PE=1 SV=1,NRBP_HUMAN Nuclear receptor-binding protein OS=Homo sapiens OX=9606 GN=NRBP1 PE=1 SV=1	Q9UHY1	2	10.31	10.31	21.55	53.04	9	4	7	3	23	17	0.0590278	0.202264	0.0113742	0.0389748	113.742	389.748	7.29429	24.9946	60.7917	100	Confident
897	0	Single Protein	Q5TEZ5	Uncharacterized protein C6orf163 (CF163_HUMAN)	Q5TEZ5	CF163_HUMAN Uncharacterized protein C6orf163 OS=Homo sapiens OX=9606 GN=C6orf163 PE=4 SV=2		6	12.46	12.46	37.99	83.89	9	3	2	1	23	16	0.0543478	0.136464	0.0104724	0.0262955	104.724	262.955	6.71597	16.8633	38.5288	100	Confident
898	0	Related Proteins	B4DJ81	NADH-ubiquinone oxidoreductase 75 kDa subunit, mitochondrial (B4DJ81_HUMAN)	B4DJ81,P28331	B4DJ81_HUMAN NADH-ubiquinone oxidoreductase 75 kDa subunit, mitochondrial OS=Homo sapiens OX=9606 GN=NDUFS1 PE=1 SV=1,NDUS1_HUMAN NADH-ubiquinone oxidoreductase 75 kDa subunit, mitochondrial OS=Homo sapiens OX=9606 GN=NDUFS1 PE=1 SV=3	P28331	2	15.22	15.22	27.33	79.38	9	5	9	5	21	16	0.0329897	0.207723	0.00635685	0.0400265	63.5685	400.265	4.07666	25.6691	66.879	100	Confident
899	0	Related Proteins	O15228	Dihydroxyacetone phosphate acyltransferase (GNPAT_HUMAN)	O15228,Q5TBH8	GNPAT_HUMAN Dihydroxyacetone phosphate acyltransferase OS=Homo sapiens OX=9606 GN=GNPAT PE=1 SV=1,Q5TBH8_HUMAN Dihydroxyacetone phosphate acyltransferase (Fragment) OS=Homo sapiens OX=9606 GN=GNPAT PE=1 SV=1	Q5TBH8	1	7.94	7.94	17.79	74.85	9	3	6	3	21	10	0.0196464	0.103716	0.0037857	0.0199852	37.857	199.852	2.42778	12.8165	77.138	100	Confident
900	0	Single Protein	Q9UNW1	Multiple inositol polyphosphate phosphatase 1 (MINP1_HUMAN)	Q9UNW1	MINP1_HUMAN Multiple inositol polyphosphate phosphatase 1 OS=Homo sapiens OX=9606 GN=MINPP1 PE=1 SV=1		10	10.88	10.88	25.26	74.74	9	4	9	4	20	15	0.0412088	0.175372	0.00794061	0.0337928	79.4061	337.928	5.09233	21.6714	55.0161	100	Confident
901	0	Single Protein	A4D263	Spermatogenesis-associated protein 48 (SPT48_HUMAN)	A4D263	SPT48_HUMAN Spermatogenesis-associated protein 48 OS=Homo sapiens OX=9606 GN=SPATA48 PE=2 SV=2		7	11.19	11.19	29.45	81.51	9	2	9	2	17	9	0.0252101	0.0944998	0.00485778	0.0182094	48.5778	182.094	3.11531	11.6777	49.6411	100	Confident
902	0	Single Protein	O43505	Beta-1,4-glucuronyltransferase 1 (B4GA1_HUMAN)	O43505	B4GA1_HUMAN Beta-1,4-glucuronyltransferase 1 OS=Homo sapiens OX=9606 GN=B4GAT1 PE=1 SV=1		11	6.02	6.02	36.87	64.82	9	1	9	1	17	9	0.0297398	0.0563541	0.00573062	0.010859	57.3062	108.59	3.67506	6.9639	47.0889	100	Doubtful
903	0	Single Protein	P35813	Protein phosphatase 1A (PPM1A_HUMAN)	P35813	PPM1A_HUMAN Protein phosphatase 1A OS=Homo sapiens OX=9606 GN=PPM1A PE=1 SV=1		14	4.71	4.71	36.65	80.37	9	1	8	1	15	8	0.019544	0.0577676	0.00376597	0.0111314	37.6597	111.314	2.41512	7.13856	42.4207	100	Doubtful
904	0	Related Proteins	K7EJ44	Profilin (K7EJ44_HUMAN)	K7EJ44,P07737	K7EJ44_HUMAN Profilin OS=Homo sapiens OX=9606 GN=PFN1 PE=1 SV=1,PROF1_HUMAN Profilin-1 OS=Homo sapiens OX=9606 GN=PFN1 PE=1 SV=2	P07737	17	56.73	56.73	59.62	87.5	8	7	7	6	122	110	1.20879	2.16228	0.232924	0.416654	2329.24	4166.54	149.375	267.201	11.3828	100	Confident
905	0	Single Protein	P04179	Superoxide dismutase [Mn], mitochondrial (SODM_HUMAN)	P04179	SODM_HUMAN Superoxide dismutase [Mn], mitochondrial OS=Homo sapiens OX=9606 GN=SOD2 PE=1 SV=3		6	45.05	45.05	49.1	74.32	8	7	1	1	87	86	0.521212	1.15443	0.100433	0.22245	1004.33	2224.5	64.4082	142.658	24.7346	100	Confident
906	0	Single Protein	Q9BX68	Adenosine 5'-monophosphoramidase HINT2 (HINT2_HUMAN)	Q9BX68	HINT2_HUMAN Adenosine 5'-monophosphoramidase HINT2 OS=Homo sapiens OX=9606 GN=HINT2 PE=1 SV=1		9	52.15	52.15	54.6	90.18	8	7	8	7	65	60	0.408163	1.58086	0.0786498	0.304619	786.498	3046.19	50.4383	195.353	17.1512	100	Confident
907	0	Single Protein	P56537	Eukaryotic translation initiation factor 6 (IF6_HUMAN)	P56537	IF6_HUMAN Eukaryotic translation initiation factor 6 OS=Homo sapiens OX=9606 GN=EIF6 PE=1 SV=1		20	51.02	51.02	51.02	64.08	8	8	4	4	64	63	0.401274	1.95521	0.0773223	0.376753	773.223	3767.53	49.587	241.613	26.5822	100	Confident
908	0	Related Proteins	E9PI65	Heat shock cognate 71 kDa protein (Fragment) (E9PI65_HUMAN)	E9PI65,E9PK54,E9PLF4,E9PN89,E9PQK7,E9PQQ4,P11142	E9PI65_HUMAN Heat shock cognate 71 kDa protein (Fragment) OS=Homo sapiens OX=9606 GN=HSPA8 PE=1 SV=1,E9PK54_HUMAN Heat shock cognate 71 kDa protein (Fragment) OS=Homo sapiens OX=9606 GN=HSPA8 PE=1 SV=8,E9PLF4_HUMAN Heat shock cognate 71 kDa protein (Fragment) OS=Homo sapiens OX=9606 GN=HSPA8 PE=1 SV=1,E9PN89_HUMAN Heat shock cognate 71 kDa protein (Fragment) OS=Homo sapiens OX=9606 GN=HSPA8 PE=1 …	E9PK54,E9PLF4,E9PN89,E9PQK7,E9PQQ4,P11142	11	31.55	31.55	32.74	91.07	8	6	2	1	64	60	0.359477	1.37137	0.0692684	0.264253	692.684	2642.53	44.422	169.466	17.9051	100	Confident
909	0	Single Protein	P49223	Kunitz-type protease inhibitor 3 (SPIT3_HUMAN)	P49223	SPIT3_HUMAN Kunitz-type protease inhibitor 3 OS=Homo sapiens OX=9606 GN=SPINT3 PE=3 SV=3		20	19.1	19.1	34.83	88.76	8	5	8	5	60	48	0.607595	1.84804	0.117079	0.356102	1170.79	3561.02	75.0829	228.369	10.245	100	Confident
910	0	Single Protein	P00918	Carbonic anhydrase 2 (CAH2_HUMAN)	P00918	CAH2_HUMAN Carbonic anhydrase 2 OS=Homo sapiens OX=9606 GN=CA2 PE=1 SV=2		8	41.92	41.92	46.54	78.08	8	7	5	5	57	54	0.261084	0.778279	0.0503088	0.149968	503.088	1499.68	32.2631	96.175	29.2279	100	Confident
911	0	Related Proteins	E9PJL7	Alpha-crystallin B chain (Fragment) (E9PJL7_HUMAN)	E9PJL7,E9PRA8,E9PS12,P02511	E9PJL7_HUMAN Alpha-crystallin B chain (Fragment) OS=Homo sapiens OX=9606 GN=CRYAB PE=1 SV=8,E9PRA8_HUMAN Alpha-crystallin B chain OS=Homo sapiens OX=9606 GN=CRYAB PE=1 SV=1,E9PS12_HUMAN Alpha-crystallin B chain (Fragment) OS=Homo sapiens OX=9606 GN=CRYAB PE=1 SV=1,CRYAB_HUMAN Alpha-crystallin B chain OS=Homo sapiens OX=9606 GN=CRYAB PE=1 SV=2	E9PRA8,E9PS12,P02511	11	53.49	53.49	55.81	62.79	8	7	8	7	55	52	0.641975	1.73842	0.123704	0.33498	1237.04	3349.8	79.3314	214.823	15.3388	100	Confident
912	0	Related Proteins	H3BRM5	Cytochrome c oxidase polypeptide Va (H3BRM5_HUMAN)	H3BRM5,H3BV69,P20674	H3BRM5_HUMAN Cytochrome c oxidase polypeptide Va OS=Homo sapiens OX=9606 GN=COX5A PE=1 SV=1,H3BV69_HUMAN Cytochrome c oxidase polypeptide Va OS=Homo sapiens OX=9606 GN=COX5A PE=1 SV=1,COX5A_HUMAN Cytochrome c oxidase subunit 5A, mitochondrial OS=Homo sapiens OX=9606 GN=COX5A PE=1 SV=2	H3BV69,P20674	15	56.52	56.52	63.77	86.96	8	6	7	5	54	52	0.8	2.98107	0.154154	0.574429	1541.54	5744.29	98.8591	368.383	7.76621	100	Confident
913	0	Related Proteins	A0A024R3B9	Alpha-crystallin B chain (A0A024R3B9_HUMAN)	A0A024R3B9,E9PNH7,P02511	A0A024R3B9_HUMAN Alpha-crystallin B chain OS=Homo sapiens OX=9606 GN=CRYAB PE=1 SV=1,E9PNH7_HUMAN Alpha-crystallin B chain OS=Homo sapiens OX=9606 GN=CRYAB PE=1 SV=1,CRYAB_HUMAN Alpha-crystallin B chain OS=Homo sapiens OX=9606 GN=CRYAB PE=1 SV=2	E9PNH7,P02511	11	50.93	50.93	52.78	84.26	8	7	2	2	53	51	0.56044	1.44844	0.107992	0.279102	1079.92	2791.02	69.2557	178.989	12.2455	100	Confident
914	0	Related Proteins	A0A7I2V5L3	60S ribosomal protein L13a (A0A7I2V5L3_HUMAN)	A0A7I2V5L3,M0QYS1,P40429	A0A7I2V5L3_HUMAN 60S ribosomal protein L13a OS=Homo sapiens OX=9606 GN=RPL13A PE=1 SV=1,M0QYS1_HUMAN 60S ribosomal protein L13a (Fragment) OS=Homo sapiens OX=9606 GN=RPL13A PE=1 SV=2,RL13A_HUMAN 60S ribosomal protein L13a OS=Homo sapiens OX=9606 GN=RPL13A PE=1 SV=2	M0QYS1,P40429	19	28.19	28.19	35.64	77.13	8	6	3	2	52	43	0.296552	0.368875	0.0571432	0.0710792	571.432	710.792	36.646	45.5833	21.7031	100	Confident
915	0	Related Proteins	B5MD38	Trifunctional enzyme subunit beta, mitochondrial (B5MD38_HUMAN)	B5MD38,C9JE81,C9JEY0,P55084	B5MD38_HUMAN Trifunctional enzyme subunit beta, mitochondrial OS=Homo sapiens OX=9606 GN=HADHB PE=1 SV=1,C9JE81_HUMAN Trifunctional enzyme subunit beta, mitochondrial (Fragment) OS=Homo sapiens OX=9606 GN=HADHB PE=1 SV=8,C9JEY0_HUMAN Trifunctional enzyme subunit beta, mitochondrial (Fragment) OS=Homo sapiens OX=9606 GN=HADHB PE=1 SV=8,ECHB_HUMAN Trifunctional enzyme subunit beta, mitochondrial OS…	C9JE81,C9JEY0,P55084	2	15.95	15.95	21.37	80.91	8	6	2	2	51	49	0.125	0.483982	0.0240865	0.0932595	240.865	932.595	15.4467	59.8075	37.8995	100	Confident
916	0	Single Protein	Q9NPJ3	Acyl-coenzyme A thioesterase 13 (ACO13_HUMAN)	Q9NPJ3	ACO13_HUMAN Acyl-coenzyme A thioesterase 13 OS=Homo sapiens OX=9606 GN=ACOT13 PE=1 SV=1		6	37.86	37.86	42.14	65	8	6	8	6	50	45	0.494505	1.25393	0.0952873	0.241623	952.873	2416.23	61.108	154.953	14.9509	100	Confident
917	0	Single Protein	P55145	Mesencephalic astrocyte-derived neurotrophic factor (MANF_HUMAN)	P55145	MANF_HUMAN Mesencephalic astrocyte-derived neurotrophic factor OS=Homo sapiens OX=9606 GN=MANF PE=1 SV=3		3	40.66	40.66	40.66	82.42	8	8	5	5	50	50	0.333333	0.747528	0.0642307	0.144043	642.307	1440.43	41.1913	92.375	20.6868	100	Confident
918	0	Single Protein	P24534	Elongation factor 1-beta (EF1B_HUMAN)	P24534	EF1B_HUMAN Elongation factor 1-beta OS=Homo sapiens OX=9606 GN=EEF1B2 PE=1 SV=3		2	36.89	24.44	50.22	75.11	8	6	6	5	50	35	0.207101	0.701254	0.0399066	0.135126	399.066	1351.26	25.5922	86.6567	24.7483	100	Confident
919	0	Related Proteins	F8VXU5	Vacuolar protein sorting-associated protein 29 (F8VXU5_HUMAN)	F8VXU5,Q9UBQ0	F8VXU5_HUMAN Vacuolar protein sorting-associated protein 29 OS=Homo sapiens OX=9606 GN=VPS29 PE=1 SV=1,VPS29_HUMAN Vacuolar protein sorting-associated protein 29 OS=Homo sapiens OX=9606 GN=VPS29 PE=1 SV=1	Q9UBQ0	12	39.25	39.25	39.25	68.69	8	6	6	5	47	41	0.278912	0.823348	0.053744	0.158653	537.44	1586.53	34.4662	101.744	23.9646	100	Confident
920	0	Related Proteins	A0A087X1K9	Acyl-protein thioesterase 1 (A0A087X1K9_HUMAN)	A0A087X1K9,E5RGR0,O75608	A0A087X1K9_HUMAN Acyl-protein thioesterase 1 OS=Homo sapiens OX=9606 GN=LYPLA1 PE=1 SV=1,E5RGR0_HUMAN Acyl-protein thioesterase 1 (Fragment) OS=Homo sapiens OX=9606 GN=LYPLA1 PE=1 SV=1,LYPA1_HUMAN Acyl-protein thioesterase 1 OS=Homo sapiens OX=9606 GN=LYPLA1 PE=1 SV=1	E5RGR0,O75608	8	52.41	52.41	57.23	92.77	8	6	1	1	47	40	0.253247	1.89427	0.0487986	0.36501	487.986	3650.1	31.2947	234.082	17.9691	100	Confident
921	0	Related Proteins	B1AKQ8	Guanine nucleotide-binding protein G(I)/G(S)/G(T) subunit beta-1 (Fragment) (B1AKQ8_HUMAN)	B1AKQ8,F6UT28,P62873	B1AKQ8_HUMAN Guanine nucleotide-binding protein G(I)/G(S)/G(T) subunit beta-1 (Fragment) OS=Homo sapiens OX=9606 GN=GNB1 PE=1 SV=8,F6UT28_HUMAN Guanine nucleotide-binding protein G(I)/G(S)/G(T) subunit beta-1 (Fragment) OS=Homo sapiens OX=9606 GN=GNB1 PE=1 SV=1,GBB1_HUMAN Guanine nucleotide-binding protein G(I)/G(S)/G(T) subunit beta-1 OS=Homo sapiens OX=9606 GN=GNB1 PE=1 SV=3	F6UT28,P62873	1	41.12	41.12	57.94	85.98	8	3	2	1	46	23	0.206522	0.539927	0.0397951	0.10404	397.951	1040.4	25.5207	66.7208	12.1903	100	Confident
922	0	Related Proteins	A0A0B4J2C3	Translationally-controlled tumor protein (A0A0B4J2C3_HUMAN)	A0A0B4J2C3,P13693,Q5W0H4	A0A0B4J2C3_HUMAN Translationally-controlled tumor protein OS=Homo sapiens OX=9606 GN=TPT1 PE=1 SV=1,TCTP_HUMAN Translationally-controlled tumor protein OS=Homo sapiens OX=9606 GN=TPT1 PE=1 SV=1,Q5W0H4_HUMAN Translationally-controlled tumor protein OS=Homo sapiens OX=9606 GN=TPT1 PE=1 SV=1	P13693,Q5W0H4	13	13.71	13.71	44.16	65.99	8	3	3	2	45	34	0.253846	0.368875	0.0489141	0.0710792	489.141	710.792	31.3688	45.5833	22.5591	100	Confident
923	0	Single Protein	Q01469	Fatty acid-binding protein 5 (FABP5_HUMAN)	Q01469	FABP5_HUMAN Fatty acid-binding protein 5 OS=Homo sapiens OX=9606 GN=FABP5 PE=1 SV=3		8	47.41	47.41	57.78	85.93	8	5	2	2	44	38	0.327586	0.778279	0.0631233	0.149968	631.233	1499.68	40.4811	96.175	15.1546	100	Confident
924	0	Single Protein	Q5T5A4	Protein CFAP276 (CF276_HUMAN)	Q5T5A4	CF276_HUMAN Protein CFAP276 OS=Homo sapiens OX=9606 GN=CFAP276 PE=1 SV=1		1	37.28	37.28	60.95	87.57	8	4	3	2	43	37	0.25	0.519911	0.048173	0.100183	481.73	1001.83	30.8935	64.2474	19.3378	100	Confident
925	0	Single Protein	Q96DG6	Carboxymethylenebutenolidase homolog (CMBL_HUMAN)	Q96DG6	CMBL_HUMAN Carboxymethylenebutenolidase homolog OS=Homo sapiens OX=9606 GN=CMBL PE=1 SV=1		5	20	20	34.69	73.06	8	5	8	5	42	36	0.195531	0.487352	0.0376772	0.0939089	376.772	939.089	24.1625	60.224	28.0302	100	Confident
926	0	Related Proteins	K7EK33	DAZ-associated protein 1 (K7EK33_HUMAN)	K7EK33,K7EQ02,K7EQ55,Q96EP5	K7EK33_HUMAN DAZ-associated protein 1 OS=Homo sapiens OX=9606 GN=DAZAP1 PE=1 SV=2,K7EQ02_HUMAN DAZ-associated protein 1 (Fragment) OS=Homo sapiens OX=9606 GN=DAZAP1 PE=1 SV=2,K7EQ55_HUMAN DAZ-associated protein 1 OS=Homo sapiens OX=9606 GN=DAZAP1 PE=1 SV=2,DAZP1_HUMAN DAZ-associated protein 1 OS=Homo sapiens OX=9606 GN=DAZAP1 PE=1 SV=1	K7EQ02,K7EQ55,Q96EP5	19	25.62	25.62	38.18	47.78	8	6	8	6	40	37	0.190722	0.561523	0.0367506	0.108201	367.506	1082.01	23.5682	69.3896	43.228	100	Confident
927	0	Single Protein	Q8WYR4	Radial spoke head 1 homolog (RSPH1_HUMAN)	Q8WYR4	RSPH1_HUMAN Radial spoke head 1 homolog OS=Homo sapiens OX=9606 GN=RSPH1 PE=1 SV=1		21	24.92	24.92	44.66	74.76	8	5	8	5	39	33	0.142857	0.449741	0.0275274	0.0866615	275.274	866.615	17.6534	55.5762	35.1023	100	Confident
928	0	Single Protein	Q00577	Transcriptional activator protein Pur-alpha (PURA_HUMAN)	Q00577	PURA_HUMAN Transcriptional activator protein Pur-alpha OS=Homo sapiens OX=9606 GN=PURA PE=1 SV=2		5	27.02	27.02	36.34	59.01	8	5	8	5	38	34	0.178947	0.324193	0.0344817	0.0624694	344.817	624.694	22.1132	40.0618	34.8894	100	Confident
929	0	Related Proteins	A0A096LP12	Glutamine amidotransferase-like class 1 domain-containing protein 3, mitochondrial (Fragment) (A0A096LP12_HUMAN)	A0A096LP12,A0A0B4J2D5,A0A2R8Y6K9,F2Z2Q0,P0DPI2	A0A096LP12_HUMAN Glutamine amidotransferase-like class 1 domain-containing protein 3, mitochondrial (Fragment) OS=Homo sapiens OX=9606 GN=GATD3B PE=1 SV=2,GAL3B_HUMAN Putative glutamine amidotransferase-like class 1 domain-containing protein 3B, mitochondrial OS=Homo sapiens OX=9606 GN=GATD3B PE=5 SV=1,A0A2R8Y6K9_HUMAN Glutamine amidotransferase-like class 1 domain-containing protein 3, mitochond…	A0A0B4J2D5,A0A2R8Y6K9,F2Z2Q0,P0DPI2		33.48	33.48	46.88	88.84	8	5	1	1	37	32	0.130653	0.557068	0.0251758	0.107343	251.758	1073.43	16.1453	68.8391	23.8492	100	Confident
930	0	Single Protein	Q14749	Glycine N-methyltransferase (GNMT_HUMAN)	Q14749	GNMT_HUMAN Glycine N-methyltransferase OS=Homo sapiens OX=9606 GN=GNMT PE=1 SV=3		6	48.81	48.81	55.59	89.83	8	7	8	7	37	36	0.135849	0.681924	0.026177	0.131401	261.77	1314.01	16.7874	84.268	32.7214	100	Confident
931	0	Single Protein	Q9BXA6	Testis-specific serine/threonine-protein kinase 6 (TSSK6_HUMAN)	Q9BXA6	TSSK6_HUMAN Testis-specific serine/threonine-protein kinase 6 OS=Homo sapiens OX=9606 GN=TSSK6 PE=1 SV=1		19	23.44	23.44	37	75.09	8	5	4	3	37	34	0.165854	0.353876	0.0319587	0.0681891	319.587	681.891	20.4952	43.7299	30.3118	100	Confident
932	0	Single Protein	P61081	NEDD8-conjugating enzyme Ubc12 (UBC12_HUMAN)	P61081	UBC12_HUMAN NEDD8-conjugating enzyme Ubc12 OS=Homo sapiens OX=9606 GN=UBE2M PE=1 SV=1		19	25.68	25.68	43.72	71.04	8	4	6	3	37	31	0.238462	0.467799	0.0459496	0.0901412	459.496	901.412	29.4676	57.8078	20.8866	100	Confident
933	0	Single Protein	P53384	Cytosolic Fe-S cluster assembly factor NUBP1 (NUBP1_HUMAN)	P53384	NUBP1_HUMAN Cytosolic Fe-S cluster assembly factor NUBP1 OS=Homo sapiens OX=9606 GN=NUBP1 PE=1 SV=2		16	24.69	24.69	42.19	67.19	8	4	4	2	37	27	0.12093	0.34596	0.0233023	0.0666638	233.023	666.638	14.9438	42.7517	34.5124	100	Confident
934	0	Single Protein	Q96CS3	FAS-associated factor 2 (FAF2_HUMAN)	Q96CS3	FAF2_HUMAN FAS-associated factor 2 OS=Homo sapiens OX=9606 GN=FAF2 PE=1 SV=2		5	16.18	16.18	27.87	79.55	8	4	8	4	34	30	0.0819209	0.175372	0.0157855	0.0337928	157.855	337.928	10.1233	21.6714	52.5905	100	Confident
935	0	Single Protein	P31689	DnaJ homolog subfamily A member 1 (DNJA1_HUMAN)	P31689	DNJA1_HUMAN DnaJ homolog subfamily A member 1 OS=Homo sapiens OX=9606 GN=DNAJA1 PE=1 SV=2		9	11.34	11.34	33	85.39	8	3	8	3	34	22	0.0589971	0.12421	0.0113683	0.0239343	113.683	239.343	7.29049	15.3491	44.8395	100	Confident
936	0	Single Protein	Q9GZT8	NIF3-like protein 1 (NIF3L_HUMAN)	Q9GZT8	NIF3L_HUMAN NIF3-like protein 1 OS=Homo sapiens OX=9606 GN=NIF3L1 PE=1 SV=2		2	21.49	21.49	32.1	63.93	8	5	2	1	34	30	0.124481	0.389495	0.0239866	0.0750527	239.866	750.527	15.3826	48.1315	41.9415	100	Confident
937	0	Single Protein	Q13057	Bifunctional coenzyme A synthase (COASY_HUMAN)	Q13057	COASY_HUMAN Bifunctional coenzyme A synthase OS=Homo sapiens OX=9606 GN=COASY PE=1 SV=4		17	9.04	9.04	22.7	50.18	8	3	4	2	33	28	0.0954064	0.13921	0.018384	0.0268247	183.84	268.247	11.7897	17.2027	62.29	100	Confident
938	0	Related Proteins	A0A087WVN4	Farnesyl pyrophosphate synthase (Fragment) (A0A087WVN4_HUMAN)	A0A087WVN4,A0A087X1D8,P14324	A0A087WVN4_HUMAN Farnesyl pyrophosphate synthase (Fragment) OS=Homo sapiens OX=9606 GN=FDPS PE=1 SV=1,A0A087X1D8_HUMAN Farnesyl pyrophosphate synthase (Fragment) OS=Homo sapiens OX=9606 GN=FDPS PE=1 SV=1,FPPS_HUMAN Farnesyl pyrophosphate synthase OS=Homo sapiens OX=9606 GN=FDPS PE=1 SV=4	A0A087X1D8,P14324	1	14.23	14.23	25.55	75.55	8	4	4	1	31	26	0.120773	0.359356	0.023272	0.0692451	232.72	692.451	14.9244	44.4071	31.7542	100	Confident
939	0	Single Protein	A8MYV0	Doublecortin domain-containing protein 2C (DCD2C_HUMAN)	A8MYV0	DCD2C_HUMAN Doublecortin domain-containing protein 2C OS=Homo sapiens OX=9606 GN=DCDC2C PE=1 SV=4		2	23.9	23.9	28.3	83.52	8	7	8	7	31	30	0.0986842	0.302429	0.0190157	0.0582757	190.157	582.757	12.1948	37.3723	41.5819	100	Confident
940	0	Single Protein	Q9UL25	Ras-related protein Rab-21 (RAB21_HUMAN)	Q9UL25	RAB21_HUMAN Ras-related protein Rab-21 OS=Homo sapiens OX=9606 GN=RAB21 PE=1 SV=3		12	20	20	37.33	87.11	8	5	7	4	31	26	0.132653	0.467799	0.0255612	0.0901412	255.612	901.412	16.3925	57.8078	24.3323	100	Confident
941	0	Single Protein	Q86VD7	Mitochondrial coenzyme A transporter SLC25A42 (S2542_HUMAN)	Q86VD7	S2542_HUMAN Mitochondrial coenzyme A transporter SLC25A42 OS=Homo sapiens OX=9606 GN=SLC25A42 PE=1 SV=2		19	12.26	12.26	44.97	87.42	8	2	8	2	31	24	0.0863309	0.118872	0.0166353	0.0229057	166.353	229.057	10.6682	14.6895	35.3866	100	Confident
942	0	Related Proteins	A0A1B0GV93	Very-long-chain 3-oxoacyl-CoA reductase (A0A1B0GV93_HUMAN)	A0A1B0GV93,Q53GQ0	A0A1B0GV93_HUMAN Very-long-chain 3-oxoacyl-CoA reductase OS=Homo sapiens OX=9606 GN=HSD17B12 PE=1 SV=1,DHB12_HUMAN Very-long-chain 3-oxoacyl-CoA reductase OS=Homo sapiens OX=9606 GN=HSD17B12 PE=1 SV=2	Q53GQ0	11	28.99	28.99	33.33	77.9	8	5	3	3	30	28	0.118605	0.467799	0.0228542	0.0901412	228.542	901.412	14.6564	57.8078	30.342	100	Confident
943	0	Related Proteins	A0A804HIS0	Mannose-1-phosphate guanyltransferase alpha (A0A804HIS0_HUMAN)	A0A804HIS0,Q96IJ6	A0A804HIS0_HUMAN Mannose-1-phosphate guanyltransferase alpha OS=Homo sapiens OX=9606 GN=GMPPA PE=1 SV=1,GMPPA_HUMAN Mannose-1-phosphate guanyltransferase alpha OS=Homo sapiens OX=9606 GN=GMPPA PE=1 SV=1	Q96IJ6	2	15.51	15.51	44.88	71.29	8	4	3	2	29	26	0.115741	0.406527	0.0223023	0.0783346	223.023	783.346	14.3025	50.2361	33.1235	100	Confident
944	0	Single Protein	Q13505	Metaxin-1 (MTX1_HUMAN)	Q13505	MTX1_HUMAN Metaxin-1 OS=Homo sapiens OX=9606 GN=MTX1 PE=1 SV=3		1	13.52	13.52	23.61	81.55	8	4	8	4	29	21	0.05	0.175372	0.0096346	0.0337928	96.346	337.928	6.17869	21.6714	51.4306	100	Confident
945	0	Single Protein	Q8WTU0	Protein DDI1 homolog 1 (DDI1_HUMAN)	Q8WTU0	DDI1_HUMAN Protein DDI1 homolog 1 OS=Homo sapiens OX=9606 GN=DDI1 PE=1 SV=1		11	25.76	25.76	34.85	80.81	8	6	8	6	28	26	0.08125	0.378907	0.0156562	0.0730123	156.562	730.123	10.0404	46.823	44.0964	100	Confident
946	0	Single Protein	Q92882	Osteoclast-stimulating factor 1 (OSTF1_HUMAN)	Q92882	OSTF1_HUMAN Osteoclast-stimulating factor 1 OS=Homo sapiens OX=9606 GN=OSTF1 PE=1 SV=2		9	28.5	28.5	46.26	89.25	8	4	8	4	27	24	0.120419	0.467799	0.0232038	0.0901412	232.038	901.412	14.8806	57.8078	23.7719	100	Confident
947	0	Single Protein	Q9ULC4	Malignant T-cell-amplified sequence 1 (MCTS1_HUMAN)	Q9ULC4	MCTS1_HUMAN Malignant T-cell-amplified sequence 1 OS=Homo sapiens OX=9606 GN=MCTS1 PE=1 SV=1		X	41.44	41.44	62.43	87.85	8	5	5	3	27	22	0.132075	0.649648	0.0254499	0.125182	254.499	1251.82	16.3211	80.2795	20.5418	100	Confident
948	0	Related Proteins	K7EJJ1	AP-1 complex subunit mu-2 (Fragment) (K7EJJ1_HUMAN)	K7EJJ1,Q9Y6Q5	K7EJJ1_HUMAN AP-1 complex subunit mu-2 (Fragment) OS=Homo sapiens OX=9606 GN=AP1M2 PE=1 SV=1,AP1M2_HUMAN AP-1 complex subunit mu-2 OS=Homo sapiens OX=9606 GN=AP1M2 PE=1 SV=4	Q9Y6Q5	19	14.29	14.29	34.29	75.51	8	3	2	1	26	16	0.0675676	0.249609	0.0130197	0.0480977	130.197	480.977	8.34959	30.8452	27.8706	100	Confident
949	0	Related Proteins	E5RFH6	Bifunctional epoxide hydrolase 2 (E5RFH6_HUMAN)	E5RFH6,H0YAW7,P34913	E5RFH6_HUMAN Bifunctional epoxide hydrolase 2 OS=Homo sapiens OX=9606 GN=EPHX2 PE=1 SV=1,H0YAW7_HUMAN Bifunctional epoxide hydrolase 2 (Fragment) OS=Homo sapiens OX=9606 GN=EPHX2 PE=1 SV=1,HYES_HUMAN Bifunctional epoxide hydrolase 2 OS=Homo sapiens OX=9606 GN=EPHX2 PE=1 SV=2	H0YAW7,P34913	8	19.35	19.35	31.72	90.32	8	5	2	1	26	23	0.0431548	0.365008	0.00831558	0.0703341	83.1558	703.341	5.3328	45.1054	42.0751	100	Confident
950	0	Related Proteins	A0A087WZG8	Lipase member I (A0A087WZG8_HUMAN)	A0A087WZG8,A0A2Q2TCK2,Q6XZB0	A0A087WZG8_HUMAN Lipase member I OS=Homo sapiens OX=9606 GN=LIPI PE=1 SV=1,A0A2Q2TCK2_HUMAN Lipase member I OS=Homo sapiens OX=9606 GN=LIPI PE=1 SV=1,LIPI_HUMAN Lipase member I OS=Homo sapiens OX=9606 GN=LIPI PE=1 SV=3	A0A2Q2TCK2,Q6XZB0	21	8.55	2.85	28.27	81.24	8	2	4	2	26	7	0.0175439	0.100694	0.00338056	0.019403	33.8056	194.03	2.16796	12.4432	48.5977	100	Doubtful
951	0	Single Protein	P53367	Arfaptin-1 (ARFP1_HUMAN)	P53367	ARFP1_HUMAN Arfaptin-1 OS=Homo sapiens OX=9606 GN=ARFIP1 PE=1 SV=2		4	13.67	13.67	29.76	87.94	8	4	8	4	25	19	0.0579268	0.221677	0.011162	0.0427155	111.62	427.155	7.15824	27.3935	41.7126	100	Confident
952	0	Single Protein	Q8WXX5	DnaJ homolog subfamily C member 9 (DNJC9_HUMAN)	Q8WXX5	DNJC9_HUMAN DnaJ homolog subfamily C member 9 OS=Homo sapiens OX=9606 GN=DNAJC9 PE=1 SV=1		10	23.08	23.08	25.38	82.31	8	4	8	4	25	19	0.088785	0.216484	0.0171082	0.0417147	171.082	417.147	10.9715	26.7518	29.8911	100	Confident
953	0	Single Protein	P18065	Insulin-like growth factor-binding protein 2 (IBP2_HUMAN)	P18065	IBP2_HUMAN Insulin-like growth factor-binding protein 2 OS=Homo sapiens OX=9606 GN=IGFBP2 PE=1 SV=2		2	16	16	33.54	67.38	8	3	2	1	25	18	0.0730594	0.218188	0.014078	0.0420431	140.78	420.431	9.02823	26.9623	34.7912	100	Confident
954	0	Related Proteins	J3KQ32	Obg-like ATPase 1 (J3KQ32_HUMAN)	J3KQ32,Q9NTK5	J3KQ32_HUMAN Obg-like ATPase 1 OS=Homo sapiens OX=9606 GN=OLA1 PE=1 SV=1,OLA1_HUMAN Obg-like ATPase 1 OS=Homo sapiens OX=9606 GN=OLA1 PE=1 SV=2	Q9NTK5	2	17.31	10.58	28.13	87.02	8	4	5	1	25	22	0.058011	0.182299	0.0111783	0.0351275	111.783	351.275	7.16865	22.5274	46.9084	100	Confident
955	0	Single Protein	Q96AG4	Leucine-rich repeat-containing protein 59 (LRC59_HUMAN)	Q96AG4	LRC59_HUMAN Leucine-rich repeat-containing protein 59 OS=Homo sapiens OX=9606 GN=LRRC59 PE=1 SV=1		17	14.98	14.98	26.38	81.43	8	3	6	2	25	17	0.064	0.126482	0.0123323	0.024372	123.323	243.72	7.90873	15.6298	34.9089	100	Confident
956	0	Single Protein	Q8N456	Leucine-rich repeat-containing protein 18 (LRC18_HUMAN)	Q8N456	LRC18_HUMAN Leucine-rich repeat-containing protein 18 OS=Homo sapiens OX=9606 GN=LRRC18 PE=1 SV=2		10	21.84	21.84	36.4	83.14	8	3	8	3	23	17	0.0599078	0.165914	0.0115438	0.0319704	115.438	319.704	7.40304	20.5027	29.7181	100	Confident
957	0	Single Protein	Q9UJZ1	Stomatin-like protein 2, mitochondrial (STML2_HUMAN)	Q9UJZ1	STML2_HUMAN Stomatin-like protein 2, mitochondrial OS=Homo sapiens OX=9606 GN=STOML2 PE=1 SV=1		9	21.35	21.35	31.18	87.92	8	4	2	1	23	17	0.0543131	0.232847	0.0104657	0.0448677	104.657	448.677	6.71168	28.7738	38.5102	100	Confident
958	0	Single Protein	Q9H223	EH domain-containing protein 4 (EHD4_HUMAN)	Q9H223	EHD4_HUMAN EH domain-containing protein 4 OS=Homo sapiens OX=9606 GN=EHD4 PE=1 SV=1		15	8.5	8.5	23.29	74.49	8	4	7	4	22	17	0.0421836	0.147365	0.00812845	0.028396	81.2845	283.96	5.21279	18.2104	61.1365	100	Confident
959	0	Related Proteins	F5H442	Tumor susceptibility gene 101 protein (F5H442_HUMAN)	F5H442,Q99816	F5H442_HUMAN Tumor susceptibility gene 101 protein OS=Homo sapiens OX=9606 GN=TSG101 PE=1 SV=1,TS101_HUMAN Tumor susceptibility gene 101 protein OS=Homo sapiens OX=9606 GN=TSG101 PE=1 SV=2	Q99816	11	18.36	18.36	32.33	54.52	8	5	8	5	22	17	0.0854271	0.376857	0.0164611	0.0726174	164.611	726.174	10.5566	46.5697	40.8917	100	Confident
960	0	Single Protein	Q9H444	Charged multivesicular body protein 4b (CHM4B_HUMAN)	Q9H444	CHM4B_HUMAN Charged multivesicular body protein 4b OS=Homo sapiens OX=9606 GN=CHMP4B PE=1 SV=1		20	19.2	19.2	43.3	64.29	8	3	8	3	22	17	0.118056	0.249609	0.0227484	0.0480977	227.484	480.977	14.5886	30.8452	24.9346	100	Confident
961	0	Single Protein	Q13409	Cytoplasmic dynein 1 intermediate chain 2 (DC1I2_HUMAN)	Q13409	DC1I2_HUMAN Cytoplasmic dynein 1 intermediate chain 2 OS=Homo sapiens OX=9606 GN=DYNC1I2 PE=1 SV=3		2	10.82	10.82	21.79	56.74	8	3	6	2	22	13	0.0359116	0.106924	0.00691988	0.0206033	69.1988	206.033	4.43774	13.213	71.4121	100	Confident
962	0	Single Protein	A0A804HJ47	Aminoacyl tRNA synthase complex-interacting multifunctional protein 1 (A0A804HJ47_HUMAN)	A0A804HJ47	A0A804HJ47_HUMAN Aminoacyl tRNA synthase complex-interacting multifunctional protein 1 OS=Homo sapiens OX=9606 GN=AIMP1 PE=1 SV=1		4	19.39	19.39	45.63	73	8	3	4	1	21	17	0.0625	0.193777	0.0120433	0.0373392	120.433	373.392	7.72337	23.9457	28.8103	100	Confident
963	0	Single Protein	O95671	Probable bifunctional dTTP/UTP pyrophosphatase/methyltransferase protein (ASML_HUMAN)	O95671	ASML_HUMAN Probable bifunctional dTTP/UTP pyrophosphatase/methyltransferase protein OS=Homo sapiens OX=9606 GN=ASMTL PE=1 SV=3		X	9.82	9.82	22.71	65.86	8	3	8	3	21	13	0.0317848	0.108603	0.00612469	0.020927	61.2469	209.27	3.92778	13.4205	68.813	100	Confident
964	0	Related Proteins	G3V126	V-type proton ATPase subunit H (G3V126_HUMAN)	G3V126,Q9UI12	G3V126_HUMAN V-type proton ATPase subunit H OS=Homo sapiens OX=9606 GN=ATP6V1H PE=1 SV=1,VATH_HUMAN V-type proton ATPase subunit H OS=Homo sapiens OX=9606 GN=ATP6V1H PE=1 SV=1	Q9UI12	8	9.48	9.48	32.73	81.49	8	2	8	2	20	13	0.0360111	0.0926009	0.00693905	0.0178435	69.3905	178.435	4.45003	11.443	51.5368	100	Confident
965	0	Single Protein	P35663	Cylicin-1 (CYLC1_HUMAN)	P35663	CYLC1_HUMAN Cylicin-1 OS=Homo sapiens OX=9606 GN=CYLC1 PE=2 SV=2		X	4.3	4.3	16.59	68.82	8	2	8	2	19	12	0.0267857	0.0279596	0.00516139	0.00538759	51.6139	53.8759	3.31001	3.45508	74.1974	100	Confident
966	0	Single Protein	Q9Y5K6	CD2-associated protein (CD2AP_HUMAN)	Q9Y5K6	CD2AP_HUMAN CD2-associated protein OS=Homo sapiens OX=9606 GN=CD2AP PE=1 SV=1		6	4.69	4.69	20.19	79.34	8	2	8	2	19	12	0.0236686	0.053725	0.00456076	0.0103524	45.6076	103.524	2.92483	6.639	71.4073	100	Confident
967	0	Single Protein	P78318	Immunoglobulin-binding protein 1 (IGBP1_HUMAN)	P78318	IGBP1_HUMAN Immunoglobulin-binding protein 1 OS=Homo sapiens OX=9606 GN=IGBP1 PE=1 SV=1		X	10.32	10.32	34.81	87.32	8	3	8	3	18	12	0.0405405	0.169989	0.00781184	0.0327556	78.1184	327.556	5.00975	21.0062	39.1975	100	Confident
968	0	Single Protein	Q6RW13	Type-1 angiotensin II receptor-associated protein (ATRAP_HUMAN)	Q6RW13	ATRAP_HUMAN Type-1 angiotensin II receptor-associated protein OS=Homo sapiens OX=9606 GN=AGTRAP PE=1 SV=1		1	10.69	10.69	34.59	70.44	8	1	6	1	18	9	0.0535714	0.258925	0.0103228	0.0498929	103.228	498.929	6.62003	31.9964	17.4079	100	Doubtful
969	0	Single Protein	Q96A05	V-type proton ATPase subunit E 2 (VATE2_HUMAN)	Q96A05	VATE2_HUMAN V-type proton ATPase subunit E 2 OS=Homo sapiens OX=9606 GN=ATP6V1E2 PE=1 SV=1		2	15.04	15.04	49.12	84.07	8	3	7	3	18	13	0.0684211	0.205261	0.0131842	0.0395522	131.842	395.522	8.45506	25.3649	26.0579	100	Confident
970	0	Single Protein	Q96S53	Dual specificity testis-specific protein kinase 2 (TESK2_HUMAN)	Q96S53	TESK2_HUMAN Dual specificity testis-specific protein kinase 2 OS=Homo sapiens OX=9606 GN=TESK2 PE=1 SV=1		1	2.63	2.63	16.29	59.19	8	1	7	1	16	11	0.0177515	0.0355034	0.00342057	0.00684122	34.2057	68.4122	2.19362	4.38729	63.5991	100	Doubtful
971	0	Single Protein	O14863	Zinc transporter 4 (ZNT4_HUMAN)	O14863	ZNT4_HUMAN Zinc transporter 4 OS=Homo sapiens OX=9606 GN=SLC30A4 PE=1 SV=2		15	8.16	8.16	29.37	61.07	8	2	8	2	15	6	0.0229008	0.132541	0.0044128	0.0255397	44.128	255.397	2.82994	16.3786	47.4525	100	Confident
972	0	Related Proteins	H0YLH3	Geranylgeranyl transferase type-2 subunit alpha (H0YLH3_HUMAN)	H0YLH3,Q92696	H0YLH3_HUMAN Geranylgeranyl transferase type-2 subunit alpha OS=Homo sapiens OX=9606 GN=RABGGTA PE=1 SV=1,PGTA_HUMAN Geranylgeranyl transferase type-2 subunit alpha OS=Homo sapiens OX=9606 GN=RABGGTA PE=1 SV=2	Q92696	14	6.84	6.84	20.99	88.92	8	3	8	3	15	9	0.0238727	0.154782	0.00460008	0.0298253	46.0008	298.253	2.95004	19.127	48.9697	100	Confident
973	0	Single Protein	Q86V21	Acetoacetyl-CoA synthetase (AACS_HUMAN)	Q86V21	AACS_HUMAN Acetoacetyl-CoA synthetase OS=Homo sapiens OX=9606 GN=AACS PE=1 SV=1		12	1.64	1.64	20.24	64.14	8	1	8	1	15	6	0.0139211	0.0349643	0.00268249	0.00673735	26.8249	67.3735	1.72029	4.32068	75.096	100	Doubtful
974	0	Single Protein	P21283	V-type proton ATPase subunit C 1 (VATC1_HUMAN)	P21283	VATC1_HUMAN V-type proton ATPase subunit C 1 OS=Homo sapiens OX=9606 GN=ATP6V1C1 PE=1 SV=4		8	4.19	4.19	29.84	78.27	8	1	3	1	15	7	0.0200669	0.0452755	0.00386673	0.00872423	38.6673	87.2423	2.47974	5.59487	43.914	100	Doubtful
975	0	Single Protein	A0MZ66	Shootin-1 (SHOT1_HUMAN)	A0MZ66	SHOT1_HUMAN Shootin-1 OS=Homo sapiens OX=9606 GN=SHTN1 PE=1 SV=4		10	1.58	1.58	20.76	79.56	8	1	8	1	14	7	0.0119522	0.0242752	0.00230309	0.00467764	23.0309	46.7764	1.47698	2.99978	71.5957	100	Doubtful
976	0	Single Protein	Q7Z6W1	Transmembrane and coiled-coil domain-containing protein 2 (TMCO2_HUMAN)	Q7Z6W1	TMCO2_HUMAN Transmembrane and coiled-coil domain-containing protein 2 OS=Homo sapiens OX=9606 GN=TMCO2 PE=1 SV=1		1	32.42	32.42	32.42	60.99	7	7	7	7	100	96	0.864865	1.58086	0.166653	0.304619	1666.53	3046.19	106.875	195.353	20.0586	100	Confident
977	0	Single Protein	Q15506	Sperm surface protein Sp17 (SP17_HUMAN)	Q15506	SP17_HUMAN Sperm surface protein Sp17 OS=Homo sapiens OX=9606 GN=SPA17 PE=1 SV=1		11	62.91	62.91	62.91	86.75	7	7	7	7	82	80	0.610687	1.15443	0.117675	0.22245	1176.75	2224.5	75.465	142.658	17.3955	100	Confident
978	0	Related Proteins	K7EJ08	SEC14-like protein 1 (Fragment) (K7EJ08_HUMAN)	K7EJ08,Q92503	K7EJ08_HUMAN SEC14-like protein 1 (Fragment) OS=Homo sapiens OX=9606 GN=SEC14L1 PE=1 SV=1,S14L1_HUMAN SEC14-like protein 1 OS=Homo sapiens OX=9606 GN=SEC14L1 PE=1 SV=2	Q92503	17	1.8	1.8	19.55	87.42	7	1	7	1	79	13	0.033419	0.0412233	0.00643958	0.00794339	64.3958	79.4339	4.12972	5.09412	51.3464	100	Doubtful
979	0	Single Protein	P60673	Profilin-3 (PROF3_HUMAN)	P60673	PROF3_HUMAN Profilin-3 OS=Homo sapiens OX=9606 GN=PFN3 PE=2 SV=1		5	60.58	60.58	60.58	59.12	7	7	7	7	75	69	0.851852	1.44844	0.164145	0.279102	1641.45	2791.02	105.267	178.989	14.5867	100	Confident
980	0	Related Proteins	H0Y7Q2	Syndetin (Fragment) (H0Y7Q2_HUMAN)	H0Y7Q2,Q96JG6	H0Y7Q2_HUMAN Syndetin (Fragment) OS=Homo sapiens OX=9606 GN=VPS50 PE=1 SV=1,VPS50_HUMAN Syndetin OS=Homo sapiens OX=9606 GN=VPS50 PE=1 SV=3	Q96JG6	7	4.05	4.05	19.4	73.77	7	1	7	1	68	11	0.0317919	0.0471285	0.00612605	0.0090813	61.2605	90.813	3.92865	5.82386	53.9985	100	Doubtful
981	0	Related Proteins	H0YC23	Protein-serine/threonine phosphatase (Fragment) (H0YC23_HUMAN)	H0YC23,P62714,P67775	H0YC23_HUMAN Protein-serine/threonine phosphatase (Fragment) OS=Homo sapiens OX=9606 GN=PPP2CB PE=1 SV=1,PP2AB_HUMAN Serine/threonine-protein phosphatase 2A catalytic subunit beta isoform OS=Homo sapiens OX=9606 GN=PPP2CB PE=1 SV=1,PP2AA_HUMAN Serine/threonine-protein phosphatase 2A catalytic subunit alpha isoform OS=Homo sapiens OX=9606 GN=PPP2CA PE=1 SV=1	P62714,P67775	8	60.48	60.48	72.58	93.55	7	4	5	2	68	26	0.206897	1.78256	0.0398673	0.343485	398.673	3434.85	25.567	220.278	13.8616	100	Confident
982	0	Related Proteins	H7C3P7	Small monomeric GTPase (Fragment) (H7C3P7_HUMAN)	H7C3P7,P11233	H7C3P7_HUMAN Small monomeric GTPase (Fragment) OS=Homo sapiens OX=9606 GN=RALA PE=1 SV=1,RALA_HUMAN Ras-related protein Ral-A OS=Homo sapiens OX=9606 GN=RALA PE=1 SV=1	P11233	7	54.88	54.88	58.54	87.8	7	6	4	3	63	61	0.256944	0.930698	0.0495112	0.179338	495.112	1793.38	31.7516	115.01	18.359	100	Confident
983	0	Single Protein	Q9Y281	Cofilin-2 (COF2_HUMAN)	Q9Y281	COF2_HUMAN Cofilin-2 OS=Homo sapiens OX=9606 GN=CFL2 PE=1 SV=1		14	37.35	37.35	43.98	83.73	7	5	3	2	63	59	0.266187	0.508591	0.0512921	0.0980014	512.921	980.014	32.8938	62.8485	18.7248	100	Confident
984	0	Single Protein	Q8IZ16	Uncharacterized protein C7orf61 (CG061_HUMAN)	Q8IZ16	CG061_HUMAN Uncharacterized protein C7orf61 OS=Homo sapiens OX=9606 GN=C7orf61 PE=2 SV=1		7	42.23	42.23	42.23	84.47	7	6	1	1	62	58	0.333333	0.519911	0.0642307	0.100183	642.307	1001.83	41.1913	64.2474	23.8468	100	Confident
985	0	Single Protein	Q8NHS0	DnaJ homolog subfamily B member 8 (DNJB8_HUMAN)	Q8NHS0	DNJB8_HUMAN DnaJ homolog subfamily B member 8 OS=Homo sapiens OX=9606 GN=DNAJB8 PE=1 SV=1		3	36.64	36.64	37.07	67.24	7	6	6	5	62	59	0.378205	0.610262	0.0728771	0.117593	728.771	1175.93	46.7363	75.4124	25.6702	100	Confident
986	0	Related Proteins	J3KRE2	Rho GDP-dissociation inhibitor 1 (J3KRE2_HUMAN)	J3KRE2,P52565	J3KRE2_HUMAN Rho GDP-dissociation inhibitor 1 OS=Homo sapiens OX=9606 GN=ARHGDIA PE=1 SV=1,GDIR1_HUMAN Rho GDP-dissociation inhibitor 1 OS=Homo sapiens OX=9606 GN=ARHGDIA PE=1 SV=3	P52565	17	48.06	48.06	48.06	62.79	7	6	2	1	61	60	0.728395	1.25393	0.140356	0.241623	1403.56	2416.23	90.0106	154.953	14.8052	100	Confident
987	0	Single Protein	P50583	Bis(5'-nucleosyl)-tetraphosphatase [asymmetrical] (AP4A_HUMAN)	P50583	AP4A_HUMAN Bis(5'-nucleosyl)-tetraphosphatase [asymmetrical] OS=Homo sapiens OX=9606 GN=NUDT2 PE=1 SV=3		9	72.11	72.11	72.11	89.8	7	7	7	7	57	57	0.431818	1.73842	0.0832079	0.33498	832.079	3349.8	53.3614	214.823	16.8186	100	Confident
988	0	Related Proteins	E7EQ72	Transmembrane emp24 domain-containing protein 2 (Fragment) (E7EQ72_HUMAN)	E7EQ72,Q15363	E7EQ72_HUMAN Transmembrane emp24 domain-containing protein 2 (Fragment) OS=Homo sapiens OX=9606 GN=TMED2 PE=1 SV=2,TMED2_HUMAN Transmembrane emp24 domain-containing protein 2 OS=Homo sapiens OX=9606 GN=TMED2 PE=1 SV=1	Q15363	12	24.7	24.7	42.17	70.48	7	4	2	2	55	50	0.410256	0.84785	0.0790532	0.163374	790.532	1633.74	50.697	104.772	18.4759	100	Confident
989	0	Related Proteins	A0A087WYT3	Prostaglandin E synthase 3 (A0A087WYT3_HUMAN)	A0A087WYT3,Q15185	A0A087WYT3_HUMAN Prostaglandin E synthase 3 OS=Homo sapiens OX=9606 GN=PTGES3 PE=1 SV=1,TEBP_HUMAN Prostaglandin E synthase 3 OS=Homo sapiens OX=9606 GN=PTGES3 PE=1 SV=1	Q15185	12	30.49	30.49	53.66	67.68	7	4	3	2	55	51	0.459459	0.519911	0.0885342	0.100183	885.342	1001.83	56.7772	64.2474	19.1427	100	Confident
990	0	Related Proteins	H3BQB1	Adenine phosphoribosyltransferase (Fragment) (H3BQB1_HUMAN)	H3BQB1,H3BQF1,P07741	H3BQB1_HUMAN Adenine phosphoribosyltransferase (Fragment) OS=Homo sapiens OX=9606 GN=APRT PE=1 SV=1,H3BQF1_HUMAN Adenine phosphoribosyltransferase (Fragment) OS=Homo sapiens OX=9606 GN=APRT PE=1 SV=8,APT_HUMAN Adenine phosphoribosyltransferase OS=Homo sapiens OX=9606 GN=APRT PE=1 SV=2	H3BQF1,P07741	16	56.17	56.17	56.17	67.9	7	7	3	3	54	53	0.481818	1.23872	0.0928425	0.238692	928.425	2386.92	59.5401	153.074	17.5503	100	Confident
991	0	Related Proteins	C9JFR7	Cytochrome c (Fragment) (C9JFR7_HUMAN)	C9JFR7,P99999	C9JFR7_HUMAN Cytochrome c (Fragment) OS=Homo sapiens OX=9606 GN=CYCS PE=1 SV=1,CYC_HUMAN Cytochrome c OS=Homo sapiens OX=9606 GN=CYCS PE=1 SV=2	P99999	7	36.63	36.63	36.63	81.19	7	6	7	6	52	50	0.609756	0.995262	0.117495	0.191779	1174.95	1917.79	75.3499	122.988	11.326	100	Confident
992	0	Related Proteins	D6RAZ8	Annexin (Fragment) (D6RAZ8_HUMAN)	D6RAZ8,D6RCA8,D6RFG5,P12429	D6RAZ8_HUMAN Annexin (Fragment) OS=Homo sapiens OX=9606 GN=ANXA3 PE=1 SV=1,D6RCA8_HUMAN Annexin (Fragment) OS=Homo sapiens OX=9606 GN=ANXA3 PE=1 SV=1,D6RFG5_HUMAN Annexin (Fragment) OS=Homo sapiens OX=9606 GN=ANXA3 PE=1 SV=1,ANXA3_HUMAN Annexin A3 OS=Homo sapiens OX=9606 GN=ANXA3 PE=1 SV=3	D6RCA8,D6RFG5,P12429	4	54.81	54.81	59.62	86.54	7	5	2	2	52	47	0.327778	1.15443	0.0631602	0.22245	631.602	2224.5	40.5048	142.658	11.5941	100	Confident
993	0	Single Protein	P30050	60S ribosomal protein L12 (RL12_HUMAN)	P30050	RL12_HUMAN 60S ribosomal protein L12 OS=Homo sapiens OX=9606 GN=RPL12 PE=1 SV=1		9	45.45	45.45	45.45	84.85	7	6	7	6	51	50	0.357143	0.701254	0.0688186	0.135126	688.186	1351.26	44.1335	86.6567	17.8075	100	Confident
994	0	Single Protein	O75531	Barrier-to-autointegration factor (BAF_HUMAN)	O75531	BAF_HUMAN Barrier-to-autointegration factor OS=Homo sapiens OX=9606 GN=BANF1 PE=1 SV=1		11	42.7	42.7	42.7	85.39	7	5	7	5	51	44	0.578947	1.27585	0.111559	0.245845	1115.59	2458.45	71.5428	157.661	10.052	100	Confident
995	0	Related Proteins	A0A5F9ZHH9	Acetyl-CoA acetyltransferase, mitochondrial (A0A5F9ZHH9_HUMAN)	A0A5F9ZHH9,A0A5F9ZHJ7,A0A5F9ZHL1,A0A5F9ZHL7,E9PRQ6,P24752	A0A5F9ZHH9_HUMAN Acetyl-CoA acetyltransferase, mitochondrial OS=Homo sapiens OX=9606 GN=ACAT1 PE=1 SV=1,A0A5F9ZHJ7_HUMAN Acetyl-CoA acetyltransferase, mitochondrial OS=Homo sapiens OX=9606 GN=ACAT1 PE=1 SV=1,A0A5F9ZHL1_HUMAN Acetyl-CoA acetyltransferase, mitochondrial OS=Homo sapiens OX=9606 GN=ACAT1 PE=1 SV=1,A0A5F9ZHL7_HUMAN Acetyl-CoA acetyltransferase, mitochondrial OS=Homo sapiens OX=9606 GN…	A0A5F9ZHJ7,A0A5F9ZHL1,A0A5F9ZHL7,E9PRQ6,P24752	11	28.43	28.43	37.06	73.1	7	5	3	2	50	41	0.284722	0.730196	0.0548637	0.140703	548.637	1407.03	35.1842	90.2331	20.9249	100	Confident
996	0	Related Proteins	A0A590UJL8	Histone HIST2H3PS2 (Fragment) (A0A590UJL8_HUMAN)	A0A590UJL8,Q5TEC6	A0A590UJL8_HUMAN Histone HIST2H3PS2 (Fragment) OS=Homo sapiens OX=9606 GN=H3-2 PE=1 SV=1,H37_HUMAN Histone H3-7 OS=Homo sapiens OX=9606 GN=H3-7 PE=1 SV=1	Q5TEC6		37.97	37.97	37.97	82.28	7	6	4	3	48	41	0.507692	1.51189	0.0978283	0.291329	978.283	2913.29	62.7375	186.83	9.14792	100	Confident
997	0	Single Protein	P20142	Gastricsin (PEPC_HUMAN)	P20142	PEPC_HUMAN Gastricsin OS=Homo sapiens OX=9606 GN=PGC PE=1 SV=1		6	10.05	10.05	13.4	15.72	7	4	3	3	48	46	0.721311	0.778279	0.138991	0.149968	1389.91	1499.68	89.1353	96.175	42.3986	100	Confident
998	0	Single Protein	P22492	Histone H1t (H1T_HUMAN)	P22492	H1T_HUMAN Histone H1t OS=Homo sapiens OX=9606 GN=H1-6 PE=2 SV=4		6	28.5	28.5	28.5	75.36	7	6	6	5	47	41	0.24359	0.304321	0.0469378	0.0586403	469.378	586.403	30.1013	37.6062	22.0057	100	Confident
999	0	Single Protein	A8MTL0	IQ domain-containing protein F5 (IQCF5_HUMAN)	A8MTL0	IQCF5_HUMAN IQ domain-containing protein F5 OS=Homo sapiens OX=9606 GN=IQCF5 PE=2 SV=2		3	33.11	33.11	46.62	84.46	7	5	5	3	47	43	0.344	0.615598	0.0662861	0.118621	662.861	1186.21	42.5094	76.0718	18.0365	100	Confident
1000	0	Related Proteins	C9JIS1	Guanine nucleotide-binding protein G(I)/G(S)/G(T) subunit beta-2 (Fragment) (C9JIS1_HUMAN)	C9JIS1,C9JXA5,C9JZN1,P62879	C9JIS1_HUMAN Guanine nucleotide-binding protein G(I)/G(S)/G(T) subunit beta-2 (Fragment) OS=Homo sapiens OX=9606 GN=GNB2 PE=1 SV=1,C9JXA5_HUMAN Guanine nucleotide-binding protein G(I)/G(S)/G(T) subunit beta-2 (Fragment) OS=Homo sapiens OX=9606 GN=GNB2 PE=1 SV=1,C9JZN1_HUMAN Guanine nucleotide-binding protein G(I)/G(S)/G(T) subunit beta-2 (Fragment) OS=Homo sapiens OX=9606 GN=GNB2 PE=1 SV=1,GBB2_H…	C9JXA5,C9JZN1,P62879	7	13.36	13.36	26.72	56.9	7	3	3	2	47	25	0.159091	0.318257	0.0306556	0.0613256	306.556	613.256	19.6595	39.3282	25.5215	100	Confident
1001	0	Related Proteins	J3KPA1	Cysteine-rich secretory protein 3 (J3KPA1_HUMAN)	J3KPA1,P54108	J3KPA1_HUMAN Cysteine-rich secretory protein 3 OS=Homo sapiens OX=9606 GN=CRISP3 PE=1 SV=1,CRIS3_HUMAN Cysteine-rich secretory protein 3 OS=Homo sapiens OX=9606 GN=CRISP3 PE=1 SV=1	P54108	6	33.7	33.7	38.41	49.28	7	6	2	2	46	43	0.316176	0.737801	0.0609247	0.142168	609.247	1421.68	39.0712	91.1729	30.9546	100	Confident
1002	0	Single Protein	Q9GZP4	PITH domain-containing protein 1 (PITH1_HUMAN)	Q9GZP4	PITH1_HUMAN PITH domain-containing protein 1 OS=Homo sapiens OX=9606 GN=PITHD1 PE=1 SV=1		1	36.02	36.02	53.55	88.63	7	5	4	2	46	41	0.219251	0.584893	0.042248	0.112704	422.48	1127.04	27.0937	72.2775	24.1627	100	Confident
1003	0	Single Protein	P02792	Ferritin light chain (FRIL_HUMAN)	P02792	FRIL_HUMAN Ferritin light chain OS=Homo sapiens OX=9606 GN=FTL PE=1 SV=2		19	36	36	52	69.14	7	5	7	5	46	44	0.363636	0.687612	0.0700698	0.132497	700.698	1324.97	44.936	84.9709	20.0071	100	Confident
1004	0	Single Protein	P10606	Cytochrome c oxidase subunit 5B, mitochondrial (COX5B_HUMAN)	P10606	COX5B_HUMAN Cytochrome c oxidase subunit 5B, mitochondrial OS=Homo sapiens OX=9606 GN=COX5B PE=1 SV=2		2	54.26	54.26	59.69	87.6	7	6	7	6	45	44	0.380531	1.25393	0.0733253	0.241623	733.253	2416.23	47.0237	154.953	13.6869	100	Confident
1005	0	Single Protein	P06702	Protein S100-A9 (S10A9_HUMAN)	P06702	S10A9_HUMAN Protein S100-A9 OS=Homo sapiens OX=9606 GN=S100A9 PE=1 SV=1		1	49.12	49.12	49.12	88.6	7	5	7	5	44	40	0.386139	1.27585	0.0744059	0.245845	744.059	2458.45	47.7166	157.661	13.2335	100	Confident
1006	0	Single Protein	Q9UBS3	DnaJ homolog subfamily B member 9 (DNJB9_HUMAN)	Q9UBS3	DNJB9_HUMAN DnaJ homolog subfamily B member 9 OS=Homo sapiens OX=9606 GN=DNAJB9 PE=1 SV=1		7	34.53	34.53	37.22	87	7	5	7	5	43	41	0.21134	0.467799	0.0407236	0.0901412	407.236	901.412	26.1161	57.8078	25.5022	100	Confident
1007	0	Related Proteins	A0A494BXC7	Nucleoside-diphosphate kinase (A0A494BXC7_HUMAN)	A0A494BXC7,P30085	A0A494BXC7_HUMAN Nucleoside-diphosphate kinase OS=Homo sapiens OX=9606 GN=CMPK1 PE=1 SV=1,KCY_HUMAN UMP-CMP kinase OS=Homo sapiens OX=9606 GN=CMPK1 PE=1 SV=3	P30085	1	32.96	32.96	32.96	87.15	7	6	4	3	43	43	0.189103	0.778279	0.0364386	0.149968	364.386	1499.68	23.3681	96.175	20.1673	100	Confident
1008	0	Single Protein	O75951	Lysozyme-like protein 6 (LYZL6_HUMAN)	O75951	LYZL6_HUMAN Lysozyme-like protein 6 OS=Homo sapiens OX=9606 GN=LYZL6 PE=1 SV=1		17	48.65	48.65	62.16	72.3	7	5	5	4	43	41	0.383178	1.84804	0.0738353	0.356102	738.353	3561.02	47.3507	228.369	16.9453	100	Confident
1009	0	Single Protein	Q96DC9	Ubiquitin thioesterase OTUB2 (OTUB2_HUMAN)	Q96DC9	OTUB2_HUMAN Ubiquitin thioesterase OTUB2 OS=Homo sapiens OX=9606 GN=OTUB2 PE=1 SV=2		14	32.91	32.91	33.76	62.82	7	6	7	6	40	39	0.265306	0.610262	0.0511224	0.117593	511.224	1175.93	32.7849	75.4124	27.1957	100	Confident
1010	0	Related Proteins	M0R389	Platelet-activating factor acetylhydrolase IB subunit alpha1 (Fragment) (M0R389_HUMAN)	M0R389,Q15102	M0R389_HUMAN Platelet-activating factor acetylhydrolase IB subunit alpha1 (Fragment) OS=Homo sapiens OX=9606 GN=PAFAH1B3 PE=1 SV=8,PA1B3_HUMAN Platelet-activating factor acetylhydrolase IB subunit alpha1 OS=Homo sapiens OX=9606 GN=PAFAH1B3 PE=1 SV=1	Q15102	19	39.63	39.63	63.41	90.85	7	4	2	2	36	30	0.201342	0.778279	0.0387971	0.149968	387.971	1499.68	24.8806	96.175	18.3445	100	Confident
1011	0	Single Protein	P25398	40S ribosomal protein S12 (RS12_HUMAN)	P25398	RS12_HUMAN 40S ribosomal protein S12 OS=Homo sapiens OX=9606 GN=RPS12 PE=1 SV=3		6	54.55	54.55	55.3	85.61	7	6	7	6	36	33	0.292035	0.995262	0.0562729	0.191779	562.729	1917.79	36.0879	122.988	14.5055	100	Confident
1012	0	Single Protein	Q13907	Isopentenyl-diphosphate Delta-isomerase 1 (IDI1_HUMAN)	Q13907	IDI1_HUMAN Isopentenyl-diphosphate Delta-isomerase 1 OS=Homo sapiens OX=9606 GN=IDI1 PE=1 SV=2		10	26.43	26.43	48.02	74.45	7	4	6	3	36	33	0.195266	0.373824	0.0376263	0.0720329	376.263	720.329	24.1298	46.1949	26.3025	100	Confident
1013	0	Related Proteins	B8ZZU8	Elongin-B (B8ZZU8_HUMAN)	B8ZZU8,Q15370	B8ZZU8_HUMAN Elongin-B OS=Homo sapiens OX=9606 GN=ELOB PE=1 SV=1,ELOB_HUMAN Elongin-B OS=Homo sapiens OX=9606 GN=ELOB PE=1 SV=1	Q15370	16	40.71	40.71	57.52	56.64	7	5	1	1	35	34	0.515625	1.61016	0.0993569	0.310265	993.569	3102.65	63.7178	198.973	12.5193	100	Confident
1014	0	Related Proteins	H0YNA5	Endopeptidase SP18 (Fragment) (H0YNA5_HUMAN)	H0YNA5,H0YNG3,H0YNX5,P67812	H0YNA5_HUMAN Endopeptidase SP18 (Fragment) OS=Homo sapiens OX=9606 GN=SEC11A PE=1 SV=1,H0YNG3_HUMAN Signal peptidase complex catalytic subunit SEC11 OS=Homo sapiens OX=9606 GN=SEC11A PE=1 SV=1,H0YNX5_HUMAN Signal peptidase complex catalytic subunit SEC11 (Fragment) OS=Homo sapiens OX=9606 GN=SEC11A PE=1 SV=1,SC11A_HUMAN Signal peptidase complex catalytic subunit SEC11A OS=Homo sapiens OX=9606 GN=…	H0YNG3,H0YNX5,P67812	15	31.85	31.85	46.67	88.15	7	4	4	4	35	31	0.260504	0.719072	0.0501971	0.13856	501.971	1385.6	32.1915	88.8585	15.6385	100	Confident
1015	0	Single Protein	A0A0G2JJT9	Valine--tRNA ligase (Fragment) (A0A0G2JJT9_HUMAN)	A0A0G2JJT9	A0A0G2JJT9_HUMAN Valine--tRNA ligase (Fragment) OS=Homo sapiens OX=9606 GN=VARS1 PE=1 SV=1		6	38.51	38.51	56.9	57.47	7	4	3	1	34	31	0.2	1.31013	0.0385384	0.252452	385.384	2524.52	24.7148	161.898	18.0925	100	Confident
1016	0	Related Proteins	C9J0J7	Profilin (C9J0J7_HUMAN)	C9J0J7,G5E9Q6	C9J0J7_HUMAN Profilin OS=Homo sapiens OX=9606 GN=PFN2 PE=1 SV=1,G5E9Q6_HUMAN Profilin OS=Homo sapiens OX=9606 GN=PFN2 PE=1 SV=1	G5E9Q6	3	57.14	57.14	72.53	84.62	7	5	2	1	33	31	0.246753	1.15443	0.0475474	0.22245	475.474	2224.5	30.4923	142.658	9.83408	100	Confident
1017	0	Single Protein	Q8N4L4	Spermatid maturation protein 1 (SPEM1_HUMAN)	Q8N4L4	SPEM1_HUMAN Spermatid maturation protein 1 OS=Homo sapiens OX=9606 GN=SPEM1 PE=2 SV=1		17	17.48	17.48	33.33	44.66	7	4	7	4	32	28	0.202899	0.359356	0.0390969	0.0692451	390.969	692.451	25.073	44.4071	34.7513	100	Confident
1018	0	Single Protein	Q96LM6	Testis-expressed sequence 37 protein (TEX37_HUMAN)	Q96LM6	TEX37_HUMAN Testis-expressed sequence 37 protein OS=Homo sapiens OX=9606 GN=TEX37 PE=1 SV=1		2	40	40	42.22	69.44	7	6	7	6	32	28	0.224	1.06914	0.043163	0.206014	431.63	2060.14	27.6805	132.118	20.6012	100	Confident
1019	0	Single Protein	Q6P9G0	Cytochrome b5 domain-containing protein 1 (CB5D1_HUMAN)	Q6P9G0	CB5D1_HUMAN Cytochrome b5 domain-containing protein 1 OS=Homo sapiens OX=9606 GN=CYB5D1 PE=2 SV=1		17	31.14	31.14	55.7	64.04	7	4	4	3	32	28	0.191781	0.519911	0.0369546	0.100183	369.546	1001.83	23.6991	64.2474	26.6723	100	Confident
1020	0	Single Protein	Q9BQP9	BPI fold-containing family A member 3 (BPIA3_HUMAN)	Q9BQP9	BPIA3_HUMAN BPI fold-containing family A member 3 OS=Homo sapiens OX=9606 GN=BPIFA3 PE=2 SV=3		20	24.02	24.02	32.68	91.73	7	4	6	3	31	26	0.111588	0.519911	0.0215021	0.100183	215.021	1001.83	13.7894	64.2474	28.4177	100	Confident
1021	0	Single Protein	P68431	Histone H3.1 (H31_HUMAN)	P68431	H31_HUMAN Histone H3.1 OS=Homo sapiens OX=9606 GN=H3C1 PE=1 SV=2		6	27.94	27.94	27.94	55.88	7	6	1	1	31	30	0.217105	0.584893	0.0418345	0.112704	418.345	1127.04	26.8285	72.2775	15.3945	100	Confident
1022	0	Single Protein	P51970	NADH dehydrogenase [ubiquinone] 1 alpha subcomplex subunit 8 (NDUA8_HUMAN)	P51970	NDUA8_HUMAN NADH dehydrogenase [ubiquinone] 1 alpha subcomplex subunit 8 OS=Homo sapiens OX=9606 GN=NDUFA8 PE=1 SV=3		9	43.02	43.02	48.26	68.02	7	5	7	5	31	27	0.230769	0.649648	0.0444674	0.125182	444.674	1251.82	28.517	80.2795	20.0921	100	Confident
1023	0	Related Proteins	B4DE93	NADH dehydrogenase [ubiquinone] flavoprotein 1, mitochondrial (B4DE93_HUMAN)	B4DE93,G3V0I5,P49821	B4DE93_HUMAN NADH dehydrogenase [ubiquinone] flavoprotein 1, mitochondrial OS=Homo sapiens OX=9606 GN=NDUFV1 PE=1 SV=1,G3V0I5_HUMAN NADH dehydrogenase [ubiquinone] flavoprotein 1, mitochondrial OS=Homo sapiens OX=9606 GN=NDUFV1 PE=1 SV=1,NDUV1_HUMAN NADH dehydrogenase [ubiquinone] flavoprotein 1, mitochondrial OS=Homo sapiens OX=9606 GN=NDUFV1 PE=1 SV=4	G3V0I5,P49821	11	21.76	21.76	31.4	82.09	7	5	3	1	31	29	0.0973154	0.389495	0.0187519	0.0750527	187.519	750.527	12.0256	48.1315	39.4367	100	Confident
1024	0	Single Protein	Q6UWP2	Dehydrogenase/reductase SDR family member 11 (DHR11_HUMAN)	Q6UWP2	DHR11_HUMAN Dehydrogenase/reductase SDR family member 11 OS=Homo sapiens OX=9606 GN=DHRS11 PE=1 SV=1		17	27.31	27.31	37.69	78.08	7	5	1	1	31	27	0.133005	0.649648	0.025629	0.125182	256.29	1251.82	16.4359	80.2795	28.2903	100	Confident
1025	0	Single Protein	D3YTI2	Acid phosphatase (D3YTI2_HUMAN)	D3YTI2	D3YTI2_HUMAN Acid phosphatase OS=Homo sapiens OX=9606 GN=ACP1 PE=1 SV=1		2	55.29	54.12	63.53	88.24	7	4	3	2	29	26	0.24	1.31013	0.0462461	0.252452	462.461	2524.52	29.6577	161.898	9.44482	100	Confident
1026	0	Related Proteins	H0YKD0	Isocitrate dehydrogenase [NAD] subunit alpha, mitochondrial (Fragment) (H0YKD0_HUMAN)	H0YKD0,H0YLI6,H0YMU3,P50213	H0YKD0_HUMAN Isocitrate dehydrogenase [NAD] subunit alpha, mitochondrial (Fragment) OS=Homo sapiens OX=9606 GN=IDH3A PE=1 SV=1,H0YLI6_HUMAN Isocitrate dehydrogenase [NAD] subunit alpha, mitochondrial (Fragment) OS=Homo sapiens OX=9606 GN=IDH3A PE=1 SV=1,H0YMU3_HUMAN Isocitrate dehydrogenase [NAD] subunit alpha, mitochondrial (Fragment) OS=Homo sapiens OX=9606 GN=IDH3A PE=1 SV=1,IDH3A_HUMAN Isocit…	H0YLI6,H0YMU3,P50213	15	41.28	41.28	49.54	88.07	7	3	5	2	29	26	0.197917	0.637894	0.038137	0.122917	381.37	1229.17	24.4573	78.827	12.1272	100	Confident
1027	0	Related Proteins	A0A2R8Y811	40S ribosomal protein S14 (Fragment) (A0A2R8Y811_HUMAN)	A0A2R8Y811,P62263	A0A2R8Y811_HUMAN 40S ribosomal protein S14 (Fragment) OS=Homo sapiens OX=9606 GN=RPS14 PE=1 SV=1,RS14_HUMAN 40S ribosomal protein S14 OS=Homo sapiens OX=9606 GN=RPS14 PE=1 SV=3	P62263	5	29.33	29.33	60	56.67	7	4	1	1	28	23	0.270588	0.406527	0.0521402	0.0783346	521.402	783.346	33.4376	50.2361	16.1494	100	Confident
1028	0	Single Protein	O14579	Coatomer subunit epsilon (COPE_HUMAN)	O14579	COPE_HUMAN Coatomer subunit epsilon OS=Homo sapiens OX=9606 GN=COPE PE=1 SV=3		19	27.6	27.6	35.06	90.26	7	5	1	1	28	22	0.0647482	0.449741	0.0124765	0.0866615	124.765	866.615	8.00119	55.5762	34.4603	100	Confident
1029	0	Single Protein	Q9BV86	N-terminal Xaa-Pro-Lys N-methyltransferase 1 (NTM1A_HUMAN)	Q9BV86	NTM1A_HUMAN N-terminal Xaa-Pro-Lys N-methyltransferase 1 OS=Homo sapiens OX=9606 GN=NTMT1 PE=1 SV=3		9	27.35	27.35	42.6	71.75	7	4	3	1	28	26	0.15625	0.425103	0.0301081	0.0819139	301.081	819.139	19.3084	52.5316	25.3708	100	Confident
1030	0	Related Proteins	P62424	60S ribosomal protein L7a (RL7A_HUMAN)	P62424,Q5T8U2	RL7A_HUMAN 60S ribosomal protein L7a OS=Homo sapiens OX=9606 GN=RPL7A PE=1 SV=2,Q5T8U2_HUMAN 60S ribosomal protein L7a OS=Homo sapiens OX=9606 GN=RPL7A PE=1 SV=1	Q5T8U2	9	25.19	25.19	29.7	77.82	7	5	5	3	28	25	0.0917874	0.211528	0.0176867	0.0407597	176.867	407.597	11.3425	26.1393	29.977	100	Confident
1031	0	Related Proteins	M0QZC5	40S ribosomal protein S11 (M0QZC5_HUMAN)	M0QZC5,P62280	M0QZC5_HUMAN 40S ribosomal protein S11 OS=Homo sapiens OX=9606 GN=RPS11 PE=1 SV=1,RS11_HUMAN 40S ribosomal protein S11 OS=Homo sapiens OX=9606 GN=RPS11 PE=1 SV=3	P62280	19	33.9	33.9	50.85	77.97	7	5	4	4	28	25	0.23913	0.53174	0.0460785	0.102462	460.785	1024.62	29.5503	65.7092	13.9885	100	Confident
1032	0	Related Proteins	I3L325	Ketimine reductase mu-crystallin (Fragment) (I3L325_HUMAN)	I3L325,Q14894	I3L325_HUMAN Ketimine reductase mu-crystallin (Fragment) OS=Homo sapiens OX=9606 GN=CRYM PE=1 SV=1,CRYM_HUMAN Ketimine reductase mu-crystallin OS=Homo sapiens OX=9606 GN=CRYM PE=1 SV=1	Q14894	16	17.01	17.01	35.68	45.64	7	3	5	2	28	23	0.209091	0.43845	0.0402902	0.0844858	402.902	844.858	25.8382	54.181	26.0615	100	Confident
1033	0	Single Protein	P14649	Myosin light chain 6B (MYL6B_HUMAN)	P14649	MYL6B_HUMAN Myosin light chain 6B OS=Homo sapiens OX=9606 GN=MYL6B PE=1 SV=1		12	28.37	28.37	35.1	87.98	7	5	2	1	28	24	0.131148	0.557068	0.0252711	0.107343	252.711	1073.43	16.2064	68.8391	22.7497	100	Confident
1034	0	Single Protein	Q8IXM7	Outer dense fiber protein 3-like protein 1 (OD3L1_HUMAN)	Q8IXM7	OD3L1_HUMAN Outer dense fiber protein 3-like protein 1 OS=Homo sapiens OX=9606 GN=ODF3L1 PE=1 SV=1		15	13.87	13.87	36.86	75.91	7	3	7	3	28	20	0.0961538	0.240938	0.0185281	0.0464268	185.281	464.268	11.8821	29.7736	31.0447	100	Confident
1035	0	Single Protein	P03973	Antileukoproteinase (SLPI_HUMAN)	P03973	SLPI_HUMAN Antileukoproteinase OS=Homo sapiens OX=9606 GN=SLPI PE=1 SV=2		20	27.27	27.27	50.76	85.61	7	4	7	4	27	24	0.212389	0.584893	0.0409258	0.112704	409.258	1127.04	26.2458	72.2775	14.3159	100	Confident
1036	0	Single Protein	Q9NRN7	L-aminoadipate-semialdehyde dehydrogenase-phosphopantetheinyl transferase (ADPPT_HUMAN)	Q9NRN7	ADPPT_HUMAN L-aminoadipate-semialdehyde dehydrogenase-phosphopantetheinyl transferase OS=Homo sapiens OX=9606 GN=AASDHPPT PE=1 SV=2		11	15.86	15.86	28.16	64.72	7	4	2	1	27	24	0.12	0.26638	0.023123	0.0513293	231.23	513.293	14.8289	32.9176	35.7531	100	Confident
1037	0	Related Proteins	C9J2N0	Profilin (C9J2N0_HUMAN)	C9J2N0,C9J712,P35080	C9J2N0_HUMAN Profilin OS=Homo sapiens OX=9606 GN=PFN2 PE=1 SV=1,C9J712_HUMAN Profilin OS=Homo sapiens OX=9606 GN=PFN2 PE=1 SV=1,PROF2_HUMAN Profilin-2 OS=Homo sapiens OX=9606 GN=PFN2 PE=1 SV=3	C9J712,P35080	3	29.6	29.6	46.4	89.6	7	4	3	1	27	24	0.107143	0.930698	0.0206456	0.179338	206.456	1793.38	13.2401	115.01	13.5515	100	Confident
1038	0	Single Protein	P57735	Ras-related protein Rab-25 (RAB25_HUMAN)	P57735	RAB25_HUMAN Ras-related protein Rab-25 OS=Homo sapiens OX=9606 GN=RAB25 PE=1 SV=2		1	19.72	19.72	38.03	89.2	7	4	6	3	26	22	0.1	0.467799	0.0192692	0.0901412	192.692	901.412	12.3574	57.8078	23.481	100	Confident
1039	0	Single Protein	Q86Y82	Syntaxin-12 (STX12_HUMAN)	Q86Y82	STX12_HUMAN Syntaxin-12 OS=Homo sapiens OX=9606 GN=STX12 PE=1 SV=1		1	22.1	22.1	29.35	76.09	7	4	3	1	26	23	0.109524	0.311134	0.0211044	0.059953	211.044	599.53	13.5343	38.448	31.6223	100	Confident
1040	0	Single Protein	Q9Y3U8	60S ribosomal protein L36 (RL36_HUMAN)	Q9Y3U8	RL36_HUMAN 60S ribosomal protein L36 OS=Homo sapiens OX=9606 GN=RPL36 PE=1 SV=3		19	21.9	21.9	40	69.52	7	3	4	2	26	20	0.273973	0.232847	0.0527923	0.0448677	527.923	448.677	33.8559	28.7738	12.2459	100	Confident
1041	0	Single Protein	O96008	Mitochondrial import receptor subunit TOM40 homolog (TOM40_HUMAN)	O96008	TOM40_HUMAN Mitochondrial import receptor subunit TOM40 homolog OS=Homo sapiens OX=9606 GN=TOMM40 PE=1 SV=1		19	16.34	16.34	28.81	41.27	7	4	2	2	26	22	0.14094	0.467799	0.0271579	0.0901412	271.579	901.412	17.4165	57.8078	37.8691	100	Confident
1042	0	Single Protein	Q9Y266	Nuclear migration protein nudC (NUDC_HUMAN)	Q9Y266	NUDC_HUMAN Nuclear migration protein nudC OS=Homo sapiens OX=9606 GN=NUDC PE=1 SV=1		1	16.31	16.31	28.7	83.99	7	4	5	3	26	24	0.0827338	0.185971	0.0159422	0.0358351	159.422	358.351	10.2237	22.9812	38.2191	100	Confident
1043	0	Related Proteins	H0YK49	Electron transfer flavoprotein subunit alpha (H0YK49_HUMAN)	H0YK49,H0YL83,P13804	H0YK49_HUMAN Electron transfer flavoprotein subunit alpha OS=Homo sapiens OX=9606 GN=ETFA PE=1 SV=1,H0YL83_HUMAN Electron transfer flavoprotein subunit alpha, mitochondrial OS=Homo sapiens OX=9606 GN=ETFA PE=1 SV=1,ETFA_HUMAN Electron transfer flavoprotein subunit alpha, mitochondrial OS=Homo sapiens OX=9606 GN=ETFA PE=1 SV=1	H0YL83,P13804	15	26.2	26.2	29.69	88.65	7	5	1	1	26	24	0.118227	0.53174	0.0227813	0.102462	227.813	1024.62	14.6097	65.7092	24.1448	100	Confident
1044	0	Single Protein	Q8NA61	Protein chibby homolog 2 (CBY2_HUMAN)	Q8NA61	CBY2_HUMAN Protein chibby homolog 2 OS=Homo sapiens OX=9606 GN=CBY2 PE=1 SV=1		13	8.48	8.48	18.53	77.23	7	3	6	3	26	22	0.0635838	0.119903	0.0122521	0.0231043	122.521	231.043	7.8573	14.8169	51.5381	100	Confident
1045	0	Single Protein	Q969X5	Endoplasmic reticulum-Golgi intermediate compartment protein 1 (ERGI1_HUMAN)	Q969X5	ERGI1_HUMAN Endoplasmic reticulum-Golgi intermediate compartment protein 1 OS=Homo sapiens OX=9606 GN=ERGIC1 PE=1 SV=1		5	15.86	15.86	36.55	64.48	7	3	7	3	25	20	0.106952	0.279802	0.0206088	0.0539157	206.088	539.157	13.2165	34.5762	32.5715	100	Confident
1046	0	Single Protein	P19652	Alpha-1-acid glycoprotein 2 (A1AG2_HUMAN)	P19652	A1AG2_HUMAN Alpha-1-acid glycoprotein 2 OS=Homo sapiens OX=9606 GN=ORM2 PE=1 SV=2		9	13.43	13.43	47.26	70.65	7	3	5	1	25	24	0.0915493	0.350314	0.0176408	0.0675027	176.408	675.027	11.3131	43.2897	23.5876	100	Confident
1047	0	Single Protein	Q5TA50	Ceramide-1-phosphate transfer protein (CPTP_HUMAN)	Q5TA50	CPTP_HUMAN Ceramide-1-phosphate transfer protein OS=Homo sapiens OX=9606 GN=CPTP PE=1 SV=1		1	29.91	29.91	55.61	88.79	7	4	4	3	25	19	0.0894737	0.44544	0.0172409	0.0858327	172.409	858.327	11.0566	55.0447	24.3496	100	Confident
1048	0	Single Protein	Q9BVG4	Protein PBDC1 (PBDC1_HUMAN)	Q9BVG4	PBDC1_HUMAN Protein PBDC1 OS=Homo sapiens OX=9606 GN=PBDC1 PE=1 SV=1		X	15.45	15.45	29.18	69.1	7	3	4	2	24	19	0.118012	0.240938	0.0227401	0.0464268	227.401	464.268	14.5833	29.7736	26.0407	100	Confident
1049	0	Single Protein	P53602	Diphosphomevalonate decarboxylase (MVD1_HUMAN)	P53602	MVD1_HUMAN Diphosphomevalonate decarboxylase OS=Homo sapiens OX=9606 GN=MVD PE=1 SV=1		16	19	19	30.25	64.75	7	5	2	1	22	21	0.0772201	0.343399	0.0148797	0.0661703	148.797	661.703	9.54238	42.4352	43.3772	100	Confident
1050	0	Single Protein	P48454	Serine/threonine-protein phosphatase 2B catalytic subunit gamma isoform (PP2BC_HUMAN)	P48454	PP2BC_HUMAN Serine/threonine-protein phosphatase 2B catalytic subunit gamma isoform OS=Homo sapiens OX=9606 GN=PPP3CC PE=1 SV=3		8	5.27	5.27	26.76	80.08	7	2	4	1	21	13	0.0195122	0.0797752	0.00375985	0.015372	37.5985	153.72	2.4112	9.85813	58.0923	100	Confident
1051	0	Single Protein	Q8TBZ9	Testis-expressed protein 47 (TEX47_HUMAN)	Q8TBZ9	TEX47_HUMAN Testis-expressed protein 47 OS=Homo sapiens OX=9606 GN=TEX47 PE=1 SV=1		7	25.3	25.3	33.99	66.01	7	4	7	4	21	17	0.101796	0.44544	0.0196154	0.0858327	196.154	858.327	12.5794	55.0447	29.4635	100	Confident
1052	0	Related Proteins	A0A3B3IRK6	Mannosyl-oligosaccharide glucosidase (Fragment) (A0A3B3IRK6_HUMAN)	A0A3B3IRK6,A0A3B3IRW2,Q13724	A0A3B3IRK6_HUMAN Mannosyl-oligosaccharide glucosidase (Fragment) OS=Homo sapiens OX=9606 GN=MOGS PE=1 SV=1,A0A3B3IRW2_HUMAN Mannosyl-oligosaccharide glucosidase OS=Homo sapiens OX=9606 GN=MOGS PE=1 SV=1,MOGS_HUMAN Mannosyl-oligosaccharide glucosidase OS=Homo sapiens OX=9606 GN=MOGS PE=1 SV=5	A0A3B3IRW2,Q13724	2	4.2	4.2	16.08	73.99	7	2	2	1	19	14	0.026465	0.0758359	0.0050996	0.014613	50.996	146.13	3.27039	9.37134	78.5238	100	Confident
1053	0	Related Proteins	A0A0B4J1R6	Transketolase (A0A0B4J1R6_HUMAN)	A0A0B4J1R6,P29401	A0A0B4J1R6_HUMAN Transketolase OS=Homo sapiens OX=9606 GN=TKT PE=1 SV=1,TKT_HUMAN Transketolase OS=Homo sapiens OX=9606 GN=TKT PE=1 SV=3	P29401	3	9.41	9.41	25.6	73.3	7	3	5	1	19	13	0.038806	0.142069	0.0074776	0.0273756	74.776	273.756	4.7954	17.556	49.8789	100	Confident
1054	0	Single Protein	Q9P035	Very-long-chain (3R)-3-hydroxyacyl-CoA dehydratase 3 (HACD3_HUMAN)	Q9P035	HACD3_HUMAN Very-long-chain (3R)-3-hydroxyacyl-CoA dehydratase 3 OS=Homo sapiens OX=9606 GN=HACD3 PE=1 SV=2		15	12.43	12.43	36.19	67.68	7	3	1	1	19	14	0.0530612	0.178769	0.0102245	0.0344473	102.245	344.473	6.55698	22.0911	43.1316	100	Confident
1055	0	Single Protein	P07099	Epoxide hydrolase 1 (HYEP_HUMAN)	P07099	HYEP_HUMAN Epoxide hydrolase 1 OS=Homo sapiens OX=9606 GN=EPHX1 PE=1 SV=1		1	6.37	6.37	22.42	74.07	7	2	5	2	19	12	0.0356083	0.100694	0.00686144	0.019403	68.6144	194.03	4.40026	12.4432	52.915	100	Confident
1056	0	Single Protein	P53582	Methionine aminopeptidase 1 (MAP11_HUMAN)	P53582	MAP11_HUMAN Methionine aminopeptidase 1 OS=Homo sapiens OX=9606 GN=METAP1 PE=1 SV=2		4	10.62	10.62	27.98	81.09	7	2	5	1	18	12	0.0383387	0.128838	0.00738756	0.024826	73.8756	248.26	4.73766	15.921	43.1872	100	Confident
1057	0	Single Protein	P50135	Histamine N-methyltransferase (HNMT_HUMAN)	P50135	HNMT_HUMAN Histamine N-methyltransferase OS=Homo sapiens OX=9606 GN=HNMT PE=1 SV=1		2	14.38	14.38	40.41	73.97	7	2	7	2	18	12	0.0555556	0.149757	0.0107051	0.028857	107.051	288.57	6.86522	18.5061	33.2736	100	Confident
1058	0	Related Proteins	M0R2N5	Very-long-chain enoyl-CoA reductase (M0R2N5_HUMAN)	M0R2N5,Q9NZ01	M0R2N5_HUMAN Very-long-chain enoyl-CoA reductase OS=Homo sapiens OX=9606 GN=TECR PE=1 SV=1,TECR_HUMAN Very-long-chain enoyl-CoA reductase OS=Homo sapiens OX=9606 GN=TECR PE=1 SV=1	Q9NZ01	19	6.07	6.07	25.72	65.9	7	2	4	2	18	12	0.0482456	0.125336	0.00929655	0.0241512	92.9655	241.512	5.9619	15.4882	39.9411	100	Confident
1059	0	Related Proteins	E7ENJ6	AP-1 complex subunit mu-1 (E7ENJ6_HUMAN)	E7ENJ6,K7EJL1,Q9BXS5	E7ENJ6_HUMAN AP-1 complex subunit mu-1 OS=Homo sapiens OX=9606 GN=AP1M1 PE=1 SV=1,K7EJL1_HUMAN AP-1 complex subunit mu-1 OS=Homo sapiens OX=9606 GN=AP1M1 PE=1 SV=1,AP1M1_HUMAN AP-1 complex subunit mu-1 OS=Homo sapiens OX=9606 GN=AP1M1 PE=1 SV=3	K7EJL1,Q9BXS5	19	9.19	9.19	22.16	88.38	7	3	2	1	17	13	0.0321101	0.169989	0.00618736	0.0327556	61.8736	327.556	3.96797	21.0062	42.6089	100	Confident
1060	0	Single Protein	Q9Y2B4	TP53-target gene 5 protein (T53G5_HUMAN)	Q9Y2B4	T53G5_HUMAN TP53-target gene 5 protein OS=Homo sapiens OX=9606 GN=TP53TG5 PE=1 SV=1		20	5.86	5.86	30	78.28	7	1	7	1	17	8	0.0352423	0.0366329	0.00679091	0.00705887	67.9091	70.5887	4.35503	4.52687	33.9979	100	Doubtful
1061	0	Single Protein	Q9BPX5	Actin-related protein 2/3 complex subunit 5-like protein (ARP5L_HUMAN)	Q9BPX5	ARP5L_HUMAN Actin-related protein 2/3 complex subunit 5-like protein OS=Homo sapiens OX=9606 GN=ARPC5L PE=1 SV=1		9	16.34	16.34	58.82	86.93	7	2	7	2	17	13	0.0902256	0.245197	0.0173858	0.0472475	173.858	472.475	11.1495	30.3	16.9308	100	Confident
1062	0	Single Protein	Q6UWN0	Ly6/PLAUR domain-containing protein 4 (LYPD4_HUMAN)	Q6UWN0	LYPD4_HUMAN Ly6/PLAUR domain-containing protein 4 OS=Homo sapiens OX=9606 GN=LYPD4 PE=2 SV=2		19	20.73	20.73	43.9	91.46	7	3	7	3	17	10	0.04	0.368875	0.00770768	0.0710792	77.0768	710.792	4.94296	45.5833	26.7454	100	Confident
1063	0	Related Proteins	A0A804HJM6	Non-specific serine/threonine protein kinase (A0A804HJM6_HUMAN)	A0A804HJM6,P31749	A0A804HJM6_HUMAN Non-specific serine/threonine protein kinase OS=Homo sapiens OX=9606 GN=AKT1 PE=1 SV=1,AKT1_HUMAN RAC-alpha serine/threonine-protein kinase OS=Homo sapiens OX=9606 GN=AKT1 PE=1 SV=2	P31749	14	3.37	3.37	28.71	87.72	7	1	5	1	17	5	0.0112867	0.0372251	0.00217485	0.00717298	21.7485	71.7298	1.39474	4.60005	58.1751	100	Doubtful
1064	0	Related Proteins	A0A3B3IRN5	Fibromodulin (A0A3B3IRN5_HUMAN)	A0A3B3IRN5,Q06828	A0A3B3IRN5_HUMAN Fibromodulin OS=Homo sapiens OX=9606 GN=FMOD PE=1 SV=1,FMOD_HUMAN Fibromodulin OS=Homo sapiens OX=9606 GN=FMOD PE=1 SV=2	Q06828	1	14.29	14.29	34.84	66.55	7	3	7	3	17	12	0.0628272	0.268961	0.0121063	0.0518267	121.063	518.267	7.7638	33.2366	32.748	100	Confident
1065	0	Single Protein	Q9NX46	ADP-ribosylhydrolase ARH3 (ADPRS_HUMAN)	Q9NX46	ADPRS_HUMAN ADP-ribosylhydrolase ARH3 OS=Homo sapiens OX=9606 GN=ADPRS PE=1 SV=1		1	9.09	4.41	32.78	66.67	7	2	7	2	16	6	0.0247934	0.160155	0.00477749	0.0308607	47.7749	308.607	3.06382	19.791	38.9222	100	Doubtful
1066	0	Single Protein	J3KS45	Calcium load-activated calcium channel (Fragment) (J3KS45_HUMAN)	J3KS45	J3KS45_HUMAN Calcium load-activated calcium channel (Fragment) OS=Homo sapiens OX=9606 GN=TMCO1 PE=1 SV=1		1	10.49	10.49	58.04	83.22	7	1	6	1	15	6	0.0504202	0.0964782	0.00971557	0.0185906	97.1557	185.906	6.23062	11.9222	16.5696	100	Doubtful
1067	0	Single Protein	Q8N1G4	Leucine-rich repeat-containing protein 47 (LRC47_HUMAN)	Q8N1G4	LRC47_HUMAN Leucine-rich repeat-containing protein 47 OS=Homo sapiens OX=9606 GN=LRRC47 PE=1 SV=1		1	5.15	5.15	19.73	68.61	7	2	7	2	15	10	0.025	0.0600258	0.0048173	0.0115665	48.173	115.665	3.08935	7.41763	63.4337	100	Confident
1068	0	Related Proteins	E9PKG1	Protein arginine N-methyltransferase 1 (E9PKG1_HUMAN)	E9PKG1,Q99873	E9PKG1_HUMAN Protein arginine N-methyltransferase 1 OS=Homo sapiens OX=9606 GN=PRMT1 PE=1 SV=1,ANM1_HUMAN Protein arginine N-methyltransferase 1 OS=Homo sapiens OX=9606 GN=PRMT1 PE=1 SV=3	Q99873	19	8	8	28.31	88.31	7	2	5	1	15	9	0.0313589	0.125336	0.00604261	0.0241512	60.4261	241.512	3.87514	15.4882	37.6848	100	Confident
1069	0	Single Protein	P55259	Pancreatic secretory granule membrane major glycoprotein GP2 (GP2_HUMAN)	P55259	GP2_HUMAN Pancreatic secretory granule membrane major glycoprotein GP2 OS=Homo sapiens OX=9606 GN=GP2 PE=1 SV=3		16	5.4	5.4	18.44	58.1	7	2	5	1	15	8	0.025641	0.122018	0.00494082	0.023512	49.4082	235.12	3.16856	15.0783	59.4417	100	Confident
1070	0	Single Protein	Q9NQ60	Equatorin (EQTN_HUMAN)	Q9NQ60	EQTN_HUMAN Equatorin OS=Homo sapiens OX=9606 GN=EQTN PE=2 SV=2		9	8.84	8.84	41.5	81.63	7	2	7	2	14	8	0.0333333	0.202264	0.00642307	0.0389748	64.2307	389.748	4.11913	24.9946	32.8192	100	Confident
1071	0	Single Protein	P46109	Crk-like protein (CRKL_HUMAN)	P46109	CRKL_HUMAN Crk-like protein OS=Homo sapiens OX=9606 GN=CRKL PE=1 SV=1		22	5.61	5.61	35.31	74.26	7	1	7	1	14	6	0.0266667	0.0746078	0.00513846	0.0143763	51.3846	143.763	3.2953	9.21958	33.7559	100	Doubtful
1072	0	Single Protein	Q9NUQ8	ATP-binding cassette sub-family F member 3 (ABCF3_HUMAN)	Q9NUQ8	ABCF3_HUMAN ATP-binding cassette sub-family F member 3 OS=Homo sapiens OX=9606 GN=ABCF3 PE=1 SV=2		3	3.95	1.41	15.8	72.21	7	2	7	2	14	11	0.0175781	0.0531056	0.00338717	0.010233	33.8717	102.33	2.1722	6.56246	79.6951	100	Doubtful
1073	0	Single Protein	Q7Z7H3	Ciliogenesis-associated TTC17-interacting protein (CATIP_HUMAN)	Q7Z7H3	CATIP_HUMAN Ciliogenesis-associated TTC17-interacting protein OS=Homo sapiens OX=9606 GN=CATIP PE=1 SV=1		2	3.36	3.36	25.58	60.72	7	1	7	1	13	5	0.0212766	0.0642092	0.00409983	0.0123726	40.9983	123.726	2.62923	7.93459	43.8721	100	Doubtful
1074	0	Single Protein	Q8NEH6	Meiosis-specific nuclear structural protein 1 (MNS1_HUMAN)	Q8NEH6	MNS1_HUMAN Meiosis-specific nuclear structural protein 1 OS=Homo sapiens OX=9606 GN=MNS1 PE=1 SV=2		15	2.42	2.42	14.55	77.98	7	1	7	1	12	4	0.0103627	0.0211532	0.00199681	0.00407606	19.9681	40.7606	1.28056	2.61398	60.5334	100	Doubtful
1075	0	Single Protein	P56730	Neurotrypsin (NETR_HUMAN)	P56730	NETR_HUMAN Neurotrypsin OS=Homo sapiens OX=9606 GN=PRSS12 PE=2 SV=2		4	2.86	2.86	13.26	76.11	7	1	7	1	11	4	0.00600601	0.0242752	0.00115731	0.00467764	11.5731	46.7764	0.742185	2.99978	97.0044	100	Doubtful
1076	0	Related Proteins	B7Z2A9	V-type proton ATPase subunit a (B7Z2A9_HUMAN)	B7Z2A9,B7Z641,F5H1T6,Q93050	B7Z2A9_HUMAN V-type proton ATPase subunit a OS=Homo sapiens OX=9606 GN=ATP6V0A1 PE=1 SV=1,B7Z641_HUMAN V-type proton ATPase subunit a OS=Homo sapiens OX=9606 GN=ATP6V0A1 PE=1 SV=1,F5H1T6_HUMAN V-type proton ATPase subunit a OS=Homo sapiens OX=9606 GN=ATP6V0A1 PE=1 SV=1,VPP1_HUMAN V-type proton ATPase 116 kDa subunit a 1 OS=Homo sapiens OX=9606 GN=ATP6V0A1 PE=1 SV=3	B7Z641,F5H1T6,Q93050	17	1.26	1.26	14.99	64.99	7	1	7	1	11	4	0.00775194	0.0324972	0.00149374	0.00626196	14.9374	62.6196	0.957937	4.01581	91.0974	100	Doubtful
1077	0	Related Proteins	B8ZZ54	10 kDa heat shock protein, mitochondrial (B8ZZ54_HUMAN)	B8ZZ54,P61604	B8ZZ54_HUMAN 10 kDa heat shock protein, mitochondrial OS=Homo sapiens OX=9606 GN=HSPE1 PE=1 SV=1,CH10_HUMAN 10 kDa heat shock protein, mitochondrial OS=Homo sapiens OX=9606 GN=HSPE1 PE=1 SV=2	P61604	2	68.09	68.09	68.09	87.23	6	6	4	4	57	52	1.26829	6.19686	0.24439	1.19409	2443.9	11940.9	156.728	765.77	5.18669	100	Confident
1078	0	Related Proteins	E9PQD7	40S ribosomal protein S2 (E9PQD7_HUMAN)	E9PQD7,H0YEN5,P15880	E9PQD7_HUMAN 40S ribosomal protein S2 OS=Homo sapiens OX=9606 GN=RPS2 PE=1 SV=1,H0YEN5_HUMAN 40S ribosomal protein S2 (Fragment) OS=Homo sapiens OX=9606 GN=RPS2 PE=1 SV=1,RS2_HUMAN 40S ribosomal protein S2 OS=Homo sapiens OX=9606 GN=RPS2 PE=1 SV=2	H0YEN5,P15880	16	31.06	31.06	31.06	83.4	6	6	3	3	55	50	0.255102	0.412538	0.0491561	0.0794927	491.561	794.927	31.5239	50.9789	25.1952	100	Confident
1079	0	Related Proteins	A2A3R5	40S ribosomal protein S6 (A2A3R5_HUMAN)	A2A3R5,P62753	A2A3R5_HUMAN 40S ribosomal protein S6 OS=Homo sapiens OX=9606 GN=RPS6 PE=1 SV=1,RS6_HUMAN 40S ribosomal protein S6 OS=Homo sapiens OX=9606 GN=RPS6 PE=1 SV=1	P62753	9	20.18	20.18	25.23	73.85	6	5	4	3	55	43	0.267081	0.21957	0.0514643	0.0423095	514.643	423.095	33.0042	27.1332	24.953	100	Confident
1080	0	Single Protein	Q75WM6	Testis-specific H1 histone (H1FNT_HUMAN)	Q75WM6	H1FNT_HUMAN Testis-specific H1 histone OS=Homo sapiens OX=9606 GN=H1-7 PE=1 SV=3		12	12.55	12.55	12.55	76.08	6	6	6	6	52	50	0.257732	0.249609	0.0496629	0.0480977	496.629	480.977	31.8489	30.8452	28.0992	100	Confident
1081	0	Related Proteins	E9PL09	40S ribosomal protein S3 (E9PL09_HUMAN)	E9PL09,E9PSF4,H0YEU2,P23396	E9PL09_HUMAN 40S ribosomal protein S3 OS=Homo sapiens OX=9606 GN=RPS3 PE=1 SV=1,E9PSF4_HUMAN 40S ribosomal protein S3 OS=Homo sapiens OX=9606 GN=RPS3 PE=1 SV=1,H0YEU2_HUMAN 40S ribosomal protein S3 (Fragment) OS=Homo sapiens OX=9606 GN=RPS3 PE=1 SV=1,RS3_HUMAN 40S ribosomal protein S3 OS=Homo sapiens OX=9606 GN=RPS3 PE=1 SV=2	E9PSF4,H0YEU2,P23396	11	25.11	25.11	25.11	85.28	6	6	2	2	51	50	0.253807	0.483982	0.0489066	0.0932595	489.066	932.595	31.3639	59.8075	25.3547	100	Confident
1082	0	Related Proteins	P62424	60S ribosomal protein L7a (RL7A_HUMAN)	P62424,Q5T8U3	RL7A_HUMAN 60S ribosomal protein L7a OS=Homo sapiens OX=9606 GN=RPL7A PE=1 SV=2,Q5T8U3_HUMAN 60S ribosomal protein L7a (Fragment) OS=Homo sapiens OX=9606 GN=RPL7A PE=1 SV=1	Q5T8U3	9	18.8	18.8	18.8	77.82	6	6	4	4	50	50	0.21256	0.258925	0.0409587	0.0498929	409.587	498.929	26.2669	31.9964	29.977	100	Confident
1083	0	Related Proteins	P62913	60S ribosomal protein L11 (RL11_HUMAN)	P62913,Q5VVC8	RL11_HUMAN 60S ribosomal protein L11 OS=Homo sapiens OX=9606 GN=RPL11 PE=1 SV=2,Q5VVC8_HUMAN 60S ribosomal protein L11 OS=Homo sapiens OX=9606 GN=RPL11 PE=1 SV=2	Q5VVC8	1	37.64	37.64	37.64	82.58	6	6	6	6	49	47	0.319728	0.539927	0.061609	0.10404	616.09	1040.4	39.51	66.7208	20.2396	100	Confident
1084	0	Single Protein	Q16651	Prostasin (PRSS8_HUMAN)	Q16651	PRSS8_HUMAN Prostasin OS=Homo sapiens OX=9606 GN=PRSS8 PE=1 SV=1		16	20.12	20.12	20.12	33.82	6	5	5	4	48	46	0.396552	1.27585	0.0764124	0.245845	764.124	2458.45	49.0034	157.661	36.4083	100	Confident
1085	0	Single Protein	A0A1W2PNU3	Uncharacterized protein (A0A1W2PNU3_HUMAN)	A0A1W2PNU3	A0A1W2PNU3_HUMAN Uncharacterized protein OS=Homo sapiens OX=9606 PE=1 SV=1			31.1	31.1	31.1	69.61	6	4	6	4	47	45	0.22335	0.719072	0.0430378	0.13856	430.378	1385.6	27.6003	88.8585	30.2501	100	Confident
1086	0	Related Proteins	M0R1L2	6-phosphogluconolactonase (Fragment) (M0R1L2_HUMAN)	M0R1L2,O95336	M0R1L2_HUMAN 6-phosphogluconolactonase (Fragment) OS=Homo sapiens OX=9606 GN=PGLS PE=1 SV=1,6PGL_HUMAN 6-phosphogluconolactonase OS=Homo sapiens OX=9606 GN=PGLS PE=1 SV=2	O95336	19	61.22	61.22	61.22	68.71	6	6	3	3	43	43	0.425743	2.16228	0.0820372	0.416654	820.372	4166.54	52.6107	267.201	16.3544	100	Confident
1087	0	Single Protein	P59282	Tubulin polymerization-promoting protein family member 2 (TPPP2_HUMAN)	P59282	TPPP2_HUMAN Tubulin polymerization-promoting protein family member 2 OS=Homo sapiens OX=9606 GN=TPPP2 PE=1 SV=2		14	27.06	27.06	38.82	83.53	6	4	1	1	42	40	0.28169	0.373824	0.0542795	0.0720329	542.795	720.329	34.8095	46.1949	18.4911	100	Confident
1088	0	Related Proteins	H3BPQ4	Hydroxyacylglutathione hydrolase, mitochondrial (H3BPQ4_HUMAN)	H3BPQ4,H3BQW8,Q16775	H3BPQ4_HUMAN Hydroxyacylglutathione hydrolase, mitochondrial OS=Homo sapiens OX=9606 GN=HAGH PE=1 SV=1,H3BQW8_HUMAN Hydroxyacylglutathione hydrolase, mitochondrial (Fragment) OS=Homo sapiens OX=9606 GN=HAGH PE=1 SV=1,GLO2_HUMAN Hydroxyacylglutathione hydrolase, mitochondrial OS=Homo sapiens OX=9606 GN=HAGH PE=1 SV=2	H3BQW8,Q16775	16	27.13	27.13	34.11	74.81	6	5	2	2	42	40	0.158031	0.53174	0.0304513	0.102462	304.513	1024.62	19.5285	65.7092	27.895	100	Confident
1089	0	Single Protein	Q6UW15	Regenerating islet-derived protein 3-gamma (REG3G_HUMAN)	Q6UW15	REG3G_HUMAN Regenerating islet-derived protein 3-gamma OS=Homo sapiens OX=9606 GN=REG3G PE=1 SV=1		2	33.71	33.71	38.29	50.86	6	4	6	4	41	38	0.41573	0.778279	0.0801079	0.149968	801.079	1499.68	51.3734	96.175	19.3174	100	Confident
1090	0	Single Protein	P68036	Ubiquitin-conjugating enzyme E2 L3 (UB2L3_HUMAN)	P68036	UB2L3_HUMAN Ubiquitin-conjugating enzyme E2 L3 OS=Homo sapiens OX=9606 GN=UBE2L3 PE=1 SV=1		22	51.95	51.95	51.95	85.06	6	4	3	2	41	32	0.156489	0.467799	0.0301541	0.0901412	301.541	901.412	19.3379	57.8078	17.8502	100	Confident
1091	0	Related Proteins	H3BTP7	60S ribosomal protein L4 (Fragment) (H3BTP7_HUMAN)	H3BTP7,H3BU31,P36578	H3BTP7_HUMAN 60S ribosomal protein L4 (Fragment) OS=Homo sapiens OX=9606 GN=RPL4 PE=1 SV=1,H3BU31_HUMAN 60S ribosomal protein L4 (Fragment) OS=Homo sapiens OX=9606 GN=RPL4 PE=1 SV=1,RL4_HUMAN 60S ribosomal protein L4 OS=Homo sapiens OX=9606 GN=RPL4 PE=1 SV=5	H3BU31,P36578	15	32.94	32.94	32.94	82.35	6	5	6	5	39	33	0.235714	0.449741	0.0454203	0.0866615	454.203	866.615	29.1281	55.5762	18.806	100	Confident
1092	0	Related Proteins	A0A7I2YQV1	Transforming protein RhoA (A0A7I2YQV1_HUMAN)	A0A7I2YQV1,P61586	A0A7I2YQV1_HUMAN Transforming protein RhoA OS=Homo sapiens OX=9606 GN=RHOA PE=1 SV=1,RHOA_HUMAN Transforming protein RhoA OS=Homo sapiens OX=9606 GN=RHOA PE=1 SV=1	P61586	3	58.72	58.72	72.48	84.4	6	5	2	1	38	35	0.275362	0.895736	0.0530601	0.172601	530.601	1726.01	34.0276	110.69	11.9822	100	Confident
1093	0	Single Protein	Q14019	Coactosin-like protein (COTL1_HUMAN)	Q14019	COTL1_HUMAN Coactosin-like protein OS=Homo sapiens OX=9606 GN=COTL1 PE=1 SV=3		16	44.37	44.37	55.63	85.92	6	4	4	2	38	35	0.286885	0.550516	0.0552805	0.10608	552.805	1060.8	35.4515	68.0294	15.935	100	Confident
1094	0	Single Protein	Q5W111	SPRY domain-containing protein 7 (SPRY7_HUMAN)	Q5W111	SPRY7_HUMAN SPRY domain-containing protein 7 OS=Homo sapiens OX=9606 GN=SPRYD7 PE=1 SV=2		13	31.63	31.63	37.24	76.02	6	5	6	5	38	35	0.234899	0.968419	0.0452632	0.186607	452.632	1866.07	29.0274	119.671	21.6517	100	Confident
1095	0	Single Protein	Q8IZS6	Dynein light chain Tctex-type protein 2 (DYLT2_HUMAN)	Q8IZS6	DYLT2_HUMAN Dynein light chain Tctex-type protein 2 OS=Homo sapiens OX=9606 GN=DYNLT2 PE=1 SV=1		6	24.24	24.24	30.3	84.85	6	5	6	5	37	33	0.196429	0.449741	0.0378502	0.0866615	378.502	866.615	24.2734	55.5762	23.1612	100	Confident
1096	0	Related Proteins	M0QYZ2	AP complex subunit sigma (M0QYZ2_HUMAN)	M0QYZ2,M0QZ21,M0R0N4,P53680	M0QYZ2_HUMAN AP complex subunit sigma OS=Homo sapiens OX=9606 GN=AP2S1 PE=1 SV=1,M0QZ21_HUMAN AP complex subunit sigma OS=Homo sapiens OX=9606 GN=AP2S1 PE=1 SV=1,M0R0N4_HUMAN AP complex subunit sigma OS=Homo sapiens OX=9606 GN=AP2S1 PE=1 SV=1,AP2S1_HUMAN AP-2 complex subunit sigma OS=Homo sapiens OX=9606 GN=AP2S1 PE=1 SV=2	M0QZ21,M0R0N4,P53680	19	22.15	22.15	36.08	55.06	6	3	2	1	37	30	0.333333	0.318257	0.0642307	0.0613256	642.307	613.256	41.1913	39.3282	18.9168	100	Confident
1097	0	Related Proteins	C9JVE2	DCN1-like protein (C9JVE2_HUMAN)	C9JVE2,Q96GG9	C9JVE2_HUMAN DCN1-like protein OS=Homo sapiens OX=9606 GN=DCUN1D1 PE=1 SV=1,DCNL1_HUMAN DCN1-like protein 1 OS=Homo sapiens OX=9606 GN=DCUN1D1 PE=1 SV=1	Q96GG9	3	23.77	23.77	26.64	70.49	6	4	2	2	37	35	0.203488	0.373824	0.0392106	0.0720329	392.106	720.329	25.1458	46.1949	28.2871	100	Confident
1098	0	Single Protein	Q15126	Phosphomevalonate kinase (PMVK_HUMAN)	Q15126	PMVK_HUMAN Phosphomevalonate kinase OS=Homo sapiens OX=9606 GN=PMVK PE=1 SV=3		1	33.85	33.85	33.85	68.75	6	6	6	6	36	36	0.272727	0.668101	0.0525524	0.128738	525.524	1287.38	33.702	82.5598	21.9812	100	Confident
1099	0	Single Protein	Q9H1M3	Beta-defensin 129 (DB129_HUMAN)	Q9H1M3	DB129_HUMAN Beta-defensin 129 OS=Homo sapiens OX=9606 GN=DEFB129 PE=1 SV=1		20	18.03	18.03	22.95	67.76	6	4	6	4	36	31	0.25	0.550516	0.048173	0.10608	481.73	1060.8	30.8935	68.0294	20.2854	100	Confident
1100	0	Single Protein	Q9Y547	Intraflagellar transport protein 25 homolog (IFT25_HUMAN)	Q9Y547	IFT25_HUMAN Intraflagellar transport protein 25 homolog OS=Homo sapiens OX=9606 GN=HSPB11 PE=1 SV=1		1	68.06	52.78	81.94	71.53	6	5	2	2	35	32	0.31068	1.61016	0.0598655	0.310265	598.655	3102.65	38.3919	198.973	16.2871	100	Confident
1101	0	Related Proteins	A0A3B3IRT8	Translocon-associated protein subunit alpha (A0A3B3IRT8_HUMAN)	A0A3B3IRT8,C9IZQ1,C9J3L8,C9J5W0,E9PAL7,P43307	A0A3B3IRT8_HUMAN Translocon-associated protein subunit alpha OS=Homo sapiens OX=9606 GN=SSR1 PE=1 SV=1,C9IZQ1_HUMAN Translocon-associated protein subunit alpha OS=Homo sapiens OX=9606 GN=SSR1 PE=1 SV=1,C9J3L8_HUMAN Translocon-associated protein subunit alpha OS=Homo sapiens OX=9606 GN=SSR1 PE=1 SV=1,C9J5W0_HUMAN Translocon-associated protein subunit alpha OS=Homo sapiens OX=9606 GN=SSR1 PE=1 SV=1…	C9IZQ1,C9J3L8,C9J5W0,E9PAL7,P43307	6	15.63	15.63	22.92	65.97	6	4	3	3	34	32	0.168421	0.425103	0.0324534	0.0819139	324.534	819.139	20.8124	52.5316	32.4294	100	Confident
1102	0	Single Protein	P26373	60S ribosomal protein L13 (RL13_HUMAN)	P26373	RL13_HUMAN 60S ribosomal protein L13 OS=Homo sapiens OX=9606 GN=RPL13 PE=1 SV=4		16	18.96	18.96	22.75	75.83	6	5	2	2	33	29	0.18125	0.247825	0.0349254	0.047754	349.254	477.54	22.3978	30.6248	24.2465	100	Confident
1103	0	Single Protein	Q9BSF0	Small membrane A-kinase anchor protein (SMAKA_HUMAN)	Q9BSF0	SMAKA_HUMAN Small membrane A-kinase anchor protein OS=Homo sapiens OX=9606 GN=C2orf88 PE=1 SV=2		2	66.32	66.32	90.53	90.53	6	5	2	2	32	26	0.302326	2.16228	0.0582557	0.416654	582.557	4166.54	37.3595	267.201	10.9632	100	Confident
1104	0	Related Proteins	E5RI99	60S ribosomal protein L30 (Fragment) (E5RI99_HUMAN)	E5RI99,P62888	E5RI99_HUMAN 60S ribosomal protein L30 (Fragment) OS=Homo sapiens OX=9606 GN=RPL30 PE=1 SV=1,RL30_HUMAN 60S ribosomal protein L30 OS=Homo sapiens OX=9606 GN=RPL30 PE=1 SV=2	P62888	8	35.09	35.09	50	84.21	6	4	2	2	32	29	0.302083	0.623777	0.0582091	0.120197	582.091	1201.97	37.3296	77.0825	12.6476	100	Confident
1105	0	Related Proteins	D6RAS7	40S ribosomal protein S3a (Fragment) (D6RAS7_HUMAN)	D6RAS7,D6RAT0,D6RB09,D6RED7,D6RG13,E9PFI5,H0Y8L7,P61247	D6RAS7_HUMAN 40S ribosomal protein S3a (Fragment) OS=Homo sapiens OX=9606 GN=RPS3A PE=1 SV=1,D6RAT0_HUMAN 40S ribosomal protein S3a OS=Homo sapiens OX=9606 GN=RPS3A PE=1 SV=1,D6RB09_HUMAN 40S ribosomal protein S3a (Fragment) OS=Homo sapiens OX=9606 GN=RPS3A PE=1 SV=8,D6RED7_HUMAN 40S ribosomal protein S3a (Fragment) OS=Homo sapiens OX=9606 GN=RPS3A PE=1 SV=1,D6RG13_HUMAN 40S ribosomal protein S3a…	D6RAT0,D6RB09,D6RED7,D6RG13,E9PFI5,H0Y8L7,P61247	4	30.4	30.4	52.8	83.2	6	3	4	1	32	26	0.25	0.368875	0.048173	0.0710792	481.73	710.792	30.8935	45.5833	14.4365	100	Confident
1106	0	Single Protein	Q5JWF8	Actin-like protein 10 (ACL10_HUMAN)	Q5JWF8	ACL10_HUMAN Actin-like protein 10 OS=Homo sapiens OX=9606 GN=ACTL10 PE=2 SV=1		20	24.9	24.9	38.37	71.43	6	3	6	3	32	27	0.154286	0.279802	0.0297296	0.0539157	297.296	539.157	19.0657	34.5762	26.7337	100	Confident
1107	0	Related Proteins	Q5TDE5	Transmembrane protein 53 (Q5TDE5_HUMAN)	Q5TDE5,Q6P2H8	Q5TDE5_HUMAN Transmembrane protein 53 OS=Homo sapiens OX=9606 GN=TMEM53 PE=1 SV=1,TMM53_HUMAN Transmembrane protein 53 OS=Homo sapiens OX=9606 GN=TMEM53 PE=2 SV=1	Q6P2H8	1	26.87	26.87	35.32	64.18	6	4	1	1	31	27	0.135659	0.584893	0.0261404	0.112704	261.404	1127.04	16.7639	72.2775	22.4966	100	Confident
1108	0	Related Proteins	A8MZF9	Developmentally-regulated GTP-binding protein 2 (A8MZF9_HUMAN)	A8MZF9,P55039	A8MZF9_HUMAN Developmentally-regulated GTP-binding protein 2 OS=Homo sapiens OX=9606 GN=DRG2 PE=1 SV=1,DRG2_HUMAN Developmentally-regulated GTP-binding protein 2 OS=Homo sapiens OX=9606 GN=DRG2 PE=1 SV=1	P55039	17	15.74	15.74	23.03	78.43	6	4	4	2	31	26	0.0966543	0.232847	0.0186245	0.0448677	186.245	448.677	11.9439	28.7738	38.105	100	Confident
1109	0	Single Protein	Q6UY27	Prostate and testis expressed protein 2 (PATE2_HUMAN)	Q6UY27	PATE2_HUMAN Prostate and testis expressed protein 2 OS=Homo sapiens OX=9606 GN=PATE2 PE=2 SV=1		11	43.36	43.36	66.37	91.15	6	4	6	4	31	26	0.252427	1.31013	0.0486407	0.252452	486.407	2524.52	31.1934	161.898	13.0062	100	Confident
1110	0	Single Protein	Q99643	Succinate dehydrogenase cytochrome b560 subunit, mitochondrial (C560_HUMAN)	Q99643	C560_HUMAN Succinate dehydrogenase cytochrome b560 subunit, mitochondrial OS=Homo sapiens OX=9606 GN=SDHC PE=1 SV=1		1	14.79	14.79	33.14	73.96	6	3	6	3	30	22	0.168	0.637894	0.0323723	0.122917	323.723	1229.17	20.7604	78.827	18.5978	100	Confident
1111	0	Related Proteins	C9JNW5	60S ribosomal protein L24 (C9JNW5_HUMAN)	C9JNW5,C9JXB8,P83731	C9JNW5_HUMAN 60S ribosomal protein L24 OS=Homo sapiens OX=9606 GN=RPL24 PE=1 SV=1,C9JXB8_HUMAN 60S ribosomal protein L24 OS=Homo sapiens OX=9606 GN=RPL24 PE=1 SV=1,RL24_HUMAN 60S ribosomal protein L24 OS=Homo sapiens OX=9606 GN=RPL24 PE=1 SV=1	C9JXB8,P83731	3	26.67	26.67	36.67	75.33	6	4	6	4	30	28	0.230088	0.274275	0.0443362	0.0528506	443.362	528.506	28.4329	33.8932	17.5315	100	Confident
1112	0	Single Protein	Q6ZNM6	Testis-expressed protein 43 (TEX43_HUMAN)	Q6ZNM6	TEX43_HUMAN Testis-expressed protein 43 OS=Homo sapiens OX=9606 GN=TEX43 PE=1 SV=1		5	34.33	34.33	43.28	85.07	6	4	6	4	30	29	0.245614	0.550516	0.0473279	0.10608	473.279	1060.8	30.3515	68.0294	15.4419	100	Confident
1113	0	Single Protein	A6NFR6	Uncharacterized protein C5orf60 (CE060_HUMAN)	A6NFR6	CE060_HUMAN Uncharacterized protein C5orf60 OS=Homo sapiens OX=9606 GN=C5orf60 PE=1 SV=2		5	7.93	7.93	20.11	63.46	6	2	6	2	30	17	0.0758929	0.125336	0.014624	0.0241512	146.24	241.512	9.37837	15.4882	39.2252	100	Confident
1114	0	Single Protein	O95456	Proteasome assembly chaperone 1 (PSMG1_HUMAN)	O95456	PSMG1_HUMAN Proteasome assembly chaperone 1 OS=Homo sapiens OX=9606 GN=PSMG1 PE=1 SV=1		21	35.76	35.76	35.76	88.54	6	6	6	6	29	29	0.113725	0.501311	0.021914	0.0965986	219.14	965.986	14.0535	61.9489	32.8325	100	Confident
1115	0	Single Protein	Q14093	Cylicin-2 (CYLC2_HUMAN)	Q14093	CYLC2_HUMAN Cylicin-2 OS=Homo sapiens OX=9606 GN=CYLC2 PE=2 SV=1		9	15.8	15.8	16.95	71.26	6	4	6	4	29	24	0.0927419	0.0954788	0.0178706	0.018398	178.706	183.98	11.4605	11.7987	39.0557	100	Confident
1116	0	Related Proteins	D6R9R5	GTP-binding protein SAR1b (Fragment) (D6R9R5_HUMAN)	D6R9R5,Q9H029,Q9Y6B6	D6R9R5_HUMAN GTP-binding protein SAR1b (Fragment) OS=Homo sapiens OX=9606 GN=SAR1B PE=1 SV=8,Q9H029_HUMAN GTP-binding protein SAR1b OS=Homo sapiens OX=9606 GN=SAR1B PE=1 SV=1,SAR1B_HUMAN GTP-binding protein SAR1b OS=Homo sapiens OX=9606 GN=SAR1B PE=1 SV=1	Q9H029,Q9Y6B6	5	55.93	55.93	55.93	89.83	6	4	2	1	29	25	0.235849	1.03092	0.0454462	0.19865	454.462	1986.5	29.1448	127.394	13.3659	100	Confident
1117	0	Single Protein	P09382	Galectin-1 (LEG1_HUMAN)	P09382	LEG1_HUMAN Galectin-1 OS=Homo sapiens OX=9606 GN=LGALS1 PE=1 SV=2		22	44.44	44.44	59.26	91.11	6	3	6	3	28	23	0.178862	0.701254	0.0344652	0.135126	344.652	1351.26	22.1026	86.6567	14.7062	100	Confident
1118	0	Single Protein	P30048	Thioredoxin-dependent peroxide reductase, mitochondrial (PRDX3_HUMAN)	P30048	PRDX3_HUMAN Thioredoxin-dependent peroxide reductase, mitochondrial OS=Homo sapiens OX=9606 GN=PRDX3 PE=1 SV=3		10	29.3	29.3	39.84	80.08	6	5	6	5	28	24	0.117073	0.687612	0.0225591	0.132497	225.591	1324.97	14.4672	84.9709	27.6752	100	Confident
1119	0	Related Proteins	J3KS25	RNA helicase (Fragment) (J3KS25_HUMAN)	J3KS25,J3KT12,J3KTB5,J3QKZ9,J3QL43,J3QLN6,J3QR64,J3QS69,P60842	J3KS25_HUMAN RNA helicase (Fragment) OS=Homo sapiens OX=9606 GN=EIF4A1 PE=1 SV=8,J3KT12_HUMAN RNA helicase OS=Homo sapiens OX=9606 GN=EIF4A1 PE=1 SV=1,J3KTB5_HUMAN RNA helicase (Fragment) OS=Homo sapiens OX=9606 GN=EIF4A1 PE=1 SV=1,J3QKZ9_HUMAN RNA helicase (Fragment) OS=Homo sapiens OX=9606 GN=EIF4A1 PE=1 SV=8,J3QL43_HUMAN RNA helicase (Fragment) OS=Homo sapiens OX=9606 GN=EIF4A1 PE=1 SV=1,J3QLN…	J3KT12,J3KTB5,J3QKZ9,J3QL43,J3QLN6,J3QR64,J3QS69,P60842	17	29.95	29.95	44.92	73.8	6	4	1	1	28	25	0.137681	0.778279	0.0265301	0.149968	265.301	1499.68	17.0138	96.175	20.5192	100	Confident
1120	0	Single Protein	Q9NRY7	Phospholipid scramblase 2 (PLS2_HUMAN)	Q9NRY7	PLS2_HUMAN Phospholipid scramblase 2 OS=Homo sapiens OX=9606 GN=PLSCR2 PE=1 SV=2		3	9.43	9.43	34.01	55.56	6	2	4	1	27	21	0.127273	0.211528	0.0245244	0.0407597	245.244	407.597	15.7276	26.1393	33.4815	100	Confident
1121	0	Single Protein	Q99988	Growth/differentiation factor 15 (GDF15_HUMAN)	Q99988	GDF15_HUMAN Growth/differentiation factor 15 OS=Homo sapiens OX=9606 GN=GDF15 PE=1 SV=3		19	18.18	18.18	32.47	78.57	6	3	6	3	27	24	0.0991736	0.211528	0.01911	0.0407597	191.1	407.597	12.2553	26.1393	34.1188	100	Confident
1122	0	Single Protein	Q5VTT2	Protein CFAP95 (CFA95_HUMAN)	Q5VTT2	CFA95_HUMAN Protein CFAP95 OS=Homo sapiens OX=9606 GN=CFAP95 PE=1 SV=1		9	21.4	21.4	42.79	73.36	6	3	2	1	27	24	0.142857	0.258925	0.0275274	0.0498929	275.274	498.929	17.6534	31.9964	26.428	100	Confident
[truncated: 20,404 more rows]
