# Supplementary material for: The Application of Ejaculate-Based Shotgun Proteomics for Male Infertility Screening
Source: Biomedicines. 2023 Dec 24;12(1):49. doi: 10.3390/biomedicines12010049 (PMC10813512; doi:10.3390/biomedicines12010049)
Supplement: Supplementary file 1 [file biomedicines-12-00049-s001.zip › Table_S2.xlsx]

## Sheet: Protein_Table_Plasma_Total 
Table S2: The list of proteins identified in seminal plasma samples using SearchGUI
	Starred	Protein Inference	Main Accession	Description	Protein Group	Descriptions	Secondary Accessions	Chromosome	Validated Coverage [%]	Confident Coverage [%]	All Coverage [%]	Possible Coverage [%]	#Peptides	#Validated Peptides	#Unique Peptides	#Validated Unique Peptides	#PSMs	#Validated PSMs	Spectrum Counting NSAF	Spectrum Counting emPAI	Spectrum Counting NSAF [%]	Spectrum Counting emPAI [%]	Spectrum Counting NSAF [ppm]	Spectrum Counting emPAI [ppm]	Spectrum Counting NSAF [fmol]	Spectrum Counting emPAI [fmol]	MW [kDa]	Confidence [%]	Validation
1	0	Single Protein	Q02383	Semenogelin-2 (SEMG2_HUMAN)	Q02383	SEMG2_HUMAN Semenogelin-2 OS=Homo sapiens OX=9606 GN=SEMG2 PE=1 SV=1		20	75.95	75.95	92.61	86.94	221	164	199	147	7080	6185	10.8755	133.856	2.63063	32.3779	26306.3	323779	1504.39	18516.1	65.4054	94.0457	Confident
2	0	Single Protein	P15309	Prostatic acid phosphatase (PPAP_HUMAN)	P15309	PPAP_HUMAN Prostatic acid phosphatase OS=Homo sapiens OX=9606 GN=ACP3 PE=1 SV=3		3	80.31	80.31	86.01	60.1	205	164	128	109	5541	5058	21.6983	20690.4	5.24851	5004.72	52485.1	5.00472e+07	3001.5	2.86208e+06	44.5375	94.0457	Confident
3	0	Single Protein	P02751	Fibronectin (FINC_HUMAN)	P02751	FINC_HUMAN Fibronectin OS=Homo sapiens OX=9606 GN=FN1 PE=1 SV=5		2	52.52	52.52	69.76	58.82	205	125	114	67	1788	1560	1.05834	3.90465	0.255997	0.94448	2559.97	9444.8	146.399	540.125	272.15	94.0457	Confident
4	0	Single Protein	P04279	Semenogelin-1 (SEMG1_HUMAN)	P04279	SEMG1_HUMAN Semenogelin-1 OS=Homo sapiens OX=9606 GN=SEMG1 PE=1 SV=2		20	76.19	76.19	87.88	86.8	180	136	158	119	6614	5848	13.0748	155.152	3.16262	37.5292	31626.2	375292	1808.62	21462	52.0999	94.0457	Confident
5	0	Related Proteins	E7EQB2	Lactotransferrin (Fragment) (E7EQB2_HUMAN)	E7EQB2,P02788	E7EQB2_HUMAN Lactotransferrin (Fragment) OS=Homo sapiens OX=9606 GN=LTF PE=1 SV=1,TRFL_HUMAN Lactotransferrin OS=Homo sapiens OX=9606 GN=LTF PE=1 SV=6	P02788	3	80.6	80.6	89.8	88.22	132	95	4	3	2265	2049	3.2899	12.9501	0.795782	3.13246	7957.82	31324.6	455.088	1791.38	76.5769	94.0457	Confident
6	0	Single Protein	Q8NCW4	Prostate-specific antigen (Q8NCW4_HUMAN)	Q8NCW4	Q8NCW4_HUMAN Prostate-specific antigen OS=Homo sapiens OX=9606 GN=KLK3 PE=1 SV=1		19	75.45	75.45	84.55	74.09	125	102	3	2	3413	2964	17.8436	125892	4.31611	30451.4	43161.1	3.04514e+08	2468.28	1.74144e+07	24.3255	94.0457	Confident
7	0	Single Protein	P49221	Protein-glutamine gamma-glutamyltransferase 4 (TGM4_HUMAN)	P49221	TGM4_HUMAN Protein-glutamine gamma-glutamyltransferase 4 OS=Homo sapiens OX=9606 GN=TGM4 PE=1 SV=2		3	77.63	77.63	89.04	85.96	110	79	104	76	1146	1039	1.7551	14.1044	0.424535	3.41167	4245.35	34116.7	242.781	1951.05	77.0961	94.0457	Confident
8	0	Related Proteins	A0A087WVQ6	Clathrin heavy chain (A0A087WVQ6_HUMAN)	A0A087WVQ6,Q00610	A0A087WVQ6_HUMAN Clathrin heavy chain OS=Homo sapiens OX=9606 GN=CLTC PE=1 SV=1,CLH1_HUMAN Clathrin heavy chain 1 OS=Homo sapiens OX=9606 GN=CLTC PE=1 SV=5	Q00610	17	34.96	34.96	72.07	83.8	102	36	55	19	394	233	0.163468	0.619207	0.0395407	0.149778	395.407	1497.78	22.6124	85.6542	191.936	94.0457	Confident
9	0	Single Protein	Q9Y3R5	Protein dopey-2 (DOP2_HUMAN)	Q9Y3R5	DOP2_HUMAN Protein dopey-2 OS=Homo sapiens OX=9606 GN=DOP1B PE=1 SV=5		21	17.41	17.41	50.78	72.28	101	26	91	22	284	164	0.089705	0.297309	0.0216984	0.0719149	216.984	719.149	12.4088	41.1264	258.068	94.0457	Confident
10	0	Single Protein	P16870	Carboxypeptidase E (CBPE_HUMAN)	P16870	CBPE_HUMAN Carboxypeptidase E OS=Homo sapiens OX=9606 GN=CPE PE=1 SV=1		4	67.23	67.23	74.79	67.86	99	79	79	63	1494	1372	4.15325	51.1665	1.00461	12.3765	10046.1	123765	574.514	7077.8	53.1171	94.0457	Confident
11	0	Single Protein	P25311	Zinc-alpha-2-glycoprotein (ZA2G_HUMAN)	P25311	ZA2G_HUMAN Zinc-alpha-2-glycoprotein OS=Homo sapiens OX=9606 GN=AZGP1 PE=1 SV=2		7	68.79	68.79	79.87	73.15	82	62	19	14	1898	1690	7.72477	65.6085	1.86851	15.8698	18685.1	158698	1068.56	9075.54	34.2371	94.0457	Confident
12	0	Single Protein	P01009	Alpha-1-antitrypsin (A1AT_HUMAN)	P01009	A1AT_HUMAN Alpha-1-antitrypsin OS=Homo sapiens OX=9606 GN=SERPINA1 PE=1 SV=3		14	61.72	61.72	84.45	75.6	81	52	7	6	1071	906	2.7943	20.5443	0.675903	4.96939	6759.03	49693.9	386.533	2841.88	46.707	94.0457	Confident
13	0	Single Protein	P12273	Prolactin-inducible protein (PIP_HUMAN)	P12273	PIP_HUMAN Prolactin-inducible protein OS=Homo sapiens OX=9606 GN=PIP PE=1 SV=1		7	77.4	77.4	95.89	89.04	78	63	78	63	4491	4272	32.8077	5079.22	7.93572	1228.59	79357.2	1.22859e+07	4538.25	702602	16.5618	94.0457	Confident
14	0	Related Proteins	H0YC35	Clusterin (Fragment) (H0YC35_HUMAN)	H0YC35,P10909	H0YC35_HUMAN Clusterin (Fragment) OS=Homo sapiens OX=9606 GN=CLU PE=1 SV=1,CLUS_HUMAN Clusterin OS=Homo sapiens OX=9606 GN=CLU PE=1 SV=1	P10909	8	67.25	67.25	84.15	72.89	78	56	6	5	1774	1572	6.69082	72.5642	1.61842	17.5523	16184.2	175523	925.534	10037.7	33.5083	94.0457	Confident
15	0	Single Protein	P02787	Serotransferrin (TRFE_HUMAN)	P02787	TRFE_HUMAN Serotransferrin OS=Homo sapiens OX=9606 GN=TF PE=1 SV=3		3	55.73	53.01	73.78	77.08	77	42	44	24	613	473	0.840149	2.34965	0.20322	0.568349	2032.2	5683.49	116.217	325.025	77.0136	94.0457	Confident
16	0	Single Protein	Q5JQC9	A-kinase anchor protein 4 (AKAP4_HUMAN)	Q5JQC9	AKAP4_HUMAN A-kinase anchor protein 4 OS=Homo sapiens OX=9606 GN=AKAP4 PE=1 SV=1		X	52.93	52.93	65.22	84.07	76	49	55	33	560	472	0.655989	1.89911	0.158675	0.459367	1586.75	4593.67	90.7422	262.701	94.4165	94.0457	Confident
17	0	Single Protein	P05154	Plasma serine protease inhibitor (IPSP_HUMAN)	P05154	IPSP_HUMAN Plasma serine protease inhibitor OS=Homo sapiens OX=9606 GN=SERPINA5 PE=1 SV=3		14	75.86	75.86	88.42	73.15	73	53	31	22	1003	916	3.06397	15.0157	0.741132	3.63208	7411.32	36320.8	423.836	2077.1	45.6457	94.0457	Confident
18	0	Single Protein	P15144	Aminopeptidase N (AMPN_HUMAN)	P15144	AMPN_HUMAN Aminopeptidase N OS=Homo sapiens OX=9606 GN=ANPEP PE=1 SV=4		15	48.91	48.91	61.43	67.11	70	52	54	43	666	607	0.930663	3.38506	0.225114	0.818798	2251.14	8187.98	128.737	468.251	109.471	94.0457	Confident
19	0	Single Protein	P13796	Plastin-2 (PLSL_HUMAN)	P13796	PLSL_HUMAN Plastin-2 OS=Homo sapiens OX=9606 GN=LCP1 PE=1 SV=6		13	73.52	73.52	85.33	83.57	68	37	38	20	473	387	0.729008	2.26504	0.176337	0.547882	1763.37	5478.82	100.843	313.321	70.2439	94.0457	Confident
20	0	Single Protein	Q08380	Galectin-3-binding protein (LG3BP_HUMAN)	Q08380	LG3BP_HUMAN Galectin-3-binding protein OS=Homo sapiens OX=9606 GN=LGALS3BP PE=1 SV=1		17	46.32	46.32	72.14	68.55	67	42	48	33	636	542	1.34165	6.82739	0.324525	1.65145	3245.25	16514.5	185.588	944.425	65.2893	94.0457	Confident
21	0	Single Protein	Q16610	Extracellular matrix protein 1 (ECM1_HUMAN)	Q16610	ECM1_HUMAN Extracellular matrix protein 1 OS=Homo sapiens OX=9606 GN=ECM1 PE=1 SV=2		1	50.19	50.19	72.96	84.07	66	39	66	39	656	562	1.22247	4.81709	0.295698	1.16519	2956.98	11651.9	169.102	666.343	60.6353	94.0457	Confident
22	0	Single Protein	P07900	Heat shock protein HSP 90-alpha (HS90A_HUMAN)	P07900	HS90A_HUMAN Heat shock protein HSP 90-alpha OS=Homo sapiens OX=9606 GN=HSP90AA1 PE=1 SV=5		14	46.99	46.99	71.31	71.17	64	35	32	18	516	432	0.65643	1.0946	0.158781	0.264768	1587.81	2647.68	90.8032	151.415	84.6067	94.0457	Confident
23	0	Single Protein	O75874	Isocitrate dehydrogenase [NADP] cytoplasmic (IDHC_HUMAN)	O75874	IDHC_HUMAN Isocitrate dehydrogenase [NADP] cytoplasmic OS=Homo sapiens OX=9606 GN=IDH1 PE=1 SV=2		2	55.07	55.07	79.23	80.43	61	36	38	25	631	524	1.56757	3.92388	0.379173	0.949133	3791.73	9491.33	216.84	542.786	46.6295	94.0457	Confident
24	0	Single Protein	O00391	Sulfhydryl oxidase 1 (QSOX1_HUMAN)	O00391	QSOX1_HUMAN Sulfhydryl oxidase 1 OS=Homo sapiens OX=9606 GN=QSOX1 PE=1 SV=3		1	50.07	50.07	72.16	83.8	61	38	52	32	477	385	0.611821	1.86967	0.147991	0.452246	1479.91	4522.46	84.6325	258.629	82.5255	94.0457	Confident
25	0	Single Protein	P54652	Heat shock-related 70 kDa protein 2 (HSP72_HUMAN)	P54652	HSP72_HUMAN Heat shock-related 70 kDa protein 2 OS=Homo sapiens OX=9606 GN=HSPA2 PE=1 SV=1		14	51.49	51.49	73.08	82.32	60	31	39	22	407	341	0.541667	1.33909	0.131022	0.323908	1310.22	3239.08	74.9281	185.235	69.9779	94.0457	Confident
26	0	Single Protein	P13639	Elongation factor 2 (EF2_HUMAN)	P13639	EF2_HUMAN Elongation factor 2 OS=Homo sapiens OX=9606 GN=EEF2 PE=1 SV=4		19	44.17	44.17	66.32	78.32	57	28	56	28	284	197	0.287202	0.84785	0.0694703	0.205083	694.703	2050.83	39.7284	117.282	95.2769	94.0457	Confident
27	0	Related Proteins	B4DNK4	Pyruvate kinase (B4DNK4_HUMAN)	B4DNK4,P14618	B4DNK4_HUMAN Pyruvate kinase OS=Homo sapiens OX=9606 GN=PKM PE=1 SV=1,KPYM_HUMAN Pyruvate kinase PKM OS=Homo sapiens OX=9606 GN=PKM PE=1 SV=4	P14618	15	70.24	66.74	78.56	81.62	56	37	9	5	428	358	0.954424	3.84379	0.230862	0.929759	2308.62	9297.59	132.024	531.707	49.8659	94.0457	Confident
28	0	Single Protein	P12277	Creatine kinase B-type (KCRB_HUMAN)	P12277	KCRB_HUMAN Creatine kinase B-type OS=Homo sapiens OX=9606 GN=CKB PE=1 SV=1		14	73.23	73.23	81.1	71.13	55	37	5	2	710	641	2.33948	7.41395	0.565888	1.79333	5658.88	17933.3	323.618	1025.56	42.6173	94.0457	Confident
29	0	Related Proteins	A0A0G2JPR0	Complement C4-A (A0A0G2JPR0_HUMAN)	A0A0G2JPR0,A0A3B3ISA6,P0C0L4,P0C0L5	A0A0G2JPR0_HUMAN Complement C4-A OS=Homo sapiens OX=9606 GN=C4A PE=1 SV=1,A0A3B3ISA6_HUMAN Complement C4-B (Fragment) OS=Homo sapiens OX=9606 GN=C4B PE=1 SV=1,CO4A_HUMAN Complement C4-A OS=Homo sapiens OX=9606 GN=C4A PE=1 SV=2,CO4B_HUMAN Complement C4-B OS=Homo sapiens OX=9606 GN=C4B PE=1 SV=2	A0A3B3ISA6,P0C0L4,P0C0L5	6	15.48	15.48	35.44	69.38	55	18	6	3	248	144	0.115702	0.263848	0.0279868	0.0638212	279.868	638.212	16.005	36.4978	192.754	94.0457	Confident
30	0	Single Protein	P08253	72 kDa type IV collagenase (MMP2_HUMAN)	P08253	MMP2_HUMAN 72 kDa type IV collagenase OS=Homo sapiens OX=9606 GN=MMP2 PE=1 SV=2		16	53.79	53.79	73.33	69.24	54	31	17	9	390	314	0.68709	1.85682	0.166197	0.449138	1661.97	4491.38	95.0443	256.851	73.8347	94.0457	Confident
31	0	Single Protein	Q99985	Semaphorin-3C (SEM3C_HUMAN)	Q99985	SEM3C_HUMAN Semaphorin-3C OS=Homo sapiens OX=9606 GN=SEMA3C PE=2 SV=2		7	30.36	30.36	66.44	83.09	53	19	53	19	258	186	0.294872	0.592677	0.0713254	0.14336	713.254	1433.6	40.7893	81.9843	85.1526	94.0457	Confident
32	0	Single Protein	Q02809	Procollagen-lysine,2-oxoglutarate 5-dioxygenase 1 (PLOD1_HUMAN)	Q02809	PLOD1_HUMAN Procollagen-lysine,2-oxoglutarate 5-dioxygenase 1 OS=Homo sapiens OX=9606 GN=PLOD1 PE=1 SV=2		1	43.33	43.33	71.66	83.77	52	23	35	16	255	181	0.292282	0.922873	0.0706991	0.22323	706.991	2232.3	40.4311	127.66	83.4974	94.0457	Confident
33	0	Single Protein	Q96KP4	Cytosolic non-specific dipeptidase (CNDP2_HUMAN)	Q96KP4	CNDP2_HUMAN Cytosolic non-specific dipeptidase OS=Homo sapiens OX=9606 GN=CNDP2 PE=1 SV=2		18	76.84	76.84	85.89	88.63	51	35	29	18	451	412	0.973872	3.32876	0.235566	0.805181	2355.66	8051.81	134.715	460.464	52.8449	94.0457	Confident
34	0	Single Protein	P50395	Rab GDP dissociation inhibitor beta (GDIB_HUMAN)	P50395	GDIB_HUMAN Rab GDP dissociation inhibitor beta OS=Homo sapiens OX=9606 GN=GDI2 PE=1 SV=2		10	74.38	74.38	88.76	87.19	51	35	14	9	431	367	0.738402	3.01281	0.178609	0.728756	1786.09	7287.56	102.142	416.758	50.6309	94.0457	Confident
35	0	Related Proteins	A0A2R8Y793	Actin, cytoplasmic 1 (Fragment) (A0A2R8Y793_HUMAN)	A0A2R8Y793,A0A6Q8PFE4,A0A804GS07,E7EVS6,I3L4N8,P60709,P63261	A0A2R8Y793_HUMAN Actin, cytoplasmic 1 (Fragment) OS=Homo sapiens OX=9606 GN=ACTB PE=1 SV=1,A0A6Q8PFE4_HUMAN Actin, cytoplasmic 1 OS=Homo sapiens OX=9606 GN=ACTB PE=1 SV=1,A0A804GS07_HUMAN Actin, cytoplasmic 2 OS=Homo sapiens OX=9606 GN=ACTG1 PE=1 SV=1,E7EVS6_HUMAN Actin, cytoplasmic 1 OS=Homo sapiens OX=9606 GN=ACTB PE=1 SV=9,I3L4N8_HUMAN Actin, cytoplasmic 2 OS=Homo sapiens OX=9606 GN=ACTG1 PE=1…	A0A6Q8PFE4,A0A804GS07,E7EVS6,I3L4N8,P60709,P63261	7	57.93	57.93	76.7	90.61	50	35	15	12	901	737	2.29464	13.678	0.555042	3.30852	5550.42	33085.2	317.415	1892.06	34.1198	94.0457	Confident
36	0	Single Protein	P08238	Heat shock protein HSP 90-beta (HS90B_HUMAN)	P08238	HS90B_HUMAN Heat shock protein HSP 90-beta OS=Homo sapiens OX=9606 GN=HSP90AB1 PE=1 SV=4		6	48.2	48.2	62.57	71.96	50	35	14	12	440	387	0.575816	1.13889	0.139282	0.275482	1392.82	2754.82	79.6519	157.542	83.2121	94.0457	Confident
37	0	Single Protein	P00558	Phosphoglycerate kinase 1 (PGK1_HUMAN)	P00558	PGK1_HUMAN Phosphoglycerate kinase 1 OS=Homo sapiens OX=9606 GN=PGK1 PE=1 SV=3		X	64.51	64.51	74.34	87.77	48	36	38	29	427	395	0.945355	3.92388	0.228668	0.949133	2286.68	9491.33	130.77	542.786	44.5861	94.0457	Confident
38	0	Single Protein	P78371	T-complex protein 1 subunit beta (TCPB_HUMAN)	P78371	TCPB_HUMAN T-complex protein 1 subunit beta OS=Homo sapiens OX=9606 GN=CCT2 PE=1 SV=4		12	58.69	58.69	76.45	88.22	48	23	3	3	237	179	0.372881	1.28757	0.0901948	0.311446	901.948	3114.46	51.5803	178.109	57.4521	94.0457	Confident
39	0	Single Protein	Q00796	Sorbitol dehydrogenase (DHSO_HUMAN)	Q00796	DHSO_HUMAN Sorbitol dehydrogenase OS=Homo sapiens OX=9606 GN=SORD PE=1 SV=4		15	75.91	75.91	87.68	90.48	47	35	16	10	549	510	1.57276	9	0.380428	2.17697	3804.28	21769.7	217.557	1244.96	38.2998	94.0457	Confident
40	0	Related Proteins	A0A1B0GVI3	Keratin, type I cytoskeletal 10 (A0A1B0GVI3_HUMAN)	A0A1B0GVI3,P13645	A0A1B0GVI3_HUMAN Keratin, type I cytoskeletal 10 OS=Homo sapiens OX=9606 GN=KRT10 PE=1 SV=2,K1C10_HUMAN Keratin, type I cytoskeletal 10 OS=Homo sapiens OX=9606 GN=KRT10 PE=1 SV=6	P13645	17	44.87	44.87	56.09	65.54	47	27	40	24	300	260	0.623472	2.16228	0.150809	0.523025	1508.09	5230.25	86.2442	299.105	63.308	94.0457	Confident
41	0	Single Protein	P01034	Cystatin-C (CYTC_HUMAN)	P01034	CYTC_HUMAN Cystatin-C OS=Homo sapiens OX=9606 GN=CST3 PE=1 SV=1		20	60.27	60.27	76.71	89.73	46	35	46	35	1147	1045	7.90076	152.993	1.91108	37.0068	19110.8	370068	1092.9	21163.3	15.7891	94.0457	Confident
42	0	Related Proteins	A0A7I2V5J1	A disintegrin and metalloproteinase with thrombospondin motifs 1 (A0A7I2V5J1_HUMAN)	A0A7I2V5J1,A0A7I2YQL5,E5RI60,Q9UHI8	A0A7I2V5J1_HUMAN A disintegrin and metalloproteinase with thrombospondin motifs 1 OS=Homo sapiens OX=9606 GN=ADAMTS1 PE=1 SV=1,A0A7I2YQL5_HUMAN A disintegrin and metalloproteinase with thrombospondin motifs 1 OS=Homo sapiens OX=9606 GN=ADAMTS1 PE=1 SV=1,E5RI60_HUMAN A disintegrin and metalloproteinase with thrombospondin motifs 1 OS=Homo sapiens OX=9606 GN=ADAMTS1 PE=1 SV=2,ATS1_HUMAN A disintegr…	A0A7I2YQL5,E5RI60,Q9UHI8	21	45.68	44.44	63.65	75.31	45	26	27	12	298	240	0.309654	1.11349	0.074901	0.269337	749.01	2693.37	42.8341	154.028	80.2174	94.0457	Confident
43	0	Single Protein	Q13228	Methanethiol oxidase (SBP1_HUMAN)	Q13228	SBP1_HUMAN Methanethiol oxidase OS=Homo sapiens OX=9606 GN=SELENBP1 PE=1 SV=2		1	63.98	63.98	90.04	90.25	45	26	17	13	251	204	0.474178	2.5743	0.114697	0.622688	1146.97	6226.88	65.5926	356.101	52.3576	94.0457	Confident
44	0	Single Protein	Q14697	Neutral alpha-glucosidase AB (GANAB_HUMAN)	Q14697	GANAB_HUMAN Neutral alpha-glucosidase AB OS=Homo sapiens OX=9606 GN=GANAB PE=1 SV=3		11	28.81	28.81	53.92	66.74	44	17	3	2	219	142	0.215873	0.584893	0.0522167	0.141478	522.167	1414.78	29.8615	80.9076	106.807	94.0457	Confident
45	0	Single Protein	P54107	Cysteine-rich secretory protein 1 (CRIS1_HUMAN)	P54107	CRIS1_HUMAN Cysteine-rich secretory protein 1 OS=Homo sapiens OX=9606 GN=CRISP1 PE=1 SV=1		6	66.67	66.67	78.31	51.41	43	32	41	30	655	604	4.58594	27.4804	1.10927	6.64712	11092.7	66471.2	634.367	3801.33	28.4623	94.0457	Confident
46	0	Single Protein	P07205	Phosphoglycerate kinase 2 (PGK2_HUMAN)	P07205	PGK2_HUMAN Phosphoglycerate kinase 2 OS=Homo sapiens OX=9606 GN=PGK2 PE=1 SV=3		6	59.95	59.95	71.22	87.53	43	32	33	25	412	356	0.832877	3.01581	0.201461	0.729483	2014.61	7294.83	115.211	417.174	44.7673	94.0457	Confident
47	0	Related Proteins	F5H245	L-lactate dehydrogenase (F5H245_HUMAN)	F5H245,P07864	F5H245_HUMAN L-lactate dehydrogenase OS=Homo sapiens OX=9606 GN=LDHC PE=1 SV=1,LDHC_HUMAN L-lactate dehydrogenase C chain OS=Homo sapiens OX=9606 GN=LDHC PE=1 SV=4	P07864	11	62.89	62.89	78.3	78.3	42	29	19	13	393	345	1.33266	5.3908	0.322353	1.30396	3223.53	13039.6	184.346	745.704	34.7835	94.0457	Confident
48	0	Single Protein	Q66K79	Carboxypeptidase Z (CBPZ_HUMAN)	Q66K79	CBPZ_HUMAN Carboxypeptidase Z OS=Homo sapiens OX=9606 GN=CPZ PE=1 SV=2		4	41.72	41.72	66.87	84.2	42	20	42	20	185	139	0.247723	0.968419	0.0599208	0.234247	599.208	2342.47	34.2673	133.96	73.6081	94.0457	Confident
49	0	Single Protein	Q6YHK3	CD109 antigen (CD109_HUMAN)	Q6YHK3	CD109_HUMAN CD109 antigen OS=Homo sapiens OX=9606 GN=CD109 PE=1 SV=2		6	10.03	10.03	41.8	67.75	42	9	42	9	105	64	0.0623085	0.1819	0.0150716	0.043999	150.716	439.99	8.61906	25.162	161.587	94.0457	Confident
50	0	Related Proteins	A0A2R8Y6G6	2-phospho-D-glycerate hydro-lyase (A0A2R8Y6G6_HUMAN)	A0A2R8Y6G6,P06733	A0A2R8Y6G6_HUMAN 2-phospho-D-glycerate hydro-lyase OS=Homo sapiens OX=9606 GN=ENO1 PE=1 SV=1,ENOA_HUMAN Alpha-enolase OS=Homo sapiens OX=9606 GN=ENO1 PE=1 SV=2	P06733	1	59.68	59.68	72.35	88.02	41	23	13	8	508	433	1.12565	1.7162	0.27228	0.415126	2722.8	4151.26	155.71	237.4	47.2973	94.0457	Confident
51	0	Single Protein	P06858	Lipoprotein lipase (LIPL_HUMAN)	P06858	LIPL_HUMAN Lipoprotein lipase OS=Homo sapiens OX=9606 GN=LPL PE=1 SV=1		8	43.37	43.37	69.68	65.89	41	24	23	14	379	332	1.04153	1.63665	0.251932	0.395883	2519.32	3958.83	144.074	226.396	53.1289	94.0457	Confident
52	0	Single Protein	Q9HAT2	Sialate O-acetylesterase (SIAE_HUMAN)	Q9HAT2	SIAE_HUMAN Sialate O-acetylesterase OS=Homo sapiens OX=9606 GN=SIAE PE=1 SV=1		11	52.39	52.39	74.38	79.16	41	20	41	20	205	162	0.384058	2.07472	0.0928983	0.501845	928.983	5018.45	53.1263	286.993	58.2771	94.0457	Confident
53	0	Single Protein	P00352	Aldehyde dehydrogenase 1A1 (AL1A1_HUMAN)	P00352	AL1A1_HUMAN Aldehyde dehydrogenase 1A1 OS=Homo sapiens OX=9606 GN=ALDH1A1 PE=1 SV=2		9	55.09	55.09	78.84	64.47	41	23	20	12	204	175	0.521156	1.61928	0.12606	0.391681	1260.6	3916.81	72.0909	223.993	54.8269	94.0457	Confident
54	0	Related Proteins	P01033	Metalloproteinase inhibitor 1 (TIMP1_HUMAN)	P01033,Q5H9A7	TIMP1_HUMAN Metalloproteinase inhibitor 1 OS=Homo sapiens OX=9606 GN=TIMP1 PE=1 SV=1,Q5H9A7_HUMAN Metalloproteinase inhibitor 1 OS=Homo sapiens OX=9606 GN=TIMP1 PE=1 SV=1	Q5H9A7	X	55.56	55.56	63.29	90.82	40	32	2	1	763	686	3.61702	38.8107	0.874907	9.38777	8749.07	93877.7	500.338	5368.64	23.1555	94.0457	Confident
55	0	Related Proteins	E7EQR4	Ezrin (E7EQR4_HUMAN)	E7EQR4,P15311	E7EQR4_HUMAN Ezrin OS=Homo sapiens OX=9606 GN=EZR PE=1 SV=3,EZRI_HUMAN Ezrin OS=Homo sapiens OX=9606 GN=EZR PE=1 SV=4	P15311	6	30.89	30.89	51.19	74.91	40	18	27	12	232	185	0.354214	0.513561	0.0856795	0.124223	856.795	1242.23	48.998	71.0403	69.3287	94.0457	Confident
56	0	Related Proteins	A0A7I2V2R5	Dipeptidyl peptidase 4 (A0A7I2V2R5_HUMAN)	A0A7I2V2R5,A0A7I2V2X8,A0A7I2V5R8,P27487	A0A7I2V2R5_HUMAN Dipeptidyl peptidase 4 OS=Homo sapiens OX=9606 GN=DPP4 PE=1 SV=1,A0A7I2V2X8_HUMAN Dipeptidyl peptidase 4 OS=Homo sapiens OX=9606 GN=DPP4 PE=1 SV=1,A0A7I2V5R8_HUMAN Dipeptidyl peptidase 4 OS=Homo sapiens OX=9606 GN=DPP4 PE=1 SV=1,DPP4_HUMAN Dipeptidyl peptidase 4 OS=Homo sapiens OX=9606 GN=DPP4 PE=1 SV=2	A0A7I2V2X8,A0A7I2V5R8,P27487	2	27.79	27.79	44.41	70.16	40	17	40	17	149	111	0.209709	0.763505	0.0507256	0.184681	507.256	1846.81	29.0088	105.615	84.4528	94.0457	Confident
57	0	Single Protein	P30041	Peroxiredoxin-6 (PRDX6_HUMAN)	P30041	PRDX6_HUMAN Peroxiredoxin-6 OS=Homo sapiens OX=9606 GN=PRDX6 PE=1 SV=3		1	73.21	73.21	93.3	86.61	39	26	39	26	426	387	1.96907	5.89779	0.476291	1.42659	4762.91	14265.9	272.38	815.834	25.0192	94.0457	Confident
58	0	Single Protein	P04264	Keratin, type II cytoskeletal 1 (K2C1_HUMAN)	P04264	K2C1_HUMAN Keratin, type II cytoskeletal 1 OS=Homo sapiens OX=9606 GN=KRT1 PE=1 SV=6		12	37.58	37.58	53.88	59.78	39	22	33	17	242	210	0.525974	1.15443	0.127226	0.279242	1272.26	2792.42	72.7574	159.692	65.999	94.0457	Confident
59	0	Single Protein	P07384	Calpain-1 catalytic subunit (CAN1_HUMAN)	P07384	CAN1_HUMAN Calpain-1 catalytic subunit OS=Homo sapiens OX=9606 GN=CAPN1 PE=1 SV=1		11	31.93	31.93	56.02	74.09	39	16	26	9	229	136	0.245747	0.512778	0.0594427	0.124034	594.427	1240.34	33.9939	70.932	81.8382	94.0457	Confident
60	0	Single Protein	P30101	Protein disulfide-isomerase A3 (PDIA3_HUMAN)	P30101	PDIA3_HUMAN Protein disulfide-isomerase A3 OS=Homo sapiens OX=9606 GN=PDIA3 PE=1 SV=4		15	53.07	53.07	73.27	80.4	39	21	32	18	226	181	0.44335	0.995262	0.10724	0.24074	1072.4	2407.4	61.3281	137.673	56.7467	94.0457	Confident
61	0	Single Protein	P35908	Keratin, type II cytoskeletal 2 epidermal (K22E_HUMAN)	P35908	K22E_HUMAN Keratin, type II cytoskeletal 2 epidermal OS=Homo sapiens OX=9606 GN=KRT2 PE=1 SV=2		12	41	41	53.68	83.1	39	20	31	15	191	141	0.249529	1.00923	0.0603576	0.244119	603.576	2441.19	34.5171	139.606	65.3932	94.0457	Confident
62	0	Single Protein	P17858	ATP-dependent 6-phosphofructokinase, liver type (PFKAL_HUMAN)	P17858	PFKAL_HUMAN ATP-dependent 6-phosphofructokinase, liver type OS=Homo sapiens OX=9606 GN=PFKL PE=1 SV=6		21	27.18	27.18	54.23	70.77	39	13	35	11	124	83	0.148551	0.434255	0.0359324	0.10504	359.324	1050.4	20.5489	60.0701	84.9642	94.0457	Confident
63	0	Single Protein	P20151	Kallikrein-2 (KLK2_HUMAN)	P20151	KLK2_HUMAN Kallikrein-2 OS=Homo sapiens OX=9606 GN=KLK2 PE=1 SV=1		19	61.69	61.69	71.26	53.64	38	19	12	6	334	277	1.64286	9	0.397384	2.17697	3973.84	21769.7	227.255	1244.96	28.6523	94.0457	Confident
64	0	Single Protein	P31150	Rab GDP dissociation inhibitor alpha (GDIA_HUMAN)	P31150	GDIA_HUMAN Rab GDP dissociation inhibitor alpha OS=Homo sapiens OX=9606 GN=GDI1 PE=1 SV=2		X	41.16	41.16	76.06	80.54	38	19	16	5	254	208	0.351389	1.39883	0.0849961	0.338358	849.961	3383.58	48.6072	193.499	50.5501	94.0457	Confident
65	0	Single Protein	P26641	Elongation factor 1-gamma (EF1G_HUMAN)	P26641	EF1G_HUMAN Elongation factor 1-gamma OS=Homo sapiens OX=9606 GN=EEF1G PE=1 SV=3		11	60.64	60.64	80.32	79.18	37	23	37	23	248	212	0.601156	1.7162	0.145411	0.415126	1454.11	4151.26	83.1572	237.4	50.0871	94.0457	Confident
66	0	Related Proteins	A0A2U3TZU2	Glucose-6-phosphate isomerase (A0A2U3TZU2_HUMAN)	A0A2U3TZU2,P06744	A0A2U3TZU2_HUMAN Glucose-6-phosphate isomerase OS=Homo sapiens OX=9606 GN=GPI PE=1 SV=1,G6PI_HUMAN Glucose-6-phosphate isomerase OS=Homo sapiens OX=9606 GN=GPI PE=1 SV=4	P06744	19	47.74	47.74	60.64	72.53	36	24	6	5	304	250	0.56582	1.28144	0.136864	0.309962	1368.64	3099.62	78.2692	177.26	67.2435	94.0457	Confident
67	0	Single Protein	P10253	Lysosomal alpha-glucosidase (LYAG_HUMAN)	P10253	LYAG_HUMAN Lysosomal alpha-glucosidase OS=Homo sapiens OX=9606 GN=GAA PE=1 SV=4		17	28.26	28.26	48.11	60.92	36	19	25	17	217	183	0.313793	1.04869	0.0759022	0.253663	759.022	2536.63	43.4066	145.064	105.257	94.0457	Confident
68	0	Single Protein	P01036	Cystatin-S (CYTS_HUMAN)	P01036	CYTS_HUMAN Cystatin-S OS=Homo sapiens OX=9606 GN=CST4 PE=1 SV=3		20	67.38	67.38	72.34	90.78	35	25	21	15	1372	1266	8.63281	60.054	2.08816	14.5262	20881.6	145262	1194.17	8307.2	16.204	94.0457	Confident
69	0	Related Proteins	G3V595	Alpha-1-antichymotrypsin (Fragment) (G3V595_HUMAN)	G3V595,P01011	G3V595_HUMAN Alpha-1-antichymotrypsin (Fragment) OS=Homo sapiens OX=9606 GN=SERPINA3 PE=1 SV=3,AACT_HUMAN Alpha-1-antichymotrypsin OS=Homo sapiens OX=9606 GN=SERPINA3 PE=1 SV=2	P01011	14	45.9	45.9	67.54	78.03	35	18	17	9	207	157	0.514706	2.80755	0.1245	0.679106	1245	6791.06	71.1987	388.365	34.6036	94.0457	Confident
70	0	Single Protein	Q01518	Adenylyl cyclase-associated protein 1 (CAP1_HUMAN)	Q01518	CAP1_HUMAN Adenylyl cyclase-associated protein 1 OS=Homo sapiens OX=9606 GN=CAP1 PE=1 SV=5		1	40	37.68	66.11	80.84	35	15	16	6	203	160	0.411458	0.895736	0.099526	0.216666	995.26	2166.66	56.9166	123.906	51.8687	94.0457	Confident
71	0	Single Protein	P35527	Keratin, type I cytoskeletal 9 (K1C9_HUMAN)	P35527	K1C9_HUMAN Keratin, type I cytoskeletal 9 OS=Homo sapiens OX=9606 GN=KRT9 PE=1 SV=3		17	32.91	32.91	56.66	61	35	14	10	3	151	112	0.286842	0.881524	0.0693831	0.213228	693.831	2132.28	39.6785	121.94	62.0268	94.0457	Confident
72	0	Single Protein	P50991	T-complex protein 1 subunit delta (TCPD_HUMAN)	P50991	TCPD_HUMAN T-complex protein 1 subunit delta OS=Homo sapiens OX=9606 GN=CCT4 PE=1 SV=4		2	29.87	29.87	55.1	82.37	35	13	33	11	149	112	0.247748	0.608234	0.0599267	0.147123	599.267	1471.23	34.2707	84.1363	57.8878	94.0457	Confident
73	0	Single Protein	P29622	Kallistatin (KAIN_HUMAN)	P29622	KAIN_HUMAN Kallistatin OS=Homo sapiens OX=9606 GN=SERPINA4 PE=1 SV=3		14	59.25	59.25	71.19	78.92	34	20	34	20	243	208	0.611276	1.99358	0.147859	0.482219	1478.59	4822.19	84.5571	275.769	48.5112	94.0457	Confident
74	0	Single Protein	P52209	6-phosphogluconate dehydrogenase, decarboxylating (6PGD_HUMAN)	P52209	6PGD_HUMAN 6-phosphogluconate dehydrogenase, decarboxylating OS=Homo sapiens OX=9606 GN=PGD PE=1 SV=3		1	47.62	47.62	69.77	74.74	34	18	12	6	184	159	0.423823	1.15443	0.102517	0.279242	1025.17	2792.42	58.6269	159.692	53.106	94.0457	Confident
75	0	Single Protein	Q13438	Protein OS-9 (OS9_HUMAN)	Q13438	OS9_HUMAN Protein OS-9 OS=Homo sapiens OX=9606 GN=OS9 PE=1 SV=1		12	34.03	34.03	47.83	69.72	34	17	8	5	146	118	0.236559	0.568203	0.0572204	0.13744	572.204	1374.4	32.723	78.5989	75.5149	94.0457	Confident
76	0	Single Protein	Q9P2K2	Thioredoxin domain-containing protein 16 (TXD16_HUMAN)	Q9P2K2	TXD16_HUMAN Thioredoxin domain-containing protein 16 OS=Homo sapiens OX=9606 GN=TXNDC16 PE=1 SV=4		14	14.91	14.91	41.58	54.42	34	8	28	8	122	67	0.146993	0.2626	0.0355556	0.0635193	355.556	635.193	20.3334	36.3252	93.5124	94.0457	Confident
77	0	Single Protein	P98095	Fibulin-2 (FBLN2_HUMAN)	P98095	FBLN2_HUMAN Fibulin-2 OS=Homo sapiens OX=9606 GN=FBLN2 PE=1 SV=2		3	15.96	15.96	38.09	59.71	33	14	28	12	135	104	0.145686	0.536975	0.0352394	0.129887	352.394	1298.87	20.1526	74.2791	126.489	94.0457	Confident
78	0	Related Proteins	D6REA1	Nucleotide exchange factor SIL1 (D6REA1_HUMAN)	D6REA1,Q9H173	D6REA1_HUMAN Nucleotide exchange factor SIL1 OS=Homo sapiens OX=9606 GN=SIL1 PE=1 SV=1,SIL1_HUMAN Nucleotide exchange factor SIL1 OS=Homo sapiens OX=9606 GN=SIL1 PE=1 SV=1	Q9H173	5	41.03	41.03	51.5	58.76	32	21	23	16	287	249	0.890909	1.63027	0.215499	0.394339	2154.99	3943.39	123.238	225.513	52.7153	94.0457	Confident
79	0	Related Proteins	A0A5F9ZHM4	L-lactate dehydrogenase (A0A5F9ZHM4_HUMAN)	A0A5F9ZHM4,P07195	A0A5F9ZHM4_HUMAN L-lactate dehydrogenase OS=Homo sapiens OX=9606 GN=LDHB PE=1 SV=1,LDHB_HUMAN L-lactate dehydrogenase B chain OS=Homo sapiens OX=9606 GN=LDHB PE=1 SV=2	P07195	12	63.05	63.05	70.38	74.78	32	23	12	9	254	233	0.864052	3.18429	0.209002	0.770235	2090.02	7702.35	119.523	440.479	37.3805	94.0457	Confident
80	0	Related Proteins	G3V3A0	Alpha-1-antichymotrypsin (G3V3A0_HUMAN)	G3V3A0,P01011	G3V3A0_HUMAN Alpha-1-antichymotrypsin OS=Homo sapiens OX=9606 GN=SERPINA3 PE=1 SV=1,AACT_HUMAN Alpha-1-antichymotrypsin OS=Homo sapiens OX=9606 GN=SERPINA3 PE=1 SV=2	P01011	14	67.8	67.8	94.63	89.76	32	16	16	9	215	172	0.752717	4.3367	0.182072	1.04899	1820.72	10489.9	104.123	599.891	23.3911	94.0457	Confident
81	0	Single Protein	Q6PCB0	von Willebrand factor A domain-containing protein 1 (VWA1_HUMAN)	Q6PCB0	VWA1_HUMAN von Willebrand factor A domain-containing protein 1 OS=Homo sapiens OX=9606 GN=VWA1 PE=1 SV=1		1	55.96	55.96	69.66	77.75	31	22	13	9	292	250	0.722543	3.64159	0.174773	0.88085	1747.73	8808.5	99.9486	503.737	46.7753	94.0457	Confident
82	0	Related Proteins	K7ELW0	Parkinson disease protein 7 (K7ELW0_HUMAN)	K7ELW0,Q99497	K7ELW0_HUMAN Parkinson disease protein 7 OS=Homo sapiens OX=9606 GN=PARK7 PE=1 SV=1,PARK7_HUMAN Parkinson disease protein 7 OS=Homo sapiens OX=9606 GN=PARK7 PE=1 SV=2	Q99497	1	57.4	57.4	80.47	86.39	31	21	10	7	278	257	1.73973	6.49894	0.420816	1.572	4208.16	15720	240.654	898.991	17.8985	94.0457	Confident
83	0	Single Protein	P15121	Aldo-keto reductase family 1 member B1 (ALDR_HUMAN)	P15121	ALDR_HUMAN Aldo-keto reductase family 1 member B1 OS=Homo sapiens OX=9606 GN=AKR1B1 PE=1 SV=3		7	63.29	63.29	81.33	79.43	31	21	8	4	254	202	0.749004	3.53158	0.181174	0.854241	1811.74	8542.41	103.609	488.52	35.8305	94.0457	Confident
84	0	Related Proteins	A0A7P0TAI0	78 kDa glucose-regulated protein (A0A7P0TAI0_HUMAN)	A0A7P0TAI0,P11021	A0A7P0TAI0_HUMAN 78 kDa glucose-regulated protein OS=Homo sapiens OX=9606 GN=HSPA5 PE=1 SV=1,BIP_HUMAN Endoplasmic reticulum chaperone BiP OS=Homo sapiens OX=9606 GN=HSPA5 PE=1 SV=2	P11021	9	37.34	37.34	51.79	72.4	31	18	1	1	239	198	0.228513	0.668101	0.055274	0.161604	552.74	1616.04	31.6099	92.4176	68.0501	94.0457	Confident
85	0	Single Protein	P14550	Aldo-keto reductase family 1 member A1 (AK1A1_HUMAN)	P14550	AK1A1_HUMAN Aldo-keto reductase family 1 member A1 OS=Homo sapiens OX=9606 GN=AKR1A1 PE=1 SV=3		1	62.77	62.77	77.23	78.46	31	19	13	11	211	172	0.611765	2.37115	0.147977	0.573548	1479.77	5735.48	84.6247	327.998	36.5499	94.0457	Confident
86	0	Single Protein	Q9BS86	Zona pellucida-binding protein 1 (ZPBP1_HUMAN)	Q9BS86	ZPBP1_HUMAN Zona pellucida-binding protein 1 OS=Homo sapiens OX=9606 GN=ZPBP PE=2 SV=1		7	48.43	48.43	72.65	76.64	31	15	23	12	207	164	0.609665	1.11879	0.14747	0.270619	1474.7	2706.19	84.3343	154.76	40.1157	94.0457	Confident
87	0	Single Protein	O14672	Disintegrin and metalloproteinase domain-containing protein 10 (ADA10_HUMAN)	O14672	ADA10_HUMAN Disintegrin and metalloproteinase domain-containing protein 10 OS=Homo sapiens OX=9606 GN=ADAM10 PE=1 SV=1		15	22.59	22.59	51.34	79.41	31	10	16	6	99	72	0.121212	0.302994	0.0293195	0.0732901	293.195	732.901	16.7671	41.9129	84.0877	94.0457	Confident
88	0	Single Protein	Q9BUD6	Spondin-2 (SPON2_HUMAN)	Q9BUD6	SPON2_HUMAN Spondin-2 OS=Homo sapiens OX=9606 GN=SPON2 PE=1 SV=4		4	38.67	38.67	69.49	55.89	30	17	14	10	366	210	1.0973	3.04709	0.265421	0.737049	2654.21	7370.49	151.788	421.5	35.7657	94.0457	Confident
89	0	Single Protein	P60174	Triosephosphate isomerase (TPIS_HUMAN)	P60174	TPIS_HUMAN Triosephosphate isomerase OS=Homo sapiens OX=9606 GN=TPI1 PE=1 SV=4		12	73.9	73.9	75.9	89.16	30	20	21	13	291	268	1.1982	4.17947	0.289827	1.01096	2898.27	10109.6	165.745	578.142	26.6527	94.0457	Confident
90	0	Single Protein	Q99538	Legumain (LGMN_HUMAN)	Q99538	LGMN_HUMAN Legumain OS=Homo sapiens OX=9606 GN=LGMN PE=1 SV=1		14	47.11	47.11	67.44	74.13	30	16	21	13	220	180	0.551402	1.51189	0.133376	0.365704	1333.76	3657.04	76.2748	209.138	49.3794	94.0457	Confident
91	0	Single Protein	P10323	Acrosin (ACRO_HUMAN)	P10323	ACRO_HUMAN Acrosin OS=Homo sapiens OX=9606 GN=ACR PE=1 SV=4		22	42.04	42.04	64.37	72.92	30	15	15	8	197	153	0.488599	1.7617	0.118185	0.426131	1181.85	4261.31	67.5874	243.694	45.8174	94.0457	Confident
92	0	Single Protein	O43505	Beta-1,4-glucuronyltransferase 1 (B4GA1_HUMAN)	O43505	B4GA1_HUMAN Beta-1,4-glucuronyltransferase 1 OS=Homo sapiens OX=9606 GN=B4GAT1 PE=1 SV=1		11	53.01	53.01	76.63	64.82	30	13	30	13	166	128	0.460967	1.0395	0.111501	0.251441	1115.01	2514.41	63.765	143.793	47.0889	94.0457	Confident
93	0	Single Protein	P17174	Aspartate aminotransferase, cytoplasmic (AATC_HUMAN)	P17174	AATC_HUMAN Aspartate aminotransferase, cytoplasmic OS=Homo sapiens OX=9606 GN=GOT1 PE=1 SV=3		10	62.47	62.47	71.67	80.15	30	19	30	19	161	139	0.407855	1.70283	0.0986544	0.41189	986.544	4118.9	56.4181	235.55	46.2185	94.0457	Confident
94	0	Single Protein	P02790	Hemopexin (HEMO_HUMAN)	P02790	HEMO_HUMAN Hemopexin OS=Homo sapiens OX=9606 GN=HPX PE=1 SV=2		11	51.95	51.95	66.88	80.74	29	18	15	11	216	188	0.49866	1.51189	0.120619	0.365704	1206.19	3657.04	68.979	209.138	51.6433	94.0457	Confident
95	0	Related Proteins	A8K7Q2	Heat shock cognate 71 kDa protein (A8K7Q2_HUMAN)	A8K7Q2,E9PKE3,E9PNE6,P11142	A8K7Q2_HUMAN Heat shock cognate 71 kDa protein OS=Homo sapiens OX=9606 GN=HSPA8 PE=1 SV=1,E9PKE3_HUMAN Heat shock cognate 71 kDa protein OS=Homo sapiens OX=9606 GN=HSPA8 PE=1 SV=1,E9PNE6_HUMAN Heat shock cognate 71 kDa protein OS=Homo sapiens OX=9606 GN=HSPA8 PE=1 SV=1,HSP7C_HUMAN Heat shock cognate 71 kDa protein OS=Homo sapiens OX=9606 GN=HSPA8 PE=1 SV=1	E9PKE3,E9PNE6,P11142	11	44.15	44.15	55.85	69.76	29	14	3	2	168	116	0.328671	0.743329	0.079501	0.179801	795.01	1798.01	45.4647	102.824	45.3103	94.0457	Confident
96	0	Single Protein	Q9H336	Cysteine-rich secretory protein LCCL domain-containing 1 (CRLD1_HUMAN)	Q9H336	CRLD1_HUMAN Cysteine-rich secretory protein LCCL domain-containing 1 OS=Homo sapiens OX=9606 GN=CRISPLD1 PE=2 SV=1		8	31.4	31.4	57	83.2	29	12	7	6	150	115	0.274038	0.668101	0.0662861	0.161604	662.861	1616.04	37.9074	92.4176	56.8514	94.0457	Confident
97	0	Single Protein	Q8NBX0	Saccharopine dehydrogenase-like oxidoreductase (SCPDL_HUMAN)	Q8NBX0	SCPDL_HUMAN Saccharopine dehydrogenase-like oxidoreductase OS=Homo sapiens OX=9606 GN=SCCPDH PE=1 SV=1		1	64.1	64.1	84.38	89.74	29	17	29	17	124	100	0.257143	1.38659	0.0621993	0.335397	621.993	3353.97	35.5703	191.805	47.1214	94.0457	Confident
98	0	Single Protein	P61769	Beta-2-microglobulin (B2MG_HUMAN)	P61769	B2MG_HUMAN Beta-2-microglobulin OS=Homo sapiens OX=9606 GN=B2M PE=1 SV=1		15	60.5	60.5	90.76	88.24	28	23	12	9	357	330	3.12381	33.1455	0.755606	8.01743	7556.06	80174.3	432.113	4584.98	13.7059	94.0457	Confident
99	0	Single Protein	O14556	Glyceraldehyde-3-phosphate dehydrogenase, testis-specific (G3PT_HUMAN)	O14556	G3PT_HUMAN Glyceraldehyde-3-phosphate dehydrogenase, testis-specific OS=Homo sapiens OX=9606 GN=GAPDHS PE=1 SV=2		19	58.33	58.33	74.75	71.57	28	18	16	10	243	219	0.746575	1.62183	0.180586	0.392298	1805.86	3922.98	103.273	224.346	44.4728	94.0457	Confident
100	0	Single Protein	Q9HB40	Retinoid-inducible serine carboxypeptidase (RISC_HUMAN)	Q9HB40	RISC_HUMAN Retinoid-inducible serine carboxypeptidase OS=Homo sapiens OX=9606 GN=SCPEP1 PE=1 SV=1		17	38.94	38.94	48.67	55.09	28	17	8	6	177	145	0.574297	1.53958	0.138914	0.372403	1389.14	3724.03	79.4419	212.968	50.7977	94.0457	Confident
101	0	Related Proteins	H0YAS8	Clusterin (Fragment) (H0YAS8_HUMAN)	H0YAS8,P10909	H0YAS8_HUMAN Clusterin (Fragment) OS=Homo sapiens OX=9606 GN=CLU PE=1 SV=1,CLUS_HUMAN Clusterin OS=Homo sapiens OX=9606 GN=CLU PE=1 SV=1	P10909	8	64.29	64.29	84.29	85.71	27	18	9	7	784	726	4.59167	6.19686	1.11066	1.49893	11106.6	14989.3	635.16	857.204	16.1662	94.0457	Confident
102	0	Related Proteins	A0A286YEY4	Immunoglobulin heavy constant gamma 2 (Fragment) (A0A286YEY4_HUMAN)	A0A286YEY4,P01859	A0A286YEY4_HUMAN Immunoglobulin heavy constant gamma 2 (Fragment) OS=Homo sapiens OX=9606 GN=IGHG2 PE=1 SV=1,IGHG2_HUMAN Immunoglobulin heavy constant gamma 2 OS=Homo sapiens OX=9606 GN=IGHG2 PE=1 SV=2	P01859	14	48.61	48.61	57.47	55.44	27	18	8	4	260	218	0.990868	2.38386	0.239677	0.576621	2396.77	5766.21	137.066	329.756	43.7778	94.0457	Confident
103	0	Single Protein	P09211	Glutathione S-transferase P (GSTP1_HUMAN)	P09211	GSTP1_HUMAN Glutathione S-transferase P OS=Homo sapiens OX=9606 GN=GSTP1 PE=1 SV=2		11	57.14	57.14	78.57	71.9	27	15	3	2	230	196	1.27152	5.15848	0.307564	1.24777	3075.64	12477.7	175.888	713.567	23.341	94.0457	Confident
104	0	Single Protein	P04066	Tissue alpha-L-fucosidase (FUCO_HUMAN)	P04066	FUCO_HUMAN Tissue alpha-L-fucosidase OS=Homo sapiens OX=9606 GN=FUCA1 PE=1 SV=4		1	39.27	39.27	67.17	67.6	27	13	27	13	188	160	0.504762	1.11349	0.122095	0.269337	1220.95	2693.37	69.8231	154.028	53.6547	94.0457	Confident
105	0	Single Protein	Q12841	Follistatin-related protein 1 (FSTL1_HUMAN)	Q12841	FSTL1_HUMAN Follistatin-related protein 1 OS=Homo sapiens OX=9606 GN=FSTL1 PE=1 SV=1		3	39.94	39.94	74.68	87.34	27	12	11	4	133	109	0.401487	0.995262	0.0971141	0.24074	971.141	2407.4	55.5372	137.673	34.9629	94.0457	Confident
106	0	Related Proteins	E9PBS1	Multifunctional protein ADE2 (Fragment) (E9PBS1_HUMAN)	E9PBS1,P22234	E9PBS1_HUMAN Multifunctional protein ADE2 (Fragment) OS=Homo sapiens OX=9606 GN=PAICS PE=1 SV=1,PUR6_HUMAN Multifunctional protein ADE2 OS=Homo sapiens OX=9606 GN=PAICS PE=1 SV=3	P22234	4	44.07	44.07	63.92	72.15	27	14	10	4	132	101	0.338926	0.957342	0.0819815	0.231568	819.815	2315.68	46.8833	132.428	45.6224	94.0457	Confident
107	0	Single Protein	O75083	WD repeat-containing protein 1 (WDR1_HUMAN)	O75083	WDR1_HUMAN WD repeat-containing protein 1 OS=Homo sapiens OX=9606 GN=WDR1 PE=1 SV=4		4	34.32	34.32	59.41	80.2	27	12	15	6	108	86	0.176955	0.623777	0.0428029	0.150883	428.029	1508.83	24.4779	86.2863	66.1519	94.0457	Confident
108	0	Related Proteins	H0Y6A4	Glycodelin (Fragment) (H0Y6A4_HUMAN)	H0Y6A4,P09466,Q5T6T6	H0Y6A4_HUMAN Glycodelin (Fragment) OS=Homo sapiens OX=9606 GN=PAEP PE=1 SV=1,PAEP_HUMAN Glycodelin OS=Homo sapiens OX=9606 GN=PAEP PE=1 SV=2,Q5T6T6_HUMAN Glycodelin (Fragment) OS=Homo sapiens OX=9606 GN=PAEP PE=1 SV=1	P09466,Q5T6T6	9	53.17	53.17	76.98	57.94	26	18	4	3	785	729	9.9726	18.307	2.41223	4.4282	24122.3	44282	1379.5	2532.38	14.9025	94.0457	Confident
109	0	Single Protein	P68871	Hemoglobin subunit beta (HBB_HUMAN)	P68871	HBB_HUMAN Hemoglobin subunit beta OS=Homo sapiens OX=9606 GN=HBB PE=1 SV=2		11	88.44	88.44	89.8	90.48	26	21	8	6	297	284	2.10526	24.1189	0.509234	5.83402	5092.34	58340.2	291.219	3336.33	15.9883	94.0457	Confident
110	0	Related Proteins	A0A2R8YD45	Tripeptidyl aminopeptidase (A0A2R8YD45_HUMAN)	A0A2R8YD45,A0A804HJ17,O14773	A0A2R8YD45_HUMAN Tripeptidyl aminopeptidase OS=Homo sapiens OX=9606 GN=TPP1 PE=1 SV=1,A0A804HJ17_HUMAN Tripeptidyl aminopeptidase OS=Homo sapiens OX=9606 GN=TPP1 PE=1 SV=1,TPP1_HUMAN Tripeptidyl-peptidase 1 OS=Homo sapiens OX=9606 GN=TPP1 PE=1 SV=2	A0A804HJ17,O14773	11	50.2	50.2	63.6	60.8	26	19	2	2	204	191	0.618421	3.52035	0.149587	0.851525	1495.87	8515.25	85.5455	486.967	54.2292	94.0457	Confident
111	0	Related Proteins	D6RA82	Annexin (D6RA82_HUMAN)	D6RA82,P12429	D6RA82_HUMAN Annexin OS=Homo sapiens OX=9606 GN=ANXA3 PE=1 SV=1,ANXA3_HUMAN Annexin A3 OS=Homo sapiens OX=9606 GN=ANXA3 PE=1 SV=3	P12429	4	63.03	63.03	75.35	85.92	26	17	11	6	203	163	0.561475	1.59797	0.135813	0.386527	1358.13	3865.27	77.6683	221.045	32.0985	94.0457	Confident
112	0	Single Protein	P15291	Beta-1,4-galactosyltransferase 1 (B4GT1_HUMAN)	P15291	B4GT1_HUMAN Beta-1,4-galactosyltransferase 1 OS=Homo sapiens OX=9606 GN=B4GALT1 PE=1 SV=5		9	50	50	74.12	71.86	26	14	17	10	158	128	0.437063	1.44844	0.105719	0.350357	1057.19	3503.57	60.4584	200.361	43.8923	94.0457	Confident
113	0	Single Protein	P00390	Glutathione reductase, mitochondrial (GSHR_HUMAN)	P00390	GSHR_HUMAN Glutathione reductase, mitochondrial OS=Homo sapiens OX=9606 GN=GSR PE=1 SV=2		8	47.13	47.13	63.22	74.9	26	16	21	15	151	122	0.31202	0.908542	0.0754734	0.219764	754.734	2197.64	43.1614	125.678	56.221	94.0457	Confident
114	0	Single Protein	Q9BWS9	Chitinase domain-containing protein 1 (CHID1_HUMAN)	Q9BWS9	CHID1_HUMAN Chitinase domain-containing protein 1 OS=Homo sapiens OX=9606 GN=CHID1 PE=1 SV=1		11	36.64	36.64	74.05	79.39	26	12	7	4	144	107	0.336538	0.778279	0.081404	0.188255	814.04	1882.55	46.553	107.659	44.9123	94.0457	Confident
115	0	Related Proteins	E7EWW9	Glutathione transferase (E7EWW9_HUMAN)	E7EWW9,P09488	E7EWW9_HUMAN Glutathione transferase OS=Homo sapiens OX=9606 GN=GSTM1 PE=1 SV=1,GSTM1_HUMAN Glutathione S-transferase Mu 1 OS=Homo sapiens OX=9606 GN=GSTM1 PE=1 SV=3	P09488	1	43.46	43.46	62.45	74.26	26	10	2	2	101	75	0.403409	1.34623	0.097579	0.325634	975.79	3256.34	55.8031	186.222	27.599	94.0457	Confident
116	0	Single Protein	P62937	Peptidyl-prolyl cis-trans isomerase A (PPIA_HUMAN)	P62937	PPIA_HUMAN Peptidyl-prolyl cis-trans isomerase A OS=Homo sapiens OX=9606 GN=PPIA PE=1 SV=2		7	66.67	66.67	86.06	87.88	25	17	14	9	279	260	1.78621	5.44947	0.432059	1.31815	4320.59	13181.5	247.084	753.819	18.0009	94.0457	Confident
117	0	Single Protein	O00194	Ras-related protein Rab-27B (RB27B_HUMAN)	O00194	RB27B_HUMAN Ras-related protein Rab-27B OS=Homo sapiens OX=9606 GN=RAB27B PE=1 SV=4		18	57.34	57.34	73.39	88.53	25	15	5	3	221	183	0.818653	2.77505	0.198021	0.671247	1980.21	6712.47	113.243	383.87	24.5922	94.0457	Confident
118	0	Single Protein	O00299	Chloride intracellular channel protein 1 (CLIC1_HUMAN)	O00299	CLIC1_HUMAN Chloride intracellular channel protein 1 OS=Homo sapiens OX=9606 GN=CLIC1 PE=1 SV=4		6	79.25	79.25	88.38	89.21	25	16	24	15	217	172	0.783721	2.91375	0.189571	0.704794	1895.71	7047.94	108.411	403.055	26.9057	94.0457	Confident
119	0	Single Protein	Q8N335	Glycerol-3-phosphate dehydrogenase 1-like protein (GPD1L_HUMAN)	Q8N335	GPD1L_HUMAN Glycerol-3-phosphate dehydrogenase 1-like protein OS=Homo sapiens OX=9606 GN=GPD1L PE=1 SV=1		3	49	49	74.07	71.23	25	13	11	6	148	111	0.432	1.11349	0.104495	0.269337	1044.95	2693.37	59.7581	154.028	38.3939	94.0457	Confident
120	0	Single Protein	P49189	4-trimethylaminobutyraldehyde dehydrogenase (AL9A1_HUMAN)	P49189	AL9A1_HUMAN 4-trimethylaminobutyraldehyde dehydrogenase OS=Homo sapiens OX=9606 GN=ALDH9A1 PE=1 SV=3		1	40.89	40.89	52.43	71.26	25	16	24	15	145	124	0.336174	1.15443	0.0813159	0.279242	813.159	2792.42	46.5026	159.692	53.767	94.0457	Confident
121	0	Single Protein	Q96S96	Phosphatidylethanolamine-binding protein 4 (PEBP4_HUMAN)	Q96S96	PEBP4_HUMAN Phosphatidylethanolamine-binding protein 4 OS=Homo sapiens OX=9606 GN=PEBP4 PE=1 SV=3		8	48.02	48.02	58.15	66.08	24	16	24	16	395	370	2.44667	3.12463	0.591815	0.755804	5918.15	7558.04	338.445	432.226	25.7168	94.0457	Confident
122	0	Related Proteins	J3KNB4	Cathelicidin antimicrobial peptide (J3KNB4_HUMAN)	J3KNB4,P49913	J3KNB4_HUMAN Cathelicidin antimicrobial peptide OS=Homo sapiens OX=9606 GN=CAMP PE=1 SV=1,CAMP_HUMAN Cathelicidin antimicrobial peptide OS=Homo sapiens OX=9606 GN=CAMP PE=1 SV=1	P49913	3	52.02	52.02	63.01	83.82	24	16	24	16	335	314	2.12414	2.56225	0.513799	0.619772	5137.99	6197.72	293.83	354.433	19.5783	94.0457	Confident
123	0	Single Protein	O00560	Syntenin-1 (SDCB1_HUMAN)	O00560	SDCB1_HUMAN Syntenin-1 OS=Homo sapiens OX=9606 GN=SDCBP PE=1 SV=1		8	69.46	69.46	76.51	67.45	24	18	1	1	215	198	0.970149	3.17532	0.234666	0.768065	2346.66	7680.65	134.2	439.238	32.4239	94.0457	Confident
124	0	Related Proteins	P09525	Annexin A4 (ANXA4_HUMAN)	P09525,Q6P452	ANXA4_HUMAN Annexin A4 OS=Homo sapiens OX=9606 GN=ANXA4 PE=1 SV=4,Q6P452_HUMAN Annexin OS=Homo sapiens OX=9606 GN=ANXA4 PE=1 SV=1	Q6P452	2	42.01	42.01	57.99	85.58	24	13	14	7	141	120	0.398046	0.890583	0.0962819	0.21542	962.819	2154.2	55.0613	123.193	35.8601	94.0457	Confident
125	0	Single Protein	P18065	Insulin-like growth factor-binding protein 2 (IBP2_HUMAN)	P18065	IBP2_HUMAN Insulin-like growth factor-binding protein 2 OS=Homo sapiens OX=9606 GN=IGFBP2 PE=1 SV=2		2	36.92	36.92	68.62	67.38	24	10	10	6	117	81	0.365297	0.930698	0.0883602	0.225123	883.602	2251.23	50.5311	128.742	34.7912	94.0457	Confident
126	0	Single Protein	Q8WVQ1	Soluble calcium-activated nucleotidase 1 (CANT1_HUMAN)	Q8WVQ1	CANT1_HUMAN Soluble calcium-activated nucleotidase 1 OS=Homo sapiens OX=9606 GN=CANT1 PE=1 SV=1		17	44.64	44.64	54.61	73.82	24	11	12	6	114	86	0.287162	0.854781	0.0694605	0.20676	694.605	2067.6	39.7228	118.241	44.8117	94.0457	Confident
127	0	Single Protein	P23526	Adenosylhomocysteinase (SAHH_HUMAN)	P23526	SAHH_HUMAN Adenosylhomocysteinase OS=Homo sapiens OX=9606 GN=AHCY PE=1 SV=4		20	41.44	41.44	59.03	61.34	23	16	22	15	164	143	0.539623	1.31013	0.130527	0.316902	1305.27	3169.02	74.6454	181.229	47.6852	94.0457	Confident
128	0	Single Protein	P48723	Heat shock 70 kDa protein 13 (HSP13_HUMAN)	P48723	HSP13_HUMAN Heat shock 70 kDa protein 13 OS=Homo sapiens OX=9606 GN=HSPA13 PE=1 SV=1		21	31.42	31.42	46.5	72.82	23	11	23	11	136	117	0.332362	0.694988	0.0803936	0.168108	803.936	1681.08	45.9752	96.1369	51.8951	94.0457	Confident
129	0	Single Protein	P01037	Cystatin-SN (CYTN_HUMAN)	P01037	CYTN_HUMAN Cystatin-SN OS=Homo sapiens OX=9606 GN=CST1 PE=1 SV=3		20	57.45	57.45	74.47	87.94	22	13	9	4	377	303	1.18145	4.275	0.285777	1.03406	2857.77	10340.6	163.429	591.355	16.3773	94.0457	Confident
130	0	Single Protein	P09228	Cystatin-SA (CYTT_HUMAN)	P09228	CYTT_HUMAN Cystatin-SA OS=Homo sapiens OX=9606 GN=CST2 PE=1 SV=1		20	60.99	60.99	73.05	89.36	22	13	15	7	292	223	0.924603	5.49382	0.223649	1.32888	2236.49	13288.8	127.899	759.953	16.4342	94.0457	Confident
131	0	Single Protein	P04899	Guanine nucleotide-binding protein G(i) subunit alpha-2 (GNAI2_HUMAN)	P04899	GNAI2_HUMAN Guanine nucleotide-binding protein G(i) subunit alpha-2 OS=Homo sapiens OX=9606 GN=GNAI2 PE=1 SV=3		3	48.73	48.73	62.82	78.59	22	13	12	6	151	137	0.362007	0.916941	0.0875645	0.221795	875.645	2217.95	50.076	126.839	40.4251	94.0457	Confident
132	0	Single Protein	P00492	Hypoxanthine-guanine phosphoribosyltransferase (HPRT_HUMAN)	P00492	HPRT_HUMAN Hypoxanthine-guanine phosphoribosyltransferase OS=Homo sapiens OX=9606 GN=HPRT1 PE=1 SV=2		X	58.72	58.72	71.56	87.61	22	13	20	12	119	107	0.534031	1.91263	0.129175	0.462639	1291.75	4626.39	73.872	264.572	24.5636	94.0457	Confident
133	0	Single Protein	O95716	Ras-related protein Rab-3D (RAB3D_HUMAN)	O95716	RAB3D_HUMAN Ras-related protein Rab-3D OS=Homo sapiens OX=9606 GN=RAB3D PE=1 SV=1		19	58.45	58.45	71.69	89.5	21	14	13	7	268	207	0.770408	2.83119	0.186351	0.684825	1863.51	6848.25	106.57	391.635	24.2518	94.0457	Confident
134	0	Single Protein	P20337	Ras-related protein Rab-3B (RAB3B_HUMAN)	P20337	RAB3B_HUMAN Ras-related protein Rab-3B OS=Homo sapiens OX=9606 GN=RAB3B PE=1 SV=2		1	66.67	66.67	70.32	89.04	21	15	15	10	261	204	0.748718	2.98107	0.181104	0.72108	1811.04	7210.8	103.569	412.368	24.7421	94.0457	Confident
135	0	Single Protein	P03973	Antileukoproteinase (SLPI_HUMAN)	P03973	SLPI_HUMAN Antileukoproteinase OS=Homo sapiens OX=9606 GN=SLPI PE=1 SV=2		20	51.52	51.52	56.82	85.61	21	13	21	13	203	184	1.59292	3.46684	0.385305	0.838579	3853.05	8385.79	220.347	479.563	14.3159	94.0457	Confident
136	0	Related Proteins	F5GX71	Mannose-6-phosphate isomerase (F5GX71_HUMAN)	F5GX71,H3BPB8,P34949	F5GX71_HUMAN Mannose-6-phosphate isomerase OS=Homo sapiens OX=9606 GN=MPI PE=1 SV=1,H3BPB8_HUMAN Mannose-6-phosphate isomerase OS=Homo sapiens OX=9606 GN=MPI PE=1 SV=1,MPI_HUMAN Mannose-6-phosphate isomerase OS=Homo sapiens OX=9606 GN=MPI PE=1 SV=2	H3BPB8,P34949	15	34.58	34.58	65.42	56.84	21	10	6	3	162	122	0.575472	1.15443	0.139199	0.279242	1391.99	2792.42	79.6043	159.692	41.1791	94.0457	Confident
137	0	Single Protein	P40926	Malate dehydrogenase, mitochondrial (MDHM_HUMAN)	P40926	MDHM_HUMAN Malate dehydrogenase, mitochondrial OS=Homo sapiens OX=9606 GN=MDH2 PE=1 SV=3		7	46.15	46.15	68.34	76.92	21	13	8	5	125	107	0.411538	1.41186	0.0995454	0.34151	995.454	3415.1	56.9276	195.302	35.4807	94.0457	Confident
138	0	Single Protein	Q15084	Protein disulfide-isomerase A6 (PDIA6_HUMAN)	Q15084	PDIA6_HUMAN Protein disulfide-isomerase A6 OS=Homo sapiens OX=9606 GN=PDIA6 PE=1 SV=1		2	43.86	43.86	60	73.18	21	11	21	11	101	84	0.23913	0.676833	0.0578423	0.163716	578.423	1637.16	33.0786	93.6255	48.0913	94.0457	Confident
139	0	Single Protein	Q02487	Desmocollin-2 (DSC2_HUMAN)	Q02487	DSC2_HUMAN Desmocollin-2 OS=Homo sapiens OX=9606 GN=DSC2 PE=1 SV=1		18	8.77	8.77	32.85	71.25	21	7	7	6	82	57	0.088785	0.208796	0.0214759	0.0505048	214.759	505.048	12.2815	28.8825	99.8987	94.0457	Confident
140	0	Single Protein	P19835	Bile salt-activated lipase (CEL_HUMAN)	P19835	CEL_HUMAN Bile salt-activated lipase OS=Homo sapiens OX=9606 GN=CEL PE=1 SV=3		9	12.22	12.22	31.61	48.34	21	6	20	6	60	43	0.115385	0.274275	0.0279099	0.0663433	279.099	663.433	15.961	37.9401	79.2717	94.0457	Confident
141	0	Single Protein	P08294	Extracellular superoxide dismutase [Cu-Zn] (SODE_HUMAN)	P08294	SODE_HUMAN Extracellular superoxide dismutase [Cu-Zn] OS=Homo sapiens OX=9606 GN=SOD3 PE=1 SV=2		4	51.67	51.67	73.75	58.33	20	16	16	13	198	181	1.29286	3.12463	0.312724	0.755804	3127.24	7558.04	178.839	432.226	25.8347	94.0457	Confident
142	0	Single Protein	P17655	Calpain-2 catalytic subunit (CAN2_HUMAN)	P17655	CAN2_HUMAN Calpain-2 catalytic subunit OS=Homo sapiens OX=9606 GN=CAPN2 PE=1 SV=6		1	8.86	8.86	42.43	79.57	20	3	19	2	61	34	0.0574506	0.089023	0.0138965	0.0215334	138.965	215.334	7.94708	12.3144	79.9448	94.0457	Confident
143	0	Related Proteins	J3KPA1	Cysteine-rich secretory protein 3 (J3KPA1_HUMAN)	J3KPA1,P54108	J3KPA1_HUMAN Cysteine-rich secretory protein 3 OS=Homo sapiens OX=9606 GN=CRISP3 PE=1 SV=1,CRIS3_HUMAN Cysteine-rich secretory protein 3 OS=Homo sapiens OX=9606 GN=CRISP3 PE=1 SV=1	P54108	6	46.74	46.74	58.33	49.28	19	12	8	4	162	140	1.00735	2.01995	0.243665	0.488598	2436.65	4885.98	139.346	279.418	30.9546	94.0457	Confident
144	0	Single Protein	P11766	Alcohol dehydrogenase class-3 (ADHX_HUMAN)	P11766	ADHX_HUMAN Alcohol dehydrogenase class-3 OS=Homo sapiens OX=9606 GN=ADH5 PE=1 SV=4		4	56.68	56.15	58.82	67.91	19	16	5	4	147	134	0.523622	1.57191	0.126657	0.380224	1266.57	3802.24	72.432	217.441	39.6984	94.0457	Confident
145	0	Related and Unrelated Proteins	D6REQ6	Ribonuclease T2 (D6REQ6_HUMAN)	D6REQ6,D6RHI9,H0YAE9,O00584	D6REQ6_HUMAN Ribonuclease T2 OS=Homo sapiens OX=9606 GN=RNASET2 PE=1 SV=1,D6RHI9_HUMAN Ribonuclease T2 (Fragment) OS=Homo sapiens OX=9606 GN=RNASET2 PE=1 SV=8,H0YAE9_HUMAN Uncharacterized protein (Fragment) OS=Homo sapiens OX=9606 PE=3 SV=1,RNT2_HUMAN Ribonuclease T2 OS=Homo sapiens OX=9606 GN=RNASET2 PE=1 SV=2	D6RHI9,H0YAE9,O00584	6	34.4	34.4	56.88	88.53	19	11	4	4	133	119	0.585492	1.64897	0.141622	0.398863	1416.22	3988.63	80.9905	228.1	25.2925	94.0457	Confident
146	0	Single Protein	Q04609	Glutamate carboxypeptidase 2 (FOLH1_HUMAN)	Q04609	FOLH1_HUMAN Glutamate carboxypeptidase 2 OS=Homo sapiens OX=9606 GN=FOLH1 PE=1 SV=1		11	21.33	21.33	40.4	82	19	10	9	4	119	105	0.169106	0.343399	0.0409043	0.0830635	409.043	830.635	23.3922	47.502	84.2775	94.0457	Confident
147	0	Single Protein	O43692	Peptidase inhibitor 15 (PI15_HUMAN)	O43692	PI15_HUMAN Peptidase inhibitor 15 OS=Homo sapiens OX=9606 GN=PI15 PE=1 SV=1		8	44.19	44.19	71.32	61.63	19	11	18	10	113	101	0.610063	2.16228	0.147566	0.523025	1475.66	5230.25	84.3893	299.105	29.046	94.0457	Confident
148	0	Related Proteins	P10768	S-formylglutathione hydrolase (ESTD_HUMAN)	P10768,X6RA14	ESTD_HUMAN S-formylglutathione hydrolase OS=Homo sapiens OX=9606 GN=ESD PE=1 SV=2,X6RA14_HUMAN S-formylglutathione hydrolase OS=Homo sapiens OX=9606 GN=ESD PE=1 SV=1	X6RA14	13	50.71	50.71	70.92	90.43	19	10	2	2	100	81	0.313725	1.27585	0.0758858	0.308609	758.858	3086.09	43.3973	176.486	31.4425	94.0457	Confident
149	0	Single Protein	P28074	Proteasome subunit beta type-5 (PSB5_HUMAN)	P28074	PSB5_HUMAN Proteasome subunit beta type-5 OS=Homo sapiens OX=9606 GN=PSMB5 PE=1 SV=3		14	42.97	42.97	57.79	74.9	19	10	12	5	98	85	0.42132	1.42446	0.101911	0.344558	1019.11	3445.58	58.2807	197.044	28.4622	94.0457	Confident
150	0	Single Protein	Q9UNW1	Multiple inositol polyphosphate phosphatase 1 (MINP1_HUMAN)	Q9UNW1	MINP1_HUMAN Multiple inositol polyphosphate phosphatase 1 OS=Homo sapiens OX=9606 GN=MINPP1 PE=1 SV=1		10	37.37	37.37	52.16	74.74	19	11	19	11	89	78	0.214286	0.55949	0.0518327	0.135333	518.327	1353.33	29.6419	77.3935	55.0161	94.0457	Confident
151	0	Single Protein	Q9BTY2	Plasma alpha-L-fucosidase (FUCO2_HUMAN)	Q9BTY2	FUCO2_HUMAN Plasma alpha-L-fucosidase OS=Homo sapiens OX=9606 GN=FUCA2 PE=1 SV=2		6	23.55	23.55	49.04	68.52	19	8	13	6	89	71	0.21875	0.567191	0.0529126	0.137196	529.126	1371.96	30.2594	78.4589	54.0321	94.0457	Confident
152	0	Single Protein	Q9H993	Damage-control phosphatase ARMT1 (ARMT1_HUMAN)	Q9H993	ARMT1_HUMAN Damage-control phosphatase ARMT1 OS=Homo sapiens OX=9606 GN=ARMT1 PE=1 SV=1		6	29.25	29.25	46.94	66.21	19	6	6	2	72	53	0.171233	0.389495	0.0414188	0.0942135	414.188	942.135	23.6864	53.8785	51.1399	94.0457	Confident
153	0	Single Protein	Q9UL15	BAG family molecular chaperone regulator 5 (BAG5_HUMAN)	Q9UL15	BAG5_HUMAN BAG family molecular chaperone regulator 5 OS=Homo sapiens OX=9606 GN=BAG5 PE=1 SV=1		14	9.4	9.4	40.49	85.46	19	3	19	3	59	35	0.091623	0.110336	0.0221623	0.0266888	221.623	266.888	12.6741	15.2627	51.1677	94.0457	Confident
154	0	Single Protein	Q8WXA2	Prostate and testis expressed protein 1 (PATE1_HUMAN)	Q8WXA2	PATE1_HUMAN Prostate and testis expressed protein 1 OS=Homo sapiens OX=9606 GN=PATE1 PE=1 SV=1		11	47.62	47.62	84.92	87.3	18	10	18	10	215	171	1.54545	2.87468	0.373824	0.695344	3738.24	6953.44	213.781	397.651	14.2609	94.0457	Confident
155	0	Single Protein	P31947	14-3-3 protein sigma (1433S_HUMAN)	P31947	1433S_HUMAN 14-3-3 protein sigma OS=Homo sapiens OX=9606 GN=SFN PE=1 SV=1		1	47.58	47.58	58.06	87.9	18	10	15	7	202	180	0.405352	1.10175	0.0980489	0.266498	980.489	2664.98	56.0718	152.404	27.7567	94.0457	Confident
156	0	Related Proteins	A8MTF8	Protein FAM3B (A8MTF8_HUMAN)	A8MTF8,P58499	A8MTF8_HUMAN Protein FAM3B OS=Homo sapiens OX=9606 GN=FAM3B PE=1 SV=2,FAM3B_HUMAN Protein FAM3B OS=Homo sapiens OX=9606 GN=FAM3B PE=1 SV=2	P58499	21	41.09	41.09	54.65	75.19	18	11	18	11	196	179	0.896907	1.2638	0.216949	0.305696	2169.49	3056.96	124.068	174.82	28.2643	94.0457	Confident
157	0	Single Protein	P61006	Ras-related protein Rab-8A (RAB8A_HUMAN)	P61006	RAB8A_HUMAN Ras-related protein Rab-8A OS=Homo sapiens OX=9606 GN=RAB8A PE=1 SV=1		19	41.55	41.55	67.63	84.06	18	8	10	2	147	132	0.477011	0.719072	0.115382	0.173934	1153.82	1739.34	65.9845	99.4684	23.6532	94.0457	Confident
158	0	Single Protein	P60953	Cell division control protein 42 homolog (CDC42_HUMAN)	P60953	CDC42_HUMAN Cell division control protein 42 homolog OS=Homo sapiens OX=9606 GN=CDC42 PE=1 SV=2		1	67.54	67.54	76.96	69.11	18	10	2	1	146	135	0.992424	1.84804	0.240054	0.447014	2400.54	4470.14	137.281	255.637	21.245	94.0457	Confident
159	0	Single Protein	P52907	F-actin-capping protein subunit alpha-1 (CAZA1_HUMAN)	P52907	CAZA1_HUMAN F-actin-capping protein subunit alpha-1 OS=Homo sapiens OX=9606 GN=CAPZA1 PE=1 SV=3		1	47.2	47.2	77.27	88.11	18	8	13	6	120	89	0.295635	0.692667	0.07151	0.167546	715.1	1675.46	40.8948	95.8158	32.9023	94.0457	Confident
160	0	Single Protein	Q01459	Di-N-acetylchitobiase (DIAC_HUMAN)	Q01459	DIAC_HUMAN Di-N-acetylchitobiase OS=Homo sapiens OX=9606 GN=CTBS PE=1 SV=1		1	44.42	44.42	61.04	78.18	18	11	18	11	109	91	0.295681	0.982884	0.0715211	0.237746	715.211	2377.46	40.9012	135.961	43.7316	94.0457	Confident
161	0	Single Protein	Q6UX06	Olfactomedin-4 (OLFM4_HUMAN)	Q6UX06	OLFM4_HUMAN Olfactomedin-4 OS=Homo sapiens OX=9606 GN=OLFM4 PE=1 SV=1		13	31.96	31.96	41.57	67.84	18	11	18	11	94	78	0.225434	0.755676	0.0545292	0.182788	545.292	1827.88	31.184	104.532	57.2438	94.0457	Confident
162	0	Related and Unrelated Proteins	A0A1B0GU03	Peptidase A1 domain-containing protein (A0A1B0GU03_HUMAN)	A0A1B0GU03,A0A1B0GU92,A0A1B0GVD5,A0A1B0GVP3,A0A1B0GW44,A0A1B0GWE8,F8W787,H7C469,P07339	A0A1B0GU03_HUMAN Peptidase A1 domain-containing protein OS=Homo sapiens OX=9606 PE=1 SV=1,A0A1B0GU92_HUMAN Peptidase A1 domain-containing protein OS=Homo sapiens OX=9606 PE=1 SV=1,A0A1B0GVD5_HUMAN Cathepsin D OS=Homo sapiens OX=9606 GN=CTSD PE=1 SV=1,A0A1B0GVP3_HUMAN Cathepsin D OS=Homo sapiens OX=9606 GN=CTSD PE=1 SV=1,A0A1B0GW44_HUMAN Cathepsin D OS=Homo sapiens OX=9606 GN=CTSD PE=1 SV=1,A0A1B0…	A0A1B0GU92,A0A1B0GVD5,A0A1B0GVP3,A0A1B0GW44,A0A1B0GWE8,F8W787,H7C469,P07339		20.79	20.79	21.48	63.57	17	13	2	2	323	297	0.802703	0.798465	0.194163	0.193138	1941.63	1931.38	111.037	110.451	62.6616	94.0457	Confident
163	0	Single Protein	P27348	14-3-3 protein theta (1433T_HUMAN)	P27348	1433T_HUMAN 14-3-3 protein theta OS=Homo sapiens OX=9606 GN=YWHAQ PE=1 SV=1		2	53.47	53.47	63.67	87.76	17	11	5	4	200	184	0.429612	1.2638	0.103917	0.305696	1039.17	3056.96	59.4278	174.82	27.7468	94.0457	Confident
164	0	Single Protein	Q04760	Lactoylglutathione lyase (LGUL_HUMAN)	Q04760	LGUL_HUMAN Lactoylglutathione lyase OS=Homo sapiens OX=9606 GN=GLO1 PE=1 SV=4		6	53.8	53.8	71.2	88.04	17	12	17	12	165	139	0.851852	2.3246	0.206051	0.562288	2060.51	5622.88	117.836	321.559	20.7642	94.0457	Confident
165	0	Related Proteins	E9PHT9	Annexin (E9PHT9_HUMAN)	E9PHT9,P08758	E9PHT9_HUMAN Annexin OS=Homo sapiens OX=9606 GN=ANXA5 PE=1 SV=1,ANXA5_HUMAN Annexin A5 OS=Homo sapiens OX=9606 GN=ANXA5 PE=1 SV=2	P08758	4	55.83	55.83	66.26	87.12	17	11	6	3	146	124	0.866197	2.16228	0.209521	0.523025	2095.21	5230.25	119.82	299.105	18.2125	94.0457	Confident
166	0	Single Protein	Q16651	Prostasin (PRSS8_HUMAN)	Q16651	PRSS8_HUMAN Prostasin OS=Homo sapiens OX=9606 GN=PRSS8 PE=1 SV=1		16	29.74	29.74	42.27	33.82	17	11	15	10	142	130	1.09483	5.1054	0.264824	1.23493	2648.24	12349.3	151.446	706.224	36.4083	94.0457	Confident
167	0	Single Protein	P28066	Proteasome subunit alpha type-5 (PSA5_HUMAN)	P28066	PSA5_HUMAN Proteasome subunit alpha type-5 OS=Homo sapiens OX=9606 GN=PSMA5 PE=1 SV=3		1	61.83	61.83	69.29	69.29	17	11	17	11	133	125	0.718563	2.54813	0.17381	0.616358	1738.1	6163.58	99.398	352.48	26.3942	94.0457	Confident
168	0	Single Protein	P28907	ADP-ribosyl cyclase/cyclic ADP-ribose hydrolase 1 (CD38_HUMAN)	P28907	CD38_HUMAN ADP-ribosyl cyclase/cyclic ADP-ribose hydrolase 1 OS=Homo sapiens OX=9606 GN=CD38 PE=1 SV=2		4	29	29	45	88.33	17	11	5	3	121	94	0.354717	1.02095	0.0858011	0.246954	858.011	2469.54	49.0676	141.227	34.3061	94.0457	Confident
169	0	Single Protein	Q9BWD1	Acetyl-CoA acetyltransferase, cytosolic (THIC_HUMAN)	Q9BWD1	THIC_HUMAN Acetyl-CoA acetyltransferase, cytosolic OS=Homo sapiens OX=9606 GN=ACAT2 PE=1 SV=2		6	37.03	37.03	50.88	75.31	17	9	17	9	108	93	0.301003	0.778279	0.0728085	0.188255	728.085	1882.55	41.6374	107.659	41.3244	94.0457	Confident
170	0	Single Protein	O43581	Synaptotagmin-7 (SYT7_HUMAN)	O43581	SYT7_HUMAN Synaptotagmin-7 OS=Homo sapiens OX=9606 GN=SYT7 PE=1 SV=3		11	28.04	28.04	46.9	77.67	17	8	15	7	96	86	0.271565	0.359356	0.0656879	0.0869233	656.879	869.233	37.5653	49.7094	45.4726	94.0457	Confident
171	0	Single Protein	P19652	Alpha-1-acid glycoprotein 2 (A1AG2_HUMAN)	P19652	A1AG2_HUMAN Alpha-1-acid glycoprotein 2 OS=Homo sapiens OX=9606 GN=ORM2 PE=1 SV=2		9	31.34	31.34	69.15	70.65	17	9	11	7	96	86	0.478873	1.46209	0.115833	0.35366	1158.33	3536.6	66.242	202.25	23.5876	94.0457	Confident
172	0	Single Protein	P56851	Epididymal secretory protein E3-beta (EP3B_HUMAN)	P56851	EP3B_HUMAN Epididymal secretory protein E3-beta OS=Homo sapiens OX=9606 GN=EDDM3B PE=1 SV=2		14	40.82	40.82	65.99	87.76	16	9	16	9	198	161	1.24806	1.97635	0.301889	0.478052	3018.89	4780.52	172.643	273.386	17.5725	94.0457	Confident
173	0	Single Protein	P31946	14-3-3 protein beta/alpha (1433B_HUMAN)	P31946	1433B_HUMAN 14-3-3 protein beta/alpha OS=Homo sapiens OX=9606 GN=YWHAB PE=1 SV=3		20	43.9	43.9	54.07	87.8	16	9	7	5	186	168	0.325772	0.951293	0.0787996	0.230105	787.996	2301.05	45.0636	131.591	28.0648	94.0457	Confident
174	0	Single Protein	P30086	Phosphatidylethanolamine-binding protein 1 (PEBP1_HUMAN)	P30086	PEBP1_HUMAN Phosphatidylethanolamine-binding protein 1 OS=Homo sapiens OX=9606 GN=PEBP1 PE=1 SV=3		12	75.4	75.4	75.4	72.19	16	14	16	14	180	176	1.2963	3.32876	0.313556	0.805181	3135.56	8051.81	179.315	460.464	21.0437	94.0457	Confident
175	0	Single Protein	P02763	Alpha-1-acid glycoprotein 1 (A1AG1_HUMAN)	P02763	A1AG1_HUMAN Alpha-1-acid glycoprotein 1 OS=Homo sapiens OX=9606 GN=ORM1 PE=1 SV=2		9	40.8	40.8	68.16	70.65	16	10	10	8	164	152	0.950704	1.72134	0.229962	0.416368	2299.62	4163.68	131.51	238.111	23.5248	94.0457	Confident
176	0	Related Proteins	A0A3B3IUC7	Fructose-bisphosphatase (A0A3B3IUC7_HUMAN)	A0A3B3IUC7,P09467	A0A3B3IUC7_HUMAN Fructose-bisphosphatase OS=Homo sapiens OX=9606 GN=FBP1 PE=1 SV=1,F16P1_HUMAN Fructose-1,6-bisphosphatase 1 OS=Homo sapiens OX=9606 GN=FBP1 PE=1 SV=5	P09467	9	43.96	43.96	62.64	73.99	16	10	7	4	127	113	0.554455	1.05353	0.134115	0.254833	1341.15	2548.33	76.6972	145.733	29.7932	94.0457	Confident
177	0	Single Protein	P08754	Guanine nucleotide-binding protein G(i) subunit alpha-3 (GNAI3_HUMAN)	P08754	GNAI3_HUMAN Guanine nucleotide-binding protein G(i) subunit alpha-3 OS=Homo sapiens OX=9606 GN=GNAI3 PE=1 SV=3		1	36.16	36.16	54.8	68.93	16	10	7	4	124	115	0.32377	0.599859	0.0783156	0.145097	783.156	1450.97	44.7868	82.9778	40.5063	94.0457	Confident
178	0	Single Protein	Q9BY14	Testis-expressed protein 101 (TX101_HUMAN)	Q9BY14	TX101_HUMAN Testis-expressed protein 101 OS=Homo sapiens OX=9606 GN=TEX101 PE=1 SV=2		19	36.14	36.14	47.79	61.85	16	10	16	10	107	93	0.597403	4.17947	0.144503	1.01096	1445.03	10109.6	82.638	578.142	26.6492	94.0457	Confident
179	0	Single Protein	P49721	Proteasome subunit beta type-2 (PSB2_HUMAN)	P49721	PSB2_HUMAN Proteasome subunit beta type-2 OS=Homo sapiens OX=9606 GN=PSMB2 PE=1 SV=1		1	48.26	48.26	62.19	73.63	16	9	8	3	101	88	0.574324	1.37137	0.138921	0.331716	1389.21	3317.16	79.4456	189.701	22.8217	94.0457	Confident
180	0	Single Protein	P28070	Proteasome subunit beta type-4 (PSB4_HUMAN)	P28070	PSB4_HUMAN Proteasome subunit beta type-4 OS=Homo sapiens OX=9606 GN=PSMB4 PE=1 SV=4		1	39.02	39.02	57.2	72.73	16	9	16	9	100	89	0.463542	1.29087	0.112124	0.312243	1121.24	3122.43	64.1212	178.564	29.1855	94.0457	Confident
181	0	Related Proteins	A0A0C4DFZ2	Arylsulfatase A (A0A0C4DFZ2_HUMAN)	A0A0C4DFZ2,P15289	A0A0C4DFZ2_HUMAN Arylsulfatase A OS=Homo sapiens OX=9606 GN=ARSA PE=1 SV=1,ARSA_HUMAN Arylsulfatase A OS=Homo sapiens OX=9606 GN=ARSA PE=1 SV=3	P15289	22	29.47	29.47	35.36	46.76	16	11	16	11	99	82	0.344538	1.39503	0.0833389	0.337438	833.389	3374.38	47.6595	192.972	53.7717	94.0457	Confident
182	0	Related Proteins	A0A5H1ZRQ3	Immunoglobulin kappa constant (Fragment) (A0A5H1ZRQ3_HUMAN)	A0A5H1ZRQ3,P01834	A0A5H1ZRQ3_HUMAN Immunoglobulin kappa constant (Fragment) OS=Homo sapiens OX=9606 GN=IGKC PE=1 SV=1,IGKC_HUMAN Immunoglobulin kappa constant OS=Homo sapiens OX=9606 GN=IGKC PE=1 SV=2	P01834	2	80.37	80.37	88.79	89.72	15	11	15	11	248	215	2.22917	7.25404	0.539204	1.75465	5392.04	17546.5	308.358	1003.44	11.7117	94.0457	Confident
183	0	Single Protein	P41222	Prostaglandin-H2 D-isomerase (PTGDS_HUMAN)	P41222	PTGDS_HUMAN Prostaglandin-H2 D-isomerase OS=Homo sapiens OX=9606 GN=PTGDS PE=1 SV=1		9	41.05	41.05	74.21	71.05	15	8	1	1	215	189	1.38519	1.63665	0.335057	0.395883	3350.57	3958.83	191.611	226.396	21.0153	94.0457	Confident
184	0	Single Protein	P08118	Beta-microseminoprotein (MSMB_HUMAN)	P08118	MSMB_HUMAN Beta-microseminoprotein OS=Homo sapiens OX=9606 GN=MSMB PE=1 SV=1		10	58.77	58.77	67.54	27.19	15	10	15	10	206	182	5.83871	4.17947	1.4123	1.01096	14123	10109.6	807.662	578.142	12.8561	94.0457	Confident
185	0	Single Protein	P61981	14-3-3 protein gamma (1433G_HUMAN)	P61981	1433G_HUMAN 14-3-3 protein gamma OS=Homo sapiens OX=9606 GN=YWHAG PE=1 SV=2		7	42.91	42.91	67.21	87.85	15	8	12	5	190	179	0.40722	0.811609	0.0985008	0.196317	985.008	1963.17	56.3302	112.269	28.2849	94.0457	Confident
186	0	Related Proteins	E7EP32	Guanine nucleotide-binding protein G(I)/G(S)/G(T) subunit beta-2 (E7EP32_HUMAN)	E7EP32,P62879	E7EP32_HUMAN Guanine nucleotide-binding protein G(I)/G(S)/G(T) subunit beta-2 OS=Homo sapiens OX=9606 GN=GNB2 PE=1 SV=1,GBB2_HUMAN Guanine nucleotide-binding protein G(I)/G(S)/G(T) subunit beta-2 OS=Homo sapiens OX=9606 GN=GNB2 PE=1 SV=3	P62879	7	42.23	42.23	63.85	55.07	15	11	5	4	119	105	0.49591	1.5551	0.119954	0.376156	1199.54	3761.56	68.5987	215.115	32.3875	94.0457	Confident
187	0	Related Proteins	A0A5K1VW95	Malate dehydrogenase (A0A5K1VW95_HUMAN)	A0A5K1VW95,B8ZZ51,B9A041,P40925	A0A5K1VW95_HUMAN Malate dehydrogenase OS=Homo sapiens OX=9606 GN=MDH1 PE=1 SV=1,B8ZZ51_HUMAN Malate dehydrogenase, cytoplasmic OS=Homo sapiens OX=9606 GN=MDH1 PE=1 SV=1,B9A041_HUMAN Malate dehydrogenase, cytoplasmic OS=Homo sapiens OX=9606 GN=MDH1 PE=1 SV=1,MDHC_HUMAN Malate dehydrogenase, cytoplasmic OS=Homo sapiens OX=9606 GN=MDH1 PE=1 SV=4	B8ZZ51,B9A041,P40925	2	23.23	23.23	31.16	67.14	15	10	12	8	98	86	0.362869	0.632172	0.087773	0.152914	877.73	1529.14	50.1953	87.4476	38.593	94.0457	Confident
188	0	Single Protein	Q13093	Platelet-activating factor acetylhydrolase (PAFA_HUMAN)	Q13093	PAFA_HUMAN Platelet-activating factor acetylhydrolase OS=Homo sapiens OX=9606 GN=PLA2G7 PE=1 SV=1		6	32.43	32.43	50.57	81.18	15	9	15	9	78	66	0.184358	0.569106	0.0445935	0.137659	445.935	1376.59	25.502	78.7237	50.0453	94.0457	Confident
189	0	Single Protein	Q9BUN1	Protein MENT (MENT_HUMAN)	Q9BUN1	MENT_HUMAN Protein MENT OS=Homo sapiens OX=9606 GN=MENT PE=1 SV=1			32.84	32.84	59.82	90.03	15	7	15	7	67	52	0.166124	0.584893	0.040183	0.141478	401.83	1414.78	22.9797	80.9076	36.7463	94.0457	Confident
190	0	Single Protein	O60884	DnaJ homolog subfamily A member 2 (DNJA2_HUMAN)	O60884	DNJA2_HUMAN DnaJ homolog subfamily A member 2 OS=Homo sapiens OX=9606 GN=DNAJA2 PE=1 SV=1		16	13.35	13.35	42.23	78.88	15	3	8	3	43	25	0.0769231	0.131283	0.0186066	0.0317556	186.066	317.556	10.6407	18.1603	45.7166	94.0457	Confident
191	0	Single Protein	Q96A08	Histone H2B type 1-A (H2B1A_HUMAN)	Q96A08	H2B1A_HUMAN Histone H2B type 1-A OS=Homo sapiens OX=9606 GN=H2BC1 PE=1 SV=3		6	35.43	35.43	44.09	78.74	14	10	12	8	214	195	1.95	1.27585	0.471678	0.308609	4716.78	3086.09	269.741	176.486	14.1587	94.0457	Confident
192	0	Related Proteins	A0A286YEY1	Immunoglobulin heavy constant alpha 1 (Fragment) (A0A286YEY1_HUMAN)	A0A286YEY1,P01876	A0A286YEY1_HUMAN Immunoglobulin heavy constant alpha 1 (Fragment) OS=Homo sapiens OX=9606 GN=IGHA1 PE=1 SV=1,IGHA1_HUMAN Immunoglobulin heavy constant alpha 1 OS=Homo sapiens OX=9606 GN=IGHA1 PE=1 SV=2	P01876	14	39.45	39.45	45.23	52.26	14	11	5	4	128	124	0.596154	1.75423	0.144201	0.424324	1442.01	4243.24	82.4653	242.66	42.8213	94.0457	Confident
193	0	Single Protein	Q9UBS3	DnaJ homolog subfamily B member 9 (DNJB9_HUMAN)	Q9UBS3	DNJB9_HUMAN DnaJ homolog subfamily B member 9 OS=Homo sapiens OX=9606 GN=DNAJB9 PE=1 SV=1		7	50.67	50.67	57.4	87	14	9	14	9	92	79	0.407216	0.995262	0.0985	0.24074	985	2407.4	56.3298	137.673	25.5022	94.0457	Confident
194	0	Single Protein	Q92820	Gamma-glutamyl hydrolase (GGH_HUMAN)	Q92820	GGH_HUMAN Gamma-glutamyl hydrolase OS=Homo sapiens OX=9606 GN=GGH PE=1 SV=2		8	29.87	29.87	43.71	62.26	14	8	2	1	74	64	0.323232	0.811609	0.0781854	0.196317	781.854	1963.17	44.7124	112.269	35.9412	94.0457	Confident
195	0	Related Proteins	H3BR68	Fructose-bisphosphate aldolase (Fragment) (H3BR68_HUMAN)	H3BR68,J3KPS3,P04075	H3BR68_HUMAN Fructose-bisphosphate aldolase (Fragment) OS=Homo sapiens OX=9606 GN=ALDOA PE=1 SV=1,J3KPS3_HUMAN Fructose-bisphosphate aldolase OS=Homo sapiens OX=9606 GN=ALDOA PE=1 SV=1,ALDOA_HUMAN Fructose-bisphosphate aldolase A OS=Homo sapiens OX=9606 GN=ALDOA PE=1 SV=2	J3KPS3,P04075	16	71.54	71.54	77.69	90.77	13	8	3	2	146	132	1.09322	3.12463	0.264435	0.755804	2644.35	7558.04	151.224	432.226	13.769	94.0457	Confident
196	0	Single Protein	P30044	Peroxiredoxin-5, mitochondrial (PRDX5_HUMAN)	P30044	PRDX5_HUMAN Peroxiredoxin-5, mitochondrial OS=Homo sapiens OX=9606 GN=PRDX5 PE=1 SV=4		11	55.61	55.61	61.68	88.79	13	9	13	9	141	122	0.636842	1.29087	0.154043	0.312243	1540.43	3122.43	88.0936	178.564	22.0725	94.0457	Confident
197	0	Related Proteins	A0A3B3IRX2	Phospholipase A2 (A0A3B3IRX2_HUMAN)	A0A3B3IRX2,P14555	A0A3B3IRX2_HUMAN Phospholipase A2 OS=Homo sapiens OX=9606 GN=PLA2G2A PE=1 SV=1,PA2GA_HUMAN Phospholipase A2, membrane associated OS=Homo sapiens OX=9606 GN=PLA2G2A PE=1 SV=2	P14555	1	37.61	37.61	44.44	81.2	13	11	13	11	98	95	1	2.00788	0.241886	0.485679	2418.86	4856.79	138.329	277.748	13.0281	94.0457	Confident
198	0	Single Protein	P02750	Leucine-rich alpha-2-glycoprotein (A2GL_HUMAN)	P02750	A2GL_HUMAN Leucine-rich alpha-2-glycoprotein OS=Homo sapiens OX=9606 GN=LRG1 PE=1 SV=2		19	31.7	31.7	49.28	70.03	13	8	13	8	87	79	0.325103	0.84785	0.0786379	0.205083	786.379	2050.83	44.9711	117.282	38.1541	94.0457	Confident
199	0	Single Protein	P00918	Carbonic anhydrase 2 (CAH2_HUMAN)	P00918	CAH2_HUMAN Carbonic anhydrase 2 OS=Homo sapiens OX=9606 GN=CA2 PE=1 SV=2		8	55.77	55.77	59.62	78.08	13	9	9	6	84	78	0.384236	1.09618	0.0929414	0.265151	929.414	2651.51	53.151	151.633	29.2279	94.0457	Confident
200	0	Single Protein	P25325	3-mercaptopyruvate sulfurtransferase (THTM_HUMAN)	P25325	THTM_HUMAN 3-mercaptopyruvate sulfurtransferase OS=Homo sapiens OX=9606 GN=MPST PE=1 SV=3		22	38.72	38.72	62.96	74.75	13	6	1	1	65	58	0.252252	0.539927	0.0610163	0.130601	610.163	1306.01	34.8938	74.6874	33.1576	94.0457	Confident
201	0	Single Protein	P49223	Kunitz-type protease inhibitor 3 (SPIT3_HUMAN)	P49223	SPIT3_HUMAN Kunitz-type protease inhibitor 3 OS=Homo sapiens OX=9606 GN=SPINT3 PE=3 SV=3		20	59.55	59.55	87.64	88.76	12	8	12	8	145	134	1.6962	4.3367	0.410288	1.04899	4102.88	10489.9	234.634	599.891	10.245	94.0457	Confident
202	0	Single Protein	P10599	Thioredoxin (THIO_HUMAN)	P10599	THIO_HUMAN Thioredoxin OS=Homo sapiens OX=9606 GN=TXN PE=1 SV=3		9	57.14	57.14	61.9	89.52	12	9	12	9	106	95	1	4.62341	0.241886	1.11834	2418.86	11183.4	138.329	639.551	11.7297	94.0457	Confident
203	0	Single Protein	P49720	Proteasome subunit beta type-3 (PSB3_HUMAN)	P49720	PSB3_HUMAN Proteasome subunit beta type-3 OS=Homo sapiens OX=9606 GN=PSMB3 PE=1 SV=2		17	37.07	37.07	53.17	60.49	12	6	4	1	92	77	0.596774	0.930698	0.144351	0.225123	1443.51	2251.23	82.5511	128.742	22.9335	94.0457	Confident
204	0	Related Proteins	B7ZBJ4	Calcium-binding protein 39-like (B7ZBJ4_HUMAN)	B7ZBJ4,Q9H9S4	B7ZBJ4_HUMAN Calcium-binding protein 39-like OS=Homo sapiens OX=9606 GN=CAB39L PE=1 SV=1,CB39L_HUMAN Calcium-binding protein 39-like OS=Homo sapiens OX=9606 GN=CAB39L PE=1 SV=3	Q9H9S4	13	47.15	47.15	66.32	85.49	12	8	2	1	91	73	0.442424	0.887392	0.107016	0.214648	1070.16	2146.48	61.2	122.752	22.9431	94.0457	Confident
205	0	Single Protein	P17931	Galectin-3 (LEG3_HUMAN)	P17931	LEG3_HUMAN Galectin-3 OS=Homo sapiens OX=9606 GN=LGALS3 PE=1 SV=5		14	30	30	37.2	42.8	12	8	4	2	89	84	0.775701	2.16228	0.187631	0.523025	1876.31	5230.25	107.302	299.105	26.1361	94.0457	Confident
206	0	Single Protein	P20339	Ras-related protein Rab-5A (RAB5A_HUMAN)	P20339	RAB5A_HUMAN Ras-related protein Rab-5A OS=Homo sapiens OX=9606 GN=RAB5A PE=1 SV=2		3	53.49	53.49	72.09	89.3	12	8	7	5	89	80	0.320312	1.15443	0.0774791	0.279242	774.791	2792.42	44.3085	159.692	23.6438	94.0457	Confident
207	0	Related Proteins	J3KRE2	Rho GDP-dissociation inhibitor 1 (J3KRE2_HUMAN)	J3KRE2,P52565	J3KRE2_HUMAN Rho GDP-dissociation inhibitor 1 OS=Homo sapiens OX=9606 GN=ARHGDIA PE=1 SV=1,GDIR1_HUMAN Rho GDP-dissociation inhibitor 1 OS=Homo sapiens OX=9606 GN=ARHGDIA PE=1 SV=3	P52565	17	48.06	48.06	72.87	62.79	12	5	4	1	87	75	0.91358	0.968419	0.220982	0.234247	2209.82	2342.47	126.375	133.96	14.8052	94.0457	Confident
208	0	Related Proteins	A0A5K1VW95	Malate dehydrogenase (A0A5K1VW95_HUMAN)	A0A5K1VW95,C9JF79,C9JLV6,C9JRL4,P40925	A0A5K1VW95_HUMAN Malate dehydrogenase OS=Homo sapiens OX=9606 GN=MDH1 PE=1 SV=1,C9JF79_HUMAN Malate dehydrogenase (Fragment) OS=Homo sapiens OX=9606 GN=MDH1 PE=1 SV=1,C9JLV6_HUMAN Cytosolic malate dehydrogenase (Fragment) OS=Homo sapiens OX=9606 GN=MDH1 PE=1 SV=1,C9JRL4_HUMAN Cytosolic malate dehydrogenase (Fragment) OS=Homo sapiens OX=9606 GN=MDH1 PE=1 SV=8,MDHC_HUMAN Malate dehydrogenase, cytop…	C9JF79,C9JLV6,C9JRL4,P40925	2	13.03	13.03	13.03	67.14	12	9	8	5	86	80	0.337553	0.554137	0.0816493	0.134038	816.493	1340.38	46.6933	76.6532	38.593	94.0457	Confident
209	0	Single Protein	Q99988	Growth/differentiation factor 15 (GDF15_HUMAN)	Q99988	GDF15_HUMAN Growth/differentiation factor 15 OS=Homo sapiens OX=9606 GN=GDF15 PE=1 SV=3		19	23.38	23.38	37.99	78.57	12	8	11	8	86	82	0.338843	0.668101	0.0819614	0.161604	819.614	1616.04	46.8718	92.4176	34.1188	94.0457	Confident
210	0	Related Proteins	A0A3B3IUC0	Integral membrane protein 2 (A0A3B3IUC0_HUMAN)	A0A3B3IUC0,Q9Y287	A0A3B3IUC0_HUMAN Integral membrane protein 2 OS=Homo sapiens OX=9606 GN=ITM2B PE=1 SV=1,ITM2B_HUMAN Integral membrane protein 2B OS=Homo sapiens OX=9606 GN=ITM2B PE=1 SV=1	Q9Y287	13	25.71	25.71	69.52	76.19	12	6	10	6	83	66	0.3875	0.930698	0.0937309	0.225123	937.309	2251.23	53.6024	128.742	24.1843	94.0457	Confident
211	0	Related Proteins	P80188	Neutrophil gelatinase-associated lipocalin (NGAL_HUMAN)	P80188,X6R8F3	NGAL_HUMAN Neutrophil gelatinase-associated lipocalin OS=Homo sapiens OX=9606 GN=LCN2 PE=1 SV=2,X6R8F3_HUMAN Neutrophil gelatinase-associated lipocalin OS=Homo sapiens OX=9606 GN=LCN2 PE=1 SV=1	X6R8F3	9	58.59	58.59	62.12	71.21	12	9	12	9	82	73	0.51773	1.37137	0.125232	0.331716	1252.32	3317.16	71.6171	189.701	22.5737	94.0457	Confident
212	0	Related Proteins	B3KVK2	Guanine nucleotide-binding protein G(I)/G(S)/G(T) subunit beta-1 (B3KVK2_HUMAN)	B3KVK2,P62873	B3KVK2_HUMAN Guanine nucleotide-binding protein G(I)/G(S)/G(T) subunit beta-1 OS=Homo sapiens OX=9606 GN=GNB1 PE=1 SV=1,GBB1_HUMAN Guanine nucleotide-binding protein G(I)/G(S)/G(T) subunit beta-1 OS=Homo sapiens OX=9606 GN=GNB1 PE=1 SV=3	P62873	1	37.5	37.5	62.92	60.83	12	6	6	3	80	66	0.363014	1.15443	0.087808	0.279242	878.08	2792.42	50.2153	159.692	25.9181	94.0457	Confident
213	0	Single Protein	Q15828	Cystatin-M (CYTM_HUMAN)	Q15828	CYTM_HUMAN Cystatin-M OS=Homo sapiens OX=9606 GN=CST6 PE=1 SV=1		11	62.42	62.42	65.1	89.93	12	6	12	6	76	68	0.5	1.37137	0.120943	0.331716	1209.43	3317.16	69.1644	189.701	16.5004	94.0457	Confident
214	0	Related Proteins	E9PI65	Heat shock cognate 71 kDa protein (Fragment) (E9PI65_HUMAN)	E9PI65,E9PK54,E9PLF4,E9PN89,E9PQK7,E9PQQ4,P11142	E9PI65_HUMAN Heat shock cognate 71 kDa protein (Fragment) OS=Homo sapiens OX=9606 GN=HSPA8 PE=1 SV=1,E9PK54_HUMAN Heat shock cognate 71 kDa protein (Fragment) OS=Homo sapiens OX=9606 GN=HSPA8 PE=1 SV=8,E9PLF4_HUMAN Heat shock cognate 71 kDa protein (Fragment) OS=Homo sapiens OX=9606 GN=HSPA8 PE=1 SV=1,E9PN89_HUMAN Heat shock cognate 71 kDa protein (Fragment) OS=Homo sapiens OX=9606 GN=HSPA8 PE=1 …	E9PK54,E9PLF4,E9PN89,E9PQK7,E9PQQ4,P11142	11	26.19	26.19	33.93	91.07	12	4	1	1	57	44	0.267974	0.778279	0.0648191	0.188255	648.191	1882.55	37.0685	107.659	17.9051	94.0457	Confident
215	0	Single Protein	P35270	Sepiapterin reductase (SPRE_HUMAN)	P35270	SPRE_HUMAN Sepiapterin reductase OS=Homo sapiens OX=9606 GN=SPR PE=1 SV=1		2	28.74	28.74	56.7	77.78	12	5	12	5	56	46	0.221675	0.487352	0.0536201	0.117884	536.201	1178.84	30.664	67.4149	28.0308	94.0457	Confident
216	0	Single Protein	Q9UEW8	STE20/SPS1-related proline-alanine-rich protein kinase (STK39_HUMAN)	Q9UEW8	STK39_HUMAN STE20/SPS1-related proline-alanine-rich protein kinase OS=Homo sapiens OX=9606 GN=STK39 PE=1 SV=3		2	9.72	9.72	34.13	65.69	12	3	10	3	42	27	0.0698324	0.113974	0.0168915	0.0275687	168.915	275.687	9.65984	15.7659	59.4365	94.0457	Confident
217	0	Related Proteins	B0AZS6	14-3-3 protein zeta/delta (B0AZS6_HUMAN)	B0AZS6,B7Z2E6,E7EX29,H0YB80,P63104	B0AZS6_HUMAN 14-3-3 protein zeta/delta OS=Homo sapiens OX=9606 GN=YWHAZ PE=1 SV=1,B7Z2E6_HUMAN 14-3-3 protein zeta/delta OS=Homo sapiens OX=9606 GN=YWHAZ PE=1 SV=1,E7EX29_HUMAN 14-3-3 protein zeta/delta (Fragment) OS=Homo sapiens OX=9606 GN=YWHAZ PE=1 SV=1,H0YB80_HUMAN 14-3-3 protein zeta/delta (Fragment) OS=Homo sapiens OX=9606 GN=YWHAZ PE=1 SV=1,1433Z_HUMAN 14-3-3 protein zeta/delta OS=Homo sap…	B7Z2E6,E7EX29,H0YB80,P63104	8	47.02	47.02	52.98	89.29	11	7	4	4	170	161	0.587778	1.33572	0.142175	0.323092	1421.75	3230.92	81.3066	184.769	19.0604	94.0457	Confident
218	0	Single Protein	P20142	Gastricsin (PEPC_HUMAN)	P20142	PEPC_HUMAN Gastricsin OS=Homo sapiens OX=9606 GN=PGC PE=1 SV=1		6	13.4	13.4	13.4	15.72	11	8	5	4	130	129	2.01639	2.16228	0.487738	0.523025	4877.38	5230.25	278.925	299.105	42.3986	94.0457	Confident
219	0	Single Protein	P34096	Ribonuclease 4 (RNAS4_HUMAN)	P34096	RNAS4_HUMAN Ribonuclease 4 OS=Homo sapiens OX=9606 GN=RNASE4 PE=1 SV=3		14	34.69	34.69	34.69	87.07	11	8	11	8	128	124	0.9375	1.51189	0.226768	0.365704	2267.68	3657.04	129.683	209.138	16.8294	94.0457	Confident
220	0	Single Protein	P62805	Histone H4 (H4_HUMAN)	P62805	H4_HUMAN Histone H4 OS=Homo sapiens OX=9606 GN=H4C1 PE=1 SV=2		6	41.75	41.75	46.6	76.7	11	6	11	6	117	110	1.31646	0.737801	0.318432	0.178464	3184.32	1784.64	182.104	102.059	11.3604	94.0457	Confident
221	0	Single Protein	P61020	Ras-related protein Rab-5B (RAB5B_HUMAN)	P61020	RAB5B_HUMAN Ras-related protein Rab-5B OS=Homo sapiens OX=9606 GN=RAB5B PE=1 SV=1		12	60.93	60.93	67.44	89.3	11	8	3	3	88	81	0.330729	1.15443	0.0799988	0.279242	799.988	2792.42	45.7494	159.692	23.6919	94.0457	Confident
222	0	Single Protein	P62330	ADP-ribosylation factor 6 (ARF6_HUMAN)	P62330	ARF6_HUMAN ADP-ribosylation factor 6 OS=Homo sapiens OX=9606 GN=ARF6 PE=1 SV=2		14	57.14	57.14	66.86	86.86	11	8	10	7	79	69	0.453947	1.15443	0.109804	0.279242	1098.04	2792.42	62.794	159.692	20.0694	94.0457	Confident
223	0	Related Proteins	E7ENU9	Macrophage-capping protein (Fragment) (E7ENU9_HUMAN)	E7ENU9,P40121	E7ENU9_HUMAN Macrophage-capping protein (Fragment) OS=Homo sapiens OX=9606 GN=CAPG PE=1 SV=1,CAPG_HUMAN Macrophage-capping protein OS=Homo sapiens OX=9606 GN=CAPG PE=1 SV=2	P40121	2	23.72	23.72	46.64	74.31	11	3	2	1	40	34	0.159574	0.333521	0.0385988	0.0806742	385.988	806.742	22.0738	46.1356	27.7761	94.0457	Confident
224	0	Related Proteins	B3KSP9	PTGES3L-AARSD1 readthrough (B3KSP9_HUMAN)	B3KSP9,C9J5N1,Q9BTE6	B3KSP9_HUMAN PTGES3L-AARSD1 readthrough OS=Homo sapiens OX=9606 GN=PTGES3L-AARSD1 PE=1 SV=1,C9J5N1_HUMAN PTGES3L-AARSD1 readthrough OS=Homo sapiens OX=9606 GN=PTGES3L-AARSD1 PE=1 SV=1,AASD1_HUMAN Alanyl-tRNA editing protein Aarsd1 OS=Homo sapiens OX=9606 GN=AARSD1 PE=1 SV=2	C9J5N1,Q9BTE6	17	14.92	14.92	33.52	81.95	11	5	5	1	36	29	0.0651685	0.181582	0.0157634	0.0439221	157.634	439.221	9.01469	25.118	61.0631	94.0457	Confident
225	0	Single Protein	P14174	Macrophage migration inhibitory factor (MIF_HUMAN)	P14174	MIF_HUMAN Macrophage migration inhibitory factor OS=Homo sapiens OX=9606 GN=MIF PE=1 SV=4		22	50.43	50.43	80.87	46.96	10	6	10	6	106	96	1.75926	4.62341	0.42554	1.11834	4255.4	11183.4	243.356	639.551	12.4682	94.0457	Confident
226	0	Single Protein	O60888	Protein CutA (CUTA_HUMAN)	O60888	CUTA_HUMAN Protein CutA OS=Homo sapiens OX=9606 GN=CUTA PE=1 SV=2		6	48.6	48.6	56.98	70.95	10	8	2	2	101	92	0.716535	2.72759	0.17332	0.659767	1733.2	6597.67	99.1175	377.305	19.1041	94.0457	Confident
227	0	Related Proteins	K7EJ44	Profilin (K7EJ44_HUMAN)	K7EJ44,P07737	K7EJ44_HUMAN Profilin OS=Homo sapiens OX=9606 GN=PFN1 PE=1 SV=1,PROF1_HUMAN Profilin-1 OS=Homo sapiens OX=9606 GN=PFN1 PE=1 SV=2	P07737	17	56.73	56.73	64.42	87.5	10	7	8	6	96	79	0.868132	2.16228	0.209989	0.523025	2099.89	5230.25	120.088	299.105	11.3828	94.0457	Confident
228	0	Related Proteins	G3V1N2	Alpha-globin (G3V1N2_HUMAN)	G3V1N2,P69905	G3V1N2_HUMAN Alpha-globin OS=Homo sapiens OX=9606 GN=HBA2 PE=1 SV=1,HBA_HUMAN Hemoglobin subunit alpha OS=Homo sapiens OX=9606 GN=HBA1 PE=1 SV=2	P69905	16	85.45	85.45	90	91.82	10	7	2	2	90	79	0.772277	4.01187	0.186803	0.970416	1868.03	9704.16	106.828	554.958	11.9402	94.0457	Confident
229	0	Single Protein	Q14507	Epididymal secretory protein E3-alpha (EP3A_HUMAN)	Q14507	EP3A_HUMAN Epididymal secretory protein E3-alpha OS=Homo sapiens OX=9606 GN=EDDM3A PE=1 SV=2		14	38.1	38.1	54.42	85.71	10	6	10	6	88	75	0.579365	0.873817	0.14014	0.211364	1401.4	2113.64	80.1429	120.874	17.6349	94.0457	Confident
230	0	Single Protein	P06702	Protein S100-A9 (S10A9_HUMAN)	P06702	S10A9_HUMAN Protein S100-A9 OS=Homo sapiens OX=9606 GN=S100A9 PE=1 SV=1		1	49.12	49.12	64.91	88.6	10	7	10	7	73	69	0.673267	2.16228	0.162854	0.523025	1628.54	5230.25	93.1323	299.105	13.2335	94.0457	Confident
231	0	Single Protein	O14494	Phospholipid phosphatase 1 (PLPP1_HUMAN)	O14494	PLPP1_HUMAN Phospholipid phosphatase 1 OS=Homo sapiens OX=9606 GN=PLPP1 PE=1 SV=1		5	20.42	20.42	29.58	77.11	10	7	10	7	64	56	0.242009	0.858792	0.0585386	0.20773	585.386	2077.3	33.4768	118.796	32.1354	94.0457	Confident
232	0	Related Proteins	A0A087X1Z3	Proteasome activator complex subunit 2 (A0A087X1Z3_HUMAN)	A0A087X1Z3,Q9UL46	A0A087X1Z3_HUMAN Proteasome activator complex subunit 2 OS=Homo sapiens OX=9606 GN=PSME2 PE=1 SV=1,PSME2_HUMAN Proteasome activator complex subunit 2 OS=Homo sapiens OX=9606 GN=PSME2 PE=1 SV=4	Q9UL46	14	31.1	31.1	49.21	86.22	10	6	1	1	61	57	0.251142	0.467799	0.0607476	0.113154	607.476	1131.54	34.7401	64.7101	29.1083	94.0457	Confident
233	0	Single Protein	Q9HBV2	Sperm acrosome membrane-associated protein 1 (SACA1_HUMAN)	Q9HBV2	SACA1_HUMAN Sperm acrosome membrane-associated protein 1 OS=Homo sapiens OX=9606 GN=SPACA1 PE=1 SV=1		6	22.11	22.11	31.29	64.63	10	6	10	6	55	52	0.268421	0.823348	0.0649273	0.199156	649.273	1991.56	37.1304	113.893	32.1229	94.0457	Confident
234	0	Related Proteins	B1AKQ8	Guanine nucleotide-binding protein G(I)/G(S)/G(T) subunit beta-1 (Fragment) (B1AKQ8_HUMAN)	B1AKQ8,F6UT28,P62873	B1AKQ8_HUMAN Guanine nucleotide-binding protein G(I)/G(S)/G(T) subunit beta-1 (Fragment) OS=Homo sapiens OX=9606 GN=GNB1 PE=1 SV=8,F6UT28_HUMAN Guanine nucleotide-binding protein G(I)/G(S)/G(T) subunit beta-1 (Fragment) OS=Homo sapiens OX=9606 GN=GNB1 PE=1 SV=1,GBB1_HUMAN Guanine nucleotide-binding protein G(I)/G(S)/G(T) subunit beta-1 OS=Homo sapiens OX=9606 GN=GNB1 PE=1 SV=3	F6UT28,P62873	1	50.47	50.47	66.36	85.98	10	5	3	2	45	39	0.34058	1.05353	0.0823815	0.254833	823.815	2548.33	47.112	145.733	12.1903	94.0457	Confident
235	0	Related Proteins	A0A0C4DGN4	Zymogen granule protein 16 homolog B (A0A0C4DGN4_HUMAN)	A0A0C4DGN4,Q96DA0	A0A0C4DGN4_HUMAN Zymogen granule protein 16 homolog B OS=Homo sapiens OX=9606 GN=ZG16B PE=1 SV=1,ZG16B_HUMAN Zymogen granule protein 16 homolog B OS=Homo sapiens OX=9606 GN=ZG16B PE=1 SV=3	Q96DA0	16	52.81	52.81	52.81	75.84	9	7	6	4	105	97	0.703704	2.45511	0.170216	0.593856	1702.16	5938.56	97.3425	339.612	19.588	94.0457	Confident
236	0	Related Proteins	D6RAZ8	Annexin (Fragment) (D6RAZ8_HUMAN)	D6RAZ8,D6RCA8,D6RFG5,P12429	D6RAZ8_HUMAN Annexin (Fragment) OS=Homo sapiens OX=9606 GN=ANXA3 PE=1 SV=1,D6RCA8_HUMAN Annexin (Fragment) OS=Homo sapiens OX=9606 GN=ANXA3 PE=1 SV=1,D6RFG5_HUMAN Annexin (Fragment) OS=Homo sapiens OX=9606 GN=ANXA3 PE=1 SV=1,ANXA3_HUMAN Annexin A3 OS=Homo sapiens OX=9606 GN=ANXA3 PE=1 SV=3	D6RCA8,D6RFG5,P12429	4	58.65	58.65	61.54	86.54	9	7	2	2	92	77	0.588889	1.92864	0.142444	0.466512	1424.44	4665.12	81.4603	266.787	11.5941	94.0457	Confident
237	0	Single Protein	P49773	Adenosine 5'-monophosphoramidase HINT1 (HINT1_HUMAN)	P49773	HINT1_HUMAN Adenosine 5'-monophosphoramidase HINT1 OS=Homo sapiens OX=9606 GN=HINT1 PE=1 SV=2		5	61.9	61.9	69.05	89.68	9	8	6	5	81	77	0.672566	2.72759	0.162684	0.659767	1626.84	6597.67	93.0353	377.305	13.7931	94.0457	Confident
238	0	Single Protein	Q8NCW5	NAD(P)H-hydrate epimerase (NNRE_HUMAN)	Q8NCW5	NNRE_HUMAN NAD(P)H-hydrate epimerase OS=Homo sapiens OX=9606 GN=NAXE PE=1 SV=2		1	37.15	37.15	50	66.67	9	7	2	2	80	70	0.359375	0.8166	0.0869278	0.197524	869.278	1975.24	49.7119	112.959	31.6542	94.0457	Confident
239	0	Related Proteins	C9JFR7	Cytochrome c (Fragment) (C9JFR7_HUMAN)	C9JFR7,P99999	C9JFR7_HUMAN Cytochrome c (Fragment) OS=Homo sapiens OX=9606 GN=CYCS PE=1 SV=1,CYC_HUMAN Cytochrome c OS=Homo sapiens OX=9606 GN=CYCS PE=1 SV=2	P99999	7	36.63	36.63	59.41	81.19	9	6	9	6	77	66	0.804878	0.995262	0.194689	0.24074	1946.89	2407.4	111.338	137.673	11.326	94.0457	Confident
240	0	Single Protein	P00441	Superoxide dismutase [Cu-Zn] (SODC_HUMAN)	P00441	SODC_HUMAN Superoxide dismutase [Cu-Zn] OS=Homo sapiens OX=9606 GN=SOD1 PE=1 SV=2		21	53.9	53.9	70.78	69.48	9	5	2	1	76	63	0.588785	1.05353	0.142419	0.254833	1424.19	2548.33	81.446	145.733	15.9259	94.0457	Confident
241	0	Single Protein	P50591	Tumor necrosis factor ligand superfamily member 10 (TNF10_HUMAN)	P50591	TNF10_HUMAN Tumor necrosis factor ligand superfamily member 10 OS=Homo sapiens OX=9606 GN=TNFSF10 PE=1 SV=1		3	21.71	21.71	37.72	73.67	9	5	5	3	49	42	0.198068	0.417474	0.0479098	0.100981	479.098	1009.81	27.3985	57.7487	32.4881	94.0457	Confident
242	0	Related Proteins	C9JV77	Alpha-2-HS-glycoprotein (C9JV77_HUMAN)	C9JV77,P02765	C9JV77_HUMAN Alpha-2-HS-glycoprotein OS=Homo sapiens OX=9606 GN=AHSG PE=1 SV=1,FETUA_HUMAN Alpha-2-HS-glycoprotein OS=Homo sapiens OX=9606 GN=AHSG PE=1 SV=2	P02765	3	10.33	10.33	32.34	64.13	9	2	9	2	39	31	0.127119	0.172102	0.0307482	0.0416291	307.482	416.291	17.5842	23.8067	39.3867	94.0457	Confident
243	0	Related Proteins	P08263	Glutathione S-transferase A1 (GSTA1_HUMAN)	P08263,P09210	GSTA1_HUMAN Glutathione S-transferase A1 OS=Homo sapiens OX=9606 GN=GSTA1 PE=1 SV=3,GSTA2_HUMAN Glutathione S-transferase A2 OS=Homo sapiens OX=9606 GN=GSTA2 PE=1 SV=4	P09210	6	26.58	26.58	35.59	84.68	9	3	4	2	37	32	0.164894	0.218188	0.0398855	0.0527766	398.855	527.766	22.8095	30.1817	25.6147	94.0457	Confident
244	0	Single Protein	P45877	Peptidyl-prolyl cis-trans isomerase C (PPIC_HUMAN)	P45877	PPIC_HUMAN Peptidyl-prolyl cis-trans isomerase C OS=Homo sapiens OX=9606 GN=PPIC PE=1 SV=1		5	25.47	25.47	49.53	45.28	8	5	8	5	56	44	0.458333	0.687612	0.110864	0.166324	1108.64	1663.24	63.4007	95.1166	22.7488	94.0457	Confident
245	0	Single Protein	Q9H008	Phospholysine phosphohistidine inorganic pyrophosphate phosphatase (LHPP_HUMAN)	Q9H008	LHPP_HUMAN Phospholysine phosphohistidine inorganic pyrophosphate phosphatase OS=Homo sapiens OX=9606 GN=LHPP PE=1 SV=2		10	26.67	26.67	41.11	73.33	8	3	5	2	42	24	0.121212	0.304321	0.0293195	0.0736111	293.195	736.111	16.7671	42.0964	29.1469	94.0457	Confident
246	0	Related and Unrelated Proteins	A0A024RA52	Proteasome subunit alpha type (A0A024RA52_HUMAN)	A0A024RA52,A0A7I2YQP7,C9JCK5,P25787	A0A024RA52_HUMAN Proteasome subunit alpha type OS=Homo sapiens OX=9606 GN=PSMA2 PE=1 SV=1,A0A7I2YQP7_HUMAN Uncharacterized protein OS=Homo sapiens OX=9606 PE=1 SV=1,C9JCK5_HUMAN Proteasome subunit alpha type-2 OS=Homo sapiens OX=9606 GN=PSMA2 PE=1 SV=1,PSA2_HUMAN Proteasome subunit alpha type-2 OS=Homo sapiens OX=9606 GN=PSMA2 PE=1 SV=2	A0A7I2YQP7,C9JCK5,P25787	7	34.62	34.62	40.6	70.94	7	6	3	3	77	70	0.364458	0.778279	0.0881573	0.188255	881.573	1882.55	50.415	107.659	25.8823	94.0457	Confident
247	0	Single Protein	Q6UW15	Regenerating islet-derived protein 3-gamma (REG3G_HUMAN)	Q6UW15	REG3G_HUMAN Regenerating islet-derived protein 3-gamma OS=Homo sapiens OX=9606 GN=REG3G PE=1 SV=1		2	33.71	33.71	51.43	50.86	7	4	7	4	61	56	0.629213	0.778279	0.152198	0.188255	1521.98	1882.55	87.0384	107.659	19.3174	94.0457	Confident
248	0	Single Protein	Q9Y5Z4	Heme-binding protein 2 (HEBP2_HUMAN)	Q9Y5Z4	HEBP2_HUMAN Heme-binding protein 2 OS=Homo sapiens OX=9606 GN=HEBP2 PE=1 SV=1		6	46.34	46.34	51.71	68.29	7	6	3	3	56	54	0.385714	1.06914	0.0932989	0.25861	932.989	2586.1	53.3554	147.893	22.8612	94.0457	Confident
249	0	Single Protein	Q9GZP4	PITH domain-containing protein 1 (PITH1_HUMAN)	Q9GZP4	PITH1_HUMAN PITH domain-containing protein 1 OS=Homo sapiens OX=9606 GN=PITHD1 PE=1 SV=1		1	30.81	30.81	45.5	88.63	7	4	3	2	51	47	0.251337	0.44544	0.0607949	0.107746	607.949	1077.46	34.7671	61.6172	24.1627	94.0457	Confident
250	0	Single Protein	P11279	Lysosome-associated membrane glycoprotein 1 (LAMP1_HUMAN)	P11279	LAMP1_HUMAN Lysosome-associated membrane glycoprotein 1 OS=Homo sapiens OX=9606 GN=LAMP1 PE=1 SV=3		13	7.91	7.91	18.94	65.47	7	3	7	3	49	35	0.128205	0.211528	0.031011	0.0511656	310.11	511.656	17.7345	29.2604	44.8538	94.0457	Confident
251	0	Related Proteins	P62241	40S ribosomal protein S8 (RS8_HUMAN)	P62241,Q5JR95	RS8_HUMAN 40S ribosomal protein S8 OS=Homo sapiens OX=9606 GN=RPS8 PE=1 SV=2,Q5JR95_HUMAN 40S ribosomal protein S8 OS=Homo sapiens OX=9606 GN=RPS8 PE=1 SV=1	Q5JR95	1	30.77	30.77	32.69	75.96	7	5	7	5	46	43	0.272152	0.253254	0.0658298	0.0612587	658.298	612.587	37.6465	35.0324	24.1902	94.0457	Confident
252	0	Related Proteins	P59998	Actin-related protein 2/3 complex subunit 4 (ARPC4_HUMAN)	F8WCF6,P59998,R4GN08	F8WCF6_HUMAN Actin-related protein 2/3 complex subunit 4 OS=Homo sapiens OX=9606 GN=ARPC4-TTLL3 PE=3 SV=1,ARPC4_HUMAN Actin-related protein 2/3 complex subunit 4 OS=Homo sapiens OX=9606 GN=ARPC4 PE=1 SV=3,R4GN08_HUMAN Actin-related protein 2/3 complex subunit 4 (Fragment) OS=Homo sapiens OX=9606 GN=ARPC4 PE=1 SV=1	F8WCF6,R4GN08	3	34.52	34.52	37.5	86.9	7	4	1	1	41	36	0.246575	0.492496	0.0596431	0.119128	596.431	1191.28	34.1085	68.1263	19.6543	94.0457	Confident
253	0	Related Proteins	A0A3B3IRN5	Fibromodulin (A0A3B3IRN5_HUMAN)	A0A3B3IRN5,Q06828	A0A3B3IRN5_HUMAN Fibromodulin OS=Homo sapiens OX=9606 GN=FMOD PE=1 SV=1,FMOD_HUMAN Fibromodulin OS=Homo sapiens OX=9606 GN=FMOD PE=1 SV=2	Q06828	1	25.44	25.44	36.93	66.55	7	5	7	5	38	36	0.17801	0.487352	0.0430583	0.117884	430.583	1178.84	24.624	67.4149	32.748	94.0457	Confident
254	0	Related Proteins	A0A7I2V2U8	Twinfilin-2 (A0A7I2V2U8_HUMAN)	A0A7I2V2U8,A0A7I2V5D3,D6RG15,Q6IBS0	A0A7I2V2U8_HUMAN Twinfilin-2 OS=Homo sapiens OX=9606 GN=TWF2 PE=1 SV=1,A0A7I2V5D3_HUMAN Twinfilin-2 OS=Homo sapiens OX=9606 GN=TWF2 PE=1 SV=1,D6RG15_HUMAN Twinfilin-2 OS=Homo sapiens OX=9606 GN=TWF2 PE=1 SV=1,TWF2_HUMAN Twinfilin-2 OS=Homo sapiens OX=9606 GN=TWF2 PE=1 SV=2	A0A7I2V5D3,D6RG15,Q6IBS0	3	12.16	12.16	34.8	87.84	7	2	4	1	32	22	0.0807692	0.132541	0.019537	0.0320599	195.37	320.599	11.1727	18.3343	33.7433	94.0457	Confident
255	0	Single Protein	A0A7I2V5S2	Nucleophosmin (A0A7I2V5S2_HUMAN)	A0A7I2V5S2	A0A7I2V5S2_HUMAN Nucleophosmin OS=Homo sapiens OX=9606 GN=NPM1 PE=1 SV=1		5	6.89	6.89	32.46	66.89	7	1	6	1	24	16	0.0784314	0.0577676	0.0189715	0.0139732	189.715	139.732	10.8493	7.99092	33.8545	94.0457	Doubtful
256	0	Single Protein	Q9H1M3	Beta-defensin 129 (DB129_HUMAN)	Q9H1M3	DB129_HUMAN Beta-defensin 129 OS=Homo sapiens OX=9606 GN=DEFB129 PE=1 SV=1		20	18.58	18.58	18.58	67.76	6	6	6	6	69	66	0.532258	0.930698	0.128746	0.225123	1287.46	2251.23	73.6267	128.742	20.2854	94.0457	Confident
257	0	Single Protein	Q14508	WAP four-disulfide core domain protein 2 (WFDC2_HUMAN)	Q14508	WFDC2_HUMAN WAP four-disulfide core domain protein 2 OS=Homo sapiens OX=9606 GN=WFDC2 PE=1 SV=2		20	33.87	33.87	69.35	93.55	6	4	6	4	48	42	0.362069	1.78256	0.0875794	0.431176	875.794	4311.76	50.0846	246.579	12.9839	94.0457	Confident
258	0	Single Protein	Q9UBV8	Peflin (PEF1_HUMAN)	Q9UBV8	PEF1_HUMAN Peflin OS=Homo sapiens OX=9606 GN=PEF1 PE=1 SV=1		1	14.08	14.08	24.65	38.03	6	3	6	3	30	28	0.240741	0.467799	0.0582318	0.113154	582.318	1131.54	33.3014	64.7101	30.3613	94.0457	Confident
259	0	Related Proteins	A0A5H1ZRQ7	Immunoglobulin lambda constant 7 (Fragment) (A0A5H1ZRQ7_HUMAN)	A0A5H1ZRQ7,A0M8Q6,P0CF74,P0DOY2,P0DOY3	A0A5H1ZRQ7_HUMAN Immunoglobulin lambda constant 7 (Fragment) OS=Homo sapiens OX=9606 GN=IGLC7 PE=1 SV=1,IGLC7_HUMAN Immunoglobulin lambda constant 7 OS=Homo sapiens OX=9606 GN=IGLC7 PE=1 SV=3,IGLC6_HUMAN Immunoglobulin lambda constant 6 OS=Homo sapiens OX=9606 GN=IGLC6 PE=1 SV=1,IGLC2_HUMAN Immunoglobulin lambda constant 2 OS=Homo sapiens OX=9606 GN=IGLC2 PE=1 SV=1,IGLC3_HUMAN Immunoglobulin lamb…	A0M8Q6,P0CF74,P0DOY2,P0DOY3	22	32.08	32.08	40.57	89.62	5	3	1	1	91	88	0.926316	0.778279	0.224063	0.188255	2240.63	1882.55	128.136	107.659	11.2996	94.0457	Confident
260	0	Related and Unrelated Proteins	A0A804HJ89	Ribonuclease T2 (A0A804HJ89_HUMAN)	A0A804HJ89,D6RHI9,H0YAE9,J3QQ64,O00584	A0A804HJ89_HUMAN Ribonuclease T2 OS=Homo sapiens OX=9606 GN=RNASET2 PE=1 SV=1,D6RHI9_HUMAN Ribonuclease T2 (Fragment) OS=Homo sapiens OX=9606 GN=RNASET2 PE=1 SV=8,H0YAE9_HUMAN Uncharacterized protein (Fragment) OS=Homo sapiens OX=9606 PE=3 SV=1,J3QQ64_HUMAN Ribonuclease T2 OS=Homo sapiens OX=9606 GN=RNASET2 PE=1 SV=1,RNT2_HUMAN Ribonuclease T2 OS=Homo sapiens OX=9606 GN=RNASET2 PE=1 SV=2	D6RHI9,H0YAE9,J3QQ64,O00584	6	15.15	15.15	21.21	88.89	5	4	3	3	56	48	0.5	1.15443	0.120943	0.279242	1209.43	2792.42	69.1644	159.692	11.4366	94.0457	Confident
261	0	Related Proteins	B4DP64	Acyl-protein thioesterase 1 (B4DP64_HUMAN)	B4DP64,E5RGR0,O75608	B4DP64_HUMAN Acyl-protein thioesterase 1 OS=Homo sapiens OX=9606 GN=LYPLA1 PE=1 SV=1,E5RGR0_HUMAN Acyl-protein thioesterase 1 (Fragment) OS=Homo sapiens OX=9606 GN=LYPLA1 PE=1 SV=1,LYPA1_HUMAN Acyl-protein thioesterase 1 OS=Homo sapiens OX=9606 GN=LYPLA1 PE=1 SV=1	E5RGR0,O75608	8	32.14	32.14	42.35	72.96	5	3	2	1	31	29	0.202797	0.584893	0.0490538	0.141478	490.538	1414.78	28.0527	80.9076	21.1096	94.0457	Confident
262	0	Single Protein	Q075Z2	Binder of sperm protein homolog 1 (BSPH1_HUMAN)	Q075Z2	BSPH1_HUMAN Binder of sperm protein homolog 1 OS=Homo sapiens OX=9606 GN=BSPH1 PE=2 SV=1		19	25	25	43.94	59.09	5	3	5	3	30	28	0.358974	0.501311	0.0868309	0.12126	868.309	1212.6	49.6565	69.3457	15.6824	94.0457	Confident
263	0	Related Proteins	G3V5Z7	Proteasome subunit alpha type (G3V5Z7_HUMAN)	G3V5Z7,H0YJC4,P60900	G3V5Z7_HUMAN Proteasome subunit alpha type OS=Homo sapiens OX=9606 GN=PSMA6 PE=1 SV=1,H0YJC4_HUMAN Proteasome subunit alpha type-6 (Fragment) OS=Homo sapiens OX=9606 GN=PSMA6 PE=1 SV=1,PSA6_HUMAN Proteasome subunit alpha type-6 OS=Homo sapiens OX=9606 GN=PSMA6 PE=1 SV=1	H0YJC4,P60900	14	13.1	13.1	18.65	57.14	5	3	4	2	29	25	0.166667	0.268961	0.0403143	0.0650579	403.143	650.579	23.0548	37.2051	28.1292	94.0457	Confident
264	0	Single Protein	P19075	Tetraspanin-8 (TSN8_HUMAN)	P19075	TSN8_HUMAN Tetraspanin-8 OS=Homo sapiens OX=9606 GN=TSPAN8 PE=1 SV=1		12	5.91	5.91	26.16	61.18	5	2	5	2	29	22	0.144828	0.333521	0.0350318	0.0806742	350.318	806.742	20.0338	46.1356	26.0265	94.0457	Confident
265	0	Related Proteins	P02753	Retinol-binding protein 4 (RET4_HUMAN)	P02753,Q5VY30	RET4_HUMAN Retinol-binding protein 4 OS=Homo sapiens OX=9606 GN=RBP4 PE=1 SV=3,Q5VY30_HUMAN Retinol-binding protein OS=Homo sapiens OX=9606 GN=RBP4 PE=1 SV=2	Q5VY30	10	13.93	13.93	46.77	87.06	5	2	5	2	26	24	0.131429	0.185971	0.0317907	0.0449838	317.907	449.838	18.1804	25.7252	22.9953	94.0457	Confident
266	0	Single Protein	Q8IVL8	Carboxypeptidase O (CBPO_HUMAN)	Q8IVL8	CBPO_HUMAN Carboxypeptidase O OS=Homo sapiens OX=9606 GN=CPO PE=1 SV=1		2	6.95	6.95	18.45	81.55	5	2	5	2	22	20	0.0622951	0.136464	0.0150683	0.0330087	150.683	330.087	8.61721	18.8769	42.502	94.0457	Confident
267	0	Single Protein	Q9Y264	Angiopoietin-4 (ANGP4_HUMAN)	Q9Y264	ANGP4_HUMAN Angiopoietin-4 OS=Homo sapiens OX=9606 GN=ANGPT4 PE=1 SV=1		20	5.96	5.96	10.93	83.3	4	1	4	1	139	33	0.0787589	0.0435626	0.0190507	0.0105372	190.507	105.372	10.8946	6.02597	56.8129	94.0457	Doubtful
268	0	Single Protein	P05109	Protein S100-A8 (S10A8_HUMAN)	P05109	S10A8_HUMAN Protein S100-A8 OS=Homo sapiens OX=9606 GN=S100A8 PE=1 SV=1		1	46.24	46.24	46.24	84.95	4	4	4	4	48	48	0.607595	0.84785	0.146969	0.205083	1469.69	2050.83	84.0479	117.282	10.8276	94.0457	Confident
269	0	Related Proteins	A0A7P0TBL1	Actin, cytoplasmic 2 (A0A7P0TBL1_HUMAN)	A0A7P0TBL1,A0A804GS07,I3L1U9,I3L3I0,I3L3R2,I3L4N8,J3KT65,K7EM38,P63261	A0A7P0TBL1_HUMAN Actin, cytoplasmic 2 OS=Homo sapiens OX=9606 GN=ACTG1 PE=1 SV=1,A0A804GS07_HUMAN Actin, cytoplasmic 2 OS=Homo sapiens OX=9606 GN=ACTG1 PE=1 SV=1,I3L1U9_HUMAN Actin, cytoplasmic 2 (Fragment) OS=Homo sapiens OX=9606 GN=ACTG1 PE=1 SV=1,I3L3I0_HUMAN Actin, cytoplasmic 2 (Fragment) OS=Homo sapiens OX=9606 GN=ACTG1 PE=1 SV=1,I3L3R2_HUMAN Actin, cytoplasmic 2 (Fragment) OS=Homo sapiens …	A0A804GS07,I3L1U9,I3L3I0,I3L3R2,I3L4N8,J3KT65,K7EM38,P63261	17	45.76	45.76	47.46	91.53	4	3	3	2	39	38	0.648148	2.16228	0.156778	0.523025	1567.78	5230.25	89.6576	299.105	6.28908	94.0457	Confident
270	0	Related Proteins	A0A0B4J2C3	Translationally-controlled tumor protein (A0A0B4J2C3_HUMAN)	A0A0B4J2C3,P13693,Q5W0H4	A0A0B4J2C3_HUMAN Translationally-controlled tumor protein OS=Homo sapiens OX=9606 GN=TPT1 PE=1 SV=1,TCTP_HUMAN Translationally-controlled tumor protein OS=Homo sapiens OX=9606 GN=TPT1 PE=1 SV=1,Q5W0H4_HUMAN Translationally-controlled tumor protein OS=Homo sapiens OX=9606 GN=TPT1 PE=1 SV=1	P13693,Q5W0H4	13	13.71	13.71	28.93	65.99	4	3	3	2	38	33	0.253846	0.368875	0.0614019	0.0892256	614.019	892.256	35.1142	51.026	22.5591	94.0457	Confident
271	0	Single Protein	Q02878	60S ribosomal protein L6 (RL6_HUMAN)	Q02878	RL6_HUMAN 60S ribosomal protein L6 OS=Homo sapiens OX=9606 GN=RPL6 PE=1 SV=3		12	9.38	9.38	17.36	76.74	4	2	3	2	21	19	0.081448	0.070069	0.0197011	0.0169487	197.011	169.487	11.2666	9.69256	32.7076	94.0457	Confident
272	0	Related Proteins	B0AZS6	14-3-3 protein zeta/delta (B0AZS6_HUMAN)	B0AZS6,E7ESK7,E7EX29,P63104	B0AZS6_HUMAN 14-3-3 protein zeta/delta OS=Homo sapiens OX=9606 GN=YWHAZ PE=1 SV=1,E7ESK7_HUMAN 14-3-3 protein zeta/delta (Fragment) OS=Homo sapiens OX=9606 GN=YWHAZ PE=1 SV=1,E7EX29_HUMAN 14-3-3 protein zeta/delta (Fragment) OS=Homo sapiens OX=9606 GN=YWHAZ PE=1 SV=1,1433Z_HUMAN 14-3-3 protein zeta/delta OS=Homo sapiens OX=9606 GN=YWHAZ PE=1 SV=1	E7ESK7,E7EX29,P63104	8	14.29	14.29	14.29	89.29	3	3	3	3	45	44	0.293333	0.43845	0.0709532	0.106055	709.532	1060.55	40.5765	60.6503	19.0604	94.0457	Confident
273	0	Related Proteins	A0A1W2PQG6	Cystatin-B (Fragment) (A0A1W2PQG6_HUMAN)	A0A1W2PQG6,P04080	A0A1W2PQG6_HUMAN Cystatin-B (Fragment) OS=Homo sapiens OX=9606 GN=CSTB PE=1 SV=1,CYTB_HUMAN Cystatin-B OS=Homo sapiens OX=9606 GN=CSTB PE=1 SV=2	P04080	21	77.78	77.78	77.78	92.59	3	3	3	3	33	31	0.62	2.98107	0.149969	0.72108	1499.69	7210.8	85.7639	412.368	6.24102	94.0457	Confident
274	0	Related Proteins	D6RIZ7	T-complex protein 1 subunit epsilon (D6RIZ7_HUMAN)	D6RIZ7,E7ENZ3,P48643	D6RIZ7_HUMAN T-complex protein 1 subunit epsilon OS=Homo sapiens OX=9606 GN=CCT5 PE=1 SV=1,E7ENZ3_HUMAN T-complex protein 1 subunit epsilon OS=Homo sapiens OX=9606 GN=CCT5 PE=1 SV=1,TCPE_HUMAN T-complex protein 1 subunit epsilon OS=Homo sapiens OX=9606 GN=CCT5 PE=1 SV=1	E7ENZ3,P48643	5	61.36	61.36	72.73	88.64	3	2	2	1	32	26	0.666667	1.15443	0.161257	0.279242	1612.57	2792.42	92.2192	159.692	4.88348	94.0457	Confident
275	0	Single Protein	P31949	Protein S100-A11 (S10AB_HUMAN)	P31949	S10AB_HUMAN Protein S100-A11 OS=Homo sapiens OX=9606 GN=S100A11 PE=1 SV=2		1	25.71	25.71	25.71	59.05	3	3	3	3	29	29	0.467742	0.637894	0.11314	0.154298	1131.4	1542.98	64.7022	88.2391	11.7328	94.0457	Confident
276	0	Related Proteins	I3L2T3	Meteorin (Fragment) (I3L2T3_HUMAN)	I3L2T3,J3KMW6,Q9UJH8	I3L2T3_HUMAN Meteorin (Fragment) OS=Homo sapiens OX=9606 GN=METRN PE=1 SV=1,J3KMW6_HUMAN Meteorin (Fragment) OS=Homo sapiens OX=9606 GN=METRN PE=1 SV=1,METRN_HUMAN Meteorin OS=Homo sapiens OX=9606 GN=METRN PE=2 SV=2	J3KMW6,Q9UJH8	16	18.86	18.86	24.57	50.86	3	2	3	2	25	21	0.235955	0.359356	0.0570742	0.0869233	570.742	869.233	32.6394	49.7094	18.6427	94.0457	Confident
277	0	Single Protein	O60635	Tetraspanin-1 (TSN1_HUMAN)	O60635	TSN1_HUMAN Tetraspanin-1 OS=Homo sapiens OX=9606 GN=TSPAN1 PE=1 SV=2		1	8.71	8.71	8.71	34.85	2	2	2	2	25	25	0.297619	0.389495	0.0719899	0.0942135	719.899	942.135	41.1693	53.8785	26.2832	94.0457	Confident
278	0	Related Proteins	H7C342	D-dopachrome decarboxylase (Fragment) (H7C342_HUMAN)	H7C342,J3KQ18,P30046	H7C342_HUMAN D-dopachrome decarboxylase (Fragment) OS=Homo sapiens OX=9606 GN=DDT PE=1 SV=1,J3KQ18_HUMAN D-dopachrome decarboxylase OS=Homo sapiens OX=9606 GN=DDT PE=1 SV=1,DOPD_HUMAN D-dopachrome decarboxylase OS=Homo sapiens OX=9606 GN=DDT PE=1 SV=3	J3KQ18,P30046	22	22	22	22	88	2	2	2	2	18	18	0.409091	0.930698	0.0989534	0.225123	989.534	2251.23	56.5891	128.742	5.69602	94.0457	Confident
279	0	Related Proteins	H3BM38	Synaptosomal-associated protein (Fragment) (H3BM38_HUMAN)	H3BM38,H3BNE1,H3BPJ0,H3BR18,O00161	H3BM38_HUMAN Synaptosomal-associated protein (Fragment) OS=Homo sapiens OX=9606 GN=SNAP23 PE=1 SV=1,H3BNE1_HUMAN Synaptosomal-associated protein 23 OS=Homo sapiens OX=9606 GN=SNAP23 PE=1 SV=1,H3BPJ0_HUMAN Synaptosomal-associated protein 23 OS=Homo sapiens OX=9606 GN=SNAP23 PE=1 SV=1,H3BR18_HUMAN Synaptosomal-associated protein (Fragment) OS=Homo sapiens OX=9606 GN=SNAP23 PE=1 SV=1,SNP23_HUMAN Syn…	H3BNE1,H3BPJ0,H3BR18,O00161	15	11.2	11.2	11.2	88	1	1	1	1	14	14	0.127273	0.154782	0.0307855	0.0374396	307.855	374.396	17.6055	21.4108	13.8967	94.0457	Doubtful
280	0	Single Protein	P01024	Complement C3 (CO3_HUMAN)	P01024	CO3_HUMAN Complement C3 OS=Homo sapiens OX=9606 GN=C3 PE=1 SV=2		19	37.22	37.22	66.57	84.61	93	39	69	27	367	239	0.164179	0.608234	0.0397126	0.147123	397.126	1471.23	22.7107	84.1363	187.03	91.6545	Confident
281	0	Single Protein	P53396	ATP-citrate synthase (ACLY_HUMAN)	P53396	ACLY_HUMAN ATP-citrate synthase OS=Homo sapiens OX=9606 GN=ACLY PE=1 SV=3		17	37.97	37.97	55.4	68.12	51	28	44	24	243	178	0.233333	0.778279	0.0564401	0.188255	564.401	1882.55	32.2767	107.659	120.762	91.5874	Confident
282	0	Single Protein	P35579	Myosin-9 (MYH9_HUMAN)	P35579	MYH9_HUMAN Myosin-9 OS=Homo sapiens OX=9606 GN=MYH9 PE=1 SV=4		22	19.13	18.21	49.34	79.64	90	26	61	16	341	146	0.0871236	0.200911	0.021074	0.0485975	210.74	485.975	12.0517	27.7917	226.392	91.4474	Confident
283	0	Single Protein	P55268	Laminin subunit beta-2 (LAMB2_HUMAN)	P55268	LAMB2_HUMAN Laminin subunit beta-2 OS=Homo sapiens OX=9606 GN=LAMB2 PE=1 SV=2		3	14.18	14.18	44.83	68.74	57	18	53	16	218	113	0.0881877	0.283612	0.0213314	0.0686018	213.314	686.018	12.1989	39.2317	195.854	91.4536	Confident
284	0	Single Protein	O75969	A-kinase anchor protein 3 (AKAP3_HUMAN)	O75969	AKAP3_HUMAN A-kinase anchor protein 3 OS=Homo sapiens OX=9606 GN=AKAP3 PE=1 SV=2		12	29.54	29.54	45.84	74.33	37	18	34	16	170	127	0.200315	0.507363	0.0484535	0.122724	484.535	1227.24	27.7094	70.1829	94.6913	91.4599	Confident
285	0	Single Protein	P20618	Proteasome subunit beta type-1 (PSB1_HUMAN)	P20618	PSB1_HUMAN Proteasome subunit beta type-1 OS=Homo sapiens OX=9606 GN=PSMB1 PE=1 SV=2		6	65.98	65.98	80.91	88.38	24	16	24	16	132	116	0.530516	2.56225	0.128325	0.619772	1283.25	6197.72	73.3857	354.433	26.4724	91.3931	Confident
286	0	Single Protein	O15230	Laminin subunit alpha-5 (LAMA5_HUMAN)	O15230	LAMA5_HUMAN Laminin subunit alpha-5 OS=Homo sapiens OX=9606 GN=LAMA5 PE=1 SV=8		20	5.93	5.49	42.71	67.47	112	15	109	14	255	56	0.019655	0.118262	0.00475428	0.028606	47.5428	286.06	2.71886	16.3591	399.479	91.3265	Confident
287	0	Single Protein	P01833	Polymeric immunoglobulin receptor (PIGR_HUMAN)	P01833	PIGR_HUMAN Polymeric immunoglobulin receptor OS=Homo sapiens OX=9606 GN=PIGR PE=1 SV=4		1	24.35	24.35	64.27	85.21	37	14	37	14	143	97	0.147465	0.474602	0.0356698	0.1148	356.698	1148	20.3987	65.6511	83.2317	91.3328	Confident
288	0	Single Protein	O60701	UDP-glucose 6-dehydrogenase (UGDH_HUMAN)	O60701	UGDH_HUMAN UDP-glucose 6-dehydrogenase OS=Homo sapiens OX=9606 GN=UGDH PE=1 SV=1		4	49.8	49.8	73.68	88.06	39	17	33	14	137	93	0.211494	0.920142	0.0511575	0.22257	511.575	2225.7	29.2558	127.282	54.9892	91.3392	Confident
289	0	Single Protein	P01008	Antithrombin-III (ANT3_HUMAN)	P01008	ANT3_HUMAN Antithrombin-III OS=Homo sapiens OX=9606 GN=SERPINC1 PE=1 SV=1		1	33.84	33.84	59.27	87.93	29	12	29	12	126	100	0.232843	0.623777	0.0563215	0.150883	563.215	1508.83	32.2089	86.2863	52.5689	91.3455	Confident
290	0	Single Protein	Q99832	T-complex protein 1 subunit eta (TCPH_HUMAN)	Q99832	TCPH_HUMAN T-complex protein 1 subunit eta OS=Homo sapiens OX=9606 GN=CCT7 PE=1 SV=2		2	54.33	54.33	66.85	82.14	30	19	23	14	167	132	0.29148	0.921242	0.0705049	0.222836	705.049	2228.36	40.3201	127.434	59.3289	91.3517	Confident
291	0	Single Protein	P15259	Phosphoglycerate mutase 2 (PGAM2_HUMAN)	P15259	PGAM2_HUMAN Phosphoglycerate mutase 2 OS=Homo sapiens OX=9606 GN=PGAM2 PE=1 SV=3		7	61.66	61.66	73.52	86.17	31	19	22	13	212	183	0.672018	2.37115	0.162552	0.573548	1625.52	5735.48	92.9595	327.998	28.7478	91.358	Confident
292	0	Related Proteins	A0A0A0MSI0	Peroxiredoxin-1 (Fragment) (A0A0A0MSI0_HUMAN)	A0A0A0MSI0,Q06830	A0A0A0MSI0_HUMAN Peroxiredoxin-1 (Fragment) OS=Homo sapiens OX=9606 GN=PRDX1 PE=1 SV=1,PRDX1_HUMAN Peroxiredoxin-1 OS=Homo sapiens OX=9606 GN=PRDX1 PE=1 SV=1	Q06830	1	83.04	83.04	87.72	88.89	24	20	16	13	173	152	0.799342	9	0.19335	2.17697	1933.5	21769.7	110.572	1244.96	18.9637	91.3643	Confident
293	0	Single Protein	P12110	Collagen alpha-2(VI) chain (CO6A2_HUMAN)	P12110	CO6A2_HUMAN Collagen alpha-2(VI) chain OS=Homo sapiens OX=9606 GN=COL6A2 PE=1 SV=4		21	25.02	25.02	48.48	72.72	45	20	28	11	212	143	0.192982	0.477378	0.0466798	0.115471	466.798	1154.71	26.695	66.0351	108.512	91.298	Confident
294	0	Single Protein	P19801	Amiloride-sensitive amine oxidase [copper-containing] (AOC1_HUMAN)	P19801	AOC1_HUMAN Amiloride-sensitive amine oxidase [copper-containing] OS=Homo sapiens OX=9606 GN=AOC1 PE=1 SV=4		7	33.69	33.69	52.6	63.38	35	19	16	11	171	133	0.271008	1.00257	0.0655532	0.242507	655.532	2425.07	37.4883	138.684	85.3237	91.1594	Confident
295	0	Single Protein	Q14393	Growth arrest-specific protein 6 (GAS6_HUMAN)	Q14393	GAS6_HUMAN Growth arrest-specific protein 6 OS=Homo sapiens OX=9606 GN=GAS6 PE=1 SV=3		13	26.55	26.55	35.1	79.5	16	11	16	11	73	60	0.107607	0.459416	0.0260286	0.111126	260.286	1111.26	14.8851	63.5505	74.8768	91.1658	Confident
296	0	Single Protein	P01023	Alpha-2-macroglobulin (A2MG_HUMAN)	P01023	A2MG_HUMAN Alpha-2-macroglobulin OS=Homo sapiens OX=9606 GN=A2M PE=1 SV=3		12	16.42	16.08	43.83	70.96	45	13	41	12	122	64	0.0573614	0.268162	0.0138749	0.0648646	138.749	648.646	7.93473	37.0945	163.188	91.0999	Confident
297	0	Single Protein	P11216	Glycogen phosphorylase, brain form (PYGB_HUMAN)	P11216	PYGB_HUMAN Glycogen phosphorylase, brain form OS=Homo sapiens OX=9606 GN=PYGB PE=1 SV=5		20	32.62	32.62	56.47	78.17	48	21	22	13	169	111	0.16692	0.564748	0.0403755	0.136605	403.755	1366.05	23.0898	78.121	96.6345	91.1063	Confident
298	0	Single Protein	O75487	Glypican-4 (GPC4_HUMAN)	O75487	GPC4_HUMAN Glypican-4 OS=Homo sapiens OX=9606 GN=GPC4 PE=1 SV=4		X	27.16	27.16	50.54	76.44	30	10	28	9	106	65	0.150588	0.497747	0.0364252	0.120398	364.252	1203.98	20.8307	68.8528	62.3717	91.1127	Confident
299	0	Related Proteins	A0A5F9ZHB4	Dipeptidase (A0A5F9ZHB4_HUMAN)	A0A5F9ZHB4,Q9H4B8	A0A5F9ZHB4_HUMAN Dipeptidase OS=Homo sapiens OX=9606 GN=DPEP3 PE=1 SV=1,DPEP3_HUMAN Dipeptidase 3 OS=Homo sapiens OX=9606 GN=DPEP3 PE=1 SV=2	Q9H4B8	16	36.26	36.26	41.13	71.15	15	12	14	11	79	73	0.19726	0.737801	0.0477145	0.178464	477.145	1784.64	27.2868	102.059	56.3883	91.1191	Confident
300	0	Single Protein	Q9NR99	Matrix-remodeling-associated protein 5 (MXRA5_HUMAN)	Q9NR99	MXRA5_HUMAN Matrix-remodeling-associated protein 5 OS=Homo sapiens OX=9606 GN=MXRA5 PE=1 SV=3		X	4.1	4.1	40.21	70.72	94	7	94	7	177	36	0.017	0.0569513	0.00411206	0.0137757	41.1206	137.757	2.35159	7.87801	311.955	91.1255	Confident
301	0	Related Proteins	I3L0N3	Vesicle-fusing ATPase (I3L0N3_HUMAN)	I3L0N3,P46459	I3L0N3_HUMAN Vesicle-fusing ATPase OS=Homo sapiens OX=9606 GN=NSF PE=1 SV=1,NSF_HUMAN Vesicle-fusing ATPase OS=Homo sapiens OX=9606 GN=NSF PE=1 SV=3	P46459	17	20.57	20.57	63.87	74.7	44	11	26	9	143	90	0.150362	0.325019	0.0363706	0.0786177	363.706	786.177	20.7994	44.9596	82.0398	91.1319	Confident
302	0	Related Proteins	E7ETH0	Complement factor I (E7ETH0_HUMAN)	E7ETH0,G3XAM2,P05156	E7ETH0_HUMAN Complement factor I OS=Homo sapiens OX=9606 GN=CFI PE=1 SV=1,G3XAM2_HUMAN Complement factor I OS=Homo sapiens OX=9606 GN=CFI PE=1 SV=1,CFAI_HUMAN Complement factor I OS=Homo sapiens OX=9606 GN=CFI PE=1 SV=2	G3XAM2,P05156	4	18.95	18.95	35.03	81.9	20	9	19	8	82	70	0.129132	0.344533	0.0312353	0.0833377	312.353	833.377	17.8627	47.6588	66.5811	91.0663	Confident
303	0	Single Protein	Q9NR45	Sialic acid synthase (SIAS_HUMAN)	Q9NR45	SIAS_HUMAN Sialic acid synthase OS=Homo sapiens OX=9606 GN=NANS PE=1 SV=2		9	51.25	51.25	61.84	71.31	18	13	14	9	111	98	0.382812	1.00598	0.092597	0.243331	925.97	2433.31	52.954	139.155	40.2815	91.0727	Confident
304	0	Single Protein	Q9Y617	Phosphoserine aminotransferase (SERC_HUMAN)	Q9Y617	SERC_HUMAN Phosphoserine aminotransferase OS=Homo sapiens OX=9606 GN=PSAT1 PE=1 SV=2		9	33.51	33.51	50	80.54	13	9	13	9	71	62	0.208054	0.725211	0.0503253	0.175418	503.253	1754.18	28.7798	100.318	40.3968	91.0791	Confident
305	0	Single Protein	P18669	Phosphoglycerate mutase 1 (PGAM1_HUMAN)	P18669	PGAM1_HUMAN Phosphoglycerate mutase 1 OS=Homo sapiens OX=9606 GN=PGAM1 PE=1 SV=2		10	68.5	68.5	76.38	87.4	26	18	11	8	195	174	0.61036	2.51119	0.147638	0.607422	1476.38	6074.22	84.4305	347.37	28.7858	91.0855	Confident
306	0	Single Protein	Q9NZ08	Endoplasmic reticulum aminopeptidase 1 (ERAP1_HUMAN)	Q9NZ08	ERAP1_HUMAN Endoplasmic reticulum aminopeptidase 1 OS=Homo sapiens OX=9606 GN=ERAP1 PE=1 SV=3		5	19.77	19.77	49.52	75.56	41	13	29	9	128	81	0.111111	0.365893	0.0268762	0.0885044	268.762	885.044	15.3699	50.6136	107.166	90.8764	Confident
307	0	Single Protein	P09543	2',3'-cyclic-nucleotide 3'-phosphodiesterase (CN37_HUMAN)	P09543	CN37_HUMAN 2',3'-cyclic-nucleotide 3'-phosphodiesterase OS=Homo sapiens OX=9606 GN=CNP PE=1 SV=2		17	42.76	42.76	59.62	85.04	22	13	13	8	134	97	0.27095	0.596339	0.065539	0.144246	655.39	1442.46	37.4802	82.4908	47.5487	90.883	Confident
308	0	Single Protein	Q9BZQ8	Protein Niban 1 (NIBA1_HUMAN)	Q9BZQ8	NIBA1_HUMAN Protein Niban 1 OS=Homo sapiens OX=9606 GN=NIBAN1 PE=1 SV=1		1	13.58	13.58	34.05	59.27	25	8	25	8	73	42	0.0672727	0.238863	0.0162723	0.0577776	162.723	577.776	9.30576	33.0416	103.07	90.8895	Confident
309	0	Single Protein	P00338	L-lactate dehydrogenase A chain (LDHA_HUMAN)	P00338	LDHA_HUMAN L-lactate dehydrogenase A chain OS=Homo sapiens OX=9606 GN=LDHA PE=1 SV=2		11	58.13	58.13	71.08	78.01	29	19	12	10	219	195	0.702059	1.98538	0.169818	0.480236	1698.18	4802.36	97.115	274.636	36.6654	90.8961	Confident
310	0	Single Protein	P09960	Leukotriene A-4 hydrolase (LKHA4_HUMAN)	P09960	LKHA4_HUMAN Leukotriene A-4 hydrolase OS=Homo sapiens OX=9606 GN=LTA4H PE=1 SV=2		12	28.15	28.15	47.3	76.6	30	12	25	10	84	54	0.111111	0.561523	0.0268762	0.135825	268.762	1358.25	15.3699	77.6748	69.2412	90.9026	Confident
311	0	Single Protein	P02743	Serum amyloid P-component (SAMP_HUMAN)	P02743	SAMP_HUMAN Serum amyloid P-component OS=Homo sapiens OX=9606 GN=APCS PE=1 SV=2		1	48.43	48.43	52.91	71.3	11	10	11	10	70	67	0.421384	2.35982	0.101927	0.570807	1019.27	5708.07	58.2895	326.431	25.3711	90.8375	Confident
312	0	Single Protein	P52788	Spermine synthase (SPSY_HUMAN)	P52788	SPSY_HUMAN Spermine synthase OS=Homo sapiens OX=9606 GN=SMS PE=1 SV=2		X	61.2	61.2	70.22	89.34	30	19	15	9	200	165	0.501529	1.98538	0.121313	0.480236	1213.13	4802.36	69.3759	274.636	41.2418	90.5647	Confident
313	0	Single Protein	Q8NHP8	Putative phospholipase B-like 2 (PLBL2_HUMAN)	Q8NHP8	PLBL2_HUMAN Putative phospholipase B-like 2 OS=Homo sapiens OX=9606 GN=PLBD2 PE=1 SV=2		12	31.24	31.24	42.78	64.18	22	12	21	11	102	71	0.187831	0.800193	0.0454336	0.193556	454.336	1935.56	25.9824	110.69	65.43	90.5647	Confident
314	0	Single Protein	P35625	Metalloproteinase inhibitor 3 (TIMP3_HUMAN)	P35625	TIMP3_HUMAN Metalloproteinase inhibitor 3 OS=Homo sapiens OX=9606 GN=TIMP3 PE=1 SV=2		22	46.92	46.92	61.61	68.25	14	10	12	8	94	79	0.548611	1.42446	0.132701	0.344558	1327.01	3445.58	75.8887	197.044	24.1288	90.5714	Confident
315	0	Single Protein	P20073	Annexin A7 (ANXA7_HUMAN)	P20073	ANXA7_HUMAN Annexin A7 OS=Homo sapiens OX=9606 GN=ANXA7 PE=1 SV=3		10	19.88	19.88	39.55	53.48	25	9	25	9	89	52	0.187739	0.678804	0.0454116	0.164193	454.116	1641.93	25.9698	93.8982	52.7058	90.5782	Confident
316	0	Single Protein	P22314	Ubiquitin-like modifier-activating enzyme 1 (UBA1_HUMAN)	P22314	UBA1_HUMAN Ubiquitin-like modifier-activating enzyme 1 OS=Homo sapiens OX=9606 GN=UBA1 PE=1 SV=3		X	30.72	30.72	62.38	77.69	55	18	20	8	192	125	0.143552	0.526418	0.0347233	0.127333	347.233	1273.33	19.8574	72.8188	117.774	90.5849	Confident
317	0	Single Protein	P38606	V-type proton ATPase catalytic subunit A (VATA_HUMAN)	P38606	VATA_HUMAN V-type proton ATPase catalytic subunit A OS=Homo sapiens OX=9606 GN=ATP6V1A PE=1 SV=2		3	22.2	22.2	67.59	77.63	36	7	36	7	84	43	0.0814196	0.281422	0.0196943	0.0680722	196.943	680.722	11.2627	38.9288	68.2605	90.5203	Confident
318	0	Single Protein	P11047	Laminin subunit gamma-1 (LAMC1_HUMAN)	P11047	LAMC1_HUMAN Laminin subunit gamma-1 OS=Homo sapiens OX=9606 GN=LAMC1 PE=1 SV=3		1	6.22	6.22	43.01	65.32	57	6	57	6	122	32	0.0294957	0.0867874	0.0071346	0.0209927	71.346	209.927	4.08011	12.0052	177.489	90.4558	Confident
319	0	Single Protein	P04083	Annexin A1 (ANXA1_HUMAN)	P04083	ANXA1_HUMAN Annexin A1 OS=Homo sapiens OX=9606 GN=ANXA1 PE=1 SV=2		9	57.8	57.8	71.97	85.84	37	18	18	7	225	185	0.599327	1.29087	0.144969	0.312243	1449.69	3122.43	82.9042	178.564	38.69	90.4626	Confident
320	0	Single Protein	O43776	Asparagine--tRNA ligase, cytoplasmic (SYNC_HUMAN)	O43776	SYNC_HUMAN Asparagine--tRNA ligase, cytoplasmic OS=Homo sapiens OX=9606 GN=NARS1 PE=1 SV=1		18	28.47	28.47	42.52	66.24	21	11	19	10	62	48	0.129477	0.421601	0.0313186	0.101979	313.186	1019.79	17.9103	58.3196	62.9025	90.4694	Confident
321	0	Single Protein	O00339	Matrilin-2 (MATN2_HUMAN)	O00339	MATN2_HUMAN Matrilin-2 OS=Homo sapiens OX=9606 GN=MATN2 PE=1 SV=4		8	29.5	29.5	53.66	74.06	43	19	10	7	185	143	0.200565	0.510933	0.0485139	0.123588	485.139	1235.88	27.7439	70.6768	106.767	90.4051	Confident
322	0	Single Protein	P21399	Cytoplasmic aconitate hydratase (ACOHC_HUMAN)	P21399	ACOHC_HUMAN Cytoplasmic aconitate hydratase OS=Homo sapiens OX=9606 GN=ACO1 PE=1 SV=3		9	18	15.86	37.68	68.39	23	8	23	8	67	42	0.0690789	0.238863	0.0167092	0.0577776	167.092	577.776	9.55561	33.0416	98.3366	90.4119	Confident
323	0	Single Protein	Q14990	Outer dense fiber protein 1 (ODFP1_HUMAN)	Q14990	ODFP1_HUMAN Outer dense fiber protein 1 OS=Homo sapiens OX=9606 GN=ODF1 PE=1 SV=2		8	37.6	37.6	44.8	68	16	10	16	10	53	44	0.241176	0.863246	0.0583372	0.208807	583.372	2088.07	33.3617	119.412	28.3462	90.4187	Confident
324	0	Single Protein	P00491	Purine nucleoside phosphorylase (PNPH_HUMAN)	P00491	PNPH_HUMAN Purine nucleoside phosphorylase OS=Homo sapiens OX=9606 GN=PNP PE=1 SV=2		14	67.47	67.47	87.54	90.31	27	17	10	6	191	170	0.639847	2.85662	0.15477	0.690977	1547.7	6909.77	88.5093	395.153	32.0972	90.3546	Confident
325	0	Single Protein	Q8WUM4	Programmed cell death 6-interacting protein (PDC6I_HUMAN)	Q8WUM4	PDC6I_HUMAN Programmed cell death 6-interacting protein OS=Homo sapiens OX=9606 GN=PDCD6IP PE=1 SV=1		3	31.11	31.11	61.29	74.08	46	17	28	7	158	111	0.160187	0.530321	0.0387469	0.128277	387.469	1282.77	22.1584	73.3587	95.9631	90.2906	Confident
326	0	Single Protein	P54802	Alpha-N-acetylglucosaminidase (ANAG_HUMAN)	P54802	ANAG_HUMAN Alpha-N-acetylglucosaminidase OS=Homo sapiens OX=9606 GN=NAGLU PE=1 SV=2		17	15.88	15.88	39.03	69.85	19	8	18	8	49	37	0.0693642	0.366448	0.0167782	0.0886388	167.782	886.388	9.59507	50.6904	82.2136	90.2975	Confident
327	0	Single Protein	Q10567	AP-1 complex subunit beta-1 (AP1B1_HUMAN)	Q10567	AP1B1_HUMAN AP-1 complex subunit beta-1 OS=Homo sapiens OX=9606 GN=AP1B1 PE=1 SV=3		22	26.98	26.98	58.48	61.64	52	19	19	8	140	95	0.131624	0.63487	0.031838	0.153566	318.38	1535.66	18.2074	87.8208	104.54	90.3043	Confident
328	0	Single Protein	P25705	ATP synthase subunit alpha, mitochondrial (ATPA_HUMAN)	P25705	ATPA_HUMAN ATP synthase subunit alpha, mitochondrial OS=Homo sapiens OX=9606 GN=ATP5F1A PE=1 SV=1		18	37.25	37.25	57.14	74.14	30	15	15	7	129	95	0.229268	0.674482	0.0554568	0.163148	554.568	1631.48	31.7144	93.3004	59.7136	90.3112	Confident
329	0	Single Protein	O00232	26S proteasome non-ATPase regulatory subunit 12 (PSD12_HUMAN)	O00232	PSD12_HUMAN 26S proteasome non-ATPase regulatory subunit 12 OS=Homo sapiens OX=9606 GN=PSMD12 PE=1 SV=3		17	26.32	26.32	51.32	85.09	19	9	19	9	64	52	0.131443	0.350314	0.0317943	0.0847361	317.943	847.361	18.1824	48.4585	52.8706	90.1767	Confident
330	0	Single Protein	Q7L266	Isoaspartyl peptidase/L-asparaginase (ASGL1_HUMAN)	Q7L266	ASGL1_HUMAN Isoaspartyl peptidase/L-asparaginase OS=Homo sapiens OX=9606 GN=ASRGL1 PE=1 SV=2		11	48.38	48.38	57.14	64.94	20	11	13	6	93	78	0.385	1.10634	0.0931261	0.267609	931.261	2676.09	53.2566	153.039	32.0342	90.1836	Confident
331	0	Single Protein	P13716	Delta-aminolevulinic acid dehydratase (HEM2_HUMAN)	P13716	HEM2_HUMAN Delta-aminolevulinic acid dehydratase OS=Homo sapiens OX=9606 GN=ALAD PE=1 SV=1		9	44.55	44.55	58.48	69.39	19	12	12	6	97	83	0.358079	1.25393	0.0866142	0.303309	866.142	3033.09	49.5326	173.455	36.2714	90.1905	Confident
332	0	Single Protein	P31025	Lipocalin-1 (LCN1_HUMAN)	P31025	LCN1_HUMAN Lipocalin-1 OS=Homo sapiens OX=9606 GN=LCN1 PE=1 SV=1		9	48.3	48.3	59.66	69.32	9	7	9	7	53	51	0.418033	1.44844	0.101116	0.350357	1011.16	3503.57	57.826	200.361	19.2378	90.1975	Confident
333	0	Single Protein	P28838	Cytosol aminopeptidase (AMPL_HUMAN)	P28838	AMPL_HUMAN Cytosol aminopeptidase OS=Homo sapiens OX=9606 GN=LAP3 PE=1 SV=3		4	49.33	49.33	62.24	76.11	32	18	18	8	160	129	0.326582	1.04336	0.0789957	0.252374	789.957	2523.74	45.1758	144.327	56.1308	90.2044	Confident
334	0	Single Protein	P06727	Apolipoprotein A-IV (APOA4_HUMAN)	P06727	APOA4_HUMAN Apolipoprotein A-IV OS=Homo sapiens OX=9606 GN=APOA4 PE=1 SV=4		11	21.21	21.21	39.9	86.62	18	8	18	8	51	37	0.107872	0.406527	0.0260927	0.0983333	260.927	983.333	14.9218	56.2344	45.3445	90	Confident
335	0	Single Protein	O00204	Sulfotransferase 2B1 (ST2B1_HUMAN)	O00204	ST2B1_HUMAN Sulfotransferase 2B1 OS=Homo sapiens OX=9606 GN=SULT2B1 PE=1 SV=2		19	34.25	34.25	50.68	80	12	8	12	8	46	41	0.140411	0.668101	0.0339635	0.161604	339.635	1616.04	19.4229	92.4176	41.2815	89.9367	Confident
336	0	Single Protein	Q9BS26	Endoplasmic reticulum resident protein 44 (ERP44_HUMAN)	Q9BS26	ERP44_HUMAN Endoplasmic reticulum resident protein 44 OS=Homo sapiens OX=9606 GN=ERP44 PE=1 SV=1		9	23.4	23.4	40.39	62.32	11	7	11	7	52	47	0.185771	0.454758	0.0449354	0.11	449.354	1100	25.6975	62.9061	46.9414	89.9437	Confident
337	0	Single Protein	P43686	26S proteasome regulatory subunit 6B (PRS6B_HUMAN)	P43686	PRS6B_HUMAN 26S proteasome regulatory subunit 6B OS=Homo sapiens OX=9606 GN=PSMC4 PE=1 SV=2		19	29.43	29.43	62.92	64.11	20	7	20	7	55	41	0.134328	0.39905	0.0324922	0.0965247	324.922	965.247	18.5815	55.2002	47.3365	89.9508	Confident
338	0	Single Protein	P07996	Thrombospondin-1 (TSP1_HUMAN)	P07996	TSP1_HUMAN Thrombospondin-1 OS=Homo sapiens OX=9606 GN=THBS1 PE=1 SV=2		15	13.68	13.68	42.74	75.9	44	12	35	9	144	78	0.0867117	0.28265	0.0209744	0.0683691	209.744	683.691	11.9947	39.0986	129.3	89.9649	Confident
339	0	Single Protein	P16152	Carbonyl reductase [NADPH] 1 (CBR1_HUMAN)	P16152	CBR1_HUMAN Carbonyl reductase [NADPH] 1 OS=Homo sapiens OX=9606 GN=CBR1 PE=1 SV=3		21	67.15	67.15	68.59	87.73	17	14	6	6	118	114	0.469136	1.51189	0.113477	0.365704	1134.77	3657.04	64.895	209.138	30.3559	89.9649	Confident
340	0	Related Proteins	K7ERT7	Synaptic vesicle membrane protein VAT-1 homolog (Fragment) (K7ERT7_HUMAN)	K7ERT7,Q99536	K7ERT7_HUMAN Synaptic vesicle membrane protein VAT-1 homolog (Fragment) OS=Homo sapiens OX=9606 GN=VAT1 PE=1 SV=1,VAT1_HUMAN Synaptic vesicle membrane protein VAT-1 homolog OS=Homo sapiens OX=9606 GN=VAT1 PE=1 SV=2	Q99536	17	63.7	63.7	78.08	91.1	11	7	11	7	53	47	0.353383	2.16228	0.0854785	0.523025	854.785	5230.25	48.8831	299.105	15.0496	89.9719	Confident
341	0	Single Protein	P40227	T-complex protein 1 subunit zeta (TCPZ_HUMAN)	P40227	TCPZ_HUMAN T-complex protein 1 subunit zeta OS=Homo sapiens OX=9606 GN=CCT6A PE=1 SV=3		7	29.94	29.94	50.47	73.82	24	9	20	7	99	59	0.126276	0.344533	0.0305443	0.0833377	305.443	833.377	17.4675	47.6588	57.9876	89.979	Confident
342	0	Single Protein	Q92484	Acid sphingomyelinase-like phosphodiesterase 3a (ASM3A_HUMAN)	Q92484	ASM3A_HUMAN Acid sphingomyelinase-like phosphodiesterase 3a OS=Homo sapiens OX=9606 GN=SMPDL3A PE=1 SV=2		6	25.39	25.39	49.89	77.26	16	6	16	6	63	38	0.105714	0.483982	0.0255708	0.117068	255.708	1170.68	14.6233	66.9486	51.2277	89.986	Confident
343	0	Single Protein	Q02790	Peptidyl-prolyl cis-trans isomerase FKBP4 (FKBP4_HUMAN)	Q02790	FKBP4_HUMAN Peptidyl-prolyl cis-trans isomerase FKBP4 OS=Homo sapiens OX=9606 GN=FKBP4 PE=1 SV=3		12	39.65	39.65	60.13	86.71	25	12	13	7	105	82	0.201005	0.561523	0.0486203	0.135825	486.203	1358.25	27.8048	77.6748	51.7721	89.993	Confident
344	0	Single Protein	Q5BJF6	Outer dense fiber protein 2 (ODFP2_HUMAN)	Q5BJF6	ODFP2_HUMAN Outer dense fiber protein 2 OS=Homo sapiens OX=9606 GN=ODF2 PE=1 SV=1		9	21.47	21.47	43.67	82.51	46	15	16	6	159	92	0.133041	0.266892	0.0321808	0.0645576	321.808	645.576	18.4034	36.9189	95.3419	90	Confident
345	0	Related Proteins	P00568	Adenylate kinase isoenzyme 1 (KAD1_HUMAN)	P00568,Q5T9B7	KAD1_HUMAN Adenylate kinase isoenzyme 1 OS=Homo sapiens OX=9606 GN=AK1 PE=1 SV=3,Q5T9B7_HUMAN Adenylate kinase isoenzyme 1 OS=Homo sapiens OX=9606 GN=AK1 PE=1 SV=1	Q5T9B7	9	52.58	52.58	58.76	84.54	11	9	7	7	63	50	0.304878	0.951293	0.0737458	0.230105	737.458	2301.05	42.1734	131.591	21.6213	90.007	Confident
346	0	Related Proteins	H0Y2X5	Aldehyde dehydrogenase 1 family, member A3, isoform CRA_b (H0Y2X5_HUMAN)	H0Y2X5,P47895	H0Y2X5_HUMAN Aldehyde dehydrogenase 1 family, member A3, isoform CRA_b OS=Homo sapiens OX=9606 GN=ALDH1A3 PE=1 SV=1,AL1A3_HUMAN Aldehyde dehydrogenase family 1 member A3 OS=Homo sapiens OX=9606 GN=ALDH1A3 PE=1 SV=2	P47895	15	34.57	34.57	53.58	71.36	18	10	11	6	75	62	0.194925	0.584893	0.0471497	0.141478	471.497	1414.78	26.9638	80.9076	44.2287	89.8045	Confident
347	0	Single Protein	Q96C24	Synaptotagmin-like protein 4 (SYTL4_HUMAN)	Q96C24	SYTL4_HUMAN Synaptotagmin-like protein 4 OS=Homo sapiens OX=9606 GN=SYTL4 PE=1 SV=2		X	16.39	16.39	47.69	79.43	22	7	22	7	51	34	0.0525328	0.162574	0.012707	0.0393244	127.07	393.244	7.26681	22.4887	75.9758	89.6167	Confident
348	0	Single Protein	Q06323	Proteasome activator complex subunit 1 (PSME1_HUMAN)	Q06323	PSME1_HUMAN Proteasome activator complex subunit 1 OS=Homo sapiens OX=9606 GN=PSME1 PE=1 SV=1		14	50.6	50.6	63.86	84.34	21	13	8	7	103	86	0.404762	1.11349	0.0979063	0.269337	979.063	2693.37	55.9903	154.028	28.705	89.6167	Confident
349	0	Related Proteins	F5GX11	Proteasome subunit alpha type-1 (F5GX11_HUMAN)	F5GX11,P25786	F5GX11_HUMAN Proteasome subunit alpha type-1 OS=Homo sapiens OX=9606 GN=PSMA1 PE=1 SV=1,PSA1_HUMAN Proteasome subunit alpha type-1 OS=Homo sapiens OX=9606 GN=PSMA1 PE=1 SV=1	P25786	11	53.78	45.8	55.46	76.05	16	11	11	7	133	101	0.530387	1.5551	0.128293	0.376156	1282.93	3761.56	73.3678	215.115	26.4884	89.6167	Confident
350	0	Single Protein	P00505	Aspartate aminotransferase, mitochondrial (AATM_HUMAN)	P00505	AATM_HUMAN Aspartate aminotransferase, mitochondrial OS=Homo sapiens OX=9606 GN=GOT2 PE=1 SV=3		16	25.12	25.12	50	89.3	15	7	15	7	43	34	0.0859375	0.409082	0.0207871	0.0989512	207.871	989.512	11.8876	56.5878	47.4873	89.5543	Confident
351	0	Related Proteins	B4DUR8	T-complex protein 1 subunit gamma (B4DUR8_HUMAN)	B4DUR8,P49368	B4DUR8_HUMAN T-complex protein 1 subunit gamma OS=Homo sapiens OX=9606 GN=CCT3 PE=1 SV=1,TCPG_HUMAN T-complex protein 1 subunit gamma OS=Homo sapiens OX=9606 GN=CCT3 PE=1 SV=4	P49368	1	35.6	31.2	65.8	79.6	38	12	18	6	118	61	0.150754	0.561523	0.0364652	0.135825	364.652	1358.25	20.8536	77.6748	55.6387	89.5616	Confident
352	0	Related Proteins	C9JIF9	Acyl-peptide hydrolase (C9JIF9_HUMAN)	C9JIF9,P13798	C9JIF9_HUMAN Acyl-peptide hydrolase OS=Homo sapiens OX=9606 GN=APEH PE=1 SV=1,ACPH_HUMAN Acylamino-acid-releasing enzyme OS=Homo sapiens OX=9606 GN=APEH PE=1 SV=4	P13798	3	29.17	29.17	59.57	75.03	32	14	12	6	136	99	0.173599	0.668101	0.0419911	0.161604	419.911	1616.04	24.0137	92.4176	81.6218	89.5688	Confident
353	0	Single Protein	P09237	Matrilysin (MMP7_HUMAN)	P09237	MMP7_HUMAN Matrilysin OS=Homo sapiens OX=9606 GN=MMP7 PE=1 SV=1		11	31.46	31.46	49.44	44.94	11	6	11	6	62	52	0.416667	0.637894	0.100786	0.154298	1007.86	1542.98	57.637	88.2391	29.6579	89.5066	Confident
354	0	Single Protein	P50990	T-complex protein 1 subunit theta (TCPQ_HUMAN)	P50990	TCPQ_HUMAN T-complex protein 1 subunit theta OS=Homo sapiens OX=9606 GN=CCT8 PE=1 SV=4		21	43.61	43.61	70.44	83.21	40	17	12	6	165	137	0.289474	0.963828	0.0700197	0.233137	700.197	2331.37	40.0426	133.325	59.5825	89.5139	Confident
355	0	Single Protein	P45974	Ubiquitin carboxyl-terminal hydrolase 5 (UBP5_HUMAN)	P45974	UBP5_HUMAN Ubiquitin carboxyl-terminal hydrolase 5 OS=Homo sapiens OX=9606 GN=USP5 PE=1 SV=2		12	11.89	11.89	28.09	72.96	15	6	15	6	46	35	0.0559105	0.167927	0.013524	0.0406192	135.24	406.192	7.73404	23.2292	95.7253	89.5212	Confident
356	0	Single Protein	P16562	Cysteine-rich secretory protein 2 (CRIS2_HUMAN)	P16562	CRIS2_HUMAN Cysteine-rich secretory protein 2 OS=Homo sapiens OX=9606 GN=CRISP2 PE=1 SV=1		6	27.16	27.16	37.45	63.37	10	8	7	5	88	73	0.383117	1.22754	0.0926706	0.296926	926.706	2969.26	52.9961	169.805	27.2409	89.4591	Confident
357	0	Single Protein	O43854	EGF-like repeat and discoidin I-like domain-containing protein 3 (EDIL3_HUMAN)	O43854	EDIL3_HUMAN EGF-like repeat and discoidin I-like domain-containing protein 3 OS=Homo sapiens OX=9606 GN=EDIL3 PE=1 SV=1		5	24.38	24.38	43.96	74.17	14	6	14	6	42	34	0.0870787	0.304321	0.0210631	0.0736111	210.631	736.111	12.0455	42.0964	53.73	89.4664	Confident
358	0	Single Protein	Q15365	Poly(rC)-binding protein 1 (PCBP1_HUMAN)	Q15365	PCBP1_HUMAN Poly(rC)-binding protein 1 OS=Homo sapiens OX=9606 GN=PCBP1 PE=1 SV=2		2	26.12	26.12	39.89	81.74	9	5	9	5	49	43	0.147766	0.467799	0.0357426	0.113154	357.426	1131.54	20.4403	64.7101	37.4739	89.4737	Confident
359	0	Related Proteins	F2Z393	Transaldolase (F2Z393_HUMAN)	F2Z393,P37837	F2Z393_HUMAN Transaldolase OS=Homo sapiens OX=9606 GN=TALDO1 PE=1 SV=1,TALDO_HUMAN Transaldolase OS=Homo sapiens OX=9606 GN=TALDO1 PE=1 SV=2	P37837	11	28.3	28.3	42.77	60.38	11	8	11	8	37	34	0.177083	0.584893	0.042834	0.141478	428.34	1414.78	24.4957	80.9076	35.3065	89.481	Confident
360	0	Single Protein	P17050	Alpha-N-acetylgalactosaminidase (NAGAB_HUMAN)	P17050	NAGAB_HUMAN Alpha-N-acetylgalactosaminidase OS=Homo sapiens OX=9606 GN=NAGA PE=1 SV=2		22	18.49	18.49	45.74	65.21	21	6	21	6	57	33	0.115672	0.561523	0.0279794	0.135825	279.794	1358.25	16.0007	77.6748	46.5339	89.4882	Confident
361	0	Single Protein	P20933	N(4)-(beta-N-acetylglucosaminyl)-L-asparaginase (ASPG_HUMAN)	P20933	ASPG_HUMAN N(4)-(beta-N-acetylglucosaminyl)-L-asparaginase OS=Homo sapiens OX=9606 GN=AGA PE=1 SV=2		4	18.21	18.21	48.55	58.96	16	7	9	5	88	73	0.357843	0.681924	0.0865573	0.164948	865.573	1649.48	49.5	94.3298	37.1843	89.4955	Confident
362	0	Single Protein	Q96EU7	C1GALT1-specific chaperone 1 (C1GLC_HUMAN)	Q96EU7	C1GLC_HUMAN C1GALT1-specific chaperone 1 OS=Homo sapiens OX=9606 GN=C1GALT1C1 PE=1 SV=1		X	19.18	19.18	46.86	77.67	12	5	12	5	45	36	0.145749	0.403004	0.0352547	0.097481	352.547	974.81	20.1613	55.747	36.358	89.5028	Confident
363	0	Single Protein	Q15181	Inorganic pyrophosphatase (IPYR_HUMAN)	Q15181	IPYR_HUMAN Inorganic pyrophosphatase OS=Homo sapiens OX=9606 GN=PPA1 PE=1 SV=2		10	49.83	49.83	74.39	87.89	21	10	10	6	94	78	0.295276	0.895736	0.0714231	0.216666	714.231	2166.66	40.8451	123.906	32.6392	89.51	Confident
364	0	Single Protein	Q9Y696	Chloride intracellular channel protein 4 (CLIC4_HUMAN)	Q9Y696	CLIC4_HUMAN Chloride intracellular channel protein 4 OS=Homo sapiens OX=9606 GN=CLIC4 PE=1 SV=4		1	42.29	42.29	62.85	87.75	12	6	11	5	58	46	0.191441	0.539927	0.046307	0.130601	463.07	1306.01	26.4819	74.6874	28.7537	89.4483	Confident
365	0	Single Protein	P12109	Collagen alpha-1(VI) chain (CO6A1_HUMAN)	P12109	CO6A1_HUMAN Collagen alpha-1(VI) chain OS=Homo sapiens OX=9606 GN=COL6A1 PE=1 SV=3		21	26.26	26.26	47.08	76.46	36	15	20	6	120	90	0.114504	0.372823	0.0276969	0.0901808	276.969	901.808	15.8392	51.5722	108.462	89.4555	Confident
366	0	Related Proteins	F5H442	Tumor susceptibility gene 101 protein (F5H442_HUMAN)	F5H442,Q99816	F5H442_HUMAN Tumor susceptibility gene 101 protein OS=Homo sapiens OX=9606 GN=TSG101 PE=1 SV=1,TS101_HUMAN Tumor susceptibility gene 101 protein OS=Homo sapiens OX=9606 GN=TSG101 PE=1 SV=2	Q99816	11	27.67	27.67	42.74	54.52	14	7	11	5	65	52	0.261307	0.564748	0.0632064	0.136605	632.064	1366.05	36.1462	78.121	40.8917	89.4628	Confident
367	0	Single Protein	P36959	GMP reductase 1 (GMPR1_HUMAN)	P36959	GMPR1_HUMAN GMP reductase 1 OS=Homo sapiens OX=9606 GN=GMPR PE=1 SV=1		6	27.25	27.25	61.74	79.42	16	5	15	5	49	35	0.120438	0.365008	0.0291323	0.0882903	291.323	882.903	16.66	50.4911	37.3948	89.3324	Confident
368	0	Single Protein	Q96E40	Sperm acrosome-associated protein 9 (SACA9_HUMAN)	Q96E40	SACA9_HUMAN Sperm acrosome-associated protein 9 OS=Homo sapiens OX=9606 GN=SPACA9 PE=1 SV=1		9	40.09	40.09	56.31	88.29	7	5	7	5	50	42	0.214286	0.53174	0.0518327	0.128621	518.327	1286.21	29.6419	73.5551	25.1499	89.3398	Confident
369	0	Single Protein	P04406	Glyceraldehyde-3-phosphate dehydrogenase (G3P_HUMAN)	P04406	G3P_HUMAN Glyceraldehyde-3-phosphate dehydrogenase OS=Homo sapiens OX=9606 GN=GAPDH PE=1 SV=3		12	62.39	62.39	70.45	78.51	40	32	10	7	481	420	1.58555	6.74264	0.383523	1.63095	3835.23	16309.5	219.328	932.701	36.0304	89.2096	Confident
370	0	Single Protein	P00966	Argininosuccinate synthase (ASSY_HUMAN)	P00966	ASSY_HUMAN Argininosuccinate synthase OS=Homo sapiens OX=9606 GN=ASS1 PE=1 SV=2		9	33.25	33.25	48.06	79.37	18	9	14	5	83	68	0.204893	0.489625	0.0495608	0.118433	495.608	1184.33	28.3426	67.7293	46.501	89.217	Confident
371	0	Single Protein	A6NDG6	Glycerol-3-phosphate phosphatase (PGP_HUMAN)	A6NDG6	PGP_HUMAN Glycerol-3-phosphate phosphatase OS=Homo sapiens OX=9606 GN=PGP PE=1 SV=1		16	34.27	34.27	53.27	75.7	14	8	12	7	47	38	0.156379	0.719072	0.0378258	0.173934	378.258	1739.34	21.6317	99.4684	33.9845	89.2244	Confident
372	0	Related Proteins	H0YIZ1	Epididymal secretory protein E1 (Fragment) (H0YIZ1_HUMAN)	H0YIZ1,P61916	H0YIZ1_HUMAN Epididymal secretory protein E1 (Fragment) OS=Homo sapiens OX=9606 GN=NPC2 PE=1 SV=1,NPC2_HUMAN NPC intracellular cholesterol transporter 2 OS=Homo sapiens OX=9606 GN=NPC2 PE=1 SV=1	P61916	14	49.13	49.13	49.13	88.44	34	28	7	6	658	623	4.03922	20.5443	0.97703	4.96939	9770.3	49693.9	558.74	2841.88	19.1948	89.2318	Confident
373	0	Single Protein	P22692	Insulin-like growth factor-binding protein 4 (IBP4_HUMAN)	P22692	IBP4_HUMAN Insulin-like growth factor-binding protein 4 OS=Homo sapiens OX=9606 GN=IGFBP4 PE=1 SV=2		17	27.91	27.91	44.57	63.57	12	6	12	6	59	45	0.27439	0.610262	0.0663712	0.147614	663.712	1476.14	37.9561	84.4168	27.9155	89.2392	Confident
374	0	Single Protein	P22748	Carbonic anhydrase 4 (CAH4_HUMAN)	P22748	CAH4_HUMAN Carbonic anhydrase 4 OS=Homo sapiens OX=9606 GN=CA4 PE=1 SV=2		17	43.27	43.27	74.68	60.58	25	12	14	5	108	86	0.449735	1.43835	0.108785	0.347918	1087.85	3479.18	62.2114	198.966	35.0099	89.2466	Confident
375	0	Single Protein	Q9Y277	Voltage-dependent anion-selective channel protein 3 (VDAC3_HUMAN)	Q9Y277	VDAC3_HUMAN Voltage-dependent anion-selective channel protein 3 OS=Homo sapiens OX=9606 GN=VDAC3 PE=1 SV=1		8	49.47	49.47	56.18	75.27	13	10	6	5	77	74	0.333333	1.10175	0.0806287	0.266498	806.287	2664.98	46.1096	152.404	30.6393	89.2539	Confident
376	0	Single Protein	O00231	26S proteasome non-ATPase regulatory subunit 11 (PSD11_HUMAN)	O00231	PSD11_HUMAN 26S proteasome non-ATPase regulatory subunit 11 OS=Homo sapiens OX=9606 GN=PSMD11 PE=1 SV=3		17	27.96	27.96	44.31	86.97	17	9	10	6	76	60	0.158038	0.447819	0.0382272	0.108321	382.272	1083.21	21.8612	61.9463	47.434	89.2613	Confident
377	0	Related Proteins	A0A2U3TZL5	CD59 glycoprotein (Fragment) (A0A2U3TZL5_HUMAN)	A0A2U3TZL5,E9PNW4,P13987	A0A2U3TZL5_HUMAN CD59 glycoprotein (Fragment) OS=Homo sapiens OX=9606 GN=CD59 PE=1 SV=1,E9PNW4_HUMAN CD59 glycoprotein OS=Homo sapiens OX=9606 PE=1 SV=1,CD59_HUMAN CD59 glycoprotein OS=Homo sapiens OX=9606 GN=CD59 PE=1 SV=1	E9PNW4,P13987	11	38.33	38.33	38.33	60.83	6	5	6	5	48	47	0.643836	2.16228	0.155735	0.523025	1557.35	5230.25	89.061	299.105	13.3344	89.2686	Confident
378	0	Related Proteins	A0A3B3ITK7	Phosphoglucomutase-1 (A0A3B3ITK7_HUMAN)	A0A3B3ITK7,P36871	A0A3B3ITK7_HUMAN Phosphoglucomutase-1 OS=Homo sapiens OX=9606 GN=PGM1 PE=1 SV=1,PGM1_HUMAN Phosphoglucomutase-1 OS=Homo sapiens OX=9606 GN=PGM1 PE=1 SV=3	P36871	1	11.3	11.3	32.88	77.4	17	5	17	5	46	24	0.0486726	0.211528	0.0117732	0.0511656	117.732	511.656	6.73282	29.2604	63.9175	89.2077	Confident
379	0	Related Proteins	A0A494C0S9	C3 and PZP-like alpha-2-macroglobulin domain-containing protein 8 (A0A494C0S9_HUMAN)	A0A494C0S9,Q8IZJ3	A0A494C0S9_HUMAN C3 and PZP-like alpha-2-macroglobulin domain-containing protein 8 OS=Homo sapiens OX=9606 GN=CPAMD8 PE=1 SV=1,CPMD8_HUMAN C3 and PZP-like alpha-2-macroglobulin domain-containing protein 8 OS=Homo sapiens OX=9606 GN=CPAMD8 PE=1 SV=2	Q8IZJ3	19	3.57	3.57	27.9	68.84	38	4	38	4	63	26	0.0112782	0.0577676	0.00272804	0.0139732	27.2804	139.732	1.5601	7.99092	211.152	89.215	Confident
380	0	Related Proteins	G3V180	Dipeptidyl peptidase 3 (G3V180_HUMAN)	G3V180,G3V1D3,Q9NY33	G3V180_HUMAN Dipeptidyl peptidase 3 OS=Homo sapiens OX=9606 GN=DPP3 PE=1 SV=1,G3V1D3_HUMAN Dipeptidyl peptidase 3 OS=Homo sapiens OX=9606 GN=DPP3 PE=1 SV=1,DPP3_HUMAN Dipeptidyl peptidase 3 OS=Homo sapiens OX=9606 GN=DPP3 PE=1 SV=2	G3V1D3,Q9NY33	11	17.44	17.44	41.74	72.13	25	8	15	6	93	38	0.0677656	0.2784	0.0163915	0.067341	163.915	673.41	9.37393	38.5107	84.3236	89.2224	Confident
381	0	Single Protein	P31153	S-adenosylmethionine synthase isoform type-2 (METK2_HUMAN)	P31153	METK2_HUMAN S-adenosylmethionine synthase isoform type-2 OS=Homo sapiens OX=9606 GN=MAT2A PE=1 SV=1		2	29.87	29.87	48.61	72.66	13	7	10	5	53	42	0.146341	0.430723	0.035398	0.104186	353.98	1041.86	20.2432	59.5814	43.6333	89.2297	Confident
382	0	Single Protein	Q9NSD9	Phenylalanine--tRNA ligase beta subunit (SYFB_HUMAN)	Q9NSD9	SYFB_HUMAN Phenylalanine--tRNA ligase beta subunit OS=Homo sapiens OX=9606 GN=FARSB PE=1 SV=3		2	11.38	11.38	37.52	77.59	15	5	15	5	41	29	0.0634573	0.181582	0.0153494	0.0439221	153.494	439.221	8.77798	25.118	66.0735	89.2371	Confident
383	0	Single Protein	Q9H0C2	ADP/ATP translocase 4 (ADT4_HUMAN)	Q9H0C2	ADT4_HUMAN ADP/ATP translocase 4 OS=Homo sapiens OX=9606 GN=SLC25A31 PE=1 SV=1		4	25.08	25.08	47.62	85.71	16	7	13	6	51	40	0.144444	0.419626	0.0349391	0.101502	349.391	1015.02	19.9808	58.0464	34.9994	89.1082	Confident
384	0	Single Protein	Q6UY27	Prostate and testis expressed protein 2 (PATE2_HUMAN)	Q6UY27	PATE2_HUMAN Prostate and testis expressed protein 2 OS=Homo sapiens OX=9606 GN=PATE2 PE=2 SV=1		11	43.36	43.36	86.73	91.15	10	4	10	4	43	31	0.300971	1.31013	0.0728007	0.316902	728.007	3169.02	41.633	181.229	13.0062	89.1156	Confident
385	0	Related Proteins	A0A499FI48	Protein disulfide-isomerase (A0A499FI48_HUMAN)	A0A499FI48,P13667	A0A499FI48_HUMAN Protein disulfide-isomerase OS=Homo sapiens OX=9606 GN=PDIA4 PE=1 SV=1,PDIA4_HUMAN Protein disulfide-isomerase A4 OS=Homo sapiens OX=9606 GN=PDIA4 PE=1 SV=2	P13667	7	8.98	8.98	37.31	87	21	4	16	4	58	28	0.0400356	0.114445	0.00968405	0.0276828	96.8405	276.828	5.53808	15.8311	73.015	89.123	Confident
386	0	Single Protein	P04004	Vitronectin (VTNC_HUMAN)	P04004	VTNC_HUMAN Vitronectin OS=Homo sapiens OX=9606 GN=VTN PE=1 SV=1		17	14.44	14.44	27.62	71.13	10	5	10	5	48	41	0.114706	0.277565	0.0277458	0.0671391	277.458	671.391	15.8671	38.3952	54.2712	89.1304	Confident
387	0	Single Protein	P15907	Beta-galactoside alpha-2,6-sialyltransferase 1 (SIAT1_HUMAN)	P15907	SIAT1_HUMAN Beta-galactoside alpha-2,6-sialyltransferase 1 OS=Homo sapiens OX=9606 GN=ST6GAL1 PE=1 SV=1		3	26.6	26.6	55.67	72.91	20	8	11	5	83	58	0.189189	0.435036	0.0457622	0.105229	457.622	1052.29	26.1703	60.178	46.5746	88.9341	Confident
388	0	Single Protein	P19367	Hexokinase-1 (HXK1_HUMAN)	P19367	HXK1_HUMAN Hexokinase-1 OS=Homo sapiens OX=9606 GN=HK1 PE=1 SV=3		10	8.4	8.4	47.66	66.09	38	7	27	4	86	37	0.0594059	0.145048	0.0143695	0.035085	143.695	350.85	8.21756	20.0643	102.42	88.9417	Confident
389	0	Single Protein	Q92526	T-complex protein 1 subunit zeta-2 (TCPW_HUMAN)	Q92526	TCPW_HUMAN T-complex protein 1 subunit zeta-2 OS=Homo sapiens OX=9606 GN=CCT6B PE=1 SV=5		17	24.72	24.72	53.21	80.75	20	8	10	5	83	51	0.0946262	0.311134	0.0228888	0.075259	228.888	752.59	13.0895	43.0388	57.7846	88.9492	Confident
390	0	Single Protein	P35475	Alpha-L-iduronidase (IDUA_HUMAN)	P35475	IDUA_HUMAN Alpha-L-iduronidase OS=Homo sapiens OX=9606 GN=IDUA PE=1 SV=2		4	18.38	18.38	32.31	62.94	12	6	10	5	36	30	0.0705596	0.285556	0.0170674	0.069072	170.674	690.72	9.76043	39.5006	72.6245	88.9566	Confident
391	0	Single Protein	P30050	60S ribosomal protein L12 (RL12_HUMAN)	P30050	RL12_HUMAN 60S ribosomal protein L12 OS=Homo sapiens OX=9606 GN=RPL12 PE=1 SV=1		9	45.45	45.45	45.45	84.85	6	6	6	6	34	33	0.235714	0.701254	0.057016	0.169624	570.16	1696.24	32.6061	97.0037	17.8075	88.8964	Confident
392	0	Single Protein	Q7Z4H3	5'-deoxynucleotidase HDDC2 (HDDC2_HUMAN)	Q7Z4H3	HDDC2_HUMAN 5'-deoxynucleotidase HDDC2 OS=Homo sapiens OX=9606 GN=HDDC2 PE=1 SV=1		6	48.53	48.53	64.71	88.24	11	6	6	4	50	45	0.233333	0.737801	0.0564401	0.178464	564.401	1784.64	32.2767	102.059	23.3756	88.9039	Confident
393	0	Single Protein	P08236	Beta-glucuronidase (BGLR_HUMAN)	P08236	BGLR_HUMAN Beta-glucuronidase OS=Homo sapiens OX=9606 GN=GUSB PE=1 SV=2		7	15.67	15.67	43.78	51.46	23	6	18	5	62	35	0.0985075	0.263848	0.0238276	0.0638212	238.276	638.212	13.6264	36.4978	74.6847	88.9114	Confident
394	0	Related Proteins	K7ESA3	Synaptic vesicle membrane protein VAT-1 homolog (Fragment) (K7ESA3_HUMAN)	K7ESA3,Q99536	K7ESA3_HUMAN Synaptic vesicle membrane protein VAT-1 homolog (Fragment) OS=Homo sapiens OX=9606 GN=VAT1 PE=1 SV=1,VAT1_HUMAN Synaptic vesicle membrane protein VAT-1 homolog OS=Homo sapiens OX=9606 GN=VAT1 PE=1 SV=2	Q99536	17	74.4	74.4	84.8	92	9	8	6	6	50	47	0.408696	4.3367	0.0988578	1.04899	988.578	10489.9	56.5344	599.891	13.5672	88.8514	Confident
395	0	Related Proteins	C9JX88	26S proteasome AAA-ATPase subunit RPT1 (C9JX88_HUMAN)	C9JX88,P35998	C9JX88_HUMAN 26S proteasome AAA-ATPase subunit RPT1 OS=Homo sapiens OX=9606 GN=PSMC2 PE=1 SV=1,PRS7_HUMAN 26S proteasome regulatory subunit 7 OS=Homo sapiens OX=9606 GN=PSMC2 PE=1 SV=3	P35998	7	18.14	18.14	52.09	86.51	18	6	14	5	58	37	0.0967742	0.263848	0.0234083	0.0638212	234.083	638.212	13.3867	36.4978	48.2329	88.8589	Confident
396	0	Related Proteins	A0A7P0TB36	78 kDa glucose-regulated protein (A0A7P0TB36_HUMAN)	A0A7P0TB36,P11021	A0A7P0TB36_HUMAN 78 kDa glucose-regulated protein OS=Homo sapiens OX=9606 GN=HSPA5 PE=1 SV=1,BIP_HUMAN Endoplasmic reticulum chaperone BiP OS=Homo sapiens OX=9606 GN=HSPA5 PE=1 SV=2	P11021	9	38.36	38.36	53.45	72.07	35	20	6	4	242	201	0.242576	0.719072	0.0586758	0.173934	586.758	1739.34	33.5553	99.4684	68.9687	88.8664	Confident
397	0	Single Protein	Q96TA1	Protein Niban 2 (NIBA2_HUMAN)	Q96TA1	NIBA2_HUMAN Protein Niban 2 OS=Homo sapiens OX=9606 GN=NIBAN2 PE=1 SV=3		9	9.25	9.25	41.15	68.9	25	4	25	4	55	20	0.036965	0.120425	0.00894131	0.0291291	89.4131	291.291	5.11332	16.6582	84.0847	88.8065	Confident
398	0	Related Proteins	A0A0J9YXZ5	Ras GTPase-activating-like protein IQGAP1 (A0A0J9YXZ5_HUMAN)	A0A0J9YXZ5,P46940	A0A0J9YXZ5_HUMAN Ras GTPase-activating-like protein IQGAP1 OS=Homo sapiens OX=9606 GN=IQGAP1 PE=1 SV=1,IQGA1_HUMAN Ras GTPase-activating-like protein IQGAP1 OS=Homo sapiens OX=9606 GN=IQGAP1 PE=1 SV=1	P46940	15	9.82	9.82	45.17	82.37	40	6	20	4	84	41	0.0377166	0.0971562	0.00912312	0.0235007	91.2312	235.007	5.2173	13.4395	135.919	88.814	Confident
399	0	Single Protein	Q13618	Cullin-3 (CUL3_HUMAN)	Q13618	CUL3_HUMAN Cullin-3 OS=Homo sapiens OX=9606 GN=CUL3 PE=1 SV=2		2	12.76	12.76	55.08	85.29	41	8	18	5	84	41	0.0580153	0.175372	0.0140331	0.0424201	140.331	424.201	8.02519	24.259	88.8735	88.7693	Confident
400	0	Single Protein	Q5T4F7	Secreted frizzled-related protein 5 (SFRP5_HUMAN)	Q5T4F7	SFRP5_HUMAN Secreted frizzled-related protein 5 OS=Homo sapiens OX=9606 GN=SFRP5 PE=2 SV=3		10	24.61	24.61	52.37	88.01	13	5	13	5	40	33	0.114695	0.343399	0.0277432	0.0830635	277.432	830.635	15.8657	47.502	35.5389	88.7693	Confident
401	0	Single Protein	Q9H3G5	Probable serine carboxypeptidase CPVL (CPVL_HUMAN)	Q9H3G5	CPVL_HUMAN Probable serine carboxypeptidase CPVL OS=Homo sapiens OX=9606 GN=CPVL PE=1 SV=2		7	30.67	30.67	44.33	64.92	23	13	6	4	126	113	0.359223	1.00598	0.0868911	0.243331	868.911	2433.31	49.6909	139.155	54.1291	88.7693	Confident
402	0	Single Protein	P62906	60S ribosomal protein L10a (RL10A_HUMAN)	P62906	RL10A_HUMAN 60S ribosomal protein L10a OS=Homo sapiens OX=9606 GN=RPL10A PE=1 SV=2		6	30.88	30.88	31.34	81.57	6	5	6	5	33	31	0.169492	0.324193	0.0409976	0.0784177	409.976	784.177	23.4456	44.8452	24.8155	88.5753	Confident
403	0	Related Proteins	Q5T6H7	Xaa-Pro aminopeptidase 1 (Q5T6H7_HUMAN)	Q5T6H7,Q9NQW7	Q5T6H7_HUMAN Xaa-Pro aminopeptidase 1 OS=Homo sapiens OX=9606 GN=XPNPEP1 PE=1 SV=1,XPP1_HUMAN Xaa-Pro aminopeptidase 1 OS=Homo sapiens OX=9606 GN=XPNPEP1 PE=1 SV=3	Q9NQW7	10	9.6	9.6	29.53	77.9	11	4	8	4	38	27	0.0604651	0.172102	0.0146257	0.0416291	146.257	416.291	8.36407	23.8067	62.0995	88.5983	Confident
404	0	Related Proteins	E7EQR6	T-complex protein 1 subunit alpha (E7EQR6_HUMAN)	E7EQR6,F5H282,P17987	E7EQR6_HUMAN T-complex protein 1 subunit alpha OS=Homo sapiens OX=9606 GN=TCP1 PE=1 SV=1,F5H282_HUMAN T-complex protein 1 subunit alpha OS=Homo sapiens OX=9606 GN=TCP1 PE=1 SV=1,TCPA_HUMAN T-complex protein 1 subunit alpha OS=Homo sapiens OX=9606 GN=TCP1 PE=1 SV=1	F5H282,P17987	6	25.44	25.44	41.9	79.05	17	8	9	4	81	67	0.208202	0.425103	0.0503611	0.102826	503.611	1028.26	28.8003	58.804	43.858	88.5983	Confident
405	0	Single Protein	Q9Y646	Carboxypeptidase Q (CBPQ_HUMAN)	Q9Y646	CBPQ_HUMAN Carboxypeptidase Q OS=Homo sapiens OX=9606 GN=CPQ PE=1 SV=1		8	29.45	29.45	42.37	66.95	14	9	5	4	78	69	0.208861	0.619207	0.0505205	0.149778	505.205	1497.78	28.8915	85.6542	51.8545	88.5983	Confident
406	0	Single Protein	Q99828	Calcium and integrin-binding protein 1 (CIB1_HUMAN)	Q99828	CIB1_HUMAN Calcium and integrin-binding protein 1 OS=Homo sapiens OX=9606 GN=CIB1 PE=1 SV=4		15	43.46	43.46	61.26	89.01	12	7	8	4	45	37	0.211765	1.08057	0.0512229	0.261374	512.229	2613.74	29.2932	149.474	21.6899	88.4718	Confident
407	0	Single Protein	P62701	40S ribosomal protein S4, X isoform (RS4X_HUMAN)	P62701	RS4X_HUMAN 40S ribosomal protein S4, X isoform OS=Homo sapiens OX=9606 GN=RPS4X PE=1 SV=2		X	20.15	20.15	33.46	82.13	8	4	5	4	37	31	0.138889	0.211528	0.0335953	0.0511656	335.953	511.656	19.2123	29.2604	29.5791	88.4126	Confident
408	0	Single Protein	Q9H223	EH domain-containing protein 4 (EHD4_HUMAN)	Q9H223	EHD4_HUMAN EH domain-containing protein 4 OS=Homo sapiens OX=9606 GN=EHD4 PE=1 SV=1		15	14.42	14.42	47.69	74.49	19	7	16	5	42	25	0.0620347	0.271972	0.0150053	0.0657863	150.053	657.863	8.58119	37.6216	61.1365	88.4203	Confident
409	0	Related Proteins	E7EQ29	Acid beta-galactosidase (E7EQ29_HUMAN)	E7EQ29,P16278	E7EQ29_HUMAN Acid beta-galactosidase OS=Homo sapiens OX=9606 GN=GLB1 PE=1 SV=1,BGAL_HUMAN Beta-galactosidase OS=Homo sapiens OX=9606 GN=GLB1 PE=1 SV=2	P16278	3	15.75	15.75	41.76	50.92	25	6	14	3	77	52	0.165468	0.368875	0.0400243	0.0892256	400.243	892.256	22.8889	51.026	60.4445	88.4281	Confident
410	0	Related Proteins	Q86X29	Lipolysis-stimulated lipoprotein receptor (LSR_HUMAN)	Q86X29,S4R3V8	LSR_HUMAN Lipolysis-stimulated lipoprotein receptor OS=Homo sapiens OX=9606 GN=LSR PE=1 SV=4,S4R3V8_HUMAN Lipolysis-stimulated lipoprotein receptor OS=Homo sapiens OX=9606 GN=LSR PE=1 SV=2	S4R3V8	19	8.78	8.78	28.04	62.56	13	4	13	4	38	27	0.0665025	0.134474	0.016086	0.0325274	160.86	325.274	9.19921	18.6016	71.3939	88.4358	Confident
411	0	Single Protein	P20849	Collagen alpha-1(IX) chain (CO9A1_HUMAN)	P20849	CO9A1_HUMAN Collagen alpha-1(IX) chain OS=Homo sapiens OX=9606 GN=COL9A1 PE=1 SV=3		6	6.19	6.19	32.14	78.83	15	3	15	3	32	20	0.0247934	0.0826367	0.00599718	0.0199887	59.9718	199.887	3.42964	11.431	91.8125	88.3768	Confident
412	0	Single Protein	P62191	26S proteasome regulatory subunit 4 (PRS4_HUMAN)	P62191	PRS4_HUMAN 26S proteasome regulatory subunit 4 OS=Homo sapiens OX=9606 GN=PSMC1 PE=1 SV=1		14	15.68	15.68	32.5	77.05	11	4	7	4	36	31	0.0855457	0.152228	0.0206923	0.0368219	206.923	368.219	11.8334	21.0575	49.1537	88.3845	Confident
413	0	Single Protein	P54289	Voltage-dependent calcium channel subunit alpha-2/delta-1 (CA2D1_HUMAN)	P54289	CA2D1_HUMAN Voltage-dependent calcium channel subunit alpha-2/delta-1 OS=Homo sapiens OX=9606 GN=CACNA2D1 PE=1 SV=3		7	13.06	13.06	45.6	66.73	38	10	21	4	116	62	0.0788043	0.237635	0.0190617	0.0574806	190.617	574.806	10.9009	32.8718	124.49	88.3923	Confident
414	0	Related Proteins	F8VZY9	Keratin, type I cytoskeletal 18 (F8VZY9_HUMAN)	F8VZY9,P05783	F8VZY9_HUMAN Keratin, type I cytoskeletal 18 OS=Homo sapiens OX=9606 GN=KRT18 PE=1 SV=1,K1C18_HUMAN Keratin, type I cytoskeletal 18 OS=Homo sapiens OX=9606 GN=KRT18 PE=1 SV=2	P05783	12	18.16	18.16	39.13	72.12	13	6	12	5	50	33	0.109929	0.318257	0.0265903	0.0769819	265.903	769.819	15.2064	44.0241	43.7474	88.4	Confident
415	0	Single Protein	O60547	GDP-mannose 4,6 dehydratase (GMDS_HUMAN)	O60547	GMDS_HUMAN GDP-mannose 4,6 dehydratase OS=Homo sapiens OX=9606 GN=GMDS PE=1 SV=1		6	14.78	14.78	48.39	88.71	11	4	11	4	36	25	0.0757576	0.238863	0.0183247	0.0577776	183.247	577.776	10.4795	33.0416	41.9232	88.4077	Confident
416	0	Single Protein	Q96DC9	Ubiquitin thioesterase OTUB2 (OTUB2_HUMAN)	Q96DC9	OTUB2_HUMAN Ubiquitin thioesterase OTUB2 OS=Homo sapiens OX=9606 GN=OTUB2 PE=1 SV=2		14	29.49	29.49	35.04	62.82	7	5	7	5	28	25	0.170068	0.487352	0.0411371	0.117884	411.371	1178.84	23.5253	67.4149	27.1957	88.4154	Confident
417	0	Single Protein	Q93099	Homogentisate 1,2-dioxygenase (HGD_HUMAN)	Q93099	HGD_HUMAN Homogentisate 1,2-dioxygenase OS=Homo sapiens OX=9606 GN=HGD PE=1 SV=2		3	59.1	59.1	73.71	76.63	34	20	9	4	212	162	0.457478	2.07472	0.110658	0.501845	1106.58	5018.45	63.2824	286.993	49.9316	88.4232	Confident
418	0	Single Protein	Q9Y230	RuvB-like 2 (RUVB2_HUMAN)	Q9Y230	RUVB2_HUMAN RuvB-like 2 OS=Homo sapiens OX=9606 GN=RUVBL2 PE=1 SV=3		19	48.38	48.38	70.19	80.56	36	18	5	4	157	112	0.297587	0.995262	0.0719822	0.24074	719.822	2407.4	41.1649	137.673	51.1246	88.4309	Confident
419	0	Single Protein	P02748	Complement component C9 (CO9_HUMAN)	P02748	CO9_HUMAN Complement component C9 OS=Homo sapiens OX=9606 GN=C9 PE=1 SV=2		5	6.44	6.44	44.19	75.67	19	3	19	3	50	24	0.0543735	0.106924	0.0131522	0.0258633	131.522	258.633	7.52143	14.7906	63.1327	88.5526	Confident
420	0	Single Protein	Q86UD1	Out at first protein homolog (OAF_HUMAN)	Q86UD1	OAF_HUMAN Out at first protein homolog OS=Homo sapiens OX=9606 GN=OAF PE=2 SV=1		11	37.73	37.73	44.32	65.57	7	6	4	4	53	49	0.273743	0.610262	0.0662146	0.147614	662.146	1476.14	37.8666	84.4168	30.6686	88.5526	Confident
421	0	Related Proteins	E7ERL0	Nucleoside diphosphate kinase A (E7ERL0_HUMAN)	E7ERL0,J3KPD9,P15531,Q32Q12	E7ERL0_HUMAN Nucleoside diphosphate kinase A OS=Homo sapiens OX=9606 GN=NME1 PE=1 SV=1,J3KPD9_HUMAN NME1-NME2 readthrough OS=Homo sapiens OX=9606 GN=NME1-NME2 PE=1 SV=1,NDKA_HUMAN Nucleoside diphosphate kinase A OS=Homo sapiens OX=9606 GN=NME1 PE=1 SV=1,Q32Q12_HUMAN Nucleoside diphosphate kinase OS=Homo sapiens OX=9606 GN=NME1-NME2 PE=1 SV=1	J3KPD9,P15531,Q32Q12	17	61.15	61.15	68.35	69.06	14	10	7	4	120	92	0.958333	4.17947	0.231807	1.01096	2318.07	10109.6	132.565	578.142	15.2509	88.5526	Confident
422	0	Single Protein	Q14166	Tubulin--tyrosine ligase-like protein 12 (TTL12_HUMAN)	Q14166	TTL12_HUMAN Tubulin--tyrosine ligase-like protein 12 OS=Homo sapiens OX=9606 GN=TTLL12 PE=1 SV=2		22	15.06	15.06	28.11	85.56	13	6	11	6	27	19	0.0344828	0.254182	0.0083409	0.0614832	83.409	614.832	4.76996	35.1607	74.356	88.5526	Confident
423	0	Single Protein	P28482	Mitogen-activated protein kinase 1 (MK01_HUMAN)	P28482	MK01_HUMAN Mitogen-activated protein kinase 1 OS=Homo sapiens OX=9606 GN=MAPK1 PE=1 SV=3		22	43.06	43.06	74.17	88.89	26	10	15	6	84	61	0.1875	0.753487	0.0453536	0.182258	453.536	1822.58	25.9367	104.229	41.3632	88.5526	Confident
424	0	Single Protein	P02533	Keratin, type I cytoskeletal 14 (K1C14_HUMAN)	P02533	K1C14_HUMAN Keratin, type I cytoskeletal 14 OS=Homo sapiens OX=9606 GN=KRT14 PE=1 SV=4		17	21.4	21.4	47.67	76.06	18	7	9	5	59	42	0.114206	0.340518	0.0276249	0.0823666	276.249	823.666	15.798	47.1035	51.5294	88.5526	Confident
425	0	Single Protein	P30740	Leukocyte elastase inhibitor (ILEU_HUMAN)	P30740	ILEU_HUMAN Leukocyte elastase inhibitor OS=Homo sapiens OX=9606 GN=SERPINB1 PE=1 SV=1		6	21.11	21.11	31.93	68.6	9	5	8	5	31	23	0.0846154	0.30701	0.0204673	0.0742616	204.673	742.616	11.7047	42.4684	42.7147	88.5526	Confident
426	0	Single Protein	P05164	Myeloperoxidase (PERM_HUMAN)	P05164	PERM_HUMAN Myeloperoxidase OS=Homo sapiens OX=9606 GN=MPO PE=1 SV=1		17	7.52	7.52	35.03	82.82	27	5	22	4	52	19	0.0291734	0.139773	0.00705664	0.033809	70.5664	338.09	4.03553	19.3346	83.8148	88.5526	Confident
427	0	Single Protein	A0A0G2JNJ8	Mucin-6 (A0A0G2JNJ8_HUMAN)	A0A0G2JNJ8	A0A0G2JNJ8_HUMAN Mucin-6 OS=Homo sapiens OX=9606 GN=MUC6 PE=1 SV=1		11	32.8	32.8	46.95	45.67	123	78	6	5	886	770	0.679533	3.70342	0.16437	0.895806	1643.7	8958.06	93.9991	512.29	256.918	88.5526	Confident
428	0	Single Protein	P42702	Leukemia inhibitory factor receptor (LIFR_HUMAN)	P42702	LIFR_HUMAN Leukemia inhibitory factor receptor OS=Homo sapiens OX=9606 GN=LIFR PE=1 SV=1		5	7.29	7.29	37.74	72.93	31	5	31	5	51	18	0.02125	0.118262	0.00514008	0.028606	51.4008	286.06	2.93949	16.3591	123.665	88.5526	Confident
429	0	Single Protein	Q9UHC6	Contactin-associated protein-like 2 (CNTP2_HUMAN)	Q9UHC6	CNTP2_HUMAN Contactin-associated protein-like 2 OS=Homo sapiens OX=9606 GN=CNTNAP2 PE=1 SV=1		7	4.13	4.13	43.43	73.63	40	4	22	4	67	17	0.0153061	0.0833845	0.00370234	0.0201695	37.0234	201.695	2.11728	11.5345	148.073	88.5526	Confident
430	0	Single Protein	O94760	N(G),N(G)-dimethylarginine dimethylaminohydrolase 1 (DDAH1_HUMAN)	O94760	DDAH1_HUMAN N(G),N(G)-dimethylarginine dimethylaminohydrolase 1 OS=Homo sapiens OX=9606 GN=DDAH1 PE=1 SV=3		1	57.54	57.54	74.74	75.09	24	15	6	4	174	150	0.696262	1.94273	0.168416	0.469919	1684.16	4699.19	96.3131	268.735	31.1019	88.5526	Confident
431	0	Single Protein	Q8TDQ7	Glucosamine-6-phosphate isomerase 2 (GNPI2_HUMAN)	Q8TDQ7	GNPI2_HUMAN Glucosamine-6-phosphate isomerase 2 OS=Homo sapiens OX=9606 GN=GNPDA2 PE=1 SV=1		4	55.43	55.43	72.46	89.86	14	9	9	4	54	48	0.193548	1.04336	0.0468167	0.252374	468.167	2523.74	26.7733	144.327	31.0646	88.5526	Confident
432	0	Single Protein	P57735	Ras-related protein Rab-25 (RAB25_HUMAN)	P57735	RAB25_HUMAN Ras-related protein Rab-25 OS=Homo sapiens OX=9606 GN=RAB25 PE=1 SV=2		1	21.13	21.13	54.46	89.2	11	4	10	4	34	27	0.121053	0.467799	0.0292809	0.113154	292.809	1131.54	16.7451	64.7101	23.481	88.5526	Confident
433	0	Related Proteins	A0A1B0GWI2	Ceroid-lipofuscinosis neuronal protein 5 (Fragment) (A0A1B0GWI2_HUMAN)	A0A1B0GWI2,O75503	A0A1B0GWI2_HUMAN Ceroid-lipofuscinosis neuronal protein 5 (Fragment) OS=Homo sapiens OX=9606 GN=CLN5 PE=1 SV=1,CLN5_HUMAN Ceroid-lipofuscinosis neuronal protein 5 OS=Homo sapiens OX=9606 GN=CLN5 PE=1 SV=2	O75503	13	38.82	38.82	70.07	75.66	17	8	10	4	69	58	0.252174	0.887392	0.0609974	0.214648	609.974	2146.48	34.8829	122.752	35.5315	88.5526	Confident
434	0	Single Protein	Q6BCY4	NADH-cytochrome b5 reductase 2 (NB5R2_HUMAN)	Q6BCY4	NB5R2_HUMAN NADH-cytochrome b5 reductase 2 OS=Homo sapiens OX=9606 GN=CYB5R2 PE=1 SV=1		11	65.22	65.22	77.9	88.41	20	13	6	4	125	110	0.438525	1.47708	0.106073	0.357284	1060.73	3572.84	60.6606	204.322	31.4384	88.5526	Confident
435	0	Single Protein	P10301	Ras-related protein R-Ras (RRAS_HUMAN)	P10301	RRAS_HUMAN Ras-related protein R-Ras OS=Homo sapiens OX=9606 GN=RRAS PE=1 SV=1		19	45.41	45.41	56.88	88.99	11	6	7	4	46	34	0.170103	0.737801	0.0411456	0.178464	411.456	1784.64	23.5302	102.059	23.4659	88.4287	Confident
436	0	Single Protein	P49257	Protein ERGIC-53 (LMAN1_HUMAN)	P49257	LMAN1_HUMAN Protein ERGIC-53 OS=Homo sapiens OX=9606 GN=LMAN1 PE=1 SV=2		18	11.96	11.96	25.69	60.78	8	3	8	3	40	36	0.103226	0.128838	0.0249689	0.0311641	249.689	311.641	14.2791	17.822	57.513	88.4363	Confident
437	0	Single Protein	P25788	Proteasome subunit alpha type-3 (PSA3_HUMAN)	P25788	PSA3_HUMAN Proteasome subunit alpha type-3 OS=Homo sapiens OX=9606 GN=PSMA3 PE=1 SV=2		14	40.39	40.39	53.33	67.84	17	12	7	5	108	93	0.537572	1.43835	0.130031	0.347918	1300.31	3479.18	74.3618	198.966	28.4151	88.4439	Confident
438	0	Related Proteins	K7ERZ3	Perilipin-3 (Fragment) (K7ERZ3_HUMAN)	K7ERZ3,O60664	K7ERZ3_HUMAN Perilipin-3 (Fragment) OS=Homo sapiens OX=9606 GN=PLIN3 PE=1 SV=1,PLIN3_HUMAN Perilipin-3 OS=Homo sapiens OX=9606 GN=PLIN3 PE=1 SV=3	O60664	19	40.07	40.07	51.71	90.41	12	7	5	4	40	34	0.128788	0.743329	0.031152	0.179801	311.52	1798.01	17.8151	102.824	31.9632	88.4514	Confident
439	0	Single Protein	G3V295	Proteasome subunit alpha type (G3V295_HUMAN)	G3V295	G3V295_HUMAN Proteasome subunit alpha type OS=Homo sapiens OX=9606 GN=PSMA6 PE=1 SV=1		14	59.61	59.61	79.31	69.46	21	11	8	4	89	68	0.460993	1.47091	0.111508	0.355793	1115.08	3557.93	63.7686	203.469	22.8273	88.459	Confident
440	0	Single Protein	P63000	Ras-related C3 botulinum toxin substrate 1 (RAC1_HUMAN)	P63000	RAC1_HUMAN Ras-related C3 botulinum toxin substrate 1 OS=Homo sapiens OX=9606 GN=RAC1 PE=1 SV=1		7	37.5	37.5	66.67	61.98	15	8	5	4	69	63	0.504202	1.0893	0.121959	0.263486	1219.59	2634.86	69.7456	150.681	21.4362	88.4666	Confident
441	0	Single Protein	E7EN95	Filamin-B (E7EN95_HUMAN)	E7EN95	E7EN95_HUMAN Filamin-B OS=Homo sapiens OX=9606 GN=FLNB PE=1 SV=1		3	8.76	8.76	51.31	74.3	96	13	27	4	179	54	0.0284916	0.144349	0.00689173	0.0349161	68.9173	349.161	3.94121	19.9677	256.121	88.4741	Confident
442	0	Related Proteins	A8MUD9	60S ribosomal protein L7 (A8MUD9_HUMAN)	A8MUD9,P18124	A8MUD9_HUMAN 60S ribosomal protein L7 OS=Homo sapiens OX=9606 GN=RPL7 PE=1 SV=1,RL7_HUMAN 60S ribosomal protein L7 OS=Homo sapiens OX=9606 GN=RPL7 PE=1 SV=1	P18124	8	25.48	25.48	25.48	77.88	5	4	5	4	25	24	0.141975	0.216484	0.0343419	0.0523645	343.419	523.645	19.6393	29.946	24.4174	88.4817	Confident
443	0	Single Protein	P08240	Signal recognition particle receptor subunit alpha (SRPRA_HUMAN)	P08240	SRPRA_HUMAN Signal recognition particle receptor subunit alpha OS=Homo sapiens OX=9606 GN=SRPRA PE=1 SV=2		11	7.37	7.37	26.49	82.13	12	3	12	3	34	19	0.0324427	0.0857111	0.00784745	0.0207323	78.4745	207.323	4.48777	11.8563	69.7672	88.4892	Confident
444	0	Related Proteins	Q9Y3B3	Transmembrane emp24 domain-containing protein 7 (TMED7_HUMAN)	A0A0A6YYA0,Q9Y3B3	A0A0A6YYA0_HUMAN Protein TMED7-TICAM2 OS=Homo sapiens OX=9606 GN=TMED7-TICAM2 PE=3 SV=1,TMED7_HUMAN Transmembrane emp24 domain-containing protein 7 OS=Homo sapiens OX=9606 GN=TMED7 PE=1 SV=2	A0A0A6YYA0	5	28.57	28.57	38.39	89.29	6	4	6	4	24	21	0.1	0.44544	0.0241886	0.107746	241.886	1077.46	13.8329	61.6172	25.1556	88.4314	Confident
445	0	Single Protein	P61457	Pterin-4-alpha-carbinolamine dehydratase (PHS_HUMAN)	P61457	PHS_HUMAN Pterin-4-alpha-carbinolamine dehydratase OS=Homo sapiens OX=9606 GN=PCBD1 PE=1 SV=2		10	60.58	60.58	79.81	88.46	10	6	10	6	45	36	0.380435	1.89427	0.0920219	0.458197	920.219	4581.97	52.6251	262.032	11.992	88.4389	Confident
446	0	Single Protein	P16035	Metalloproteinase inhibitor 2 (TIMP2_HUMAN)	P16035	TIMP2_HUMAN Metalloproteinase inhibitor 2 OS=Homo sapiens OX=9606 GN=TIMP2 PE=1 SV=2		17	55	55	86.82	71.82	28	15	9	4	234	199	1.24684	2.59381	0.301592	0.627407	3015.92	6274.07	172.473	358.799	24.3831	88.4465	Confident
447	0	Single Protein	Q08431	Lactadherin (MFGM_HUMAN)	Q08431	MFGM_HUMAN Lactadherin OS=Homo sapiens OX=9606 GN=MFGE8 PE=1 SV=3		15	38.5	38.5	53.49	90.96	15	10	7	5	48	42	0.119318	0.895736	0.0288614	0.216666	288.614	2166.66	16.5051	123.906	43.0775	88.454	Confident
448	0	Related Proteins	A0A7I2V2Q8	Cathepsin C (A0A7I2V2Q8_HUMAN)	A0A7I2V2Q8,A0A7I2V466,A0A7I2V6E3,A0A7I2YQT5,P53634	A0A7I2V2Q8_HUMAN Cathepsin C OS=Homo sapiens OX=9606 GN=CTSC PE=1 SV=1,A0A7I2V466_HUMAN Cathepsin C OS=Homo sapiens OX=9606 GN=CTSC PE=1 SV=1,A0A7I2V6E3_HUMAN Cathepsin C OS=Homo sapiens OX=9606 GN=CTSC PE=1 SV=1,A0A7I2YQT5_HUMAN Dipeptidyl peptidase 1 OS=Homo sapiens OX=9606 GN=CTSC PE=1 SV=1,CATC_HUMAN Dipeptidyl peptidase 1 OS=Homo sapiens OX=9606 GN=CTSC PE=1 SV=2	A0A7I2V466,A0A7I2V6E3,A0A7I2YQT5,P53634	11	28.98	28.98	38.72	84.29	9	7	5	4	42	37	0.0971129	0.481603	0.0234902	0.116493	234.902	1164.93	13.4335	66.6195	50.7128	88.4615	Confident
449	0	Single Protein	Q9UM22	Mammalian ependymin-related protein 1 (EPDR1_HUMAN)	Q9UM22	EPDR1_HUMAN Mammalian ependymin-related protein 1 OS=Homo sapiens OX=9606 GN=EPDR1 PE=1 SV=2		7	18.3	18.3	44.2	54.91	10	4	5	3	39	33	0.268293	0.519911	0.0648963	0.125759	648.963	1257.59	37.1126	71.9187	25.4206	88.4691	Confident
450	0	Single Protein	Q9Y266	Nuclear migration protein nudC (NUDC_HUMAN)	Q9Y266	NUDC_HUMAN Nuclear migration protein nudC OS=Homo sapiens OX=9606 GN=NUDC PE=1 SV=1		1	16.31	16.31	37.76	83.99	12	4	9	3	41	33	0.107914	0.185971	0.0261028	0.0449838	261.028	449.838	14.9276	25.7252	38.2191	88.4115	Confident
451	0	Related Proteins	H3BSM2	Kunitz-type protease inhibitor 1 (Fragment) (H3BSM2_HUMAN)	H3BSM2,H3BTQ8,H3BVD9,O43278	H3BSM2_HUMAN Kunitz-type protease inhibitor 1 (Fragment) OS=Homo sapiens OX=9606 GN=SPINT1 PE=1 SV=1,H3BTQ8_HUMAN Kunitz-type protease inhibitor 1 (Fragment) OS=Homo sapiens OX=9606 GN=SPINT1 PE=1 SV=8,H3BVD9_HUMAN Kunitz-type protease inhibitor 1 (Fragment) OS=Homo sapiens OX=9606 GN=SPINT1 PE=1 SV=1,SPIT1_HUMAN Kunitz-type protease inhibitor 1 OS=Homo sapiens OX=9606 GN=SPINT1 PE=1 SV=2	H3BTQ8,H3BVD9,O43278	15	12.14	12.14	27.16	66.45	9	4	9	4	44	29	0.134615	0.29155	0.0325616	0.0705218	325.616	705.218	18.6212	40.3297	33.953	88.2889	Confident
452	0	Single Protein	P29508	Serpin B3 (SPB3_HUMAN)	P29508	SPB3_HUMAN Serpin B3 OS=Homo sapiens OX=9606 GN=SERPINB3 PE=1 SV=2		18	17.95	17.95	51.03	77.18	16	5	11	3	48	35	0.109635	0.271062	0.0265191	0.0655661	265.191	655.661	15.1656	37.4957	44.5365	88.2965	Confident
453	0	Related Proteins	A6NKB8	Aminopeptidase B (A6NKB8_HUMAN)	A6NKB8,Q9H4A4	A6NKB8_HUMAN Aminopeptidase B OS=Homo sapiens OX=9606 GN=RNPEP PE=1 SV=1,AMPB_HUMAN Aminopeptidase B OS=Homo sapiens OX=9606 GN=RNPEP PE=1 SV=2	Q9H4A4	1	33.55	33.55	55.48	68.09	26	13	10	4	100	84	0.194712	0.740767	0.047098	0.179181	470.98	1791.81	26.9342	102.47	68.1253	88.3041	Confident
454	0	Single Protein	P50583	Bis(5'-nucleosyl)-tetraphosphatase [asymmetrical] (AP4A_HUMAN)	P50583	AP4A_HUMAN Bis(5'-nucleosyl)-tetraphosphatase [asymmetrical] OS=Homo sapiens OX=9606 GN=NUDT2 PE=1 SV=3		9	38.1	38.1	59.18	89.8	9	4	9	4	26	22	0.159091	0.778279	0.0384819	0.188255	384.819	1882.55	22.0069	107.659	16.8186	88.3117	Confident
455	0	Single Protein	P62140	Serine/threonine-protein phosphatase PP1-beta catalytic subunit (PP1B_HUMAN)	P62140	PP1B_HUMAN Serine/threonine-protein phosphatase PP1-beta catalytic subunit OS=Homo sapiens OX=9606 GN=PPP1CB PE=1 SV=3		2	45.87	45.87	65.75	77.37	19	12	6	3	145	119	0.458498	1.15443	0.110904	0.279242	1109.04	2792.42	63.4235	159.692	37.1626	88.3193	Confident
456	0	Single Protein	O14657	Torsin-1B (TOR1B_HUMAN)	O14657	TOR1B_HUMAN Torsin-1B OS=Homo sapiens OX=9606 GN=TOR1B PE=1 SV=2		9	30.06	30.06	54.17	78.87	13	6	4	3	62	39	0.135849	0.400688	0.03286	0.0969209	328.6	969.209	18.7918	55.4267	37.9548	88.3268	Confident
457	0	Single Protein	P53004	Biliverdin reductase A (BIEA_HUMAN)	P53004	BIEA_HUMAN Biliverdin reductase A OS=Homo sapiens OX=9606 GN=BLVRA PE=1 SV=2		7	23.65	23.65	50	74.66	11	5	8	3	47	42	0.180995	0.353876	0.0437803	0.0855977	437.803	855.977	25.0369	48.9513	33.4073	88.3344	Confident
458	0	Single Protein	Q16401	26S proteasome non-ATPase regulatory subunit 5 (PSMD5_HUMAN)	Q16401	PSMD5_HUMAN 26S proteasome non-ATPase regulatory subunit 5 OS=Homo sapiens OX=9606 GN=PSMD5 PE=1 SV=3		9	15.08	15.08	46.03	83.93	15	6	10	4	44	32	0.0756501	0.325711	0.0182987	0.078785	182.987	787.85	10.4646	45.0553	56.1604	88.342	Confident
459	0	Single Protein	Q14118	Dystroglycan 1 (DAG1_HUMAN)	Q14118	DAG1_HUMAN Dystroglycan 1 OS=Homo sapiens OX=9606 GN=DAG1 PE=1 SV=2		3	10.84	10.84	36.87	68.83	23	5	19	3	46	29	0.0422078	0.143246	0.0102095	0.0346491	102.095	346.491	5.83856	19.815	97.3807	88.3495	Confident
460	0	Single Protein	O60568	Multifunctional procollagen lysine hydroxylase and glycosyltransferase LH3 (PLOD3_HUMAN)	O60568	PLOD3_HUMAN Multifunctional procollagen lysine hydroxylase and glycosyltransferase LH3 OS=Homo sapiens OX=9606 GN=PLOD3 PE=1 SV=1		7	22.36	22.36	44.85	79.95	27	11	7	4	81	55	0.0915254	0.389495	0.0221387	0.0942135	221.387	942.135	12.6606	53.8785	84.7315	88.2924	Confident
461	0	Single Protein	P26639	Threonine--tRNA ligase 1, cytoplasmic (SYTC_HUMAN)	P26639	SYTC_HUMAN Threonine--tRNA ligase 1, cytoplasmic OS=Homo sapiens OX=9606 GN=TARS1 PE=1 SV=3		5	12.59	12.59	48.13	81.6	35	6	30	4	83	24	0.0372881	0.156533	0.00901948	0.0378631	90.1948	378.631	5.15803	21.653	83.3819	88.2353	Confident
462	0	Single Protein	O43242	26S proteasome non-ATPase regulatory subunit 3 (PSMD3_HUMAN)	O43242	PSMD3_HUMAN 26S proteasome non-ATPase regulatory subunit 3 OS=Homo sapiens OX=9606 GN=PSMD3 PE=1 SV=2		17	11.8	11.8	36.7	86.14	15	5	14	5	35	20	0.0434783	0.165914	0.0105168	0.0401324	105.168	401.324	6.0143	22.9507	60.9395	88.1783	Confident
463	0	Single Protein	Q9HB71	Calcyclin-binding protein (CYBP_HUMAN)	Q9HB71	CYBP_HUMAN Calcyclin-binding protein OS=Homo sapiens OX=9606 GN=CACYBP PE=1 SV=2		1	31.58	31.58	36.84	83.33	6	4	6	4	22	20	0.1	0.26638	0.0241886	0.0644337	241.886	644.337	13.8329	36.8481	26.1936	88.1859	Confident
464	0	Single Protein	Q99727	Metalloproteinase inhibitor 4 (TIMP4_HUMAN)	Q99727	TIMP4_HUMAN Metalloproteinase inhibitor 4 OS=Homo sapiens OX=9606 GN=TIMP4 PE=2 SV=1		3	22.32	22.32	36.16	58.93	9	3	9	3	27	19	0.136364	0.368875	0.0329845	0.0892256	329.845	892.256	18.863	51.026	25.4858	88.129	Confident
465	0	Single Protein	Q9BSW2	EF-hand calcium-binding domain-containing protein 4B (EFC4B_HUMAN)	Q9BSW2	EFC4B_HUMAN EF-hand calcium-binding domain-containing protein 4B OS=Homo sapiens OX=9606 GN=CRACR2A PE=1 SV=2		12	8.07	8.07	42.27	75.1	28	4	16	3	88	47	0.0382514	0.0974988	0.00925247	0.0235836	92.5247	235.836	5.29127	13.4869	83.1417	88.0722	Confident
466	0	Related Proteins	B9ZVP7	60S ribosomal protein L23 (B9ZVP7_HUMAN)	B9ZVP7,C9JD32,J3KT29,P62829	B9ZVP7_HUMAN 60S ribosomal protein L23 OS=Homo sapiens OX=9606 GN=RPL23 PE=1 SV=1,C9JD32_HUMAN 60S ribosomal protein L23 (Fragment) OS=Homo sapiens OX=9606 GN=RPL23 PE=1 SV=1,J3KT29_HUMAN 60S ribosomal protein L23 OS=Homo sapiens OX=9606 GN=RPL23 PE=1 SV=1,RL23_HUMAN 60S ribosomal protein L23 OS=Homo sapiens OX=9606 GN=RPL23 PE=1 SV=1	C9JD32,J3KT29,P62829	17	37.72	37.72	43.86	85.09	6	3	6	3	30	27	0.278351	0.467799	0.0673291	0.113154	673.291	1131.54	38.5039	64.7101	12.0917	88.0799	Confident
467	0	Related Proteins	C9JNW5	60S ribosomal protein L24 (C9JNW5_HUMAN)	C9JNW5,C9JXB8,P83731	C9JNW5_HUMAN 60S ribosomal protein L24 OS=Homo sapiens OX=9606 GN=RPL24 PE=1 SV=1,C9JXB8_HUMAN 60S ribosomal protein L24 OS=Homo sapiens OX=9606 GN=RPL24 PE=1 SV=1,RL24_HUMAN 60S ribosomal protein L24 OS=Homo sapiens OX=9606 GN=RPL24 PE=1 SV=1	C9JXB8,P83731	3	20	20	20	75.33	3	3	3	3	23	23	0.20354	0.199354	0.0492334	0.0482209	492.334	482.209	28.1554	27.5764	17.5315	88.0876	Confident
468	0	Single Protein	Q5T9G4	Armadillo repeat-containing protein 12 (ARM12_HUMAN)	Q5T9G4	ARM12_HUMAN Armadillo repeat-containing protein 12 OS=Homo sapiens OX=9606 GN=ARMC12 PE=1 SV=1		6	28.82	28.82	39.12	78.24	10	6	7	4	47	38	0.135338	0.43845	0.0327365	0.106055	327.365	1060.55	18.7212	60.6503	38.6072	88.0952	Confident
469	0	Single Protein	P42025	Beta-centractin (ACTY_HUMAN)	P42025	ACTY_HUMAN Beta-centractin OS=Homo sapiens OX=9606 GN=ACTR1B PE=1 SV=1		2	27.39	27.39	44.41	88.03	11	6	7	3	40	31	0.0785498	0.350314	0.0190001	0.0847361	190.001	847.361	10.8657	48.4585	42.2667	88.0386	Confident
470	0	Single Protein	P04040	Catalase (CATA_HUMAN)	P04040	CATA_HUMAN Catalase OS=Homo sapiens OX=9606 GN=CAT PE=1 SV=3		11	10.82	10.82	30.55	81.4	10	4	10	4	31	20	0.04662	0.172102	0.0112767	0.0416291	112.767	416.291	6.4489	23.8067	59.7188	88.0463	Confident
471	0	Related Proteins	B7Z7P8	Eukaryotic peptide chain release factor subunit 1 (B7Z7P8_HUMAN)	B7Z7P8,P62495	B7Z7P8_HUMAN Eukaryotic peptide chain release factor subunit 1 OS=Homo sapiens OX=9606 GN=ETF1 PE=1 SV=1,ERF1_HUMAN Eukaryotic peptide chain release factor subunit 1 OS=Homo sapiens OX=9606 GN=ETF1 PE=1 SV=3	P62495	5	26.48	26.48	46.57	88.42	15	7	6	3	39	31	0.0775401	0.380384	0.0187559	0.0920097	187.559	920.097	10.726	52.6181	47.4462	87.797	Confident
472	0	Single Protein	Q96BQ1	Protein FAM3D (FAM3D_HUMAN)	Q96BQ1	FAM3D_HUMAN Protein FAM3D OS=Homo sapiens OX=9606 GN=FAM3D PE=1 SV=1		3	37.05	37.05	61.61	87.95	13	7	6	3	56	48	0.238579	0.778279	0.0577089	0.188255	577.089	1882.55	33.0023	107.659	24.9468	87.8049	Confident
473	0	Single Protein	Q96QK1	Vacuolar protein sorting-associated protein 35 (VPS35_HUMAN)	Q96QK1	VPS35_HUMAN Vacuolar protein sorting-associated protein 35 OS=Homo sapiens OX=9606 GN=VPS35 PE=1 SV=2		16	5.53	5.53	26.76	72.61	15	3	15	3	29	18	0.0259516	0.0807068	0.00627732	0.0195218	62.7732	195.218	3.58985	11.1641	91.6489	87.6203	Confident
474	0	Single Protein	Q9BVM2	Protein DPCD (DPCD_HUMAN)	Q9BVM2	DPCD_HUMAN Protein DPCD OS=Homo sapiens OX=9606 GN=DPCD PE=1 SV=2		10	47.29	47.29	57.14	84.24	10	7	4	3	56	53	0.292398	0.629751	0.0707269	0.152328	707.269	1523.28	40.447	87.1127	23.2251	87.6282	Confident
475	0	Related Proteins	A6NFX8	ADP-sugar pyrophosphatase (A6NFX8_HUMAN)	A6NFX8,Q9UKK9	A6NFX8_HUMAN ADP-sugar pyrophosphatase OS=Homo sapiens OX=9606 GN=NUDT5 PE=1 SV=1,NUDT5_HUMAN ADP-sugar pyrophosphatase OS=Homo sapiens OX=9606 GN=NUDT5 PE=1 SV=1	Q9UKK9	10	30.17	30.17	55.6	66.81	11	4	9	3	40	29	0.16129	0.467799	0.0390139	0.113154	390.139	1131.54	22.3111	64.7101	25.8792	87.5721	Confident
476	0	Single Protein	Q15785	Mitochondrial import receptor subunit TOM34 (TOM34_HUMAN)	Q15785	TOM34_HUMAN Mitochondrial import receptor subunit TOM34 OS=Homo sapiens OX=9606 GN=TOMM34 PE=1 SV=2		20	14.24	14.24	33.98	84.47	12	3	12	3	40	22	0.0766284	0.151395	0.0185353	0.0366204	185.353	366.204	10.5999	20.9424	34.5378	87.58	Confident
477	0	Single Protein	P16930	Fumarylacetoacetase (FAAA_HUMAN)	P16930	FAAA_HUMAN Fumarylacetoacetase OS=Homo sapiens OX=9606 GN=FAH PE=1 SV=2		15	15.04	15.04	59.67	81.62	19	4	15	2	52	34	0.0877193	0.34596	0.0212181	0.083683	212.181	836.83	12.1341	47.8563	46.3442	87.588	Confident
478	0	Single Protein	O76003	Glutaredoxin-3 (GLRX3_HUMAN)	O76003	GLRX3_HUMAN Glutaredoxin-3 OS=Homo sapiens OX=9606 GN=GLRX3 PE=1 SV=2		10	9.85	9.85	45.97	88.66	14	3	14	3	30	17	0.0538721	0.193777	0.0130309	0.0468719	130.309	468.719	7.45206	26.8049	37.4082	87.5959	Confident
479	0	Single Protein	P01042	Kininogen-1 (KNG1_HUMAN)	P01042	KNG1_HUMAN Kininogen-1 OS=Homo sapiens OX=9606 GN=KNG1 PE=1 SV=2		3	5.9	5.9	28.42	71.74	16	3	16	3	29	16	0.030303	0.103716	0.00732988	0.0250873	73.2988	250.873	4.19178	14.3468	71.9122	87.6038	Confident
480	0	Single Protein	Q00577	Transcriptional activator protein Pur-alpha (PURA_HUMAN)	Q00577	PURA_HUMAN Transcriptional activator protein Pur-alpha OS=Homo sapiens OX=9606 GN=PURA PE=1 SV=2		5	18.01	18.01	51.55	59.01	10	4	10	4	22	14	0.0736842	0.251875	0.0178232	0.0609251	178.232	609.251	10.1927	34.8416	34.8894	87.6117	Confident
481	0	Single Protein	P35443	Thrombospondin-4 (TSP4_HUMAN)	P35443	TSP4_HUMAN Thrombospondin-4 OS=Homo sapiens OX=9606 GN=THBS4 PE=1 SV=2		5	24.97	24.97	44.85	70.34	37	14	5	4	166	112	0.159763	0.488811	0.0386445	0.118237	386.445	1182.37	22.0999	67.6166	105.802	87.6197	Confident
482	0	Single Protein	Q9UHL4	Dipeptidyl peptidase 2 (DPP2_HUMAN)	Q9UHL4	DPP2_HUMAN Dipeptidyl peptidase 2 OS=Homo sapiens OX=9606 GN=DPP7 PE=1 SV=3		9	35.57	35.57	65.45	77.85	27	12	8	3	119	90	0.227154	0.800193	0.0549454	0.193556	549.454	1935.56	31.422	110.69	54.3072	87.6276	Confident
483	0	Single Protein	Q15008	26S proteasome non-ATPase regulatory subunit 6 (PSMD6_HUMAN)	Q15008	PSMD6_HUMAN 26S proteasome non-ATPase regulatory subunit 6 OS=Homo sapiens OX=9606 GN=PSMD6 PE=1 SV=1		3	33.42	28.79	53.47	86.38	17	9	9	3	87	54	0.157738	0.467799	0.0381546	0.113154	381.546	1131.54	21.8197	64.7101	45.5023	87.6354	Confident
484	0	Single Protein	P50995	Annexin A11 (ANX11_HUMAN)	P50995	ANX11_HUMAN Annexin A11 OS=Homo sapiens OX=9606 GN=ANXA11 PE=1 SV=1		10	11.29	11.29	33.47	52.48	18	7	11	2	87	60	0.194969	0.363375	0.0471602	0.0878954	471.602	878.954	26.9698	50.2653	54.3551	87.6433	Confident
485	0	Single Protein	Q8WW22	DnaJ homolog subfamily A member 4 (DNJA4_HUMAN)	Q8WW22	DNJA4_HUMAN DnaJ homolog subfamily A member 4 OS=Homo sapiens OX=9606 GN=DNAJA4 PE=1 SV=1		15	19.9	19.9	34.26	84.63	11	5	6	3	41	32	0.0952381	0.204052	0.0230368	0.0493573	230.368	493.573	13.1742	28.2262	44.769	87.3966	Confident
486	0	Single Protein	P22102	Trifunctional purine biosynthetic protein adenosine-3 (PUR2_HUMAN)	P22102	PUR2_HUMAN Trifunctional purine biosynthetic protein adenosine-3 OS=Homo sapiens OX=9606 GN=GART PE=1 SV=1		21	6.93	6.93	30.4	75.94	21	4	13	3	54	22	0.0234681	0.0935407	0.0056766	0.0226262	56.766	226.262	3.24631	12.9394	107.699	87.2137	Confident
487	0	Single Protein	O95671	Probable bifunctional dTTP/UTP pyrophosphatase/methyltransferase protein (ASML_HUMAN)	O95671	ASML_HUMAN Probable bifunctional dTTP/UTP pyrophosphatase/methyltransferase protein OS=Homo sapiens OX=9606 GN=ASMTL PE=1 SV=3		X	6.12	6.12	34.94	65.86	15	2	15	2	30	16	0.0391198	0.0711511	0.00946254	0.0172105	94.6254	172.105	5.4114	9.84225	68.813	87.2219	Confident
488	0	Single Protein	Q92896	Golgi apparatus protein 1 (GSLG1_HUMAN)	Q92896	GSLG1_HUMAN Golgi apparatus protein 1 OS=Homo sapiens OX=9606 GN=GLG1 PE=1 SV=2		16	20.61	20.61	60.56	74.81	75	17	23	3	240	110	0.122449	0.269576	0.0296187	0.0652066	296.187	652.066	16.9382	37.2901	134.464	87.1029	Confident
489	0	Single Protein	P13686	Tartrate-resistant acid phosphatase type 5 (PPA5_HUMAN)	P13686	PPA5_HUMAN Tartrate-resistant acid phosphatase type 5 OS=Homo sapiens OX=9606 GN=ACP5 PE=1 SV=3		19	24	24	40.62	66.15	9	5	7	3	41	38	0.172093	0.417474	0.0416269	0.100981	416.269	1009.81	23.8054	57.7487	36.5757	87.1111	Confident
490	0	Single Protein	P28072	Proteasome subunit beta type-6 (PSB6_HUMAN)	P28072	PSB6_HUMAN Proteasome subunit beta type-6 OS=Homo sapiens OX=9606 GN=PSMB6 PE=1 SV=4		17	15.9	15.9	45.61	64.44	8	3	8	3	25	16	0.0974026	0.467799	0.0235603	0.113154	235.603	1131.54	13.4736	64.7101	25.3414	87.1193	Confident
491	0	Single Protein	Q99436	Proteasome subunit beta type-7 (PSB7_HUMAN)	Q99436	PSB7_HUMAN Proteasome subunit beta type-7 OS=Homo sapiens OX=9606 GN=PSMB7 PE=1 SV=1		9	33.94	33.94	49.46	64.62	13	7	8	3	43	33	0.167598	0.711328	0.0405396	0.17206	405.396	1720.6	23.1836	98.3972	29.9462	87.1275	Confident
492	0	Single Protein	P09417	Dihydropteridine reductase (DHPR_HUMAN)	P09417	DHPR_HUMAN Dihydropteridine reductase OS=Homo sapiens OX=9606 GN=QDPR PE=1 SV=2		4	46.72	46.72	79.51	90.98	19	6	11	3	53	38	0.153153	0.823348	0.0370456	0.199156	370.456	1991.56	21.1855	113.893	25.773	87.1356	Confident
493	0	Single Protein	P08133	Annexin A6 (ANXA6_HUMAN)	P08133	ANXA6_HUMAN Annexin A6 OS=Homo sapiens OX=9606 GN=ANXA6 PE=1 SV=3		5	29.27	29.27	51.56	82.32	38	15	4	3	143	100	0.163658	0.467799	0.0395867	0.113154	395.867	1131.54	22.6387	64.7101	75.8256	86.9538	Confident
494	0	Single Protein	Q8NDH2	Leucine-rich repeat transmembrane protein CCDC168 (CC168_HUMAN)	Q8NDH2	CC168_HUMAN Leucine-rich repeat transmembrane protein CCDC168 OS=Homo sapiens OX=9606 GN=CCDC168 PE=2 SV=3		13	0	0	34.36	80.74	190	0	190	0	522	0	0	0	0	0	0	0	0	0	801.411	86.7722	Doubtful
495	0	Single Protein	Q16698	2,4-dienoyl-CoA reductase [(3E)-enoyl-CoA-producing], mitochondrial (DECR_HUMAN)	Q16698	DECR_HUMAN 2,4-dienoyl-CoA reductase [(3E)-enoyl-CoA-producing], mitochondrial OS=Homo sapiens OX=9606 GN=DECR1 PE=1 SV=1		8	39.4	39.4	61.49	88.66	17	9	4	3	77	70	0.228956	0.701254	0.0553813	0.169624	553.813	1696.24	31.6713	97.0037	36.0448	86.7805	Confident
496	0	Single Protein	Q14315	Filamin-C (FLNC_HUMAN)	Q14315	FLNC_HUMAN Filamin-C OS=Homo sapiens OX=9606 GN=FLNC PE=1 SV=3		7	1.47	0.4	31.74	77.47	63	2	57	1	101	8	0.00331596	0.01787	0.000802086	0.0043225	8.02086	43.225	0.458694	2.47193	290.841	86.7889	Doubtful
497	0	Single Protein	Q6ZVM7	TOM1-like protein 2 (TM1L2_HUMAN)	Q6ZVM7	TM1L2_HUMAN TOM1-like protein 2 OS=Homo sapiens OX=9606 GN=TOM1L2 PE=1 SV=1		17	22.68	16.96	57.99	70.02	19	6	7	3	51	28	0.0760563	0.325711	0.018397	0.078785	183.97	787.85	10.5208	45.0553	55.5217	86.734	Confident
498	0	Single Protein	P30711	Glutathione S-transferase theta-1 (GSTT1_HUMAN)	P30711	GSTT1_HUMAN Glutathione S-transferase theta-1 OS=Homo sapiens OX=9606 GN=GSTT1 PE=1 SV=4		CHR_HSCHR22_1_CTG7	39.58	39.58	65.83	61.67	17	9	5	3	98	76	0.513514	1.15443	0.124212	0.279242	1242.12	2792.42	71.0337	159.692	27.3176	86.6793	Confident
499	0	Single Protein	Q96DG6	Carboxymethylenebutenolidase homolog (CMBL_HUMAN)	Q96DG6	CMBL_HUMAN Carboxymethylenebutenolidase homolog OS=Homo sapiens OX=9606 GN=CMBL PE=1 SV=1		5	20	20	39.18	73.06	7	4	7	4	40	31	0.173184	0.373824	0.0418909	0.0904228	418.909	904.228	23.9564	51.7106	28.0302	86.6877	Confident
500	0	Single Protein	P06576	ATP synthase subunit beta, mitochondrial (ATPB_HUMAN)	P06576	ATPB_HUMAN ATP synthase subunit beta, mitochondrial OS=Homo sapiens OX=9606 GN=ATP5F1B PE=1 SV=3		12	43.29	43.29	79.96	84.12	36	14	9	2	154	117	0.25618	0.905461	0.0619663	0.219018	619.663	2190.18	35.4371	125.251	56.5246	86.6961	Confident
501	0	Single Protein	P36405	ADP-ribosylation factor-like protein 3 (ARL3_HUMAN)	P36405	ARL3_HUMAN ADP-ribosylation factor-like protein 3 OS=Homo sapiens OX=9606 GN=ARL3 PE=1 SV=2		10	39.01	39.01	65.93	88.46	7	4	6	3	31	28	0.173913	0.519911	0.0420671	0.125759	420.671	1257.59	24.0572	71.9187	20.4428	86.5784	Confident
502	0	Single Protein	Q15046	Lysine--tRNA ligase (SYK_HUMAN)	Q15046	SYK_HUMAN Lysine--tRNA ligase OS=Homo sapiens OX=9606 GN=KARS1 PE=1 SV=3		16	14.57	14.57	45.23	64.49	20	5	11	3	58	26	0.0675325	0.163562	0.0163352	0.0395633	163.352	395.633	9.34169	22.6253	68.0046	86.5869	Confident
503	0	Related Proteins	G3V192	Ferritin (G3V192_HUMAN)	G3V192,G3V1D1,P02794	G3V192_HUMAN Ferritin OS=Homo sapiens OX=9606 GN=FTH1 PE=1 SV=1,G3V1D1_HUMAN Ferritin OS=Homo sapiens OX=9606 GN=FTH1 PE=1 SV=1,FRIH_HUMAN Ferritin heavy chain OS=Homo sapiens OX=9606 GN=FTH1 PE=1 SV=2	G3V1D1,P02794	11	47.06	47.06	54.25	88.89	7	5	4	3	55	43	0.316176	0.895736	0.0764787	0.216666	764.787	2166.66	43.7363	123.906	17.6426	86.5953	Confident
504	0	Single Protein	Q9NUJ1	Palmitoyl-protein thioesterase ABHD10, mitochondrial (ABHDA_HUMAN)	Q9NUJ1	ABHDA_HUMAN Palmitoyl-protein thioesterase ABHD10, mitochondrial OS=Homo sapiens OX=9606 GN=ABHD10 PE=1 SV=1		3	16.67	16.67	37.25	77.45	8	4	8	4	22	13	0.0548523	0.301025	0.013268	0.0728138	132.68	728.138	7.58766	41.6405	33.9107	86.6038	Confident
505	0	Single Protein	Q13907	Isopentenyl-diphosphate Delta-isomerase 1 (IDI1_HUMAN)	Q13907	IDI1_HUMAN Isopentenyl-diphosphate Delta-isomerase 1 OS=Homo sapiens OX=9606 GN=IDI1 PE=1 SV=2		10	24.67	24.67	42.29	74.45	8	4	7	3	34	30	0.177515	0.373824	0.0429384	0.0904228	429.384	904.228	24.5554	51.7106	26.3025	86.6122	Confident
506	0	Related Proteins	M0R261	6-phosphogluconolactonase (Fragment) (M0R261_HUMAN)	M0R261,O95336	M0R261_HUMAN 6-phosphogluconolactonase (Fragment) OS=Homo sapiens OX=9606 GN=PGLS PE=1 SV=1,6PGL_HUMAN 6-phosphogluconolactonase OS=Homo sapiens OX=9606 GN=PGLS PE=1 SV=2	O95336	19	55.56	55.56	68.98	75.93	13	9	3	3	72	68	0.310976	2.38386	0.0752207	0.576621	752.207	5766.21	43.0169	329.756	22.9821	86.5578	Confident
507	0	Single Protein	P36955	Pigment epithelium-derived factor (PEDF_HUMAN)	P36955	PEDF_HUMAN Pigment epithelium-derived factor OS=Homo sapiens OX=9606 GN=SERPINF1 PE=1 SV=4		17	30.86	30.86	46.89	69.14	19	8	7	3	69	42	0.134948	0.519911	0.0326421	0.125759	326.421	1257.59	18.6672	71.9187	46.2833	86.5662	Confident
508	0	Related Proteins	P62913	60S ribosomal protein L11 (RL11_HUMAN)	P62913,Q5VVC8	RL11_HUMAN 60S ribosomal protein L11 OS=Homo sapiens OX=9606 GN=RPL11 PE=1 SV=2,Q5VVC8_HUMAN 60S ribosomal protein L11 OS=Homo sapiens OX=9606 GN=RPL11 PE=1 SV=2	Q5VVC8	1	20.22	20.22	37.08	82.58	5	3	5	3	24	20	0.129252	0.240938	0.0312642	0.0582795	312.642	582.795	17.8792	33.3286	20.2396	86.5747	Confident
509	0	Single Protein	Q9H3U7	SPARC-related modular calcium-binding protein 2 (SMOC2_HUMAN)	Q9H3U7	SMOC2_HUMAN SPARC-related modular calcium-binding protein 2 OS=Homo sapiens OX=9606 GN=SMOC2 PE=1 SV=2		6	15.02	15.02	26.01	66.37	10	4	6	3	39	29	0.0945946	0.157423	0.0228811	0.0380784	228.811	380.784	13.0852	21.7761	49.6425	86.5831	Confident
510	0	Single Protein	Q99574	Neuroserpin (NEUS_HUMAN)	Q99574	NEUS_HUMAN Neuroserpin OS=Homo sapiens OX=9606 GN=SERPINI1 PE=1 SV=1		3	40.24	40.24	65.37	62.93	26	13	4	3	133	105	0.399225	1.35195	0.0965669	0.327019	965.669	3270.19	55.2243	187.014	46.3971	86.5288	Confident
511	0	Single Protein	Q15293	Reticulocalbin-1 (RCN1_HUMAN)	Q15293	RCN1_HUMAN Reticulocalbin-1 OS=Homo sapiens OX=9606 GN=RCN1 PE=1 SV=1		11	22.96	22.96	42.3	76.44	15	5	7	3	46	29	0.114625	0.271062	0.0277261	0.0655661	277.261	655.661	15.8559	37.4957	38.8662	86.4746	Confident
512	0	Single Protein	P34059	N-acetylgalactosamine-6-sulfatase (GALNS_HUMAN)	P34059	GALNS_HUMAN N-acetylgalactosamine-6-sulfatase OS=Homo sapiens OX=9606 GN=GALNS PE=1 SV=1		16	12.45	12.45	52.87	61.69	21	4	11	2	71	48	0.136646	0.26638	0.0330528	0.0644337	330.528	644.337	18.9021	36.8481	57.9891	86.3579	Confident
513	0	Related Proteins	M0R1L2	6-phosphogluconolactonase (Fragment) (M0R1L2_HUMAN)	M0R1L2,O95336	M0R1L2_HUMAN 6-phosphogluconolactonase (Fragment) OS=Homo sapiens OX=9606 GN=PGLS PE=1 SV=1,6PGL_HUMAN 6-phosphogluconolactonase OS=Homo sapiens OX=9606 GN=PGLS PE=1 SV=2	O95336	19	61.22	61.22	61.22	68.71	9	7	3	3	56	52	0.366337	2.83119	0.0886117	0.684825	886.117	6848.25	50.6749	391.635	16.3544	86.1789	Confident
514	0	Related Proteins	A0A0G2JIW1	Heat shock 70 kDa protein 1B (A0A0G2JIW1_HUMAN)	A0A0G2JIW1,P0DMV8,P0DMV9	A0A0G2JIW1_HUMAN Heat shock 70 kDa protein 1B OS=Homo sapiens OX=9606 GN=HSPA1B PE=1 SV=1,HS71A_HUMAN Heat shock 70 kDa protein 1A OS=Homo sapiens OX=9606 GN=HSPA1A PE=1 SV=1,HS71B_HUMAN Heat shock 70 kDa protein 1B OS=Homo sapiens OX=9606 GN=HSPA1B PE=1 SV=1	P0DMV8,P0DMV9	6	48.75	48.75	60.9	78.19	42	26	7	3	372	316	0.590139	1.09405	0.142747	0.264636	1427.47	2646.36	81.6333	151.339	70.0661	86.1875	Confident
515	0	Single Protein	P04217	Alpha-1B-glycoprotein (A1BG_HUMAN)	P04217	A1BG_HUMAN Alpha-1B-glycoprotein OS=Homo sapiens OX=9606 GN=A1BG PE=1 SV=4		19	17.37	17.37	26.26	48.89	12	6	5	3	39	31	0.128099	0.389495	0.0309854	0.0942135	309.854	942.135	17.7198	53.8785	54.2195	86.1337	Confident
516	0	Single Protein	P26572	Alpha-1,3-mannosyl-glycoprotein 2-beta-N-acetylglucosaminyltransferase (MGAT1_HUMAN)	P26572	MGAT1_HUMAN Alpha-1,3-mannosyl-glycoprotein 2-beta-N-acetylglucosaminyltransferase OS=Homo sapiens OX=9606 GN=MGAT1 PE=1 SV=2		5	15.73	15.73	24.49	69.21	9	5	7	4	29	24	0.0746753	0.242624	0.0180629	0.0586873	180.629	586.873	10.3298	33.5619	50.8464	86.0799	Confident
517	0	Single Protein	Q6P4A8	Phospholipase B-like 1 (PLBL1_HUMAN)	Q6P4A8	PLBL1_HUMAN Phospholipase B-like 1 OS=Homo sapiens OX=9606 GN=PLBD1 PE=1 SV=2		12	11.39	11.39	20.98	60.22	7	3	5	3	22	19	0.0540541	0.126482	0.0130749	0.0305942	130.749	305.942	7.47724	17.4961	63.2142	86.0886	Confident
518	0	Related Proteins	A0A0B4J1R6	Transketolase (A0A0B4J1R6_HUMAN)	A0A0B4J1R6,P29401	A0A0B4J1R6_HUMAN Transketolase OS=Homo sapiens OX=9606 GN=TKT PE=1 SV=1,TKT_HUMAN Transketolase OS=Homo sapiens OX=9606 GN=TKT PE=1 SV=3	P29401	3	15.32	15.32	29.98	73.3	10	4	7	3	29	21	0.0597015	0.193777	0.014441	0.0468719	144.41	468.719	8.25844	26.8049	49.8789	86.0349	Confident
519	0	Related Proteins	P19440	Glutathione hydrolase 1 proenzyme (GGT1_HUMAN)	A0A0C4DG87,P19440	A0A0C4DG87_HUMAN Glutathione hydrolase light chain 2 OS=Homo sapiens OX=9606 GN=GGTLC2 PE=3 SV=1,GGT1_HUMAN Glutathione hydrolase 1 proenzyme OS=Homo sapiens OX=9606 GN=GGT1 PE=1 SV=2	A0A0C4DG87	22	21.27	21.27	21.97	56.94	12	7	6	3	101	88	0.219136	0.363375	0.0530059	0.0878954	530.059	878.954	30.3128	50.2653	61.3718	85.9813	Confident
520	0	Single Protein	Q02818	Nucleobindin-1 (NUCB1_HUMAN)	Q02818	NUCB1_HUMAN Nucleobindin-1 OS=Homo sapiens OX=9606 GN=NUCB1 PE=1 SV=4		19	39.7	39.7	65.08	85.68	29	15	11	3	156	120	0.303797	0.674482	0.0734844	0.163148	734.844	1631.48	42.024	93.3004	53.8463	85.8655	Confident
521	0	Single Protein	Q14410	Glycerol kinase 2 (GLPK2_HUMAN)	Q14410	GLPK2_HUMAN Glycerol kinase 2 OS=Homo sapiens OX=9606 GN=GK2 PE=1 SV=2		4	20.07	20.07	44.67	64.74	18	7	12	4	46	28	0.0782123	0.409082	0.0189185	0.0989512	189.185	989.512	10.819	56.5878	60.5547	85.8743	Confident
522	0	Single Protein	P10644	cAMP-dependent protein kinase type I-alpha regulatory subunit (KAP0_HUMAN)	P10644	KAP0_HUMAN cAMP-dependent protein kinase type I-alpha regulatory subunit OS=Homo sapiens OX=9606 GN=PRKAR1A PE=1 SV=1		17	26.25	26.25	28.35	70.34	8	7	3	3	59	57	0.212687	0.380384	0.0514459	0.0920097	514.459	920.097	29.4207	52.6181	42.955	85.8831	Confident
523	0	Single Protein	O00499	Myc box-dependent-interacting protein 1 (BIN1_HUMAN)	O00499	BIN1_HUMAN Myc box-dependent-interacting protein 1 OS=Homo sapiens OX=9606 GN=BIN1 PE=1 SV=1		2	6.75	6.75	27.49	63.58	13	2	13	2	28	14	0.0344828	0.0811808	0.0083409	0.0196365	83.409	196.365	4.76996	11.2296	64.6594	85.8919	Confident
524	0	Related Proteins	A0A7I2ST14	N-myc downstream-regulated gene 1 protein (Fragment) (A0A7I2ST14_HUMAN)	A0A7I2ST14,Q92597	A0A7I2ST14_HUMAN N-myc downstream-regulated gene 1 protein (Fragment) OS=Homo sapiens OX=9606 GN=NDRG1 PE=1 SV=1,NDRG1_HUMAN Protein NDRG1 OS=Homo sapiens OX=9606 GN=NDRG1 PE=1 SV=1	Q92597	8	34.88	34.88	53.75	51.42	20	11	5	3	120	99	0.497487	1.64897	0.120335	0.398863	1203.35	3988.63	68.8169	228.1	42.0434	85.8385	Confident
525	0	Single Protein	P04275	von Willebrand factor (VWF_HUMAN)	P04275	VWF_HUMAN von Willebrand factor OS=Homo sapiens OX=9606 GN=VWF PE=1 SV=4		12	0.64	0.64	32.31	69.85	64	2	64	2	200	11	0.00508906	0.0193735	0.00123097	0.00468618	12.3097	46.8618	0.703964	2.67991	309.058	85.8473	Confident
526	0	Single Protein	Q16769	Glutaminyl-peptide cyclotransferase (QPCT_HUMAN)	Q16769	QPCT_HUMAN Glutaminyl-peptide cyclotransferase OS=Homo sapiens OX=9606 GN=QPCT PE=1 SV=1		2	43.49	43.49	60.94	63.99	20	10	4	3	104	81	0.341991	1.15443	0.0827229	0.279242	827.229	2792.42	47.3073	159.692	40.8508	85.8561	Confident
527	0	Single Protein	Q9Y490	Talin-1 (TLN1_HUMAN)	Q9Y490	TLN1_HUMAN Talin-1 OS=Homo sapiens OX=9606 GN=TLN1 PE=1 SV=3		9	1.34	1.02	22.55	73.99	37	2	32	1	76	6	0.00319149	0.0178009	0.000771977	0.00430579	7.71977	43.0579	0.441475	2.46238	269.599	85.6789	Doubtful
528	0	Single Protein	P55060	Exportin-2 (XPO2_HUMAN)	P55060	XPO2_HUMAN Exportin-2 OS=Homo sapiens OX=9606 GN=CSE1L PE=1 SV=3		20	5.46	5.46	23.17	75.28	16	4	16	4	26	14	0.0191518	0.110336	0.00463257	0.0266888	46.3257	266.888	2.64925	15.2627	110.346	85.6877	Confident
529	0	Single Protein	P00747	Plasminogen (PLMN_HUMAN)	P00747	PLMN_HUMAN Plasminogen OS=Homo sapiens OX=9606 GN=PLG PE=1 SV=2		6	4.69	4.69	26.42	77.16	11	2	9	2	30	17	0.0256	0.0550081	0.00619228	0.0133057	61.9228	133.057	3.54122	7.60921	90.5102	85.6966	Confident
530	0	Single Protein	P51888	Prolargin (PRELP_HUMAN)	P51888	PRELP_HUMAN Prolargin OS=Homo sapiens OX=9606 GN=PRELP PE=1 SV=1		1	11.78	11.78	33.25	80.1	9	4	9	4	17	10	0.0326797	0.28265	0.00790477	0.0683691	79.0477	683.691	4.52055	39.0986	43.7822	85.5817	Confident
531	0	Single Protein	Q5D862	Filaggrin-2 (FILA2_HUMAN)	Q5D862	FILA2_HUMAN Filaggrin-2 OS=Homo sapiens OX=9606 GN=FLG2 PE=1 SV=1		1	0.46	0.46	18.32	47.68	30	1	30	1	52	11	0.00964912	0.0135565	0.00233399	0.00327912	23.3399	32.7912	1.33475	1.87525	247.928	85.5906	Doubtful
532	0	Single Protein	P03950	Angiogenin (ANGI_HUMAN)	P03950	ANGI_HUMAN Angiogenin OS=Homo sapiens OX=9606 GN=ANG PE=1 SV=1		14	31.29	31.29	31.29	87.76	3	3	3	3	21	21	0.162791	0.43845	0.0393768	0.106055	393.768	1060.55	22.5187	60.6503	16.5394	85.5995	Confident
533	0	Single Protein	Q99523	Sortilin (SORT_HUMAN)	Q99523	SORT_HUMAN Sortilin OS=Homo sapiens OX=9606 GN=SORT1 PE=1 SV=3		1	3.01	3.01	27.08	66.91	14	2	14	2	30	13	0.0215827	0.0624678	0.00522056	0.0151101	52.2056	151.101	2.98551	8.6411	92.0095	85.6084	Confident
534	0	Single Protein	P02647	Apolipoprotein A-I (APOA1_HUMAN)	P02647	APOA1_HUMAN Apolipoprotein A-I OS=Homo sapiens OX=9606 GN=APOA1 PE=1 SV=1		11	34.08	34.08	44.57	85.77	12	9	3	3	67	55	0.240175	0.701254	0.0580949	0.169624	580.949	1696.24	33.2231	97.0037	30.7589	85.6173	Confident
535	0	Single Protein	Q9NWV4	CXXC motif containing zinc binding protein (CZIB_HUMAN)	Q9NWV4	CZIB_HUMAN CXXC motif containing zinc binding protein OS=Homo sapiens OX=9606 GN=CZIB PE=1 SV=1		1	25.62	25.62	26.25	70	4	3	4	3	18	17	0.151786	0.467799	0.0367149	0.113154	367.149	1131.54	20.9963	64.7101	18.0368	85.6262	Confident
536	0	Single Protein	P23352	Anosmin-1 (KALM_HUMAN)	P23352	KALM_HUMAN Anosmin-1 OS=Homo sapiens OX=9606 GN=ANOS1 PE=1 SV=3		X	5.44	5.44	25.29	74.71	11	2	11	2	28	18	0.0295276	0.0616321	0.00714231	0.0149079	71.4231	149.079	4.08451	8.52549	76.0636	85.635	Confident
537	0	Single Protein	P00403	Cytochrome c oxidase subunit 2 (COX2_HUMAN)	P00403	COX2_HUMAN Cytochrome c oxidase subunit 2 OS=Homo sapiens OX=9606 GN=MT-CO2 PE=1 SV=1		MT	20.26	20.26	20.26	28.63	4	4	4	4	15	15	0.230769	1.51189	0.0558199	0.365704	558.199	3657.04	31.922	209.138	25.5482	85.5823	Confident
538	0	Single Protein	Q6UWW0	Lipocalin-15 (LCN15_HUMAN)	Q6UWW0	LCN15_HUMAN Lipocalin-15 OS=Homo sapiens OX=9606 GN=LCN15 PE=1 SV=1		9	20.11	20.11	60.33	59.78	7	3	7	3	24	18	0.145455	0.637894	0.0351834	0.154298	351.834	1542.98	20.1206	88.2391	20.4411	85.5296	Confident
539	0	Single Protein	Q9H4G4	Golgi-associated plant pathogenesis-related protein 1 (GAPR1_HUMAN)	Q9H4G4	GAPR1_HUMAN Golgi-associated plant pathogenesis-related protein 1 OS=Homo sapiens OX=9606 GN=GLIPR2 PE=1 SV=3		9	61.69	61.69	61.69	87.01	8	7	3	3	65	60	0.440299	1.15443	0.106502	0.279242	1065.02	2792.42	60.906	159.692	17.2075	85.5385	Confident
540	0	Single Protein	Q86X76	Deaminated glutathione amidase (NIT1_HUMAN)	Q86X76	NIT1_HUMAN Deaminated glutathione amidase OS=Homo sapiens OX=9606 GN=NIT1 PE=1 SV=2		1	12.84	12.84	29.97	70.03	7	3	7	3	19	14	0.0611354	0.268961	0.0147878	0.0650579	147.878	650.579	8.45679	37.2051	35.8732	85.5474	Confident
541	0	Single Protein	Q9H1X1	Radial spoke head protein 9 homolog (RSPH9_HUMAN)	Q9H1X1	RSPH9_HUMAN Radial spoke head protein 9 homolog OS=Homo sapiens OX=9606 GN=RSPH9 PE=1 SV=1		6	15.58	15.58	45.65	88.77	10	3	10	3	21	11	0.044898	0.240938	0.0108602	0.0582795	108.602	582.795	6.21068	33.3286	31.2721	85.5562	Confident
542	0	Related Proteins	B5MBX2	Transcobalamin-2 (B5MBX2_HUMAN)	B5MBX2,F8WE86,P20062	B5MBX2_HUMAN Transcobalamin-2 OS=Homo sapiens OX=9606 GN=TCN2 PE=1 SV=1,F8WE86_HUMAN Transcobalamin-2 OS=Homo sapiens OX=9606 GN=TCN2 PE=1 SV=2,TCO2_HUMAN Transcobalamin-2 OS=Homo sapiens OX=9606 GN=TCN2 PE=1 SV=3	F8WE86,P20062	22	17.02	17.02	25.3	69.5	8	4	8	4	17	13	0.0442177	0.26638	0.0106956	0.0644337	106.956	644.337	6.11658	36.8481	47.1124	85.5651	Confident
543	0	Single Protein	P07686	Beta-hexosaminidase subunit beta (HEXB_HUMAN)	P07686	HEXB_HUMAN Beta-hexosaminidase subunit beta OS=Homo sapiens OX=9606 GN=HEXB PE=1 SV=4		5	45.86	45.86	52.88	70.86	35	21	4	3	228	201	0.505076	1.44844	0.122171	0.350357	1221.71	3503.57	69.8666	200.361	63.0972	85.574	Confident
544	0	Related Proteins	E9PGV1	Glutathione S-transferase Mu 2 (E9PGV1_HUMAN)	E9PGV1,E9PHN6,F6XZQ7,P28161	E9PGV1_HUMAN Glutathione S-transferase Mu 2 OS=Homo sapiens OX=9606 GN=GSTM2 PE=1 SV=1,E9PHN6_HUMAN Glutathione S-transferase OS=Homo sapiens OX=9606 GN=GSTM2 PE=1 SV=1,F6XZQ7_HUMAN Glutathione S-transferase OS=Homo sapiens OX=9606 GN=GSTM2 PE=1 SV=1,GSTM2_HUMAN Glutathione S-transferase Mu 2 OS=Homo sapiens OX=9606 GN=GSTM2 PE=1 SV=2	E9PHN6,F6XZQ7,P28161	1	54.02	54.02	91.95	89.66	13	5	6	2	45	32	0.358974	2.16228	0.0868309	0.523025	868.309	5230.25	49.6565	299.105	10.3542	85.5215	Confident
545	0	Single Protein	P47755	F-actin-capping protein subunit alpha-2 (CAZA2_HUMAN)	P47755	CAZA2_HUMAN F-actin-capping protein subunit alpha-2 OS=Homo sapiens OX=9606 GN=CAPZA2 PE=1 SV=3		7	61.19	61.19	71.33	88.46	17	11	5	3	100	88	0.290514	1.10634	0.0702713	0.267609	702.713	2676.09	40.1864	153.039	32.9286	85.2851	Confident
546	0	Single Protein	P21810	Biglycan (PGS1_HUMAN)	P21810	PGS1_HUMAN Biglycan OS=Homo sapiens OX=9606 GN=BGN PE=1 SV=2		X	14.13	14.13	34.24	75.82	11	4	9	3	21	14	0.0501792	0.251875	0.0121377	0.0609251	121.377	609.251	6.94123	34.8416	41.6275	85.2941	Confident
547	0	Related Proteins	E9PHK0	Tetranectin (E9PHK0_HUMAN)	E9PHK0,P05452	E9PHK0_HUMAN Tetranectin OS=Homo sapiens OX=9606 GN=CLEC3B PE=1 SV=1,TETN_HUMAN Tetranectin OS=Homo sapiens OX=9606 GN=CLEC3B PE=1 SV=3	P05452	3	20	20	66.88	90	9	3	9	3	18	12	0.0763889	0.501311	0.0184774	0.12126	184.774	1212.6	10.5668	69.3457	17.7827	85.3031	Confident
548	0	Related Proteins	F8VV56	CD63 antigen (F8VV56_HUMAN)	F8VV56,F8VWK8,F8W022,P08962	F8VV56_HUMAN CD63 antigen OS=Homo sapiens OX=9606 GN=CD63 PE=1 SV=1,F8VWK8_HUMAN Tetraspanin (Fragment) OS=Homo sapiens OX=9606 GN=CD63 PE=1 SV=1,F8W022_HUMAN Tetraspanin (Fragment) OS=Homo sapiens OX=9606 GN=CD63 PE=1 SV=1,CD63_HUMAN CD63 antigen OS=Homo sapiens OX=9606 GN=CD63 PE=1 SV=2	F8VWK8,F8W022,P08962	12	22.07	22.07	53.1	88.97	11	4	6	2	51	32	0.248062	0.719072	0.0600027	0.173934	600.027	1739.34	34.3141	99.4684	16.0099	85.3121	Confident
549	0	Single Protein	Q9H3Z4	DnaJ homolog subfamily C member 5 (DNJC5_HUMAN)	Q9H3Z4	DNJC5_HUMAN DnaJ homolog subfamily C member 5 OS=Homo sapiens OX=9606 GN=DNAJC5 PE=1 SV=1		20	19.7	19.7	43.43	73.74	7	2	7	2	26	19	0.123288	0.274275	0.0298216	0.0663433	298.216	663.433	17.0542	37.9401	22.1343	85.3211	Confident
550	0	Single Protein	Q13451	Peptidyl-prolyl cis-trans isomerase FKBP5 (FKBP5_HUMAN)	Q13451	FKBP5_HUMAN Peptidyl-prolyl cis-trans isomerase FKBP5 OS=Homo sapiens OX=9606 GN=FKBP5 PE=1 SV=2		6	7.88	7.88	27.13	85.12	9	2	8	2	32	24	0.059126	0.0690192	0.0143017	0.0166948	143.017	166.948	8.17883	9.54735	51.1796	85.2689	Confident
551	0	Single Protein	Q7Z4W1	L-xylulose reductase (DCXR_HUMAN)	Q7Z4W1	DCXR_HUMAN L-xylulose reductase OS=Homo sapiens OX=9606 GN=DCXR PE=1 SV=2		17	62.3	62.3	78.28	90.57	21	12	4	3	121	107	0.470588	2.16228	0.113829	0.523025	1138.29	5230.25	65.0959	299.105	25.8966	85.1558	Confident
552	0	Related Proteins	A0A1W2PS52	Cystatin-B (A0A1W2PS52_HUMAN)	A0A1W2PS52,P04080	A0A1W2PS52_HUMAN Cystatin-B OS=Homo sapiens OX=9606 GN=CSTB PE=1 SV=1,CYTB_HUMAN Cystatin-B OS=Homo sapiens OX=9606 GN=CSTB PE=1 SV=2	P04080	21	43.37	43.37	55.42	87.95	6	3	6	3	18	15	0.205479	0.873817	0.0497026	0.211364	497.026	2113.64	28.4237	120.874	9.01258	85.1648	Confident
553	0	Single Protein	Q96JQ2	Calmin (CLMN_HUMAN)	Q96JQ2	CLMN_HUMAN Calmin OS=Homo sapiens OX=9606 GN=CLMN PE=1 SV=1		14	2.59	2.59	26.35	63.97	17	2	14	2	29	13	0.0124805	0.0466512	0.00301886	0.0112843	30.1886	112.843	1.72641	6.45321	111.582	85.1739	Confident
554	0	Single Protein	O94919	Endonuclease domain-containing 1 protein (ENDD1_HUMAN)	O94919	ENDD1_HUMAN Endonuclease domain-containing 1 protein OS=Homo sapiens OX=9606 GN=ENDOD1 PE=1 SV=2		11	4.8	4.8	21.2	71.8	8	2	8	2	27	14	0.0334262	0.102943	0.00808533	0.0249006	80.8533	249.006	4.62381	14.24	54.9813	85.1829	Confident
555	0	Single Protein	Q96KX2	F-actin-capping protein subunit alpha-3 (CAZA3_HUMAN)	Q96KX2	CAZA3_HUMAN F-actin-capping protein subunit alpha-3 OS=Homo sapiens OX=9606 GN=CAPZA3 PE=1 SV=2		12	23.41	23.41	33.11	87.96	7	5	7	5	13	10	0.0380228	0.365008	0.00919719	0.0882903	91.9719	882.903	5.25965	50.4911	35.0021	85.131	Confident
556	0	Single Protein	A0A494C103	CUB domain-containing protein (A0A494C103_HUMAN)	A0A494C103	A0A494C103_HUMAN CUB domain-containing protein OS=Homo sapiens OX=9606 GN=LOC112577516 PE=1 SV=1			39.42	39.42	51.82	91.97	5	3	5	3	17	15	0.119048	0.778279	0.028796	0.188255	287.96	1882.55	16.4677	107.659	15.3135	85.1401	Confident
557	0	Related Proteins	A0A0A0MT32	Lysosomal acid lipase/cholesteryl ester hydrolase (A0A0A0MT32_HUMAN)	A0A0A0MT32,P38571	A0A0A0MT32_HUMAN Lysosomal acid lipase/cholesteryl ester hydrolase OS=Homo sapiens OX=9606 GN=LIPA PE=1 SV=1,LICH_HUMAN Lysosomal acid lipase/cholesteryl ester hydrolase OS=Homo sapiens OX=9606 GN=LIPA PE=1 SV=2	P38571	10	53	53	60.78	72.08	15	9	6	2	104	94	0.460784	1.21898	0.111457	0.294855	1114.57	2948.55	63.7398	168.62	32.5492	85.0883	Confident
558	0	Single Protein	Q06481	Amyloid beta precursor like protein 2 (APLP2_HUMAN)	Q06481	APLP2_HUMAN Amyloid beta precursor like protein 2 OS=Homo sapiens OX=9606 GN=APLP2 PE=1 SV=2		11	13.76	13.76	53.87	66.45	37	9	23	2	135	87	0.163708	0.295687	0.0395987	0.0715225	395.987	715.225	22.6456	40.902	86.9002	85.0973	Confident
559	0	Single Protein	Q15506	Sperm surface protein Sp17 (SP17_HUMAN)	Q15506	SP17_HUMAN Sperm surface protein Sp17 OS=Homo sapiens OX=9606 GN=SPA17 PE=1 SV=1		11	29.14	29.14	51.66	86.75	6	3	6	3	15	12	0.0839695	0.389495	0.020311	0.0942135	203.11	942.135	11.6154	53.8785	17.3955	85.1064	Confident
560	0	Single Protein	Q92882	Osteoclast-stimulating factor 1 (OSTF1_HUMAN)	Q92882	OSTF1_HUMAN Osteoclast-stimulating factor 1 OS=Homo sapiens OX=9606 GN=OSTF1 PE=1 SV=2		9	17.29	17.29	45.33	89.25	10	2	10	2	25	14	0.0680628	0.211528	0.0164635	0.0511656	164.635	511.656	9.41505	29.2604	23.7719	85.1154	Confident
561	0	Related Proteins	A0A087WY82	Junctional adhesion molecule 1 (A0A087WY82_HUMAN)	A0A087WY82,Q9Y624	A0A087WY82_HUMAN Junctional adhesion molecule 1 OS=Homo sapiens OX=9606 GN=F11R PE=1 SV=1,JAM1_HUMAN Junctional adhesion molecule A OS=Homo sapiens OX=9606 GN=F11R PE=1 SV=1	Q9Y624	1	13.62	13.62	18.64	78.85	5	3	5	3	25	14	0.0590909	0.29155	0.0142933	0.0705218	142.933	705.218	8.17398	40.3297	30.1783	85.1245	Confident
562	0	Single Protein	Q8IUA0	WAP four-disulfide core domain protein 8 (WFDC8_HUMAN)	Q8IUA0	WFDC8_HUMAN WAP four-disulfide core domain protein 8 OS=Homo sapiens OX=9606 GN=WFDC8 PE=2 SV=2		20	18.26	18.26	30.29	86.72	7	3	7	3	31	22	0.105263	0.232847	0.0254617	0.0563224	254.617	563.224	14.5609	32.2094	27.805	85.1335	Confident
563	0	Single Protein	P26038	Moesin (MOES_HUMAN)	P26038	MOES_HUMAN Moesin OS=Homo sapiens OX=9606 GN=MSN PE=1 SV=3		X	22.18	22.18	54.42	77.3	37	10	19	2	127	75	0.10426	0.253254	0.0252191	0.0612587	252.191	612.587	14.4222	35.0324	67.7778	85.1425	Confident
564	0	Single Protein	P21217	3-galactosyl-N-acetylglucosaminide 4-alpha-L-fucosyltransferase FUT3 (FUT3_HUMAN)	P21217	FUT3_HUMAN 3-galactosyl-N-acetylglucosaminide 4-alpha-L-fucosyltransferase FUT3 OS=Homo sapiens OX=9606 GN=FUT3 PE=1 SV=1		19	35.18	35.18	51.52	89.75	19	9	7	3	93	75	0.231481	0.725211	0.0559921	0.175418	559.921	1754.18	32.0206	100.318	42.0902	85.0909	Confident
565	0	Related Proteins	I3L0K2	Thioredoxin domain-containing protein 17 (I3L0K2_HUMAN)	I3L0K2,I3L3M7,Q9BRA2	I3L0K2_HUMAN Thioredoxin domain-containing protein 17 OS=Homo sapiens OX=9606 GN=TXNDC17 PE=1 SV=1,I3L3M7_HUMAN Thioredoxin domain-containing protein 17 OS=Homo sapiens OX=9606 GN=TXNDC17 PE=1 SV=1,TXD17_HUMAN Thioredoxin domain-containing protein 17 OS=Homo sapiens OX=9606 GN=TXNDC17 PE=1 SV=1	I3L3M7,Q9BRA2	17	50.67	50.67	62.67	90.67	5	3	4	2	31	29	0.426471	1.37137	0.103157	0.331716	1031.57	3317.16	58.9932	189.701	8.36596	85.0999	Confident
566	0	Related Proteins	G3V583	Protein FAM177A1 (Fragment) (G3V583_HUMAN)	G3V583,Q8N128	G3V583_HUMAN Protein FAM177A1 (Fragment) OS=Homo sapiens OX=9606 GN=FAM177A1 PE=1 SV=1,F177A_HUMAN Protein FAM177A1 OS=Homo sapiens OX=9606 GN=FAM177A1 PE=1 SV=1	Q8N128	14	25.71	25.71	32.86	86.43	4	3	4	3	21	20	0.157025	0.412538	0.0379821	0.0997871	379.821	997.871	21.7211	57.0658	16.312	85.109	Confident
567	0	Single Protein	P13473	Lysosome-associated membrane glycoprotein 2 (LAMP2_HUMAN)	P13473	LAMP2_HUMAN Lysosome-associated membrane glycoprotein 2 OS=Homo sapiens OX=9606 GN=LAMP2 PE=1 SV=2		X	11.46	11.46	42.68	68.05	11	4	5	2	67	60	0.21147	0.406527	0.0511515	0.0983333	511.515	983.333	29.2523	56.2344	44.9323	85.0575	Confident
568	0	Single Protein	O75610	Left-right determination factor 1 (LFTY1_HUMAN)	O75610	LFTY1_HUMAN Left-right determination factor 1 OS=Homo sapiens OX=9606 GN=LEFTY1 PE=2 SV=1		1	21.86	21.86	42.9	69.13	13	6	5	2	71	60	0.233202	0.400688	0.0564082	0.0969209	564.082	969.209	32.2585	55.4267	40.8541	85.0665	Confident
569	0	Single Protein	P30520	Adenylosuccinate synthetase isozyme 2 (PURA2_HUMAN)	P30520	PURA2_HUMAN Adenylosuccinate synthetase isozyme 2 OS=Homo sapiens OX=9606 GN=ADSS2 PE=1 SV=3		1	13.82	13.82	25.44	67.54	7	4	7	4	27	15	0.0487013	0.211528	0.0117802	0.0511656	117.802	511.656	6.7368	29.2604	50.0658	84.9547	Confident
570	0	Related Proteins	C9JIS1	Guanine nucleotide-binding protein G(I)/G(S)/G(T) subunit beta-2 (Fragment) (C9JIS1_HUMAN)	C9JIS1,C9JXA5,C9JZN1,P62879	C9JIS1_HUMAN Guanine nucleotide-binding protein G(I)/G(S)/G(T) subunit beta-2 (Fragment) OS=Homo sapiens OX=9606 GN=GNB2 PE=1 SV=1,C9JXA5_HUMAN Guanine nucleotide-binding protein G(I)/G(S)/G(T) subunit beta-2 (Fragment) OS=Homo sapiens OX=9606 GN=GNB2 PE=1 SV=1,C9JZN1_HUMAN Guanine nucleotide-binding protein G(I)/G(S)/G(T) subunit beta-2 (Fragment) OS=Homo sapiens OX=9606 GN=GNB2 PE=1 SV=1,GBB2_H…	C9JXA5,C9JZN1,P62879	7	23.28	23.28	43.53	56.9	10	5	4	2	48	42	0.233586	0.584893	0.0565012	0.141478	565.012	1414.78	32.3117	80.9076	25.5215	84.9638	Confident
571	0	Single Protein	Q9NPC4	Lactosylceramide 4-alpha-galactosyltransferase (A4GAT_HUMAN)	Q9NPC4	A4GAT_HUMAN Lactosylceramide 4-alpha-galactosyltransferase OS=Homo sapiens OX=9606 GN=A4GALT PE=1 SV=1		22	7.93	7.93	17.56	79.04	4	2	4	2	18	16	0.0573477	0.128838	0.0138716	0.0311641	138.716	311.641	7.93284	17.822	40.4728	84.9125	Confident
572	0	Single Protein	O75436	Vacuolar protein sorting-associated protein 26A (VP26A_HUMAN)	O75436	VP26A_HUMAN Vacuolar protein sorting-associated protein 26A OS=Homo sapiens OX=9606 GN=VPS26A PE=1 SV=2		10	22.02	22.02	42.2	86.24	14	5	6	2	42	29	0.0992908	0.284386	0.0240171	0.0687891	240.171	687.891	13.7348	39.3388	38.1457	84.9216	Confident
573	0	Single Protein	P24855	Deoxyribonuclease-1 (DNAS1_HUMAN)	P24855	DNAS1_HUMAN Deoxyribonuclease-1 OS=Homo sapiens OX=9606 GN=DNASE1 PE=1 SV=1		16	37.94	37.94	60.28	58.51	10	6	6	3	45	33	0.2	1.06914	0.0483772	0.25861	483.772	2586.1	27.6658	147.893	31.4137	84.9307	Confident
574	0	Single Protein	Q86VP6	Cullin-associated NEDD8-dissociated protein 1 (CAND1_HUMAN)	Q86VP6	CAND1_HUMAN Cullin-associated NEDD8-dissociated protein 1 OS=Homo sapiens OX=9606 GN=CAND1 PE=1 SV=2		12	17.8	17.8	38.05	69.19	38	15	6	2	140	97	0.109283	0.318257	0.0264341	0.0769819	264.341	769.819	15.117	44.0241	136.289	84.9398	Confident
575	0	Related Proteins	A0A804HIS0	Mannose-1-phosphate guanyltransferase alpha (A0A804HIS0_HUMAN)	A0A804HIS0,Q96IJ6	A0A804HIS0_HUMAN Mannose-1-phosphate guanyltransferase alpha OS=Homo sapiens OX=9606 GN=GMPPA PE=1 SV=1,GMPPA_HUMAN Mannose-1-phosphate guanyltransferase alpha OS=Homo sapiens OX=9606 GN=GMPPA PE=1 SV=1	Q96IJ6	2	19.14	19.14	30.03	71.29	6	4	4	2	27	25	0.115741	0.406527	0.0279961	0.0983333	279.961	983.333	16.0103	56.2344	33.1235	84.9488	Confident
576	0	Related Proteins	H7C3K1	Uncharacterized protein C7orf61 (Fragment) (H7C3K1_HUMAN)	H7C3K1,Q8IZ16	H7C3K1_HUMAN Uncharacterized protein C7orf61 (Fragment) OS=Homo sapiens OX=9606 GN=C7orf61 PE=1 SV=8,CG061_HUMAN Uncharacterized protein C7orf61 OS=Homo sapiens OX=9606 GN=C7orf61 PE=2 SV=1	Q8IZ16	7	23.56	23.56	26.18	69.11	4	3	4	3	18	15	0.113636	0.350314	0.0274871	0.0847361	274.871	847.361	15.7192	48.4585	20.6615	84.9579	Confident
577	0	Single Protein	Q6UWM5	GLIPR1-like protein 1 (GPRL1_HUMAN)	Q6UWM5	GPRL1_HUMAN GLIPR1-like protein 1 OS=Homo sapiens OX=9606 GN=GLIPR1L1 PE=1 SV=2		12	16.12	16.12	37.6	69.83	6	2	6	2	29	18	0.106509	0.221677	0.025763	0.0536207	257.63	536.207	14.7333	30.6644	27.1332	84.9669	Confident
578	0	Single Protein	Q96N03	V-set and transmembrane domain-containing protein 2-like protein (VTM2L_HUMAN)	Q96N03	VTM2L_HUMAN V-set and transmembrane domain-containing protein 2-like protein OS=Homo sapiens OX=9606 GN=VSTM2L PE=1 SV=1		20	27.94	27.94	35.78	63.73	5	3	5	3	30	24	0.176923	0.350314	0.0427952	0.0847361	427.952	847.361	24.4736	48.4585	22.3353	84.976	Confident
579	0	Related Proteins	P62424	60S ribosomal protein L7a (RL7A_HUMAN)	P62424,Q5T8U3	RL7A_HUMAN 60S ribosomal protein L7a OS=Homo sapiens OX=9606 GN=RPL7A PE=1 SV=2,Q5T8U3_HUMAN 60S ribosomal protein L7a (Fragment) OS=Homo sapiens OX=9606 GN=RPL7A PE=1 SV=1	Q5T8U3	9	15.04	15.04	15.41	77.82	5	4	3	3	27	26	0.120773	0.165914	0.0292133	0.0401324	292.133	401.324	16.7064	22.9507	29.977	84.985	Confident
580	0	Single Protein	Q8N4E7	Ferritin, mitochondrial (FTMT_HUMAN)	Q8N4E7	FTMT_HUMAN Ferritin, mitochondrial OS=Homo sapiens OX=9606 GN=FTMT PE=1 SV=1		5	16.12	16.12	22.31	89.67	4	3	4	3	16	12	0.0552995	0.304321	0.0133762	0.0736111	133.762	736.111	7.64952	42.0964	27.5209	84.934	Confident
581	0	Related Proteins	E5RFH6	Bifunctional epoxide hydrolase 2 (E5RFH6_HUMAN)	E5RFH6,H0YAW7,P34913	E5RFH6_HUMAN Bifunctional epoxide hydrolase 2 OS=Homo sapiens OX=9606 GN=EPHX2 PE=1 SV=1,H0YAW7_HUMAN Bifunctional epoxide hydrolase 2 (Fragment) OS=Homo sapiens OX=9606 GN=EPHX2 PE=1 SV=1,HYES_HUMAN Bifunctional epoxide hydrolase 2 OS=Homo sapiens OX=9606 GN=EPHX2 PE=1 SV=2	H0YAW7,P34913	8	15.05	15.05	19.89	90.32	8	4	4	2	32	28	0.0833333	0.28265	0.0201572	0.0683691	201.572	683.691	11.5274	39.0986	42.0751	84.943	Confident
582	0	Single Protein	P43251	Biotinidase (BTD_HUMAN)	P43251	BTD_HUMAN Biotinidase OS=Homo sapiens OX=9606 GN=BTD PE=1 SV=2		3	36.83	36.83	67.03	64.46	33	15	8	2	144	115	0.322857	1.27585	0.0780946	0.308609	780.946	3086.09	44.6605	176.486	61.0933	84.952	Confident
583	0	Single Protein	P31948	Stress-induced-phosphoprotein 1 (STIP1_HUMAN)	P31948	STIP1_HUMAN Stress-induced-phosphoprotein 1 OS=Homo sapiens OX=9606 GN=STIP1 PE=1 SV=1		11	12.71	12.71	38.12	78.45	15	6	3	2	58	37	0.0868545	0.172102	0.0210089	0.0416291	210.089	416.291	12.0145	23.8067	62.5994	84.9611	Confident
584	0	Single Protein	Q14749	Glycine N-methyltransferase (GNMT_HUMAN)	Q14749	GNMT_HUMAN Glycine N-methyltransferase OS=Homo sapiens OX=9606 GN=GNMT PE=1 SV=3		6	27.8	27.8	42.03	89.83	6	4	6	4	17	12	0.045283	0.34596	0.0109533	0.083683	109.533	836.83	6.26395	47.8563	32.7214	84.9701	Confident
585	0	Related Proteins	E7END7	Ras-related protein Rab-1A (E7END7_HUMAN)	E7END7,P62820	E7END7_HUMAN Ras-related protein Rab-1A OS=Homo sapiens OX=9606 GN=RAB1A PE=1 SV=1,RAB1A_HUMAN Ras-related protein Rab-1A OS=Homo sapiens OX=9606 GN=RAB1A PE=1 SV=3	P62820	2	47.98	47.98	56.07	88.44	9	6	3	2	77	74	0.369281	0.930698	0.0893239	0.225123	893.239	2251.23	51.0822	128.742	19.0065	84.7397	Confident
586	0	Related Proteins	F8VQQ3	MYG1 exonuclease (F8VQQ3_HUMAN)	F8VQQ3,Q9HB07	F8VQQ3_HUMAN MYG1 exonuclease OS=Homo sapiens OX=9606 GN=MYG1 PE=1 SV=1,MYG1_HUMAN MYG1 exonuclease OS=Homo sapiens OX=9606 GN=MYG1 PE=1 SV=3	Q9HB07	12	29.24	29.24	41.2	89.37	11	8	6	4	80	37	0.137546	0.747528	0.0332706	0.180817	332.706	1808.17	19.0266	103.405	33.7981	84.7488	Confident
587	0	Single Protein	A0A494C0G5	Agrin (A0A494C0G5_HUMAN)	A0A494C0G5	A0A494C0G5_HUMAN Agrin OS=Homo sapiens OX=9606 GN=AGRN PE=1 SV=1		1	17.16	17.16	41.03	64.23	60	23	3	2	217	136	0.108347	0.375797	0.0262076	0.0909	262.076	909	14.9875	51.9835	202.963	84.7579	Confident
588	0	Single Protein	P62195	26S proteasome regulatory subunit 8 (PRS8_HUMAN)	P62195	PRS8_HUMAN 26S proteasome regulatory subunit 8 OS=Homo sapiens OX=9606 GN=PSMC5 PE=1 SV=1		17	23.15	23.15	52.46	85.71	18	7	8	2	61	48	0.12931	0.314147	0.0312784	0.0759879	312.784	759.879	17.8874	43.4556	45.5971	84.7073	Confident
589	0	Single Protein	Q9BZX4	Ropporin-1B (ROP1B_HUMAN)	Q9BZX4	ROP1B_HUMAN Ropporin-1B OS=Homo sapiens OX=9606 GN=ROPN1B PE=1 SV=1		3	71.7	71.7	82.55	91.04	16	12	4	3	141	128	0.658031	2.98107	0.159169	0.72108	1591.69	7210.8	91.0247	412.368	23.9483	84.7164	Confident
590	0	Related Proteins	A0A7I2YQI5	Mannose-1-phosphate guanylyltransferase (A0A7I2YQI5_HUMAN)	A0A7I2YQI5,Q9Y5P6	A0A7I2YQI5_HUMAN Mannose-1-phosphate guanylyltransferase OS=Homo sapiens OX=9606 GN=GMPPB PE=1 SV=1,GMPPB_HUMAN Mannose-1-phosphate guanyltransferase beta OS=Homo sapiens OX=9606 GN=GMPPB PE=1 SV=2	Q9Y5P6	3	36.62	36.62	48.48	71.72	13	10	4	3	48	43	0.151408	0.930698	0.0366236	0.225123	366.236	2251.23	20.9442	128.742	43.8667	84.7255	Confident
591	0	Single Protein	P02792	Ferritin light chain (FRIL_HUMAN)	P02792	FRIL_HUMAN Ferritin light chain OS=Homo sapiens OX=9606 GN=FTL PE=1 SV=2		19	19.43	19.43	32	69.14	4	2	4	2	27	24	0.190083	0.232847	0.0459783	0.0563224	459.783	563.224	26.2939	32.2094	20.0071	84.7346	Confident
592	0	Single Protein	O95749	Geranylgeranyl pyrophosphate synthase (GGPPS_HUMAN)	O95749	GGPPS_HUMAN Geranylgeranyl pyrophosphate synthase OS=Homo sapiens OX=9606 GN=GGPS1 PE=1 SV=1		1	14.33	14.33	45.33	88.67	16	4	11	3	39	21	0.075188	0.301025	0.0181869	0.0728138	181.869	728.138	10.4007	41.6405	34.849	84.7437	Confident
593	0	Single Protein	Q93091	Ribonuclease K6 (RNAS6_HUMAN)	Q93091	RNAS6_HUMAN Ribonuclease K6 OS=Homo sapiens OX=9606 GN=RNASE6 PE=1 SV=2		14	24	24	45.33	90.67	5	2	5	2	24	21	0.147059	0.359356	0.0355715	0.0869233	355.715	869.233	20.3425	49.7094	17.1847	84.7528	Confident
594	0	Single Protein	P34896	Serine hydroxymethyltransferase, cytosolic (GLYC_HUMAN)	P34896	GLYC_HUMAN Serine hydroxymethyltransferase, cytosolic OS=Homo sapiens OX=9606 GN=SHMT1 PE=1 SV=1		17	14.29	14.29	30.23	67.29	12	5	6	2	36	29	0.0861538	0.237635	0.0208394	0.0574806	208.394	574.806	11.9176	32.8718	53.049	84.5833	Confident
595	0	Related Proteins	A0A7P0T861	Calreticulin (A0A7P0T861_HUMAN)	A0A7P0T861,K7EL50,P27797	A0A7P0T861_HUMAN Calreticulin OS=Homo sapiens OX=9606 GN=CALR PE=1 SV=1,K7EL50_HUMAN Calreticulin OS=Homo sapiens OX=9606 GN=CALR PE=1 SV=2,CALR_HUMAN Calreticulin OS=Homo sapiens OX=9606 GN=CALR PE=1 SV=1	K7EL50,P27797	19	32.58	32.58	46.63	71.63	14	7	4	2	71	54	0.196078	0.545928	0.0474286	0.132052	474.286	1320.52	27.1233	75.5176	40.788	84.3546	Confident
596	0	Single Protein	P68036	Ubiquitin-conjugating enzyme E2 L3 (UB2L3_HUMAN)	P68036	UB2L3_HUMAN Ubiquitin-conjugating enzyme E2 L3 OS=Homo sapiens OX=9606 GN=UBE2L3 PE=1 SV=1		22	51.95	51.95	58.44	85.06	5	4	2	2	42	41	0.312977	0.467799	0.0757048	0.113154	757.048	1131.54	43.2938	64.7101	17.8502	84.3044	Confident
597	0	Related Proteins	A0A087X253	AP complex subunit beta (A0A087X253_HUMAN)	A0A087X253,P63010	A0A087X253_HUMAN AP complex subunit beta OS=Homo sapiens OX=9606 GN=AP2B1 PE=1 SV=1,AP2B1_HUMAN AP-2 complex subunit beta OS=Homo sapiens OX=9606 GN=AP2B1 PE=1 SV=1	P63010	17	17.31	17.31	50.38	59.47	39	12	11	3	94	52	0.0644567	0.406527	0.0155912	0.0983333	155.912	983.333	8.91622	56.2344	101.268	83.8978	Confident
598	0	Single Protein	P35580	Myosin-10 (MYH10_HUMAN)	P35580	MYH10_HUMAN Myosin-10 OS=Homo sapiens OX=9606 GN=MYH10 PE=1 SV=3		17	4.3	4.15	45.65	79.76	72	6	54	1	154	20	0.00634518	0.0430201	0.00153481	0.010406	15.3481	104.06	0.877721	5.95092	228.858	83.6698	Confident
599	0	Single Protein	A0A6Q8PH58	Actin, cytoplasmic 1 (A0A6Q8PH58_HUMAN)	A0A6Q8PH58	A0A6Q8PH58_HUMAN Actin, cytoplasmic 1 OS=Homo sapiens OX=9606 GN=ACTB PE=1 SV=1		7	51.66	51.66	80.79	91.39	19	14	3	2	169	146	0.721014	9	0.174403	2.17697	1744.03	21769.7	99.7371	1244.96	16.4712	83.6202	Confident
600	0	Single Protein	P39060	Collagen alpha-1(XVIII) chain (COIA1_HUMAN)	P39060	COIA1_HUMAN Collagen alpha-1(XVIII) chain OS=Homo sapiens OX=9606 GN=COL18A1 PE=1 SV=5		21	7.87	7.87	30.22	52.96	42	10	15	2	134	76	0.0818084	0.213483	0.0197883	0.0516385	197.883	516.385	11.3165	29.5308	178.077	83.6299	Confident
601	0	Related Proteins	A2A3R5	40S ribosomal protein S6 (A2A3R5_HUMAN)	A2A3R5,P62753	A2A3R5_HUMAN 40S ribosomal protein S6 OS=Homo sapiens OX=9606 GN=RPS6 PE=1 SV=1,RS6_HUMAN 40S ribosomal protein S6 OS=Homo sapiens OX=9606 GN=RPS6 PE=1 SV=1	P62753	9	20.18	20.18	20.18	73.85	3	3	2	2	21	21	0.130435	0.126482	0.0315504	0.0305942	315.504	305.942	18.0429	17.4961	24.953	83.4618	Confident
602	0	Single Protein	O75531	Barrier-to-autointegration factor (BAF_HUMAN)	O75531	BAF_HUMAN Barrier-to-autointegration factor OS=Homo sapiens OX=9606 GN=BANF1 PE=1 SV=1		11	40.45	40.45	40.45	85.39	3	2	3	2	16	14	0.184211	0.389495	0.044558	0.0942135	445.58	942.135	25.4816	53.8785	10.052	83.4716	Confident
603	0	Single Protein	O00743	Serine/threonine-protein phosphatase 6 catalytic subunit (PPP6_HUMAN)	O00743	PPP6_HUMAN Serine/threonine-protein phosphatase 6 catalytic subunit OS=Homo sapiens OX=9606 GN=PPP6C PE=1 SV=1		9	15.41	15.41	35.74	76.72	7	3	7	3	19	14	0.0598291	0.232847	0.0144718	0.0563224	144.718	563.224	8.27609	32.2094	35.1215	83.4813	Confident
604	0	Related Proteins	Q5T123	SH3 domain-binding glutamic acid-rich-like protein 3 (Q5T123_HUMAN)	Q5T123,Q9H299	Q5T123_HUMAN SH3 domain-binding glutamic acid-rich-like protein 3 OS=Homo sapiens OX=9606 GN=SH3BGRL3 PE=1 SV=1,SH3L3_HUMAN SH3 domain-binding glutamic acid-rich-like protein 3 OS=Homo sapiens OX=9606 GN=SH3BGRL3 PE=1 SV=1	Q9H299	1	21.59	21.59	21.59	87.5	2	2	2	2	19	19	0.246753	0.467799	0.0596862	0.113154	596.862	1131.54	34.1331	64.7101	9.37476	83.4911	Confident
605	0	Related Proteins	C9J177	Protein phosphatase 1 regulatory subunit 7 (Fragment) (C9J177_HUMAN)	C9J177,C9JD73,H7C003,Q15435	C9J177_HUMAN Protein phosphatase 1 regulatory subunit 7 (Fragment) OS=Homo sapiens OX=9606 GN=PPP1R7 PE=1 SV=1,C9JD73_HUMAN Protein phosphatase 1 regulatory subunit 7 (Fragment) OS=Homo sapiens OX=9606 GN=PPP1R7 PE=1 SV=1,H7C003_HUMAN Protein phosphatase 1 regulatory subunit 7 (Fragment) OS=Homo sapiens OX=9606 GN=PPP1R7 PE=1 SV=1,PP1R7_HUMAN Protein phosphatase 1 regulatory subunit 7 OS=Homo sap…	C9JD73,H7C003,Q15435	2	48.79	48.79	50.87	87.2	15	11	2	2	114	98	0.388889	0.947483	0.0940668	0.229183	940.668	2291.83	53.7946	131.064	33.6629	83.4418	Confident
606	0	Unrelated Proteins	Q5GAN4	Probable inactive ribonuclease-like protein 12 (RNS12_HUMAN)	A0A096LNG9,Q5GAN4	A0A096LNG9_HUMAN RNAse_Pc domain-containing protein (Fragment) OS=Homo sapiens OX=9606 PE=3 SV=1,RNS12_HUMAN Probable inactive ribonuclease-like protein 12 OS=Homo sapiens OX=9606 GN=RNASE12 PE=2 SV=1	A0A096LNG9	14	25.17	25.17	28.57	61.9	3	2	3	2	18	17	0.186813	0.389495	0.0451875	0.0942135	451.875	942.135	25.8417	53.8785	17.1656	83.4515	Confident
607	0	Single Protein	O43653	Prostate stem cell antigen (PSCA_HUMAN)	O43653	PSCA_HUMAN Prostate stem cell antigen OS=Homo sapiens OX=9606 GN=PSCA PE=1 SV=2		8	23.68	23.68	23.68	58.77	2	2	2	2	19	19	0.283582	0.930698	0.0685946	0.225123	685.946	2251.23	39.2276	128.742	11.9509	83.4613	Confident
608	0	Related Proteins	A0A7I2V4K5	Carboxypeptidase (A0A7I2V4K5_HUMAN)	A0A7I2V4K5,P10619,X6R5C5,X6R8A1	A0A7I2V4K5_HUMAN Carboxypeptidase OS=Homo sapiens OX=9606 GN=CTSA PE=1 SV=1,PPGB_HUMAN Lysosomal protective protein OS=Homo sapiens OX=9606 GN=CTSA PE=1 SV=2,X6R5C5_HUMAN Carboxypeptidase OS=Homo sapiens OX=9606 GN=CTSA PE=1 SV=1,X6R8A1_HUMAN Carboxypeptidase OS=Homo sapiens OX=9606 GN=CTSA PE=1 SV=1	P10619,X6R5C5,X6R8A1	20	16.89	16.89	27.78	63.78	9	5	3	2	45	40	0.139373	0.365008	0.0337123	0.0882903	337.123	882.903	19.2793	50.4911	50.8935	83.353	Confident
609	0	Single Protein	O75110	Probable phospholipid-transporting ATPase IIA (ATP9A_HUMAN)	O75110	ATP9A_HUMAN Probable phospholipid-transporting ATPase IIA OS=Homo sapiens OX=9606 GN=ATP9A PE=1 SV=3		20	2.39	2.39	29.13	66.67	25	2	9	2	36	13	0.0143266	0.0439786	0.00346542	0.0106378	34.6542	106.378	1.98179	6.08351	118.506	83.3628	Confident
610	0	Single Protein	P23280	Carbonic anhydrase 6 (CAH6_HUMAN)	P23280	CAH6_HUMAN Carbonic anhydrase 6 OS=Homo sapiens OX=9606 GN=CA6 PE=1 SV=3		1	28.25	28.25	42.21	46.75	7	5	4	2	35	28	0.194444	0.557068	0.0470334	0.134747	470.334	1347.47	26.8973	77.0586	35.3446	83.3726	Confident
611	0	Single Protein	Q15121	Astrocytic phosphoprotein PEA-15 (PEA15_HUMAN)	Q15121	PEA15_HUMAN Astrocytic phosphoprotein PEA-15 OS=Homo sapiens OX=9606 GN=PEA15 PE=1 SV=2		1	45.38	45.38	53.85	86.15	4	3	4	3	14	13	0.116071	0.43845	0.0280761	0.106055	280.761	1060.55	16.056	60.6503	15.0308	83.2646	Confident
612	0	Single Protein	P61081	NEDD8-conjugating enzyme Ubc12 (UBC12_HUMAN)	P61081	UBC12_HUMAN NEDD8-conjugating enzyme Ubc12 OS=Homo sapiens OX=9606 GN=UBE2M PE=1 SV=1		19	19.67	19.67	45.36	71.04	6	3	4	2	28	24	0.184615	0.333521	0.0446559	0.0806742	446.559	806.742	25.5376	46.1356	20.8866	83.2744	Confident
613	0	Single Protein	P51854	Transketolase-like protein 1 (TKTL1_HUMAN)	P51854	TKTL1_HUMAN Transketolase-like protein 1 OS=Homo sapiens OX=9606 GN=TKTL1 PE=1 SV=2		X	3.36	3.36	33.05	71.81	14	1	14	1	27	12	0.0186916	0.0427539	0.00452124	0.0103416	45.2124	103.416	2.58559	5.9141	65.2915	83.2843	Doubtful
614	0	Related Proteins	A0A7I2V370	Catechol O-methyltransferase (A0A7I2V370_HUMAN)	A0A7I2V370,P21964	A0A7I2V370_HUMAN Catechol O-methyltransferase OS=Homo sapiens OX=9606 GN=COMT PE=1 SV=1,COMT_HUMAN Catechol O-methyltransferase OS=Homo sapiens OX=9606 GN=COMT PE=1 SV=2	P21964	22	29.8	29.8	34.11	91.06	10	7	3	2	44	40	0.141818	0.778279	0.0343038	0.188255	343.038	1882.55	19.6175	107.659	33.4616	83.1176	Confident
615	0	Single Protein	Q7Z6W1	Transmembrane and coiled-coil domain-containing protein 2 (TMCO2_HUMAN)	Q7Z6W1	TMCO2_HUMAN Transmembrane and coiled-coil domain-containing protein 2 OS=Homo sapiens OX=9606 GN=TMCO2 PE=1 SV=1		1	31.87	31.87	31.87	60.99	4	4	4	4	12	12	0.108108	0.719072	0.0261498	0.173934	261.498	1739.34	14.9545	99.4684	20.0586	83.0688	Confident
616	0	Related Proteins	F5H5R8	Arylamine N-acetyltransferase (F5H5R8_HUMAN)	F5H5R8,P18440	F5H5R8_HUMAN Arylamine N-acetyltransferase OS=Homo sapiens OX=9606 GN=NAT1 PE=1 SV=1,ARY1_HUMAN Arylamine N-acetyltransferase 1 OS=Homo sapiens OX=9606 GN=NAT1 PE=1 SV=2	P18440	8	4.83	4.83	35.8	79.26	9	2	9	2	21	10	0.0322581	0.122018	0.00780278	0.0295146	78.0278	295.146	4.46222	16.8787	40.8199	83.0787	Confident
617	0	Single Protein	Q13939	Calicin (CALI_HUMAN)	Q13939	CALI_HUMAN Calicin OS=Homo sapiens OX=9606 GN=CCIN PE=1 SV=3		9	6.29	6.29	20.58	81.8	8	3	8	3	17	10	0.02079	0.112126	0.00502882	0.0271216	50.2882	271.216	2.87586	15.5102	66.5388	83.0887	Confident
618	0	Single Protein	P53618	Coatomer subunit beta (COPB_HUMAN)	P53618	COPB_HUMAN Coatomer subunit beta OS=Homo sapiens OX=9606 GN=COPB1 PE=1 SV=3		11	11.33	11.33	49.84	80.38	42	7	17	2	91	29	0.035248	0.164227	0.00852601	0.0397243	85.2601	397.243	4.87582	22.7174	107.074	83.0399	Confident
619	0	Single Protein	Q6UX72	UDP-GlcNAc:betaGal beta-1,3-N-acetylglucosaminyltransferase 9 (B3GN9_HUMAN)	Q6UX72	B3GN9_HUMAN UDP-GlcNAc:betaGal beta-1,3-N-acetylglucosaminyltransferase 9 OS=Homo sapiens OX=9606 GN=B3GNT9 PE=2 SV=1		16	12.69	12.69	21.64	74.38	5	3	5	3	11	10	0.0301003	0.174269	0.00728085	0.0421531	72.8085	421.531	4.16374	24.1064	43.7238	82.9326	Confident
620	0	Single Protein	Q8TDY3	Actin-related protein T2 (ACTT2_HUMAN)	Q8TDY3	ACTT2_HUMAN Actin-related protein T2 OS=Homo sapiens OX=9606 GN=ACTRT2 PE=2 SV=2		1	11.67	11.67	39.52	64.72	12	2	12	2	22	8	0.0327869	0.145048	0.00793069	0.035085	79.3069	350.85	4.53537	20.0643	41.6752	82.9426	Confident
621	0	Single Protein	P07954	Fumarate hydratase, mitochondrial (FUMH_HUMAN)	P07954	FUMH_HUMAN Fumarate hydratase, mitochondrial OS=Homo sapiens OX=9606 GN=FH PE=1 SV=3		1	44.9	44.9	63.73	82.55	21	11	4	2	73	62	0.147268	0.694988	0.0356222	0.168108	356.222	1681.08	20.3715	96.1369	54.6022	82.8354	Confident
622	0	Single Protein	P24666	Low molecular weight phosphotyrosine protein phosphatase (PPAC_HUMAN)	P24666	PPAC_HUMAN Low molecular weight phosphotyrosine protein phosphatase OS=Homo sapiens OX=9606 GN=ACP1 PE=1 SV=3		2	39.87	39.87	49.37	87.34	6	4	4	2	37	35	0.224638	0.550516	0.0543367	0.133162	543.367	1331.62	31.0739	76.1522	18.0308	82.7869	Confident
623	0	Single Protein	P78539	Sushi repeat-containing protein SRPX (SRPX_HUMAN)	P78539	SRPX_HUMAN Sushi repeat-containing protein SRPX OS=Homo sapiens OX=9606 GN=SRPX PE=1 SV=1		X	6.47	6.47	24.57	87.5	9	2	9	2	19	9	0.0197044	0.0811808	0.00476623	0.0196365	47.6623	196.365	2.72569	11.2296	51.5381	82.7384	Confident
624	0	Related Proteins	P28062	Proteasome subunit beta type-8 (PSB8_HUMAN)	P28062,X5D2R7	PSB8_HUMAN Proteasome subunit beta type-8 OS=Homo sapiens OX=9606 GN=PSMB8 PE=1 SV=3,X5D2R7_HUMAN Proteasome subunit beta OS=Homo sapiens OX=9606 GN=PSMB8 PE=1 SV=1	X5D2R7	6	22.1	22.1	39.49	77.54	7	4	2	2	35	31	0.14486	0.406527	0.0350396	0.0983333	350.396	983.333	20.0383	56.2344	30.3346	82.6316	Confident
625	0	Single Protein	Q9UIF3	Tektin-2 (TEKT2_HUMAN)	Q9UIF3	TEKT2_HUMAN Tektin-2 OS=Homo sapiens OX=9606 GN=TEKT2 PE=1 SV=1		1	16.98	16.98	40.47	86.05	13	4	10	2	33	18	0.0459459	0.162984	0.0111137	0.0394236	111.137	394.236	6.35565	22.5454	49.6414	82.6417	Confident
626	0	Related Proteins	C9J8U2	Nicotinate phosphoribosyltransferase (C9J8U2_HUMAN)	C9J8U2,G5E977,Q6XQN6	C9J8U2_HUMAN Nicotinate phosphoribosyltransferase OS=Homo sapiens OX=9606 GN=NAPRT PE=1 SV=1,G5E977_HUMAN Nicotinate phosphoribosyltransferase OS=Homo sapiens OX=9606 GN=NAPRT PE=1 SV=1,PNCB_HUMAN Nicotinate phosphoribosyltransferase OS=Homo sapiens OX=9606 GN=NAPRT PE=1 SV=2	G5E977,Q6XQN6	8	10.41	10.41	27.35	62.24	9	3	4	2	28	23	0.0721311	0.193777	0.0174475	0.0468719	174.475	468.719	9.97782	26.8049	52.1291	82.6519	Confident
627	0	Related Proteins	H0YJG7	Activator of 90 kDa heat shock protein ATPase homolog 1 (Fragment) (H0YJG7_HUMAN)	H0YJG7,H0YJU2,O95433	H0YJG7_HUMAN Activator of 90 kDa heat shock protein ATPase homolog 1 (Fragment) OS=Homo sapiens OX=9606 GN=AHSA1 PE=1 SV=1,H0YJU2_HUMAN Activator of 90 kDa heat shock protein ATPase homolog 1 (Fragment) OS=Homo sapiens OX=9606 GN=AHSA1 PE=1 SV=1,AHSA1_HUMAN Activator of 90 kDa heat shock protein ATPase homolog 1 OS=Homo sapiens OX=9606 GN=AHSA1 PE=1 SV=1	H0YJU2,O95433	14	17.13	17.13	23.61	89.35	6	2	6	2	18	12	0.0621762	0.211528	0.0150395	0.0511656	150.395	511.656	8.60076	29.2604	23.7921	82.662	Confident
628	0	Single Protein	Q9UBQ6	Exostosin-like 2 (EXTL2_HUMAN)	Q9UBQ6	EXTL2_HUMAN Exostosin-like 2 OS=Homo sapiens OX=9606 GN=EXTL2 PE=1 SV=1		1	9.09	9.09	27.88	64.55	6	2	6	2	17	13	0.0610329	0.145048	0.014763	0.035085	147.63	350.85	8.44261	20.0643	37.4413	82.4387	Confident
629	0	Related Proteins	A0A087X2I1	26S proteasome regulatory subunit 10B (A0A087X2I1_HUMAN)	A0A087X2I1,P62333	A0A087X2I1_HUMAN 26S proteasome regulatory subunit 10B OS=Homo sapiens OX=9606 GN=PSMC6 PE=1 SV=1,PRS10_HUMAN 26S proteasome regulatory subunit 10B OS=Homo sapiens OX=9606 GN=PSMC6 PE=1 SV=1	P62333	14	27.79	27.79	48.88	85.61	20	7	10	2	73	57	0.165217	0.314147	0.0399638	0.0759879	399.638	759.879	22.8543	43.4556	45.768	82.3907	Confident
630	0	Related Proteins	A0A7I2V2I2	Dipeptidyl-peptidase IV (A0A7I2V2I2_HUMAN)	A0A7I2V2I2,A0A7I2V2R5,A0A7I2V2X8,P27487	A0A7I2V2I2_HUMAN Dipeptidyl-peptidase IV OS=Homo sapiens OX=9606 GN=DPP4 PE=1 SV=1,A0A7I2V2R5_HUMAN Dipeptidyl peptidase 4 OS=Homo sapiens OX=9606 GN=DPP4 PE=1 SV=1,A0A7I2V2X8_HUMAN Dipeptidyl peptidase 4 OS=Homo sapiens OX=9606 GN=DPP4 PE=1 SV=1,DPP4_HUMAN Dipeptidyl peptidase 4 OS=Homo sapiens OX=9606 GN=DPP4 PE=1 SV=2	A0A7I2V2R5,A0A7I2V2X8,P27487	2	18.92	18.92	43.58	55.41	14	7	3	2	69	41	0.25	0.957342	0.0604715	0.231568	604.715	2315.68	34.5822	132.428	34.0752	82.4009	Confident
631	0	Single Protein	Q9BR76	Coronin-1B (COR1B_HUMAN)	Q9BR76	COR1B_HUMAN Coronin-1B OS=Homo sapiens OX=9606 GN=CORO1B PE=1 SV=1		11	16.16	16.16	32.52	60.94	9	5	6	2	46	41	0.137584	0.228247	0.0332796	0.0552098	332.796	552.098	19.0318	31.5731	54.2002	82.4112	Confident
632	0	Related Proteins	A0A0A0MRQ5	Peroxiredoxin-1 (A0A0A0MRQ5_HUMAN)	A0A0A0MRQ5,Q06830	A0A0A0MRQ5_HUMAN Peroxiredoxin-1 OS=Homo sapiens OX=9606 GN=PRDX1 PE=1 SV=1,PRDX1_HUMAN Peroxiredoxin-1 OS=Homo sapiens OX=9606 GN=PRDX1 PE=1 SV=1	Q06830	1	70.1	70.1	77.32	88.66	10	9	2	2	82	79	0.575581	4.62341	0.139225	1.11834	1392.25	11183.4	79.6195	639.551	10.6695	82.4214	Confident
633	0	Single Protein	P61086	Ubiquitin-conjugating enzyme E2 K (UBE2K_HUMAN)	P61086	UBE2K_HUMAN Ubiquitin-conjugating enzyme E2 K OS=Homo sapiens OX=9606 GN=UBE2K PE=1 SV=3		4	29.5	29.5	52	89	8	3	3	2	33	24	0.11236	0.350314	0.0271782	0.0847361	271.782	847.361	15.5426	48.4585	22.3926	82.3153	Confident
634	0	Related Proteins	A0A494BXC7	Nucleoside-diphosphate kinase (A0A494BXC7_HUMAN)	A0A494BXC7,P30085	A0A494BXC7_HUMAN Nucleoside-diphosphate kinase OS=Homo sapiens OX=9606 GN=CMPK1 PE=1 SV=1,KCY_HUMAN UMP-CMP kinase OS=Homo sapiens OX=9606 GN=CMPK1 PE=1 SV=3	P30085	1	32.96	32.96	57.54	87.15	11	4	7	2	34	27	0.166667	0.467799	0.0403143	0.113154	403.143	1131.54	23.0548	64.7101	20.1673	82.3256	Confident
635	0	Single Protein	P26436	Acrosomal protein SP-10 (ASPX_HUMAN)	P26436	ASPX_HUMAN Acrosomal protein SP-10 OS=Homo sapiens OX=9606 GN=ACRV1 PE=1 SV=2		11	8.68	8.68	26.79	27.17	9	3	9	3	18	10	0.138889	0.778279	0.0335953	0.188255	335.953	1882.55	19.2123	107.659	28.1386	82.3359	Confident
636	0	Single Protein	Q16222	UDP-N-acetylhexosamine pyrophosphorylase (UAP1_HUMAN)	Q16222	UAP1_HUMAN UDP-N-acetylhexosamine pyrophosphorylase OS=Homo sapiens OX=9606 GN=UAP1 PE=1 SV=3		1	7.09	7.09	36.21	83.91	16	3	15	2	31	16	0.0365297	0.133824	0.00883602	0.03237	88.3602	323.7	5.05311	18.5117	58.7318	82.23	Confident
637	0	Related Proteins	H3BQB1	Adenine phosphoribosyltransferase (Fragment) (H3BQB1_HUMAN)	H3BQB1,H3BQF1,P07741	H3BQB1_HUMAN Adenine phosphoribosyltransferase (Fragment) OS=Homo sapiens OX=9606 GN=APRT PE=1 SV=1,H3BQF1_HUMAN Adenine phosphoribosyltransferase (Fragment) OS=Homo sapiens OX=9606 GN=APRT PE=1 SV=8,APT_HUMAN Adenine phosphoribosyltransferase OS=Homo sapiens OX=9606 GN=APRT PE=1 SV=2	H3BQF1,P07741	16	37.04	37.04	45.68	67.9	8	5	2	2	54	50	0.454545	0.778279	0.109948	0.188255	1099.48	1882.55	62.8768	107.659	17.5503	82.1822	Confident
638	0	Single Protein	Q9Y5Y6	Suppressor of tumorigenicity 14 protein (ST14_HUMAN)	Q9Y5Y6	ST14_HUMAN Suppressor of tumorigenicity 14 protein OS=Homo sapiens OX=9606 GN=ST14 PE=1 SV=2		11	5.85	5.85	24.8	59.06	11	3	11	3	34	10	0.0178218	0.0867874	0.00431084	0.0209927	43.1084	209.927	2.46527	12.0052	94.7088	82.1926	Confident
639	0	Single Protein	Q9UKX2	Myosin-2 (MYH2_HUMAN)	Q9UKX2	MYH2_HUMAN Myosin-2 OS=Homo sapiens OX=9606 GN=MYH2 PE=1 SV=1		17	0.88	0.88	42.56	77.9	72	1	18	1	137	9	0.00529101	0.00745535	0.00127982	0.00180334	12.7982	18.0334	0.731899	1.03129	222.906	82.1449	Doubtful
640	0	Single Protein	Q10471	Polypeptide N-acetylgalactosaminyltransferase 2 (GALT2_HUMAN)	Q10471	GALT2_HUMAN Polypeptide N-acetylgalactosaminyltransferase 2 OS=Homo sapiens OX=9606 GN=GALNT2 PE=1 SV=1		1	7.36	4.2	38.53	72.5	16	2	16	2	68	14	0.031401	0.0616321	0.00759546	0.0149079	75.9546	149.079	4.34366	8.52549	64.6915	82.1553	Doubtful
641	0	Single Protein	P30084	Enoyl-CoA hydratase, mitochondrial (ECHM_HUMAN)	P30084	ECHM_HUMAN Enoyl-CoA hydratase, mitochondrial OS=Homo sapiens OX=9606 GN=ECHS1 PE=1 SV=4		10	12.07	12.07	36.55	88.97	7	2	7	2	16	10	0.0348837	0.149757	0.00843789	0.0362241	84.3789	362.241	4.82543	20.7157	31.3671	82.1656	Confident
642	0	Single Protein	P62258	14-3-3 protein epsilon (1433E_HUMAN)	P62258	1433E_HUMAN 14-3-3 protein epsilon OS=Homo sapiens OX=9606 GN=YWHAE PE=1 SV=1		17	73.73	73.73	85.88	87.45	28	21	4	2	324	262	0.763976	3.32876	0.184795	0.805181	1847.95	8051.81	105.68	460.464	29.1554	82.1759	Confident
643	0	Related Proteins	D6RGG3	Collagen alpha-1(XII) chain (D6RGG3_HUMAN)	D6RGG3,Q99715	D6RGG3_HUMAN Collagen alpha-1(XII) chain OS=Homo sapiens OX=9606 GN=COL12A1 PE=1 SV=1,COCA1_HUMAN Collagen alpha-1(XII) chain OS=Homo sapiens OX=9606 GN=COL12A1 PE=1 SV=2	Q99715	6	0.85	0.85	27.3	70.22	47	1	25	1	66	6	0.000930233	0.00799925	0.00022501	0.00193491	2.2501	19.3491	0.128678	1.10653	332.996	82.1284	Doubtful
644	0	Single Protein	A0A1B0GWJ8	ATPase H(+)-transporting lysosomal accessory protein 2 (A0A1B0GWJ8_HUMAN)	A0A1B0GWJ8	A0A1B0GWJ8_HUMAN ATPase H(+)-transporting lysosomal accessory protein 2 OS=Homo sapiens OX=9606 GN=ATP6AP2 PE=1 SV=1		X	48.84	48.84	72.48	73.64	11	7	5	2	52	48	0.252632	1.08057	0.0611081	0.261374	611.081	2613.74	34.9462	149.474	28.3998	82.1387	Confident
645	0	Single Protein	Q9NS25	Sperm protein associated with the nucleus on the X chromosome B1 (SPNXB_HUMAN)	Q9NS25	SPNXB_HUMAN Sperm protein associated with the nucleus on the X chromosome B1 OS=Homo sapiens OX=9606 GN=SPANXB1 PE=1 SV=2		X	41.75	41.75	75.73	84.47	8	4	6	2	33	30	0.333333	0.719072	0.0806287	0.173934	806.287	1739.34	46.1096	99.4684	11.8329	82.0335	Confident
646	0	Single Protein	Q9UHY7	Enolase-phosphatase E1 (ENOPH_HUMAN)	Q9UHY7	ENOPH_HUMAN Enolase-phosphatase E1 OS=Homo sapiens OX=9606 GN=ENOPH1 PE=1 SV=1		4	25.29	25.29	49.43	75.48	9	4	3	2	47	42	0.213198	0.519911	0.0515696	0.125759	515.696	1257.59	29.4914	71.9187	28.9145	82.0439	Confident
647	0	Single Protein	Q75WM6	Testis-specific H1 histone (H1FNT_HUMAN)	Q75WM6	H1FNT_HUMAN Testis-specific H1 histone OS=Homo sapiens OX=9606 GN=H1-7 PE=1 SV=3		12	9.41	9.41	24.31	76.08	5	2	5	2	18	16	0.0721649	0.0771051	0.0174557	0.0186506	174.557	186.506	9.98249	10.6659	28.0992	82.0542	Confident
648	0	Related Proteins	A0A024RA52	Proteasome subunit alpha type (A0A024RA52_HUMAN)	A0A024RA52,A0A7I2V2H3,P25787	A0A024RA52_HUMAN Proteasome subunit alpha type OS=Homo sapiens OX=9606 GN=PSMA2 PE=1 SV=1,A0A7I2V2H3_HUMAN Proteasome subunit alpha type OS=Homo sapiens OX=9606 PE=1 SV=1,PSA2_HUMAN Proteasome subunit alpha type-2 OS=Homo sapiens OX=9606 GN=PSMA2 PE=1 SV=2	A0A7I2V2H3,P25787	7	37.18	37.18	44.44	70.94	9	7	2	2	73	64	0.328313	0.957342	0.0794144	0.231568	794.144	2315.68	45.4152	132.428	25.8823	82.0646	Confident
649	0	Single Protein	Q9Y678	Coatomer subunit gamma-1 (COPG1_HUMAN)	Q9Y678	COPG1_HUMAN Coatomer subunit gamma-1 OS=Homo sapiens OX=9606 GN=COPG1 PE=1 SV=1		3	9.73	9.73	37.07	80.89	24	5	17	2	56	26	0.0311174	0.131784	0.00752687	0.0318766	75.2687	318.766	4.30443	18.2295	97.6555	82.0173	Confident
650	0	Single Protein	Q9NRX4	14 kDa phosphohistidine phosphatase (PHP14_HUMAN)	Q9NRX4	PHP14_HUMAN 14 kDa phosphohistidine phosphatase OS=Homo sapiens OX=9606 GN=PHPT1 PE=1 SV=1		9	32.8	32.8	32.8	88.8	2	2	2	2	17	17	0.153153	0.359356	0.0370456	0.0869233	370.456	869.233	21.1855	49.7094	13.8237	81.97	Confident
651	0	Single Protein	A0A0C4DG17	40S ribosomal protein SA (A0A0C4DG17_HUMAN)	A0A0C4DG17	A0A0C4DG17_HUMAN 40S ribosomal protein SA OS=Homo sapiens OX=9606 GN=RPSA PE=1 SV=1		3	21	21	58.33	67.67	13	5	8	2	55	38	0.17734	0.53174	0.0428961	0.128621	428.961	1286.21	24.5312	73.5551	33.2926	81.8653	Confident
652	0	Single Protein	P62851	40S ribosomal protein S25 (RS25_HUMAN)	P62851	RS25_HUMAN 40S ribosomal protein S25 OS=Homo sapiens OX=9606 GN=RPS25 PE=1 SV=1		11	15.2	15.2	22.4	73.6	3	2	3	2	18	16	0.163043	0.145048	0.0394379	0.035085	394.379	350.85	22.5536	20.0643	13.7337	81.8182	Confident
653	0	Single Protein	P51153	Ras-related protein Rab-13 (RAB13_HUMAN)	P51153	RAB13_HUMAN Ras-related protein Rab-13 OS=Homo sapiens OX=9606 GN=RAB13 PE=1 SV=1		1	29.06	29.06	45.81	83.74	8	5	4	2	62	59	0.205882	0.403004	0.0498001	0.097481	498.001	974.81	28.4795	55.747	22.7597	81.8286	Confident
654	0	Single Protein	P61026	Ras-related protein Rab-10 (RAB10_HUMAN)	P61026	RAB10_HUMAN Ras-related protein Rab-10 OS=Homo sapiens OX=9606 GN=RAB10 PE=1 SV=1		2	33	33	61	85	12	5	10	3	76	64	0.126471	0.449741	0.0305915	0.108786	305.915	1087.86	17.4945	62.2121	22.5266	81.7816	Confident
655	0	Single Protein	Q8NEX5	Protein WFDC9 (WFDC9_HUMAN)	Q8NEX5	WFDC9_HUMAN Protein WFDC9 OS=Homo sapiens OX=9606 GN=WFDC9 PE=1 SV=1		20	8.99	8.99	25.84	92.13	4	2	4	2	32	21	0.256098	0.778279	0.0619464	0.188255	619.464	1882.55	35.4257	107.659	10.4981	81.7921	Confident
656	0	Related Proteins	H7C0X8	Adseverin (Fragment) (H7C0X8_HUMAN)	H7C0X8,P40121	H7C0X8_HUMAN Adseverin (Fragment) OS=Homo sapiens OX=9606 GN=CAPG PE=1 SV=1,CAPG_HUMAN Macrophage-capping protein OS=Homo sapiens OX=9606 GN=CAPG PE=1 SV=2	P40121	2	12.62	12.62	17.48	88.35	3	2	3	2	13	12	0.131868	0.425103	0.0318971	0.102826	318.971	1028.26	18.2412	58.804	11.5879	81.8025	Confident
657	0	Related Proteins	A0A2R8Y4K2	Crystallin, lambda 1, isoform CRA_c (A0A2R8Y4K2_HUMAN)	A0A2R8Y4K2,Q9Y2S2	A0A2R8Y4K2_HUMAN Crystallin, lambda 1, isoform CRA_c OS=Homo sapiens OX=9606 GN=CRYL1 PE=1 SV=1,CRYL1_HUMAN Lambda-crystallin homolog OS=Homo sapiens OX=9606 GN=CRYL1 PE=1 SV=3	Q9Y2S2	13	33.96	33.96	60.75	70.19	17	6	5	2	70	54	0.284946	0.668101	0.0689245	0.161604	689.245	1616.04	39.4163	92.4176	29.4509	81.813	Confident
658	0	Related Proteins	H3BTP7	60S ribosomal protein L4 (Fragment) (H3BTP7_HUMAN)	H3BTP7,H3BU31,P36578	H3BTP7_HUMAN 60S ribosomal protein L4 (Fragment) OS=Homo sapiens OX=9606 GN=RPL4 PE=1 SV=1,H3BU31_HUMAN 60S ribosomal protein L4 (Fragment) OS=Homo sapiens OX=9606 GN=RPL4 PE=1 SV=1,RL4_HUMAN 60S ribosomal protein L4 OS=Homo sapiens OX=9606 GN=RPL4 PE=1 SV=5	H3BU31,P36578	15	27.65	27.65	32.94	82.35	4	3	4	3	22	21	0.142857	0.249609	0.0345552	0.060377	345.552	603.77	19.7613	34.5281	18.806	81.7661	Confident
659	0	Related Proteins	A0A0A0MTC1	E3 ubiquitin-protein ligase RNF213 (A0A0A0MTC1_HUMAN)	A0A0A0MTC1,A0A0A0MTR7,Q63HN8	A0A0A0MTC1_HUMAN E3 ubiquitin-protein ligase RNF213 OS=Homo sapiens OX=9606 GN=RNF213 PE=1 SV=1,A0A0A0MTR7_HUMAN E3 ubiquitin-protein ligase RNF213 OS=Homo sapiens OX=9606 GN=RNF213 PE=1 SV=1,RN213_HUMAN E3 ubiquitin-protein ligase RNF213 OS=Homo sapiens OX=9606 GN=RNF213 PE=1 SV=3	A0A0A0MTR7,Q63HN8	17	0	0	35.79	77.44	138	0	136	0	290	2	0	0	0	0	0	0	0	0	596.107	81.7192	Doubtful
660	0	Single Protein	Q562R1	Beta-actin-like protein 2 (ACTBL_HUMAN)	Q562R1	ACTBL_HUMAN Beta-actin-like protein 2 OS=Homo sapiens OX=9606 GN=ACTBL2 PE=1 SV=2		5	27.13	27.13	75.53	90.16	35	9	19	3	209	107	0.162242	0.725211	0.0392441	0.175418	392.441	1754.18	22.4427	100.318	41.976	81.7297	Confident
661	0	Related Proteins	A0A0A0MRJ6	Protein-L-isoaspartate O-methyltransferase (A0A0A0MRJ6_HUMAN)	A0A0A0MRJ6,A0A3F2YNX8,C9J0F2,P22061	A0A0A0MRJ6_HUMAN Protein-L-isoaspartate O-methyltransferase OS=Homo sapiens OX=9606 GN=PCMT1 PE=1 SV=1,A0A3F2YNX8_HUMAN Protein-L-isoaspartate O-methyltransferase OS=Homo sapiens OX=9606 GN=PCMT1 PE=1 SV=1,C9J0F2_HUMAN Protein-L-isoaspartate(D-aspartate) O-methyltransferase (Fragment) OS=Homo sapiens OX=9606 GN=PCMT1 PE=1 SV=1,PIMT_HUMAN Protein-L-isoaspartate(D-aspartate) O-methyltransferase OS=…	A0A3F2YNX8,C9J0F2,P22061	6	10.88	10.88	18.25	55.09	4	2	3	2	15	12	0.0764331	0.193777	0.0184881	0.0468719	184.881	468.719	10.5729	26.8049	30.2956	81.5684	Confident
662	0	Single Protein	P35813	Protein phosphatase 1A (PPM1A_HUMAN)	P35813	PPM1A_HUMAN Protein phosphatase 1A OS=Homo sapiens OX=9606 GN=PPM1A PE=1 SV=1		14	10.99	10.99	32.72	80.37	8	2	8	2	14	8	0.0260586	0.118872	0.00630322	0.0287535	63.0322	287.535	3.60466	16.4435	42.4207	81.5789	Confident
663	0	Single Protein	Q6UW49	Sperm equatorial segment protein 1 (SPESP_HUMAN)	Q6UW49	SPESP_HUMAN Sperm equatorial segment protein 1 OS=Homo sapiens OX=9606 GN=SPESP1 PE=1 SV=2		15	8.57	8.57	30	55.43	6	2	6	2	19	13	0.0670103	0.128838	0.0162089	0.0311641	162.089	311.641	9.26946	17.822	38.9069	81.5323	Confident
664	0	Single Protein	Q9NZM1	Myoferlin (MYOF_HUMAN)	Q9NZM1	MYOF_HUMAN Myoferlin OS=Homo sapiens OX=9606 GN=MYOF PE=1 SV=1		10	2.33	2.33	35.08	78.75	52	3	22	3	72	10	0.00554529	0.0281304	0.00134133	0.00680435	13.4133	68.0435	0.767073	3.89124	234.561	81.5429	Confident
665	0	Single Protein	Q13232	Nucleoside diphosphate kinase 3 (NDK3_HUMAN)	Q13232	NDK3_HUMAN Nucleoside diphosphate kinase 3 OS=Homo sapiens OX=9606 GN=NME3 PE=1 SV=2		16	49.7	49.7	56.8	88.17	7	6	2	2	47	46	0.308725	0.930698	0.0746762	0.225123	746.762	2251.23	42.7056	128.742	19.0029	81.5534	Confident
666	0	Single Protein	Q13421	Mesothelin (MSLN_HUMAN)	Q13421	MSLN_HUMAN Mesothelin OS=Homo sapiens OX=9606 GN=MSLN PE=1 SV=2		16	21.43	21.43	36.83	64.44	21	10	3	2	95	76	0.182266	0.449741	0.0440876	0.108786	440.876	1087.86	25.2126	62.2121	68.9422	81.5639	Confident
667	0	Single Protein	Q11201	CMP-N-acetylneuraminate-beta-galactosamide-alpha-2,3-sialyltransferase 1 (SIA4A_HUMAN)	Q11201	SIA4A_HUMAN CMP-N-acetylneuraminate-beta-galactosamide-alpha-2,3-sialyltransferase 1 OS=Homo sapiens OX=9606 GN=ST3GAL1 PE=1 SV=1		8	15.29	15.29	39.71	88.53	7	3	6	3	17	10	0.0332226	0.188502	0.00803608	0.0455961	80.3608	455.961	4.59564	26.0753	39.0501	81.5744	Confident
668	0	Related Proteins	P59665	Neutrophil defensin 1 (DEF1_HUMAN)	P59665,P59666	DEF1_HUMAN Neutrophil defensin 1 OS=Homo sapiens OX=9606 GN=DEFA1 PE=1 SV=1,DEF3_HUMAN Neutrophil defensin 3 OS=Homo sapiens OX=9606 GN=DEFA3 PE=1 SV=1	P59666	8	19.15	19.15	43.62	58.51	3	2	3	2	15	14	0.254545	0.584893	0.061571	0.141478	615.71	1414.78	35.211	80.9076	10.1942	81.5279	Confident
669	0	Single Protein	O43324	Eukaryotic translation elongation factor 1 epsilon-1 (MCA3_HUMAN)	O43324	MCA3_HUMAN Eukaryotic translation elongation factor 1 epsilon-1 OS=Homo sapiens OX=9606 GN=EEF1E1 PE=1 SV=1		6	26.44	26.44	36.21	89.66	6	3	4	2	20	18	0.102564	0.43845	0.0248088	0.106055	248.088	1060.55	14.1876	60.6503	19.7983	81.5385	Confident
670	0	Related Proteins	E7ET76	Glutathione hydrolase 1 proenzyme (Fragment) (E7ET76_HUMAN)	E7ET76,P19440	E7ET76_HUMAN Glutathione hydrolase 1 proenzyme (Fragment) OS=Homo sapiens OX=9606 GN=GGT1 PE=1 SV=1,GGT1_HUMAN Glutathione hydrolase 1 proenzyme OS=Homo sapiens OX=9606 GN=GGT1 PE=1 SV=2	P19440	22	25.05	25.05	63.93	49.03	18	8	6	2	104	82	0.295154	0.534781	0.0713937	0.129356	713.937	1293.56	40.8283	73.9757	50.0289	81.492	Confident
671	0	Single Protein	Q99598	Translin-associated protein X (TSNAX_HUMAN)	Q99598	TSNAX_HUMAN Translin-associated protein X OS=Homo sapiens OX=9606 GN=TSNAX PE=1 SV=1		1	36.55	36.55	54.48	86.55	16	7	5	3	47	37	0.14741	0.496236	0.0356565	0.120032	356.565	1200.32	20.3911	68.6437	33.0917	81.4456	Confident
672	0	Single Protein	Q8WXX0	Dynein axonemal heavy chain 7 (DYH7_HUMAN)	Q8WXX0	DYH7_HUMAN Dynein axonemal heavy chain 7 OS=Homo sapiens OX=9606 GN=DNAH7 PE=1 SV=2		2	0	0	37.97	77.44	109	0	107	0	272	2	0	0	0	0	0	0	0	0	460.862	81.4562	Doubtful
673	0	Single Protein	O00487	26S proteasome non-ATPase regulatory subunit 14 (PSDE_HUMAN)	O00487	PSDE_HUMAN 26S proteasome non-ATPase regulatory subunit 14 OS=Homo sapiens OX=9606 GN=PSMD14 PE=1 SV=1		2	4.19	4.19	43.55	68.06	11	1	11	1	18	8	0.0331754	0.0826367	0.00802466	0.0199887	80.2466	199.887	4.58911	11.431	34.5546	81.4667	Doubtful
674	0	Related Proteins	F5H5S8	Acrosin-binding protein (F5H5S8_HUMAN)	F5H5S8,Q8NEB7	F5H5S8_HUMAN Acrosin-binding protein OS=Homo sapiens OX=9606 GN=ACRBP PE=1 SV=1,ACRBP_HUMAN Acrosin-binding protein OS=Homo sapiens OX=9606 GN=ACRBP PE=2 SV=1	Q8NEB7	12	48.28	48.28	79	69.28	25	9	5	2	98	71	0.321267	1.04336	0.07771	0.252374	777.1	2523.74	44.4405	144.327	36.2215	81.4205	Confident
675	0	Single Protein	Q9GZN4	Brain-specific serine protease 4 (BSSP4_HUMAN)	Q9GZN4	BSSP4_HUMAN Brain-specific serine protease 4 OS=Homo sapiens OX=9606 GN=PRSS22 PE=1 SV=1		16	22.71	22.71	31.86	59.62	8	5	2	2	37	34	0.179894	0.649648	0.0435139	0.157141	435.139	1571.41	24.8846	89.8651	33.7101	81.431	Confident
676	0	Related Proteins	A0A5K1VW95	Malate dehydrogenase (A0A5K1VW95_HUMAN)	A0A5K1VW95,B9A041,C9JF79,C9JRL4,P40925	A0A5K1VW95_HUMAN Malate dehydrogenase OS=Homo sapiens OX=9606 GN=MDH1 PE=1 SV=1,B9A041_HUMAN Malate dehydrogenase, cytoplasmic OS=Homo sapiens OX=9606 GN=MDH1 PE=1 SV=1,C9JF79_HUMAN Malate dehydrogenase (Fragment) OS=Homo sapiens OX=9606 GN=MDH1 PE=1 SV=1,C9JRL4_HUMAN Cytosolic malate dehydrogenase (Fragment) OS=Homo sapiens OX=9606 GN=MDH1 PE=1 SV=8,MDHC_HUMAN Malate dehydrogenase, cytoplasmic O…	B9A041,C9JF79,C9JRL4,P40925	2	7.08	7.08	7.08	67.14	2	2	2	2	15	15	0.0632911	0.102943	0.0153092	0.0249006	153.092	249.006	8.75499	14.24	38.593	81.328	Confident
677	0	Related Proteins	B8ZZ75	Galactose mutarotase (B8ZZ75_HUMAN)	B8ZZ75,Q96C23	B8ZZ75_HUMAN Galactose mutarotase OS=Homo sapiens OX=9606 GN=GALM PE=1 SV=1,GALM_HUMAN Galactose mutarotase OS=Homo sapiens OX=9606 GN=GALM PE=1 SV=1	Q96C23	2	12.37	12.37	28.87	90.72	5	2	4	2	15	11	0.0625	0.274275	0.0151179	0.0663433	151.179	663.433	8.64555	37.9401	21.4648	81.3386	Confident
678	0	Single Protein	Q9H0I9	Transketolase-like protein 2 (TKTL2_HUMAN)	Q9H0I9	TKTL2_HUMAN Transketolase-like protein 2 OS=Homo sapiens OX=9606 GN=TKTL2 PE=2 SV=1		4	7.67	7.67	26.04	72.2	9	2	9	2	19	8	0.0176991	0.089023	0.00428117	0.0215334	42.8117	215.334	2.4483	12.3144	67.8342	81.3492	Confident
679	0	Related Proteins	F8W9U3	Protein ABHD14B (F8W9U3_HUMAN)	F8W9U3,Q96IU4	F8W9U3_HUMAN Protein ABHD14B OS=Homo sapiens OX=9606 GN=ABHD14B PE=1 SV=1,ABHEB_HUMAN Protein ABHD14B OS=Homo sapiens OX=9606 GN=ABHD14B PE=1 SV=1	Q96IU4	3	41.35	41.35	52.4	69.23	8	6	3	2	51	43	0.298611	1.6827	0.0722299	0.407021	722.299	4070.21	41.3065	232.765	22.3666	81.3598	Confident
680	0	Single Protein	P52798	Ephrin-A4 (EFNA4_HUMAN)	P52798	EFNA4_HUMAN Ephrin-A4 OS=Homo sapiens OX=9606 GN=EFNA4 PE=1 SV=1		1	21.39	21.39	21.39	50.75	2	2	2	2	12	12	0.117647	0.274275	0.0284572	0.0663433	284.572	663.433	16.274	37.9401	22.3714	81.3137	Confident
681	0	Single Protein	O75976	Carboxypeptidase D (CBPD_HUMAN)	O75976	CBPD_HUMAN Carboxypeptidase D OS=Homo sapiens OX=9606 GN=CPD PE=1 SV=2		17	2.46	2.46	22.54	73.33	27	7	21	2	77	47	0.0261858	0.138811	0.00633397	0.0335764	63.3397	335.764	3.62225	19.2016	152.835	81.2677	Confident
682	0	Single Protein	P45985	Dual specificity mitogen-activated protein kinase kinase 4 (MP2K4_HUMAN)	P45985	MP2K4_HUMAN Dual specificity mitogen-activated protein kinase kinase 4 OS=Homo sapiens OX=9606 GN=MAP2K4 PE=1 SV=1		17	8.27	8.27	33.83	78.95	9	2	9	2	19	8	0.0253968	0.105295	0.00614314	0.0254694	61.4314	254.694	3.51311	14.5654	44.2594	81.2783	Confident
683	0	Single Protein	Q99519	Sialidase-1 (NEUR1_HUMAN)	Q99519	NEUR1_HUMAN Sialidase-1 OS=Homo sapiens OX=9606 GN=NEU1 PE=1 SV=1		6	31.33	31.33	51.81	63.13	19	10	6	2	84	70	0.263359	0.895736	0.0637028	0.216666	637.028	2166.66	36.4301	123.906	45.4386	81.2429	Confident
684	0	Single Protein	P61758	Prefoldin subunit 3 (PFD3_HUMAN)	P61758	PFD3_HUMAN Prefoldin subunit 3 OS=Homo sapiens OX=9606 GN=VBP1 PE=1 SV=4		X	14.72	14.72	14.72	83.76	2	2	2	2	15	15	0.0909091	0.149757	0.0219896	0.0362241	219.896	362.241	12.5754	20.7157	22.6115	81.2429	Confident
685	0	Related Proteins	A0A140T936	Valine--tRNA ligase (Fragment) (A0A140T936_HUMAN)	A0A140T936,P26640	A0A140T936_HUMAN Valine--tRNA ligase (Fragment) OS=Homo sapiens OX=9606 GN=VARS1 PE=1 SV=1,SYVC_HUMAN Valine--tRNA ligase OS=Homo sapiens OX=9606 GN=VARS1 PE=1 SV=4	P26640	6	3.97	3.97	33.22	64.84	28	3	22	1	49	18	0.0169492	0.0529023	0.00409976	0.0127963	40.9976	127.963	2.34456	7.31791	131.857	81.1971	Confident
686	0	Related Proteins	C9JF15	Beta-galactosidase (Fragment) (C9JF15_HUMAN)	C9JF15,P16278	C9JF15_HUMAN Beta-galactosidase (Fragment) OS=Homo sapiens OX=9606 GN=GLB1 PE=1 SV=1,BGAL_HUMAN Beta-galactosidase OS=Homo sapiens OX=9606 GN=GLB1 PE=1 SV=2	P16278	3	23.53	23.53	40.2	55.88	6	3	2	2	22	16	0.263158	0.873817	0.0636542	0.211364	636.542	2113.64	36.4023	120.874	12.3451	81.0948	Confident
687	0	Single Protein	A0A7I2V400	A disintegrin and metalloproteinase with thrombospondin motifs 1 (A0A7I2V400_HUMAN)	A0A7I2V400	A0A7I2V400_HUMAN A disintegrin and metalloproteinase with thrombospondin motifs 1 OS=Homo sapiens OX=9606 GN=ADAMTS1 PE=1 SV=1		21	32.46	32.46	52.18	55.32	34	19	5	2	240	205	0.425868	1.76605	0.103011	0.427184	1030.11	4271.84	58.9098	244.296	61.9869	81.1055	Confident
688	0	Single Protein	G8JL96	Protein-tyrosine-phosphatase (G8JL96_HUMAN)	G8JL96	G8JL96_HUMAN Protein-tyrosine-phosphatase OS=Homo sapiens OX=9606 GN=PTPRS PE=1 SV=2		19	17.52	17.52	47.97	69.89	61	18	4	2	241	166	0.157293	0.323188	0.0380469	0.0781747	380.469	781.747	21.7581	44.7063	168.323	81.0034	Confident
689	0	Single Protein	Q15691	Microtubule-associated protein RP/EB family member 1 (MARE1_HUMAN)	Q15691	MARE1_HUMAN Microtubule-associated protein RP/EB family member 1 OS=Homo sapiens OX=9606 GN=MAPRE1 PE=1 SV=3		20	10.45	10.45	26.12	89.55	4	2	4	2	14	13	0.05	0.172102	0.0120943	0.0416291	120.943	416.291	6.91644	23.8067	29.9802	81.0141	Confident
690	0	Single Protein	Q9UL25	Ras-related protein Rab-21 (RAB21_HUMAN)	Q9UL25	RAB21_HUMAN Ras-related protein Rab-21 OS=Homo sapiens OX=9606 GN=RAB21 PE=1 SV=3		12	14.22	14.22	27.56	87.11	8	3	7	2	27	22	0.107143	0.258925	0.0259164	0.0626305	259.164	626.305	14.8209	35.8169	24.3323	81.0248	Confident
691	0	Single Protein	Q14152	Eukaryotic translation initiation factor 3 subunit A (EIF3A_HUMAN)	Q14152	EIF3A_HUMAN Eukaryotic translation initiation factor 3 subunit A OS=Homo sapiens OX=9606 GN=EIF3A PE=1 SV=1		10	1.09	1.09	17.37	76.12	19	1	19	1	45	11	0.00760456	0.00778294	0.00183944	0.00188259	18.3944	18.8259	1.05193	1.07661	166.468	81.0355	Doubtful
692	0	Single Protein	Q8WXI7	Mucin-16 (MUC16_HUMAN)	Q8WXI7	MUC16_HUMAN Mucin-16 OS=Homo sapiens OX=9606 GN=MUC16 PE=1 SV=3		19	0.15	0	12.5	46.65	106	1	88	1	212	0	0	0.00299485	0	0.000724412	0	7.24412	0	0.414274	1518.24	81.0461	Doubtful
693	0	Single Protein	Q96QH8	Sperm acrosome-associated protein 5 (LYZL5_HUMAN)	Q96QH8	LYZL5_HUMAN Sperm acrosome-associated protein 5 OS=Homo sapiens OX=9606 GN=SPACA5 PE=2 SV=1		X	16.35	16.35	32.08	59.75	4	2	4	2	18	16	0.168421	0.359356	0.0407387	0.0869233	407.387	869.233	23.2975	49.7094	17.8846	81.0568	Confident
694	0	Single Protein	Q9NRC6	Spectrin beta chain, non-erythrocytic 5 (SPTN5_HUMAN)	Q9NRC6	SPTN5_HUMAN Spectrin beta chain, non-erythrocytic 5 OS=Homo sapiens OX=9606 GN=SPTBN5 PE=1 SV=2		15	0.54	0	26.57	78.58	70	1	70	1	159	0	0	0.00518776	0	0.00125485	0	12.5485	0	0.717617	416.493	81.0674	Doubtful
695	0	Related Proteins	F5H7S7	Ras GTPase-activating-like protein IQGAP2 (F5H7S7_HUMAN)	F5H7S7,Q13576	F5H7S7_HUMAN Ras GTPase-activating-like protein IQGAP2 OS=Homo sapiens OX=9606 GN=IQGAP2 PE=1 SV=2,IQGA2_HUMAN Ras GTPase-activating-like protein IQGAP2 OS=Homo sapiens OX=9606 GN=IQGAP2 PE=1 SV=4	Q13576	5	1.77	1.77	40	76.2	50	2	6	2	83	12	0.00774527	0.0241479	0.00187347	0.00584105	18.7347	58.4105	1.07139	3.34036	174.341	81.078	Confident
696	0	Single Protein	P13489	Ribonuclease inhibitor (RINI_HUMAN)	P13489	RINI_HUMAN Ribonuclease inhibitor OS=Homo sapiens OX=9606 GN=RNH1 PE=1 SV=2		11	68.55	68.55	82.65	84.82	30	19	6	2	189	172	0.439898	2.07029	0.106405	0.500774	1064.05	5007.74	60.8505	286.381	49.9411	81.0887	Confident
697	0	Related Proteins	A0A087WZF1	Lipoma-preferred partner (A0A087WZF1_HUMAN)	A0A087WZF1,Q93052	A0A087WZF1_HUMAN Lipoma-preferred partner OS=Homo sapiens OX=9606 GN=LPP PE=1 SV=1,LPP_HUMAN Lipoma-preferred partner OS=Homo sapiens OX=9606 GN=LPP PE=1 SV=1	Q93052	3	3.9	3.9	37.46	57.46	13	1	12	1	18	8	0.0147493	0.0525003	0.00356764	0.0126991	35.6764	126.991	2.04025	7.2623	63.3416	81.0432	Doubtful
698	0	Single Protein	P10155	RNA-binding protein RO60 (RO60_HUMAN)	P10155	RO60_HUMAN RNA-binding protein RO60 OS=Homo sapiens OX=9606 GN=RO60 PE=1 SV=2		1	6.69	6.69	35.69	78.44	14	3	4	2	33	16	0.0331754	0.103716	0.00802466	0.0250873	80.2466	250.873	4.58911	14.3468	60.6312	80.9417	Confident
699	0	Single Protein	Q9BS40	Latexin (LXN_HUMAN)	Q9BS40	LXN_HUMAN Latexin OS=Homo sapiens OX=9606 GN=LXN PE=1 SV=2		3	12.16	12.16	22.97	54.5	4	2	4	2	13	9	0.0743802	0.232847	0.0179915	0.0563224	179.915	563.224	10.2889	32.2094	25.7339	80.9524	Confident
700	0	Single Protein	Q6NUT2	Probable C-mannosyltransferase DPY19L2 (D19L2_HUMAN)	Q6NUT2	D19L2_HUMAN Probable C-mannosyltransferase DPY19L2 OS=Homo sapiens OX=9606 GN=DPY19L2 PE=1 SV=2		12	7.39	7.39	38.26	64.64	20	4	11	1	49	24	0.0408163	0.125336	0.0098729	0.0303169	98.729	303.169	5.64608	17.3375	87.3165	80.8511	Confident
701	0	Single Protein	Q9NQX4	Unconventional myosin-Vc (MYO5C_HUMAN)	Q9NQX4	MYO5C_HUMAN Unconventional myosin-Vc OS=Homo sapiens OX=9606 GN=MYO5C PE=1 SV=2		15	2.24	2.24	37.26	80.54	54	2	45	1	224	4	0.00213828	0.0193735	0.000517219	0.00468618	5.17219	46.8618	0.295785	2.67991	202.682	80.8618	Confident
702	0	Single Protein	Q8TD57	Dynein axonemal heavy chain 3 (DYH3_HUMAN)	Q8TD57	DYH3_HUMAN Dynein axonemal heavy chain 3 OS=Homo sapiens OX=9606 GN=DNAH3 PE=2 SV=1		16	0	0	33.84	77.58	108	0	103	0	211	0	0	0	0	0	0	0	0	0	470.468	80.8725	Doubtful
703	0	Single Protein	A0MZ66	Shootin-1 (SHOT1_HUMAN)	A0MZ66	SHOT1_HUMAN Shootin-1 OS=Homo sapiens OX=9606 GN=SHTN1 PE=1 SV=4		10	1.58	1.58	39.3	79.56	18	1	18	1	35	8	0.0159363	0.0242752	0.00385476	0.00587184	38.5476	58.7184	2.20444	3.35796	71.5957	80.8832	Doubtful
704	0	Single Protein	P21266	Glutathione S-transferase Mu 3 (GSTM3_HUMAN)	P21266	GSTM3_HUMAN Glutathione S-transferase Mu 3 OS=Homo sapiens OX=9606 GN=GSTM3 PE=1 SV=3		1	69.33	69.33	91.11	88	35	23	4	2	322	289	1.4596	5.6287	0.353056	1.3615	3530.56	13615	201.904	778.612	26.5421	80.8939	Confident
705	0	Related Proteins	A0A087WYT3	Prostaglandin E synthase 3 (A0A087WYT3_HUMAN)	A0A087WYT3,Q15185	A0A087WYT3_HUMAN Prostaglandin E synthase 3 OS=Homo sapiens OX=9606 GN=PTGES3 PE=1 SV=1,TEBP_HUMAN Prostaglandin E synthase 3 OS=Homo sapiens OX=9606 GN=PTGES3 PE=1 SV=1	Q15185	12	25.61	25.61	26.83	67.68	5	3	4	2	26	23	0.207207	0.368875	0.0501205	0.0892256	501.205	892.256	28.6627	51.026	19.1427	80.7929	Confident
706	0	Single Protein	Q9HAB8	Phosphopantothenate--cysteine ligase (PPCS_HUMAN)	Q9HAB8	PPCS_HUMAN Phosphopantothenate--cysteine ligase OS=Homo sapiens OX=9606 GN=PPCS PE=1 SV=2		1	9.65	9.65	9.65	59.16	3	3	3	3	17	15	0.0815217	0.258925	0.019719	0.0626305	197.19	626.305	11.2768	35.8169	33.9838	80.8036	Confident
707	0	Related Proteins	H3BM89	60S ribosomal protein L4 (H3BM89_HUMAN)	H3BM89,P36578	H3BM89_HUMAN 60S ribosomal protein L4 OS=Homo sapiens OX=9606 GN=RPL4 PE=1 SV=1,RL4_HUMAN 60S ribosomal protein L4 OS=Homo sapiens OX=9606 GN=RPL4 PE=1 SV=5	P36578	15	13.51	13.51	32.73	76.28	9	3	8	2	26	17	0.0629921	0.0901845	0.0152369	0.0218144	152.369	218.144	8.71363	12.4751	37.6332	80.7585	Confident
708	0	Related Proteins	A0A7I2V4H4	Dynactin subunit 2 (A0A7I2V4H4_HUMAN)	A0A7I2V4H4,A0A7I2V4Y9,A8K8J9,H0YI98,Q13561	A0A7I2V4H4_HUMAN Dynactin subunit 2 OS=Homo sapiens OX=9606 GN=DCTN2 PE=1 SV=1,A0A7I2V4Y9_HUMAN Dynactin subunit 2 OS=Homo sapiens OX=9606 GN=DCTN2 PE=1 SV=1,A8K8J9_HUMAN Dynactin 2 (P50), isoform CRA_b OS=Homo sapiens OX=9606 GN=DCTN2 PE=1 SV=1,H0YI98_HUMAN Dynactin subunit 2 (Fragment) OS=Homo sapiens OX=9606 GN=DCTN2 PE=1 SV=1,DCTN2_HUMAN Dynactin subunit 2 OS=Homo sapiens OX=9606 GN=DCTN2 PE=…	A0A7I2V4Y9,A8K8J9,H0YI98,Q13561	12	15.3	15.3	15.3	78.1	4	4	2	2	29	29	0.097973	0.238863	0.0236983	0.0577776	236.983	577.776	13.5525	33.0416	41.7056	80.7692	Confident
709	0	Related Proteins	E5RIA4	Aspartyl aminopeptidase (E5RIA4_HUMAN)	E5RIA4,E7EMB6,E7ETB3,Q9ULA0	E5RIA4_HUMAN Aspartyl aminopeptidase OS=Homo sapiens OX=9606 GN=DNPEP PE=1 SV=1,E7EMB6_HUMAN Aspartyl aminopeptidase OS=Homo sapiens OX=9606 GN=DNPEP PE=1 SV=2,E7ETB3_HUMAN Aspartyl aminopeptidase OS=Homo sapiens OX=9606 GN=DNPEP PE=1 SV=2,DNPEP_HUMAN Aspartyl aminopeptidase OS=Homo sapiens OX=9606 GN=DNPEP PE=1 SV=2	E7EMB6,E7ETB3,Q9ULA0	2	19.53	19.53	40.98	77.28	17	6	5	3	35	22	0.0604396	0.350314	0.0146195	0.0847361	146.195	847.361	8.36054	48.4585	51.9657	80.7799	Confident
710	0	Related Proteins	E9PL09	40S ribosomal protein S3 (E9PL09_HUMAN)	E9PL09,E9PSF4,H0YEU2,P23396	E9PL09_HUMAN 40S ribosomal protein S3 OS=Homo sapiens OX=9606 GN=RPS3 PE=1 SV=1,E9PSF4_HUMAN 40S ribosomal protein S3 OS=Homo sapiens OX=9606 GN=RPS3 PE=1 SV=1,H0YEU2_HUMAN 40S ribosomal protein S3 (Fragment) OS=Homo sapiens OX=9606 GN=RPS3 PE=1 SV=1,RS3_HUMAN 40S ribosomal protein S3 OS=Homo sapiens OX=9606 GN=RPS3 PE=1 SV=2	E9PSF4,H0YEU2,P23396	11	19.48	19.48	25.11	85.28	5	4	2	2	25	22	0.106599	0.301025	0.0257848	0.0728138	257.848	728.138	14.7457	41.6405	25.3547	80.735	Confident
711	0	Related Proteins	A0A024R3B9	Alpha-crystallin B chain (A0A024R3B9_HUMAN)	A0A024R3B9,E9PNH7,P02511	A0A024R3B9_HUMAN Alpha-crystallin B chain OS=Homo sapiens OX=9606 GN=CRYAB PE=1 SV=1,E9PNH7_HUMAN Alpha-crystallin B chain OS=Homo sapiens OX=9606 GN=CRYAB PE=1 SV=1,CRYAB_HUMAN Alpha-crystallin B chain OS=Homo sapiens OX=9606 GN=CRYAB PE=1 SV=2	E9PNH7,P02511	11	50.93	50.93	58.33	84.26	7	5	4	2	26	23	0.252747	0.895736	0.061136	0.216666	611.36	2166.66	34.9622	123.906	12.2455	80.7457	Confident
712	0	Single Protein	Q9Y6A4	Cilia- and flagella-associated protein 20 (CFA20_HUMAN)	Q9Y6A4	CFA20_HUMAN Cilia- and flagella-associated protein 20 OS=Homo sapiens OX=9606 GN=CFAP20 PE=1 SV=1		16	40.93	25.39	47.15	84.97	6	5	4	3	12	11	0.054878	0.467799	0.0132742	0.113154	132.742	1131.54	7.59122	64.7101	22.76	80.7564	Confident
713	0	Single Protein	Q9UHA4	Ragulator complex protein LAMTOR3 (LTOR3_HUMAN)	Q9UHA4	LTOR3_HUMAN Ragulator complex protein LAMTOR3 OS=Homo sapiens OX=9606 GN=LAMTOR3 PE=1 SV=1		4	43.55	43.55	43.55	90.32	3	3	3	3	17	15	0.133929	0.701254	0.0323955	0.169624	323.955	1696.24	18.5262	97.0037	13.6143	80.6559	Confident
714	0	Single Protein	A2RUT3	Transmembrane protein 89 (TMM89_HUMAN)	A2RUT3	TMM89_HUMAN Transmembrane protein 89 OS=Homo sapiens OX=9606 GN=TMEM89 PE=2 SV=1		3	21.38	21.38	34.59	63.52	4	2	4	2	11	10	0.0891089	0.311134	0.0215542	0.075259	215.542	752.59	12.3263	43.0388	17.5603	80.6111	Confident
715	0	Single Protein	O00264	Membrane-associated progesterone receptor component 1 (PGRC1_HUMAN)	O00264	PGRC1_HUMAN Membrane-associated progesterone receptor component 1 OS=Homo sapiens OX=9606 GN=PGRMC1 PE=1 SV=3		X	26.67	26.67	38.97	66.15	6	3	5	2	33	19	0.139535	0.333521	0.0337515	0.0806742	337.515	806.742	19.3017	46.1356	21.6578	80.3998	Doubtful
716	0	Single Protein	Q8IYJ3	Synaptotagmin-like protein 1 (SYTL1_HUMAN)	Q8IYJ3	SYTL1_HUMAN Synaptotagmin-like protein 1 OS=Homo sapiens OX=9606 GN=SYTL1 PE=1 SV=1		1	23.67	23.67	51.6	67.08	24	11	3	2	93	68	0	0.514704	0	0.1245	0	1245	0	71.1985	61.8192	80.3552	Not Validated
717	0	Related Proteins	A6XGL3	Protease serine 1 (A6XGL3_HUMAN)	A6XGL3,E7EQ64,P07477	A6XGL3_HUMAN Protease serine 1 OS=Homo sapiens OX=9606 GN=PRSS1 PE=1 SV=1,E7EQ64_HUMAN Trypsin-1 OS=Homo sapiens OX=9606 GN=PRSS1 PE=1 SV=1,TRY1_HUMAN Serine protease 1 OS=Homo sapiens OX=9606 GN=PRSS1 PE=1 SV=1	E7EQ64,P07477	7	17.3	17.3	35.02	61.18	9	6	3	2	56	47	0	0.995262	0	0.24074	0	2407.4	0	137.673	25.3825	80.3661	Not Validated
718	0	Single Protein	Q01469	Fatty acid-binding protein 5 (FABP5_HUMAN)	Q01469	FABP5_HUMAN Fatty acid-binding protein 5 OS=Homo sapiens OX=9606 GN=FABP5 PE=1 SV=3		8	47.41	47.41	47.41	85.93	7	5	2	2	47	40	0	0.778279	0	0.188255	0	1882.55	0	107.659	15.1546	80.2216	Not Validated
719	0	Single Protein	O00115	Deoxyribonuclease-2-alpha (DNS2A_HUMAN)	O00115	DNS2A_HUMAN Deoxyribonuclease-2-alpha OS=Homo sapiens OX=9606 GN=DNASE2 PE=1 SV=2		19	25	25	54.17	58.33	11	6	5	2	32	27	0	0.668101	0	0.161604	0	1616.04	0	92.4176	39.5555	80.2216	Not Validated
720	0	Single Protein	Q13200	26S proteasome non-ATPase regulatory subunit 2 (PSMD2_HUMAN)	Q13200	PSMD2_HUMAN 26S proteasome non-ATPase regulatory subunit 2 OS=Homo sapiens OX=9606 GN=PSMD2 PE=1 SV=3		3	9.03	9.03	32.71	79.3	27	5	17	2	54	30	0	0.139773	0	0.033809	0	338.09	0	19.3346	100.136	80.2326	Not Validated
721	0	Single Protein	Q9UQ80	Proliferation-associated protein 2G4 (PA2G4_HUMAN)	Q9UQ80	PA2G4_HUMAN Proliferation-associated protein 2G4 OS=Homo sapiens OX=9606 GN=PA2G4 PE=1 SV=3		12	27.41	27.41	44.92	78.68	15	7	6	2	53	42	0	0.340518	0	0.0823666	0	823.666	0	47.1035	43.7592	80.1882	Not Validated
722	0	Single Protein	O95865	N(G),N(G)-dimethylarginine dimethylaminohydrolase 2 (DDAH2_HUMAN)	O95865	DDAH2_HUMAN N(G),N(G)-dimethylarginine dimethylaminohydrolase 2 OS=Homo sapiens OX=9606 GN=DDAH2 PE=1 SV=1		6	39.3	39.3	51.23	64.56	10	7	2	2	54	49	0	1.01534	0	0.245596	0	2455.96	0	140.451	29.6255	80.1438	Not Validated
723	0	Single Protein	P09382	Galectin-1 (LEG1_HUMAN)	P09382	LEG1_HUMAN Galectin-1 OS=Homo sapiens OX=9606 GN=LGALS1 PE=1 SV=2		22	31.11	31.11	67.41	91.11	6	2	6	2	13	7	0	0.425103	0	0.102826	0	1028.26	0	58.804	14.7062	79.7678	Not Validated
724	0	Single Protein	Q07954	Prolow-density lipoprotein receptor-related protein 1 (LRP1_HUMAN)	Q07954	LRP1_HUMAN Prolow-density lipoprotein receptor-related protein 1 OS=Homo sapiens OX=9606 GN=LRP1 PE=1 SV=2		12	0	0	32.66	76.47	97	0	87	0	221	4	0	0	0	0	0	0	0	0	504.276	79.779	Not Validated
725	0	Related Proteins	A8K7Q2	Heat shock cognate 71 kDa protein (A8K7Q2_HUMAN)	A8K7Q2,E9PKE3,E9PN89,P11142	A8K7Q2_HUMAN Heat shock cognate 71 kDa protein OS=Homo sapiens OX=9606 GN=HSPA8 PE=1 SV=1,E9PKE3_HUMAN Heat shock cognate 71 kDa protein OS=Homo sapiens OX=9606 GN=HSPA8 PE=1 SV=1,E9PN89_HUMAN Heat shock cognate 71 kDa protein (Fragment) OS=Homo sapiens OX=9606 GN=HSPA8 PE=1 SV=1,HSP7C_HUMAN Heat shock cognate 71 kDa protein OS=Homo sapiens OX=9606 GN=HSPA8 PE=1 SV=1	E9PKE3,E9PN89,P11142	11	17.56	17.56	21.71	69.76	13	8	3	2	90	80	0	0.373824	0	0.0904228	0	904.228	0	51.7106	45.3103	79.7902	Not Validated
726	0	Single Protein	P08571	Monocyte differentiation antigen CD14 (CD14_HUMAN)	P08571	CD14_HUMAN Monocyte differentiation antigen CD14 OS=Homo sapiens OX=9606 GN=CD14 PE=1 SV=2		5	39.2	39.2	43.73	62.67	14	10	4	2	95	84	0	1.10175	0	0.266498	0	2664.98	0	152.404	40.0507	79.8013	Not Validated
727	0	Single Protein	Q2M2H8	Probable maltase-glucoamylase 2 (MGAL_HUMAN)	Q2M2H8	MGAL_HUMAN Probable maltase-glucoamylase 2 OS=Homo sapiens OX=9606 GN=MGAM2 PE=2 SV=3		7	0.4	0.4	21.03	45.61	36	1	33	0	49	7	0	0.0163476	0	0.00395425	0	39.5425	0	2.26134	277.816	79.8125	Not Validated
728	0	Single Protein	Q9H190	Syntenin-2 (SDCB2_HUMAN)	Q9H190	SDCB2_HUMAN Syntenin-2 OS=Homo sapiens OX=9606 GN=SDCBP2 PE=1 SV=2		20	11.3	11.3	27.74	65.07	6	3	5	2	18	14	0	0.240938	0	0.0582795	0	582.795	0	33.3286	31.5738	79.8236	Not Validated
729	0	Single Protein	P35749	Myosin-11 (MYH11_HUMAN)	P35749	MYH11_HUMAN Myosin-11 OS=Homo sapiens OX=9606 GN=MYH11 PE=1 SV=3		16	2.64	2.64	35.95	77.23	60	3	37	0	141	20	0.00984898	0.0214155	0.00238233	0.00518012	23.8233	51.8012	1.3624	2.96238	227.199	79.6143	Not Validated
730	0	Single Protein	Q9Y2Q0	Phospholipid-transporting ATPase IA (AT8A1_HUMAN)	Q9Y2Q0	AT8A1_HUMAN Phospholipid-transporting ATPase IA OS=Homo sapiens OX=9606 GN=ATP8A1 PE=1 SV=1		4	1.89	1.89	13.06	67.53	9	2	8	2	14	7	0	0.0404983	0	0.00979598	0	97.9598	0	5.60209	131.285	79.4053	Not Validated
731	0	Single Protein	Q8NFZ8	Cell adhesion molecule 4 (CADM4_HUMAN)	Q8NFZ8	CADM4_HUMAN Cell adhesion molecule 4 OS=Homo sapiens OX=9606 GN=CADM4 PE=1 SV=1		19	6.44	6.44	15.46	58.51	4	2	4	2	14	12	0	0.122018	0	0.0295146	0	295.146	0	16.8787	42.7588	79.4166	Not Validated
732	0	Single Protein	O43681	ATPase GET3 (GET3_HUMAN)	O43681	GET3_HUMAN ATPase GET3 OS=Homo sapiens OX=9606 GN=GET3 PE=1 SV=2		19	11.49	11.49	31.03	71.84	7	3	7	3	14	7	0	0.240938	0	0.0582795	0	582.795	0	33.3286	38.7674	79.4279	Not Validated
733	0	Related Proteins	P17612	cAMP-dependent protein kinase catalytic subunit alpha (KAPCA_HUMAN)	P17612,Q15136	KAPCA_HUMAN cAMP-dependent protein kinase catalytic subunit alpha OS=Homo sapiens OX=9606 GN=PRKACA PE=1 SV=2,Q15136_HUMAN Protein kinase A-alpha (Fragment) OS=Homo sapiens OX=9606 GN=PRKACA PE=1 SV=1	Q15136	19	27.35	27.35	38.18	77.21	16	7	3	2	100	87	0	0.380384	0	0.0920097	0	920.097	0	52.6181	40.564	79.3293	Not Validated
734	0	Single Protein	Q8IWA5	Choline transporter-like protein 2 (CTL2_HUMAN)	Q8IWA5	CTL2_HUMAN Choline transporter-like protein 2 OS=Homo sapiens OX=9606 GN=SLC44A2 PE=1 SV=3		19	4.67	4.67	12.04	59.35	6	2	5	2	15	10	0	0.0711511	0	0.0172105	0	172.105	0	9.84225	80.0705	79.2857	Not Validated
735	0	Single Protein	O15144	Actin-related protein 2/3 complex subunit 2 (ARPC2_HUMAN)	O15144	ARPC2_HUMAN Actin-related protein 2/3 complex subunit 2 OS=Homo sapiens OX=9606 GN=ARPC2 PE=1 SV=1		2	28.33	28.33	40.67	76	10	7	4	2	45	40	0	0.496236	0	0.120032	0	1200.32	0	68.6437	34.3115	79.2971	Not Validated
736	0	Single Protein	Q9HAT0	Ropporin-1A (ROP1A_HUMAN)	Q9HAT0	ROP1A_HUMAN Ropporin-1A OS=Homo sapiens OX=9606 GN=ROPN1 PE=1 SV=2		3	63.21	63.21	70.28	90.09	14	11	4	3	118	104	0	2.16228	0	0.523025	0	5230.25	0	299.105	23.8773	79.3085	Not Validated
737	0	Single Protein	Q9NQR4	Omega-amidase NIT2 (NIT2_HUMAN)	Q9NQR4	NIT2_HUMAN Omega-amidase NIT2 OS=Homo sapiens OX=9606 GN=NIT2 PE=1 SV=1		3	49.28	49.28	60.87	89.13	13	8	3	2	46	39	0	0.811609	0	0.196317	0	1963.17	0	112.269	30.5886	79.3198	Not Validated
738	0	Single Protein	Q7L576	Cytoplasmic FMR1-interacting protein 1 (CYFP1_HUMAN)	Q7L576	CYFP1_HUMAN Cytoplasmic FMR1-interacting protein 1 OS=Homo sapiens OX=9606 GN=CYFIP1 PE=1 SV=1		15	3.99	3.99	55.55	75.9	63	4	15	2	105	18	0	0.0651169	0	0.0157509	0	157.509	0	9.00754	145.089	79.2215	Not Validated
739	0	Single Protein	Q9BRF8	Serine/threonine-protein phosphatase CPPED1 (CPPED_HUMAN)	Q9BRF8	CPPED_HUMAN Serine/threonine-protein phosphatase CPPED1 OS=Homo sapiens OX=9606 GN=CPPED1 PE=1 SV=3		16	12.1	12.1	15.29	89.49	4	2	4	2	11	10	0	0.145048	0	0.035085	0	350.85	0	20.0643	35.5259	79.1781	Not Validated
740	0	Single Protein	P04433	Immunoglobulin kappa variable 3-11 (KV311_HUMAN)	P04433	KV311_HUMAN Immunoglobulin kappa variable 3-11 OS=Homo sapiens OX=9606 GN=IGKV3-11 PE=1 SV=1		2	49.57	49.57	49.57	62.61	3	3	2	2	21	21	0	1.6827	0	0.407021	0	4070.21	0	232.765	12.5673	79.1461	Not Validated
741	0	Single Protein	Q92598	Heat shock protein 105 kDa (HS105_HUMAN)	Q92598	HS105_HUMAN Heat shock protein 105 kDa OS=Homo sapiens OX=9606 GN=HSPH1 PE=1 SV=1		13	10.49	10.49	36.71	79.84	25	6	4	2	68	33	0	0.137823	0	0.0333375	0	333.375	0	19.0649	96.8037	79.1461	Not Validated
742	0	Single Protein	P25398	40S ribosomal protein S12 (RS12_HUMAN)	P25398	RS12_HUMAN 40S ribosomal protein S12 OS=Homo sapiens OX=9606 GN=RPS12 PE=1 SV=3		6	18.18	18.18	43.18	85.61	5	2	5	2	12	9	0	0.258925	0	0.0626305	0	626.305	0	35.8169	14.5055	79.1575	Not Validated
743	0	Single Protein	Q14515	SPARC-like protein 1 (SPRL1_HUMAN)	Q14515	SPRL1_HUMAN SPARC-like protein 1 OS=Homo sapiens OX=9606 GN=SPARCL1 PE=1 SV=2		4	2.41	2.41	30.87	79.07	15	1	13	1	23	5	0	0.0349643	0	0.00845738	0	84.5738	0	4.83657	75.1613	79.1689	Not Validated
744	0	Single Protein	Q7KZF4	Staphylococcal nuclease domain-containing protein 1 (SND1_HUMAN)	Q7KZF4	SND1_HUMAN Staphylococcal nuclease domain-containing protein 1 OS=Homo sapiens OX=9606 GN=SND1 PE=1 SV=1		7	2.53	2.53	31.65	80.55	23	1	17	1	45	4	0	0.0197051	0	0.00476638	0	47.6638	0	2.72578	101.934	79.1257	Not Validated
745	0	Related Proteins	B0QY89	Eukaryotic translation initiation factor 3 subunit L (B0QY89_HUMAN)	B0QY89,B0QY90,Q9Y262	B0QY89_HUMAN Eukaryotic translation initiation factor 3 subunit L OS=Homo sapiens OX=9606 GN=EIF3L PE=1 SV=1,B0QY90_HUMAN Eukaryotic translation initiation factor 3 subunit L OS=Homo sapiens OX=9606 GN=EIF3L PE=1 SV=1,EIF3L_HUMAN Eukaryotic translation initiation factor 3 subunit L OS=Homo sapiens OX=9606 GN=EIF3L PE=1 SV=1	B0QY90,Q9Y262	22	3.95	3.95	14.83	73.64	7	2	7	2	12	7	0	0.070069	0	0.0169487	0	169.487	0	9.69256	70.8566	79.0825	Not Validated
746	0	Single Protein	Q99747	Gamma-soluble NSF attachment protein (SNAG_HUMAN)	Q99747	SNAG_HUMAN Gamma-soluble NSF attachment protein OS=Homo sapiens OX=9606 GN=NAPG PE=1 SV=1		18	13.14	13.14	25	74.68	7	3	3	3	15	12	0	0.193777	0	0.0468719	0	468.719	0	26.8049	34.7243	79.0939	Not Validated
747	0	Single Protein	H3BQJ8	Lymphocyte antigen 6L (LY6L_HUMAN)	H3BQJ8	LY6L_HUMAN Lymphocyte antigen 6L OS=Homo sapiens OX=9606 GN=LY6L PE=3 SV=1		8	31.88	31.88	50.72	89.13	3	2	3	2	13	12	0	0.333521	0	0.0806742	0	806.742	0	46.1356	15.3068	79.0507	Not Validated
748	0	Single Protein	Q8TF05	Serine/threonine-protein phosphatase 4 regulatory subunit 1 (PP4R1_HUMAN)	Q8TF05	PP4R1_HUMAN Serine/threonine-protein phosphatase 4 regulatory subunit 1 OS=Homo sapiens OX=9606 GN=PPP4R1 PE=1 SV=1		18	1.47	1.47	16.95	62.74	8	1	8	1	16	10	0	0.0277909	0	0.00672223	0	67.2223	0	3.84428	106.936	79.0622	Not Validated
749	0	Single Protein	Q5VWZ2	Lysophospholipase-like protein 1 (LYPL1_HUMAN)	Q5VWZ2	LYPL1_HUMAN Lysophospholipase-like protein 1 OS=Homo sapiens OX=9606 GN=LYPLAL1 PE=1 SV=3		1	7.17	7.17	43.04	77.64	7	1	7	1	23	9	0	0.105295	0	0.0254694	0	254.694	0	14.5654	26.2994	79.0736	Not Validated
750	0	Single Protein	P20160	Azurocidin (CAP7_HUMAN)	P20160	CAP7_HUMAN Azurocidin OS=Homo sapiens OX=9606 GN=AZU1 PE=1 SV=3		19	15.94	15.94	23.51	78.88	3	2	3	2	11	8	0	0.211528	0	0.0511656	0	511.656	0	29.2604	26.8687	79.085	Not Validated
751	0	Single Protein	P04114	Apolipoprotein B-100 (APOB_HUMAN)	P04114	APOB_HUMAN Apolipoprotein B-100 OS=Homo sapiens OX=9606 GN=APOB PE=1 SV=2		2	0	0	29.94	79.53	96	0	82	0	212	0	0	0	0	0	0	0	0	0	515.283	79.0964	Not Validated
752	0	Related Proteins	H0Y512	Adipocyte plasma membrane-associated protein (Fragment) (H0Y512_HUMAN)	H0Y512,Q9HDC9	H0Y512_HUMAN Adipocyte plasma membrane-associated protein (Fragment) OS=Homo sapiens OX=9606 GN=APMAP PE=1 SV=1,APMAP_HUMAN Adipocyte plasma membrane-associated protein OS=Homo sapiens OX=9606 GN=APMAP PE=1 SV=2	Q9HDC9	20	9.54	9.54	38.63	69.93	8	2	8	2	26	10	0	0.115884	0	0.0280307	0	280.307	0	16.0301	45.3761	78.8901	Not Validated
753	0	Single Protein	Q9UHR4	Brain-specific angiogenesis inhibitor 1-associated protein 2-like protein 1 (BI2L1_HUMAN)	Q9UHR4	BI2L1_HUMAN Brain-specific angiogenesis inhibitor 1-associated protein 2-like protein 1 OS=Homo sapiens OX=9606 GN=BAIAP2L1 PE=1 SV=2		7	5.09	5.09	22.7	74.95	7	1	7	1	14	8	0	0.0355034	0	0.00858777	0	85.8777	0	4.91114	56.8471	78.9016	Not Validated
754	0	Single Protein	Q8N4F0	BPI fold-containing family B member 2 (BPIB2_HUMAN)	Q8N4F0	BPIB2_HUMAN BPI fold-containing family B member 2 OS=Homo sapiens OX=9606 GN=BPIFB2 PE=1 SV=2		20	6.99	6.99	19.87	58.3	6	2	6	2	15	9	0	0.160155	0	0.0387393	0	387.393	0	22.1541	49.1417	78.913	Not Validated
755	0	Single Protein	Q687X5	Metalloreductase STEAP4 (STEA4_HUMAN)	Q687X5	STEA4_HUMAN Metalloreductase STEAP4 OS=Homo sapiens OX=9606 GN=STEAP4 PE=1 SV=1		7	41.39	41.39	55.12	80.39	22	13	4	2	113	90	0	0.865664	0	0.209392	0	2093.92	0	119.746	51.9475	78.9245	Not Validated
756	0	Single Protein	E9PAV3	Nascent polypeptide-associated complex subunit alpha, muscle-specific form (NACAM_HUMAN)	E9PAV3	NACAM_HUMAN Nascent polypeptide-associated complex subunit alpha, muscle-specific form OS=Homo sapiens OX=9606 GN=NACA PE=1 SV=1		12	1.3	1.3	20.12	63.72	24	2	21	0	47	16	0	0.0288349	0	0.00697476	0	69.7476	0	3.9887	205.295	78.9359	Not Validated
757	0	Single Protein	P78417	Glutathione S-transferase omega-1 (GSTO1_HUMAN)	P78417	GSTO1_HUMAN Glutathione S-transferase omega-1 OS=Homo sapiens OX=9606 GN=GSTO1 PE=1 SV=2		10	28.22	28.22	51.87	73.44	14	8	3	2	76	67	0	0.778279	0	0.188255	0	1882.55	0	107.659	27.548	78.8388	Not Validated
758	0	Single Protein	Q8NHS0	DnaJ homolog subfamily B member 8 (DNJB8_HUMAN)	Q8NHS0	DNJB8_HUMAN DnaJ homolog subfamily B member 8 OS=Homo sapiens OX=9606 GN=DNAJB8 PE=1 SV=1		3	22.84	22.84	40.09	67.24	5	3	5	3	12	9	0	0.268961	0	0.0650579	0	650.579	0	37.2051	25.6702	78.8503	Not Validated
759	0	Single Protein	P50135	Histamine N-methyltransferase (HNMT_HUMAN)	P50135	HNMT_HUMAN Histamine N-methyltransferase OS=Homo sapiens OX=9606 GN=HNMT PE=1 SV=1		2	14.38	14.38	52.05	73.97	13	2	13	2	19	7	0	0.149757	0	0.0362241	0	362.241	0	20.7157	33.2736	78.8618	Not Validated
760	0	Single Protein	O75445	Usherin (USH2A_HUMAN)	O75445	USH2A_HUMAN Usherin OS=Homo sapiens OX=9606 GN=USH2A PE=1 SV=3		1	0	0	30.64	56.79	108	0	108	0	233	0	0	0	0	0	0	0	0	0	575.231	78.8732	Not Validated
761	0	Single Protein	P31939	Bifunctional purine biosynthesis protein ATIC (PUR9_HUMAN)	P31939	PUR9_HUMAN Bifunctional purine biosynthesis protein ATIC OS=Homo sapiens OX=9606 GN=ATIC PE=1 SV=3		2	18.58	18.58	52.2	89.19	24	7	5	2	63	36	0	0.281422	0	0.0680722	0	680.722	0	38.9288	64.5753	78.7223	Not Validated
762	0	Single Protein	P12931	Proto-oncogene tyrosine-protein kinase Src (SRC_HUMAN)	P12931	SRC_HUMAN Proto-oncogene tyrosine-protein kinase Src OS=Homo sapiens OX=9606 GN=SRC PE=1 SV=3		20	15.49	15.49	28.17	69.22	11	5	8	3	45	25	0	0.215474	0	0.0521202	0	521.202	0	29.8063	59.797	78.7338	Not Validated
763	0	Single Protein	Q14574	Desmocollin-3 (DSC3_HUMAN)	Q14574	DSC3_HUMAN Desmocollin-3 OS=Homo sapiens OX=9606 GN=DSC3 PE=1 SV=3		18	0.89	0.89	24.67	70.31	14	1	12	1	21	8	0	0.023774	0	0.00575059	0	57.5059	0	3.28863	99.9062	78.6912	Not Validated
764	0	Single Protein	Q96G03	Phosphoglucomutase-2 (PGM2_HUMAN)	Q96G03	PGM2_HUMAN Phosphoglucomutase-2 OS=Homo sapiens OX=9606 GN=PGM2 PE=1 SV=4		4	5.07	5.07	21.41	76.14	10	2	6	1	28	17	0	0.0660505	0	0.0159767	0	159.767	0	9.13669	68.2404	78.7027	Not Validated
765	0	Single Protein	P61160	Actin-related protein 2 (ARP2_HUMAN)	P61160	ARP2_HUMAN Actin-related protein 2 OS=Homo sapiens OX=9606 GN=ACTR2 PE=1 SV=1		2	35.53	35.53	62.44	64.47	25	10	6	2	94	56	0	0.599859	0	0.145097	0	1450.97	0	82.9778	44.7322	78.5521	Not Validated
766	0	Single Protein	Q5VST6	Alpha/beta hydrolase domain-containing protein 17B (AB17B_HUMAN)	Q5VST6	AB17B_HUMAN Alpha/beta hydrolase domain-containing protein 17B OS=Homo sapiens OX=9606 GN=ABHD17B PE=1 SV=1		9	9.03	9.03	30.21	91.67	8	1	8	1	13	7	0	0.0964782	0	0.0233367	0	233.367	0	13.3457	32.1938	78.5637	Not Validated
767	0	Related Proteins	Q9NR96	Toll-like receptor 9 (TLR9_HUMAN)	H0Y858,Q9NR96	H0Y858_HUMAN Toll-like receptor 9 (Fragment) OS=Homo sapiens OX=9606 PE=3 SV=1,TLR9_HUMAN Toll-like receptor 9 OS=Homo sapiens OX=9606 GN=TLR9 PE=1 SV=2	H0Y858	3	1.84	1.84	34.69	66.09	24	1	24	1	38	7	0	0.0259144	0	0.00626832	0	62.6832	0	3.5847	115.786	78.5753	Not Validated
768	0	Single Protein	P55259	Pancreatic secretory granule membrane major glycoprotein GP2 (GP2_HUMAN)	P55259	GP2_HUMAN Pancreatic secretory granule membrane major glycoprotein GP2 OS=Homo sapiens OX=9606 GN=GP2 PE=1 SV=3		16	10.43	10.43	18.81	58.1	8	4	3	2	27	19	0	0.258925	0	0.0626305	0	626.305	0	35.8169	59.4417	78.5868	Not Validated
769	0	Single Protein	O96007	Molybdopterin synthase catalytic subunit (MOC2B_HUMAN)	O96007	MOC2B_HUMAN Molybdopterin synthase catalytic subunit OS=Homo sapiens OX=9606 GN=MOCS2 PE=1 SV=1		5	10.64	10.64	57.45	88.3	7	1	7	1	15	7	0	0.105295	0	0.0254694	0	254.694	0	14.5654	20.9307	78.5984	Not Validated
770	0	Related Proteins	H7C3P7	Small monomeric GTPase (Fragment) (H7C3P7_HUMAN)	H7C3P7,P11233	H7C3P7_HUMAN Small monomeric GTPase (Fragment) OS=Homo sapiens OX=9606 GN=RALA PE=1 SV=1,RALA_HUMAN Ras-related protein Ral-A OS=Homo sapiens OX=9606 GN=RALA PE=1 SV=1	P11233	7	52.44	52.44	70.73	87.8	10	6	4	2	77	65	0	0.930698	0	0.225123	0	2251.23	0	128.742	18.359	78.6099	Not Validated
771	0	Related Proteins	H0YC23	Protein-serine/threonine phosphatase (Fragment) (H0YC23_HUMAN)	H0YC23,P62714,P67775	H0YC23_HUMAN Protein-serine/threonine phosphatase (Fragment) OS=Homo sapiens OX=9606 GN=PPP2CB PE=1 SV=1,PP2AB_HUMAN Serine/threonine-protein phosphatase 2A catalytic subunit beta isoform OS=Homo sapiens OX=9606 GN=PPP2CB PE=1 SV=1,PP2AA_HUMAN Serine/threonine-protein phosphatase 2A catalytic subunit alpha isoform OS=Homo sapiens OX=9606 GN=PPP2CA PE=1 SV=1	P62714,P67775	8	60.48	60.48	79.03	93.55	6	4	3	2	20	13	0	1.78256	0	0.431176	0	4311.76	0	246.579	13.8616	78.6214	Not Validated
772	0	Single Protein	Q7Z7B7	Beta-defensin 132 (DB132_HUMAN)	Q7Z7B7	DB132_HUMAN Beta-defensin 132 OS=Homo sapiens OX=9606 GN=DEFB132 PE=1 SV=1		20	25.26	25.26	25.26	87.37	3	2	3	2	13	12	0	0.425103	0	0.102826	0	1028.26	0	58.804	10.6033	78.6329	Not Validated
773	0	Single Protein	P21281	V-type proton ATPase subunit B, brain isoform (VATB2_HUMAN)	P21281	VATB2_HUMAN V-type proton ATPase subunit B, brain isoform OS=Homo sapiens OX=9606 GN=ATP6V1B2 PE=1 SV=3		8	25.05	25.05	66.14	82.78	30	8	9	1	95	65	0	0.415609	0	0.10053	0	1005.3	0	57.4908	56.4649	78.4831	Not Validated
774	0	Single Protein	P53384	Cytosolic Fe-S cluster assembly factor NUBP1 (NUBP1_HUMAN)	P53384	NUBP1_HUMAN Cytosolic Fe-S cluster assembly factor NUBP1 OS=Homo sapiens OX=9606 GN=NUBP1 PE=1 SV=2		16	16.25	16.25	31.56	67.19	6	3	2	2	17	14	0	0.249609	0	0.060377	0	603.77	0	34.5281	34.5124	78.4946	Not Validated
775	0	Single Protein	P48047	ATP synthase subunit O, mitochondrial (ATPO_HUMAN)	P48047	ATPO_HUMAN ATP synthase subunit O, mitochondrial OS=Homo sapiens OX=9606 GN=ATP5PO PE=1 SV=1		21	11.74	11.74	34.27	86.38	5	2	5	2	8	6	0	0.165914	0	0.0401324	0	401.324	0	22.9507	23.2627	78.3987	Not Validated
776	0	Single Protein	P24534	Elongation factor 1-beta (EF1B_HUMAN)	P24534	EF1B_HUMAN Elongation factor 1-beta OS=Homo sapiens OX=9606 GN=EEF1B2 PE=1 SV=3		2	16.44	16.44	31.11	75.11	6	3	4	2	24	21	0	0.304321	0	0.0736111	0	736.111	0	42.0964	24.7483	78.4103	Not Validated
777	0	Single Protein	H0Y7Z1	Fibronectin (Fragment) (H0Y7Z1_HUMAN)	H0Y7Z1	H0Y7Z1_HUMAN Fibronectin (Fragment) OS=Homo sapiens OX=9606 GN=FN1 PE=1 SV=1		2	62.01	62.01	74.43	63.19	93	60	2	2	900	806	0	4.17947	0	1.01096	0	10109.6	0	578.142	120.699	78.2072	Not Validated
778	0	Single Protein	Q8IVF2	Protein AHNAK2 (AHNK2_HUMAN)	Q8IVF2	AHNK2_HUMAN Protein AHNAK2 OS=Homo sapiens OX=9606 GN=AHNAK2 PE=1 SV=2		14	0	0	20.43	81.26	62	0	62	0	104	0	0	0	0	0	0	0	0	0	616.242	78.2189	Not Validated
779	0	Related Proteins	Q9H0N0	Ras-related protein Rab-6C (RAB6C_HUMAN)	Q53S08,Q9H0N0	RAB6D_HUMAN Ras-related protein Rab-6D OS=Homo sapiens OX=9606 GN=RAB6D PE=2 SV=1,RAB6C_HUMAN Ras-related protein Rab-6C OS=Homo sapiens OX=9606 GN=RAB6C PE=1 SV=2	Q53S08	2	12.99	12.99	32.68	64.57	7	2	6	1	22	11	0	0.172102	0	0.0416291	0	416.291	0	23.8067	28.3374	78.2306	Not Validated
780	0	Single Protein	P78527	DNA-dependent protein kinase catalytic subunit (PRKDC_HUMAN)	P78527	PRKDC_HUMAN DNA-dependent protein kinase catalytic subunit OS=Homo sapiens OX=9606 GN=PRKDC PE=1 SV=3		8	0	0	36.29	73.64	119	0	114	0	282	0	0	0	0	0	0	0	0	0	468.788	78.2422	Not Validated
781	0	Single Protein	Q8N3K9	Cardiomyopathy-associated protein 5 (CMYA5_HUMAN)	Q8N3K9	CMYA5_HUMAN Cardiomyopathy-associated protein 5 OS=Homo sapiens OX=9606 GN=CMYA5 PE=1 SV=3		5	0	0	25.02	74.17	72	0	72	0	146	1	0	0	0	0	0	0	0	0	448.935	78.2539	Not Validated
782	0	Related Proteins	A0A087X090	Farnesyl diphosphate synthase (Farnesyl pyrophosphate synthetase, dimethylallyltranstransferase, geranyltranstransferase), isoform CRA_a (A0A087X090_HUMAN)	A0A087X090,P14324	A0A087X090_HUMAN Farnesyl diphosphate synthase (Farnesyl pyrophosphate synthetase, dimethylallyltranstransferase, geranyltranstransferase), isoform CRA_a OS=Homo sapiens OX=9606 GN=FDPS PE=1 SV=1,FPPS_HUMAN Farnesyl pyrophosphate synthase OS=Homo sapiens OX=9606 GN=FDPS PE=1 SV=4	P14324	1	4.03	4.03	41.94	56.45	7	1	7	1	13	7	0	0.0857111	0	0.0207323	0	207.323	0	11.8563	28.5757	78.2772	Not Validated
783	0	Single Protein	Q9C0G6	Dynein axonemal heavy chain 6 (DYH6_HUMAN)	Q9C0G6	DYH6_HUMAN Dynein axonemal heavy chain 6 OS=Homo sapiens OX=9606 GN=DNAH6 PE=2 SV=3		2	0	0	31.77	79.37	93	0	92	0	180	0	0	0	0	0	0	0	0	0	475.679	78.2772	Not Validated
784	0	Related Proteins	F5H5K1	Leucine-rich repeat-containing protein 37B (F5H5K1_HUMAN)	F5H5K1,J3QLI7,J3QSU1,Q96QE4	F5H5K1_HUMAN Leucine-rich repeat-containing protein 37B OS=Homo sapiens OX=9606 GN=LRRC37B PE=1 SV=1,J3QLI7_HUMAN Leucine-rich repeat-containing protein 37B OS=Homo sapiens OX=9606 GN=LRRC37B PE=1 SV=1,J3QSU1_HUMAN Leucine-rich repeat-containing protein 37B OS=Homo sapiens OX=9606 GN=LRRC37B PE=1 SV=1,LR37B_HUMAN Leucine-rich repeat-containing protein 37B OS=Homo sapiens OX=9606 GN=LRRC37B PE=2 S…	J3QLI7,J3QSU1,Q96QE4	17	9.48	9.48	37.92	68.21	22	5	2	2	60	32	0	0.187482	0	0.0453492	0	453.492	0	25.9341	96.3725	78.1818	Not Validated
785	0	Single Protein	P15374	Ubiquitin carboxyl-terminal hydrolase isozyme L3 (UCHL3_HUMAN)	P15374	UCHL3_HUMAN Ubiquitin carboxyl-terminal hydrolase isozyme L3 OS=Homo sapiens OX=9606 GN=UCHL3 PE=1 SV=1		13	51.3	51.3	51.3	74.35	8	7	3	2	42	38	0	1.15443	0	0.279242	0	2792.42	0	159.692	26.166	78.1935	Not Validated
786	0	Single Protein	O95816	BAG family molecular chaperone regulator 2 (BAG2_HUMAN)	O95816	BAG2_HUMAN BAG family molecular chaperone regulator 2 OS=Homo sapiens OX=9606 GN=BAG2 PE=1 SV=1		6	10.9	10.9	25.59	85.78	4	2	4	2	13	10	0	0.160155	0	0.0387393	0	387.393	0	22.1541	23.7572	78.0449	Not Validated
787	0	Single Protein	Q8NBS9	Thioredoxin domain-containing protein 5 (TXND5_HUMAN)	Q8NBS9	TXND5_HUMAN Thioredoxin domain-containing protein 5 OS=Homo sapiens OX=9606 GN=TXNDC5 PE=1 SV=2		6	4.63	4.63	24.54	76.16	7	1	7	1	14	7	0	0.0563541	0	0.0136313	0	136.313	0	7.7954	47.5987	78.0566	Not Validated
788	0	Single Protein	Q01970	1-phosphatidylinositol 4,5-bisphosphate phosphodiesterase beta-3 (PLCB3_HUMAN)	Q01970	PLCB3_HUMAN 1-phosphatidylinositol 4,5-bisphosphate phosphodiesterase beta-3 OS=Homo sapiens OX=9606 GN=PLCB3 PE=1 SV=2		11	0.81	0.81	18.48	66.13	19	1	19	1	38	12	0	0.015469	0	0.00374173	0	37.4173	0	2.13981	138.713	78.0683	Not Validated
789	0	Single Protein	P13807	Glycogen [starch] synthase, muscle (GYS1_HUMAN)	P13807	GYS1_HUMAN Glycogen [starch] synthase, muscle OS=Homo sapiens OX=9606 GN=GYS1 PE=1 SV=2		19	3.26	3.26	24.83	71.37	11	1	10	1	24	11	0	0.0299604	0	0.007247	0	72.47	0	4.14438	83.7325	78.08	Not Validated
790	0	Single Protein	P22492	Histone H1t (H1T_HUMAN)	P22492	H1T_HUMAN Histone H1t OS=Homo sapiens OX=9606 GN=H1-6 PE=2 SV=4		6	15.46	15.46	15.46	75.36	3	3	2	2	12	11	0	0.142069	0	0.0343645	0	343.645	0	19.6522	22.0057	78.0384	Not Validated
791	0	Single Protein	P09529	Inhibin beta B chain (INHBB_HUMAN)	P09529	INHBB_HUMAN Inhibin beta B chain OS=Homo sapiens OX=9606 GN=INHBB PE=1 SV=2		2	8.6	8.6	15.72	56.02	4	2	4	2	13	9	0	0.105295	0	0.0254694	0	254.694	0	14.5654	45.0927	78.0501	Not Validated
792	0	Single Protein	Q16563	Synaptophysin-like protein 1 (SYPL1_HUMAN)	Q16563	SYPL1_HUMAN Synaptophysin-like protein 1 OS=Homo sapiens OX=9606 GN=SYPL1 PE=1 SV=1		7	27.41	27.41	57.14	62.16	10	5	5	2	38	30	0	0.832981	0	0.201486	0	2014.86	0	115.225	28.5467	78.0085	Not Validated
793	0	Single Protein	P31151	Protein S100-A7 (S10A7_HUMAN)	P31151	S10A7_HUMAN Protein S100-A7 OS=Homo sapiens OX=9606 GN=S100A7 PE=1 SV=4		1	29.7	29.7	44.55	86.14	3	2	2	2	9	8	0	0.359356	0	0.0869233	0	869.233	0	49.7094	11.4636	77.9787	Not Validated
794	0	Single Protein	Q8IVN8	Somatomedin-B and thrombospondin type-1 domain-containing protein (SBSPO_HUMAN)	Q8IVN8	SBSPO_HUMAN Somatomedin-B and thrombospondin type-1 domain-containing protein OS=Homo sapiens OX=9606 GN=SBSPON PE=1 SV=2		8	15.91	15.91	30.68	90.15	5	2	5	2	9	6	0	0.185971	0	0.0449838	0	449.838	0	25.7252	29.5905	77.9787	Not Validated
795	0	Related Proteins	A0A0D9SFQ2	Calcium binding tyrosine-(Y)-phosphorylation regulated (Fibrousheathin 2), isoform CRA_a (A0A0D9SFQ2_HUMAN)	A0A0D9SFQ2,J3KTE8,O75952	A0A0D9SFQ2_HUMAN Calcium binding tyrosine-(Y)-phosphorylation regulated (Fibrousheathin 2), isoform CRA_a OS=Homo sapiens OX=9606 GN=CABYR PE=1 SV=1,J3KTE8_HUMAN Calcium-binding tyrosine phosphorylation-regulated protein (Fragment) OS=Homo sapiens OX=9606 GN=CABYR PE=1 SV=1,CABYR_HUMAN Calcium-binding tyrosine phosphorylation-regulated protein OS=Homo sapiens OX=9606 GN=CABYR PE=1 SV=2	J3KTE8,O75952	18	4.3	4.3	24.56	54.18	7	1	7	1	14	7	0	0.110336	0	0.0266888	0	266.888	0	15.2627	41.6814	77.9373	Not Validated
796	0	Single Protein	Q04917	14-3-3 protein eta (1433F_HUMAN)	Q04917	1433F_HUMAN 14-3-3 protein eta OS=Homo sapiens OX=9606 GN=YWHAH PE=1 SV=4		22	19.11	19.11	43.9	86.99	11	5	6	1	144	129	0	0.417474	0	0.100981	0	1009.81	0	57.7487	28.201	77.949	Not Validated
797	0	Related Proteins	E9PLK3	Aminopeptidase (E9PLK3_HUMAN)	E9PLK3,H0YDG0,P55786	E9PLK3_HUMAN Aminopeptidase OS=Homo sapiens OX=9606 GN=NPEPPS PE=1 SV=1,H0YDG0_HUMAN Puromycin-sensitive aminopeptidase (Fragment) OS=Homo sapiens OX=9606 GN=NPEPPS PE=1 SV=1,PSA_HUMAN Puromycin-sensitive aminopeptidase OS=Homo sapiens OX=9606 GN=NPEPPS PE=1 SV=2	H0YDG0,P55786	17	7.76	7.76	13.33	67.54	11	5	5	2	45	29	0	0.133308	0	0.0322453	0	322.453	0	18.4403	102.922	77.8545	Not Validated
798	0	Single Protein	P54136	Arginine--tRNA ligase, cytoplasmic (SYRC_HUMAN)	P54136	SYRC_HUMAN Arginine--tRNA ligase, cytoplasmic OS=Homo sapiens OX=9606 GN=RARS1 PE=1 SV=2		5	1.67	1.67	18.03	77.12	8	1	6	1	16	10	0	0.0262093	0	0.00633967	0	63.3967	0	3.62551	75.3309	77.6008	Not Validated
799	0	Single Protein	O43865	S-adenosylhomocysteine hydrolase-like protein 1 (SAHH2_HUMAN)	O43865	SAHH2_HUMAN S-adenosylhomocysteine hydrolase-like protein 1 OS=Homo sapiens OX=9606 GN=AHCYL1 PE=1 SV=2		1	9.06	9.06	35.66	82.08	15	3	7	1	39	16	0	0.117859	0	0.0285085	0	285.085	0	16.3033	58.9134	77.6127	Not Validated
800	0	Single Protein	P68402	Platelet-activating factor acetylhydrolase IB subunit alpha2 (PA1B2_HUMAN)	P68402	PA1B2_HUMAN Platelet-activating factor acetylhydrolase IB subunit alpha2 OS=Homo sapiens OX=9606 GN=PAFAH1B2 PE=1 SV=1		11	12.23	12.23	35.81	62.01	6	2	4	1	24	17	0	0.258925	0	0.0626305	0	626.305	0	35.8169	25.5531	77.5716	Not Validated
801	0	Single Protein	Q9UI30	Multifunctional methyltransferase subunit TRM112-like protein (TR112_HUMAN)	Q9UI30	TR112_HUMAN Multifunctional methyltransferase subunit TRM112-like protein OS=Homo sapiens OX=9606 GN=TRMT112 PE=1 SV=1		11	11.2	11.2	55.2	90.4	4	1	4	1	20	7	0	0.193777	0	0.0468719	0	468.719	0	26.8049	14.1903	77.4775	Not Validated
802	0	Single Protein	A0A0J9YXB8	Prosaposin (Fragment) (A0A0J9YXB8_HUMAN)	A0A0J9YXB8	A0A0J9YXB8_HUMAN Prosaposin (Fragment) OS=Homo sapiens OX=9606 GN=PSAP PE=1 SV=1		10	55.09	55.09	82.63	88.62	27	12	4	1	209	165	0	2.98107	0	0.72108	0	7210.8	0	412.368	18.8422	77.4364	Not Validated
803	0	Single Protein	Q53H82	Endoribonuclease LACTB2 (LACB2_HUMAN)	Q53H82	LACB2_HUMAN Endoribonuclease LACTB2 OS=Homo sapiens OX=9606 GN=LACTB2 PE=1 SV=2		8	16.32	16.32	26.04	72.22	5	3	5	3	10	7	0	0.218188	0	0.0527766	0	527.766	0	30.1817	32.7849	77.3954	Not Validated
804	0	Single Protein	B3GLJ2	Prostate and testis expressed protein 3 (PATE3_HUMAN)	B3GLJ2	PATE3_HUMAN Prostate and testis expressed protein 3 OS=Homo sapiens OX=9606 GN=PATE3 PE=2 SV=1		11	27.55	27.55	51.02	85.71	5	2	5	2	14	8	0	0.359356	0	0.0869233	0	869.233	0	49.7094	11.7387	77.4074	Not Validated
805	0	Single Protein	Q9P1F3	Costars family protein ABRACL (ABRAL_HUMAN)	Q9P1F3	ABRAL_HUMAN Costars family protein ABRACL OS=Homo sapiens OX=9606 GN=ABRACL PE=1 SV=1		6	35.8	35.8	65.43	86.42	5	3	3	2	18	15	0	0.778279	0	0.188255	0	1882.55	0	107.659	9.05086	77.3136	Not Validated
806	0	Single Protein	Q15126	Phosphomevalonate kinase (PMVK_HUMAN)	Q15126	PMVK_HUMAN Phosphomevalonate kinase OS=Homo sapiens OX=9606 GN=PMVK PE=1 SV=3		1	6.77	6.77	30.73	68.75	5	1	5	1	12	9	0	0.089023	0	0.0215334	0	215.334	0	12.3144	21.9812	77.2199	Not Validated
807	0	Single Protein	D6RI10	Serine protease inhibitor Kazal-type 2 (D6RI10_HUMAN)	D6RI10	D6RI10_HUMAN Serine protease inhibitor Kazal-type 2 OS=Homo sapiens OX=9606 GN=SPINK2 PE=1 SV=1		4	51.49	51.49	83.58	90.3	15	11	2	2	220	213	0	5.1054	0	1.23493	0	12349.3	0	706.224	13.8819	77.2319	Not Validated
808	0	Single Protein	P20929	Nebulin (NEBU_HUMAN)	P20929	NEBU_HUMAN Nebulin OS=Homo sapiens OX=9606 GN=NEB PE=1 SV=5		2	0.18	0.18	35.24	83.69	168	1	103	0	354	11	0	0.00211664	0	0.000511986	0	5.11986	0	0.292792	772.428	77.1911	Not Validated
809	0	Related Proteins	A0A087X1J7	Glutathione peroxidase (A0A087X1J7_HUMAN)	A0A087X1J7,P22352	A0A087X1J7_HUMAN Glutathione peroxidase OS=Homo sapiens OX=9606 GN=GPX3 PE=1 SV=1,GPX3_HUMAN Glutathione peroxidase 3 OS=Homo sapiens OX=9606 GN=GPX3 PE=1 SV=2	P22352	5	25.78	25.78	31.11	71.11	7	6	2	2	41	38	0	0.778279	0	0.188255	0	1882.55	0	107.659	25.386	77.0976	Not Validated
810	0	Single Protein	Q96CN7	Isochorismatase domain-containing protein 1 (ISOC1_HUMAN)	Q96CN7	ISOC1_HUMAN Isochorismatase domain-containing protein 1 OS=Homo sapiens OX=9606 GN=ISOC1 PE=1 SV=3		5	44.97	44.97	63.76	73.83	12	9	2	2	57	44	0	1.15443	0	0.279242	0	2792.42	0	159.692	32.2161	77.057	Not Validated
811	0	Single Protein	Q13332	Receptor-type tyrosine-protein phosphatase S (PTPRS_HUMAN)	Q13332	PTPRS_HUMAN Receptor-type tyrosine-protein phosphatase S OS=Homo sapiens OX=9606 GN=PTPRS PE=1 SV=3		19	13.14	13.14	45.89	70.94	69	17	11	1	250	165	0	0.226145	0	0.0547012	0	547.012	0	31.2823	216.905	76.9109	Not Validated
812	0	Related Proteins	P68363	Tubulin alpha-1B chain (TBA1B_HUMAN)	P68363,P68366	TBA1B_HUMAN Tubulin alpha-1B chain OS=Homo sapiens OX=9606 GN=TUBA1B PE=1 SV=1,TBA4A_HUMAN Tubulin alpha-4A chain OS=Homo sapiens OX=9606 GN=TUBA4A PE=1 SV=1	P68366	12	49.89	49.89	55.43	65.85	32	17	4	2	264	219	0	1.66073	0	0.401706	0	4017.06	0	229.726	50.1196	76.8177	Not Validated
813	0	Single Protein	A0A1B0GUS7	Protein unc-13 homolog B (A0A1B0GUS7_HUMAN)	A0A1B0GUS7	A0A1B0GUS7_HUMAN Protein unc-13 homolog B OS=Homo sapiens OX=9606 GN=UNC13B PE=1 SV=1		9	0.58	0.58	33.32	71.59	106	2	54	0	248	2	0	0.0105696	0	0.00255663	0	25.5663	0	1.46207	483.827	76.8299	Not Validated
814	0	Related Proteins	E7ETC2	Serine/threonine-protein phosphatase (E7ETC2_HUMAN)	E7ETC2,Q08209	E7ETC2_HUMAN Serine/threonine-protein phosphatase OS=Homo sapiens OX=9606 GN=PPP3CA PE=1 SV=1,PP2BA_HUMAN Serine/threonine-protein phosphatase 2B catalytic subunit alpha isoform OS=Homo sapiens OX=9606 GN=PPP3CA PE=1 SV=1	Q08209	4	13.48	13.48	37.35	73.29	12	4	5	1	37	26	0	0.232847	0	0.0563224	0	563.224	0	32.2094	47.7845	76.7895	Not Validated
815	0	Single Protein	P36952	Serpin B5 (SPB5_HUMAN)	P36952	SPB5_HUMAN Serpin B5 OS=Homo sapiens OX=9606 GN=SERPINB5 PE=1 SV=2		18	13.07	13.07	25.87	88.8	7	4	4	2	19	13	0	0.238863	0	0.0577776	0	577.776	0	33.0416	42.0734	76.8017	Not Validated
816	0	Single Protein	Q9NZH0	G-protein coupled receptor family C group 5 member B (GPC5B_HUMAN)	Q9NZH0	GPC5B_HUMAN G-protein coupled receptor family C group 5 member B OS=Homo sapiens OX=9606 GN=GPRC5B PE=2 SV=2		16	2.98	2.98	13.65	42.43	5	1	5	1	16	10	0	0.0771051	0	0.0186506	0	186.506	0	10.6659	44.7656	76.6562	Not Validated
817	0	Single Protein	A0A7I2V2Y6	Exportin-1 (A0A7I2V2Y6_HUMAN)	A0A7I2V2Y6	A0A7I2V2Y6_HUMAN Exportin-1 OS=Homo sapiens OX=9606 GN=XPO1 PE=1 SV=1		2	3.22	3.22	32.07	76.71	27	2	7	1	47	12	0	0.0476158	0	0.0115176	0	115.176	0	6.58663	118.089	76.6159	Not Validated
818	0	Related Proteins	C9JEH7	40S ribosomal protein S4, Y isoform 1 (Fragment) (C9JEH7_HUMAN)	C9JEH7,P22090	C9JEH7_HUMAN 40S ribosomal protein S4, Y isoform 1 (Fragment) OS=Homo sapiens OX=9606 GN=RPS4Y1 PE=1 SV=1,RS4Y1_HUMAN 40S ribosomal protein S4, Y isoform 1 OS=Homo sapiens OX=9606 GN=RPS4Y1 PE=1 SV=2	P22090	Y	16.79	16.79	53.05	82.82	10	3	5	2	22	14	0	0.16203	0	0.0391928	0	391.928	0	22.4134	29.365	76.5756	Not Validated
819	0	Single Protein	O00468	Agrin (AGRIN_HUMAN)	O00468	AGRIN_HUMAN Agrin OS=Homo sapiens OX=9606 GN=AGRN PE=1 SV=6		1	15.47	15.47	40.33	66.39	66	22	9	1	222	128	0	0.322961	0	0.0781197	0	781.197	0	44.6748	217.179	76.5879	Not Validated
820	0	Related Proteins	A0A087WYC6	Dynein axonemal heavy chain 11 (A0A087WYC6_HUMAN)	A0A087WYC6,A0A0C4DFR0,Q96DT5	A0A087WYC6_HUMAN Dynein axonemal heavy chain 11 OS=Homo sapiens OX=9606 GN=DNAH11 PE=1 SV=1,A0A0C4DFR0_HUMAN Dynein axonemal heavy chain 11 OS=Homo sapiens OX=9606 GN=DNAH11 PE=1 SV=1,DYH11_HUMAN Dynein axonemal heavy chain 11 OS=Homo sapiens OX=9606 GN=DNAH11 PE=1 SV=4	A0A0C4DFR0,Q96DT5	7	0	0	31.17	76.85	101	0	94	0	245	1	0	0	0	0	0	0	0	0	520.724	76.6002	Not Validated
821	0	Single Protein	Q9P2D7	Dynein axonemal heavy chain 1 (DYH1_HUMAN)	Q9P2D7	DYH1_HUMAN Dynein axonemal heavy chain 1 OS=Homo sapiens OX=9606 GN=DNAH1 PE=1 SV=6		3	0	0	30.76	76.53	103	0	81	0	282	3	0	0	0	0	0	0	0	0	487.185	76.56	Not Validated
822	0	Single Protein	O75691	Small subunit processome component 20 homolog (UTP20_HUMAN)	O75691	UTP20_HUMAN Small subunit processome component 20 homolog OS=Homo sapiens OX=9606 GN=UTP20 PE=1 SV=3		12	0	0	37.49	76.7	74	0	74	0	181	0	0	0	0	0	0	0	0	0	318.182	76.5723	Not Validated
823	0	Single Protein	Q14703	Membrane-bound transcription factor site-1 protease (MBTP1_HUMAN)	Q14703	MBTP1_HUMAN Membrane-bound transcription factor site-1 protease OS=Homo sapiens OX=9606 GN=MBTPS1 PE=1 SV=1		16	3.33	3.33	17.02	67.97	11	2	9	1	21	10	0	0.045725	0	0.0110602	0	110.602	0	6.32508	117.674	76.5846	Not Validated
824	0	Single Protein	Q5CZC0	Fibrous sheath-interacting protein 2 (FSIP2_HUMAN)	Q5CZC0	FSIP2_HUMAN Fibrous sheath-interacting protein 2 OS=Homo sapiens OX=9606 GN=FSIP2 PE=2 SV=4		2	0	0	28.83	75.36	137	0	101	0	298	0	0	0	0	0	0	0	0	0	780.119	76.5445	Not Validated
825	0	Single Protein	Q09666	Neuroblast differentiation-associated protein AHNAK (AHNK_HUMAN)	Q09666	AHNK_HUMAN Neuroblast differentiation-associated protein AHNAK OS=Homo sapiens OX=9606 GN=AHNAK PE=1 SV=2		11	0	0	30.71	83.5	93	0	91	0	165	0	0	0	0	0	0	0	0	0	628.699	76.5568	Not Validated
826	0	Related Proteins	B4DUC8	S-methyl-5'-thioadenosine phosphorylase (B4DUC8_HUMAN)	B4DUC8,Q13126	B4DUC8_HUMAN S-methyl-5'-thioadenosine phosphorylase OS=Homo sapiens OX=9606 GN=MTAP PE=1 SV=1,MTAP_HUMAN S-methyl-5'-thioadenosine phosphorylase OS=Homo sapiens OX=9606 GN=MTAP PE=1 SV=2	Q13126	9	31.33	31.33	55.33	89	12	5	3	1	62	52	0	0.403004	0	0.097481	0	974.81	0	55.747	33.1649	76.569	Not Validated
827	0	Single Protein	A0A1B0GUS4	Ubiquitin-conjugating enzyme E2 L5 (UB2L5_HUMAN)	A0A1B0GUS4	UB2L5_HUMAN Ubiquitin-conjugating enzyme E2 L5 OS=Homo sapiens OX=9606 GN=UBE2L5 PE=2 SV=1		13	51.95	51.95	58.44	86.36	7	4	4	2	38	31	0	0.519911	0	0.125759	0	1257.59	0	71.9187	17.8642	76.5813	Not Validated
828	0	Single Protein	Q9UJC5	SH3 domain-binding glutamic acid-rich-like protein 2 (SH3L2_HUMAN)	Q9UJC5	SH3L2_HUMAN SH3 domain-binding glutamic acid-rich-like protein 2 OS=Homo sapiens OX=9606 GN=SH3BGRL2 PE=1 SV=2		6	13.08	13.08	71.03	87.85	4	1	4	1	16	9	0	0.178769	0	0.0432416	0	432.416	0	24.7289	12.3182	76.5935	Not Validated
829	0	Single Protein	P31689	DnaJ homolog subfamily A member 1 (DNJA1_HUMAN)	P31689	DNJA1_HUMAN DnaJ homolog subfamily A member 1 OS=Homo sapiens OX=9606 GN=DNAJA1 PE=1 SV=2		9	4.79	4.79	26.95	85.39	6	1	6	1	15	10	0	0.0397984	0	0.00962668	0	96.2668	0	5.50527	44.8395	76.6057	Not Validated
830	0	Single Protein	O75348	V-type proton ATPase subunit G 1 (VATG1_HUMAN)	O75348	VATG1_HUMAN V-type proton ATPase subunit G 1 OS=Homo sapiens OX=9606 GN=ATP6V1G1 PE=1 SV=3		9	42.37	42.37	68.64	81.36	6	3	4	2	26	19	0	0.350314	0	0.0847361	0	847.361	0	48.4585	13.7491	76.618	Not Validated
831	0	Single Protein	P00451	Coagulation factor VIII (FA8_HUMAN)	P00451	FA8_HUMAN Coagulation factor VIII OS=Homo sapiens OX=9606 GN=F8 PE=1 SV=1		X	0	0	27.61	75.07	44	0	39	0	84	3	0	0	0	0	0	0	0	0	266.841	76.4737	Not Validated
832	0	Related Proteins	B4DQI4	Protein ABHD14B (B4DQI4_HUMAN)	B4DQI4,Q96IU4	B4DQI4_HUMAN Protein ABHD14B OS=Homo sapiens OX=9606 GN=ABHD14B PE=1 SV=1,ABHEB_HUMAN Protein ABHD14B OS=Homo sapiens OX=9606 GN=ABHD14B PE=1 SV=1	Q96IU4	3	27.13	27.13	39.36	59.04	7	6	2	2	39	38	0	1.6827	0	0.407021	0	4070.21	0	232.765	19.7433	76.4338	Not Validated
833	0	Related Proteins	J3KTI2	Migration and invasion enhancer 1 (J3KTI2_HUMAN)	J3KTI2,Q9BRT3	J3KTI2_HUMAN Migration and invasion enhancer 1 OS=Homo sapiens OX=9606 GN=MIEN1 PE=1 SV=1,MIEN1_HUMAN Migration and invasion enhancer 1 OS=Homo sapiens OX=9606 GN=MIEN1 PE=1 SV=1	Q9BRT3	17	29.31	29.31	29.31	94.83	2	2	2	2	8	8	0	0.930698	0	0.225123	0	2251.23	0	128.742	12.3929	76.4461	Not Validated
834	0	Single Protein	P49454	Centromere protein F (CENPF_HUMAN)	P49454	CENPF_HUMAN Centromere protein F OS=Homo sapiens OX=9606 GN=CENPF PE=1 SV=3		1	0	0	32.18	80.73	84	0	77	0	158	0	0	0	0	0	0	0	0	0	357.306	76.4062	Not Validated
835	0	Single Protein	Q96RQ9	L-amino-acid oxidase (OXLA_HUMAN)	Q96RQ9	OXLA_HUMAN L-amino-acid oxidase OS=Homo sapiens OX=9606 GN=IL4I1 PE=1 SV=1		19	2.65	2.65	21.16	70.37	7	1	5	1	18	10	0	0.0391223	0	0.00946314	0	94.6314	0	5.41174	62.8417	76.4185	Not Validated
836	0	Related Proteins	H0YL43	Reticulocalbin-2 (Fragment) (H0YL43_HUMAN)	H0YL43,Q14257	H0YL43_HUMAN Reticulocalbin-2 (Fragment) OS=Homo sapiens OX=9606 GN=RCN2 PE=1 SV=1,RCN2_HUMAN Reticulocalbin-2 OS=Homo sapiens OX=9606 GN=RCN2 PE=1 SV=1	Q14257	15	9.68	9.68	31.61	89.68	4	1	4	1	12	8	0	0.145048	0	0.035085	0	350.85	0	20.0643	17.7084	76.4308	Not Validated
837	0	Single Protein	P35573	Glycogen debranching enzyme (GDE_HUMAN)	P35573	GDE_HUMAN Glycogen debranching enzyme OS=Homo sapiens OX=9606 GN=AGL PE=1 SV=3		1	1.37	1.37	30.61	82.7	32	1	32	1	97	4	0	0.0144045	0	0.00348426	0	34.8426	0	1.99256	174.652	76.3911	Not Validated
838	0	Related Proteins	A0A6Q8PF07	Histidine--tRNA ligase (A0A6Q8PF07_HUMAN)	A0A6Q8PF07,A0A6Q8PF47,A0A6Q8PFF2,A0A6Q8PHA5,A0A6Q8PHE3,B4DDD8,B4E1C5,E7ETE2,P12081	A0A6Q8PF07_HUMAN Histidine--tRNA ligase OS=Homo sapiens OX=9606 GN=HARS1 PE=1 SV=1,A0A6Q8PF47_HUMAN Histidine--tRNA ligase, cytoplasmic OS=Homo sapiens OX=9606 GN=HARS1 PE=1 SV=1,A0A6Q8PFF2_HUMAN Histidine--tRNA ligase, cytoplasmic OS=Homo sapiens OX=9606 GN=HARS1 PE=1 SV=1,A0A6Q8PHA5_HUMAN Histidine--tRNA ligase, cytoplasmic OS=Homo sapiens OX=9606 GN=HARS1 PE=1 SV=1,A0A6Q8PHE3_HUMAN Histidine--…	A0A6Q8PF47,A0A6Q8PFF2,A0A6Q8PHA5,A0A6Q8PHE3,B4DDD8,B4E1C5,E7ETE2,P12081	5	10.23	10.23	26.82	77.95	9	3	4	2	22	14	0	0.115884	0	0.0280307	0	280.307	0	16.0301	49.485	76.2994	Not Validated
839	0	Single Protein	P51151	Ras-related protein Rab-9A (RAB9A_HUMAN)	P51151	RAB9A_HUMAN Ras-related protein Rab-9A OS=Homo sapiens OX=9606 GN=RAB9A PE=1 SV=1		X	14.93	14.93	44.28	89.55	5	2	4	2	10	6	0	0.232847	0	0.0563224	0	563.224	0	32.2094	22.8232	76.3117	Not Validated
840	0	Single Protein	O60763	General vesicular transport factor p115 (USO1_HUMAN)	O60763	USO1_HUMAN General vesicular transport factor p115 OS=Homo sapiens OX=9606 GN=USO1 PE=1 SV=2		4	5.09	5.09	21.52	67.36	12	3	11	3	15	5	0	0.0788648	0	0.0190763	0	190.763	0	10.9093	107.828	76.324	Not Validated
841	0	Related Proteins	H0YNE9	Ras-related protein Rab-8B (Fragment) (H0YNE9_HUMAN)	H0YNE9,Q92930	H0YNE9_HUMAN Ras-related protein Rab-8B (Fragment) OS=Homo sapiens OX=9606 GN=RAB8B PE=1 SV=1,RAB8B_HUMAN Ras-related protein Rab-8B OS=Homo sapiens OX=9606 GN=RAB8B PE=1 SV=2	Q92930	15	45.74	45.74	63.3	85.11	16	8	6	1	116	102	0	0.887392	0	0.214648	0	2146.48	0	122.752	21.8541	76.3363	Not Validated
842	0	Single Protein	O14818	Proteasome subunit alpha type-7 (PSA7_HUMAN)	O14818	PSA7_HUMAN Proteasome subunit alpha type-7 OS=Homo sapiens OX=9606 GN=PSMA7 PE=1 SV=1		20	57.26	57.26	57.26	84.27	15	13	3	2	89	78	0	1.11349	0	0.269337	0	2693.37	0	154.028	27.8696	76.2967	Not Validated
843	0	Single Protein	P22612	cAMP-dependent protein kinase catalytic subunit gamma (KAPCG_HUMAN)	P22612	KAPCG_HUMAN cAMP-dependent protein kinase catalytic subunit gamma OS=Homo sapiens OX=9606 GN=PRKACG PE=1 SV=3		9	12.82	12.82	38.18	78.35	11	4	7	1	54	43	0	0.221677	0	0.0536207	0	536.207	0	30.6644	40.4088	76.2571	Not Validated
844	0	Single Protein	P48745	CCN family member 3 (CCN3_HUMAN)	P48745	CCN3_HUMAN CCN family member 3 OS=Homo sapiens OX=9606 GN=CCN3 PE=1 SV=1		8	4.2	4.2	17.09	75.91	5	1	5	1	20	10	0	0.0592537	0	0.0143327	0	143.327	0	8.1965	39.1355	76.2694	Not Validated
845	0	Single Protein	Q96BW5	Phosphotriesterase-related protein (PTER_HUMAN)	Q96BW5	PTER_HUMAN Phosphotriesterase-related protein OS=Homo sapiens OX=9606 GN=PTER PE=1 SV=1		10	5.73	5.73	36.96	79.37	10	1	4	1	19	8	0	0.0642092	0	0.0155313	0	155.313	0	8.88199	38.993	76.2299	Not Validated
846	0	Related Proteins	A0A087WVN4	Farnesyl pyrophosphate synthase (Fragment) (A0A087WVN4_HUMAN)	A0A087WVN4,A0A087X1D8,P14324	A0A087WVN4_HUMAN Farnesyl pyrophosphate synthase (Fragment) OS=Homo sapiens OX=9606 GN=FDPS PE=1 SV=1,A0A087X1D8_HUMAN Farnesyl pyrophosphate synthase (Fragment) OS=Homo sapiens OX=9606 GN=FDPS PE=1 SV=1,FPPS_HUMAN Farnesyl pyrophosphate synthase OS=Homo sapiens OX=9606 GN=FDPS PE=1 SV=4	A0A087X1D8,P14324	1	14.23	14.23	35.4	75.55	6	3	4	1	18	15	0	0.258925	0	0.0626305	0	626.305	0	35.8169	31.7542	76.1905	Not Validated
847	0	Single Protein	Q14019	Coactosin-like protein (COTL1_HUMAN)	Q14019	COTL1_HUMAN Coactosin-like protein OS=Homo sapiens OX=9606 GN=COTL1 PE=1 SV=3		16	30.28	30.28	51.41	85.92	7	2	4	1	31	25	0	0.245197	0	0.0593098	0	593.098	0	33.9178	15.935	76.1511	Not Validated
848	0	Single Protein	A0A7P0TB23	Lysosomal Pro-X carboxypeptidase (A0A7P0TB23_HUMAN)	A0A7P0TB23	A0A7P0TB23_HUMAN Lysosomal Pro-X carboxypeptidase OS=Homo sapiens OX=9606 GN=PRCP PE=1 SV=1		11	15.66	15.66	50.6	72.89	12	3	5	1	44	30	0	0.268961	0	0.0650579	0	650.579	0	37.2051	37.247	76.1634	Not Validated
849	0	Single Protein	P23381	Tryptophan--tRNA ligase, cytoplasmic (SYWC_HUMAN)	P23381	SYWC_HUMAN Tryptophan--tRNA ligase, cytoplasmic OS=Homo sapiens OX=9606 GN=WARS1 PE=1 SV=2		14	36.73	36.73	66.45	81.32	25	11	6	1	124	86	0	0.612676	0	0.148198	0	1481.98	0	84.7508	53.1316	76.1757	Not Validated
850	0	Single Protein	P35754	Glutaredoxin-1 (GLRX1_HUMAN)	P35754	GLRX1_HUMAN Glutaredoxin-1 OS=Homo sapiens OX=9606 GN=GLRX PE=1 SV=2		5	17.92	10.38	17.92	90.57	2	2	2	2	16	7	0	0.519911	0	0.125759	0	1257.59	0	71.9187	11.7682	76.188	Not Validated
851	0	Single Protein	Q9BV36	Melanophilin (MELPH_HUMAN)	Q9BV36	MELPH_HUMAN Melanophilin OS=Homo sapiens OX=9606 GN=MLPH PE=1 SV=1		2	13.5	13.5	40.67	81.67	20	7	3	1	72	59	0	0.226331	0	0.0547462	0	547.462	0	31.3081	65.9088	76.1487	Not Validated
852	0	Related Proteins	P21333	Filamin-A (FLNA_HUMAN)	P21333,Q60FE5	FLNA_HUMAN Filamin-A OS=Homo sapiens OX=9606 GN=FLNA PE=1 SV=4,Q60FE5_HUMAN Filamin-A OS=Homo sapiens OX=9606 GN=FLNA PE=1 SV=1	Q60FE5	X	1.51	1.51	35.85	72.08	72	3	21	0	130	14	0	0.0290776	0	0.00703347	0	70.3347	0	4.02227	280.564	76.161	Not Validated
853	0	Single Protein	Q5JU69	Torsin-2A (TOR2A_HUMAN)	Q5JU69	TOR2A_HUMAN Torsin-2A OS=Homo sapiens OX=9606 GN=TOR2A PE=2 SV=1		9	14.33	14.33	22.12	81	5	3	3	2	15	14	0	0.258925	0	0.0626305	0	626.305	0	35.8169	35.6915	76.1733	Not Validated
854	0	Single Protein	Q05655	Protein kinase C delta type (KPCD_HUMAN)	Q05655	KPCD_HUMAN Protein kinase C delta type OS=Homo sapiens OX=9606 GN=PRKCD PE=1 SV=2		3	4.88	4.88	32.54	81.36	18	2	10	1	33	10	0	0.0519086	0	0.012556	0	125.56	0	7.18046	77.4549	76.1856	Not Validated
855	0	Single Protein	Q8WW24	Tektin-4 (TEKT4_HUMAN)	Q8WW24	TEKT4_HUMAN Tektin-4 OS=Homo sapiens OX=9606 GN=TEKT4 PE=1 SV=1		2	5.75	5.75	14.94	86.67	5	2	5	2	11	8	0	0.0811808	0	0.0196365	0	196.365	0	11.2296	50.6172	76.1978	Not Validated
856	0	Single Protein	P33176	Kinesin-1 heavy chain (KINH_HUMAN)	P33176	KINH_HUMAN Kinesin-1 heavy chain OS=Homo sapiens OX=9606 GN=KIF5B PE=1 SV=1		10	5.61	5.61	27.21	84.84	24	4	14	1	48	14	0	0.0646599	0	0.0156403	0	156.403	0	8.94433	109.617	76.2101	Not Validated
857	0	Related Proteins	J3QL71	Secernin-2 (J3QL71_HUMAN)	J3QL71,Q96FV2	J3QL71_HUMAN Secernin-2 OS=Homo sapiens OX=9606 GN=SCRN2 PE=1 SV=1,SCRN2_HUMAN Secernin-2 OS=Homo sapiens OX=9606 GN=SCRN2 PE=1 SV=3	Q96FV2	17	8.31	8.31	36.72	58.43	14	2	4	1	34	17	0	0.145048	0	0.035085	0	350.85	0	20.0643	47.4636	76.2223	Not Validated
858	0	Related Proteins	G5E9G0	60S ribosomal protein L3 (G5E9G0_HUMAN)	G5E9G0,P39023	G5E9G0_HUMAN 60S ribosomal protein L3 OS=Homo sapiens OX=9606 GN=RPL3 PE=1 SV=1,RL3_HUMAN 60S ribosomal protein L3 OS=Homo sapiens OX=9606 GN=RPL3 PE=1 SV=2	P39023	22	13.68	13.68	30.48	79.49	10	3	4	1	36	25	0	0.0992485	0	0.0240068	0	240.068	0	13.7289	40.2416	76.1317	Not Validated
859	0	Single Protein	Q9UBQ7	Glyoxylate reductase/hydroxypyruvate reductase (GRHPR_HUMAN)	Q9UBQ7	GRHPR_HUMAN Glyoxylate reductase/hydroxypyruvate reductase OS=Homo sapiens OX=9606 GN=GRHPR PE=1 SV=1		9	39.63	39.63	67.99	77.13	22	8	5	2	58	41	0	0.719072	0	0.173934	0	1739.34	0	99.4684	35.6457	76.144	Not Validated
860	0	Related Proteins	A8MVZ9	Fructose-bisphosphate aldolase (A8MVZ9_HUMAN)	A8MVZ9,P09972	A8MVZ9_HUMAN Fructose-bisphosphate aldolase OS=Homo sapiens OX=9606 GN=ALDOC PE=1 SV=1,ALDOC_HUMAN Fructose-bisphosphate aldolase C OS=Homo sapiens OX=9606 GN=ALDOC PE=1 SV=2	P09972	17	16.07	16.07	47.92	89.29	16	3	7	1	74	62	0	0.205261	0	0.0496498	0	496.498	0	28.3935	36.2726	76.0534	Not Validated
861	0	Related Proteins	A0A5K1VW95	Malate dehydrogenase (A0A5K1VW95_HUMAN)	A0A5K1VW95,C9IZI0,C9JF79,C9JLV6,P40925	A0A5K1VW95_HUMAN Malate dehydrogenase OS=Homo sapiens OX=9606 GN=MDH1 PE=1 SV=1,C9IZI0_HUMAN Cytosolic malate dehydrogenase (Fragment) OS=Homo sapiens OX=9606 GN=MDH1 PE=1 SV=1,C9JF79_HUMAN Malate dehydrogenase (Fragment) OS=Homo sapiens OX=9606 GN=MDH1 PE=1 SV=1,C9JLV6_HUMAN Cytosolic malate dehydrogenase (Fragment) OS=Homo sapiens OX=9606 GN=MDH1 PE=1 SV=1,MDHC_HUMAN Malate dehydrogenase, cytop…	C9IZI0,C9JF79,C9JLV6,P40925	2	17	17	17	67.14	9	8	2	2	53	50	0	0.479833	0	0.116065	0	1160.65	0	66.3748	38.593	76.0144	Not Validated
862	0	Related Proteins	E7EM64	COP9 signalosome complex subunit 6 (E7EM64_HUMAN)	E7EM64,Q7L5N1	E7EM64_HUMAN COP9 signalosome complex subunit 6 OS=Homo sapiens OX=9606 GN=COPS6 PE=1 SV=1,CSN6_HUMAN COP9 signalosome complex subunit 6 OS=Homo sapiens OX=9606 GN=COPS6 PE=1 SV=1	Q7L5N1	7	8.59	8.59	27.3	63.5	5	2	4	1	19	18	0	0.178769	0	0.0432416	0	432.416	0	24.7289	36.0411	75.9754	Not Validated
863	0	Related Proteins	K7EL08	AP-1 complex subunit mu-2 (Fragment) (K7EL08_HUMAN)	K7EL08,K7ERH5,Q9Y6Q5	K7EL08_HUMAN AP-1 complex subunit mu-2 (Fragment) OS=Homo sapiens OX=9606 GN=AP1M2 PE=1 SV=1,K7ERH5_HUMAN AP-1 complex subunit mu-2 (Fragment) OS=Homo sapiens OX=9606 GN=AP1M2 PE=1 SV=1,AP1M2_HUMAN AP-1 complex subunit mu-2 OS=Homo sapiens OX=9606 GN=AP1M2 PE=1 SV=4	K7ERH5,Q9Y6Q5	19	10.94	10.94	29.69	89.06	4	1	3	1	13	10	0	0.165914	0	0.0401324	0	401.324	0	22.9507	14.5945	75.9877	Not Validated
864	0	Related Proteins	K7ER96	Thioredoxin-like protein 1 (Fragment) (K7ER96_HUMAN)	K7ER96,O43396	K7ER96_HUMAN Thioredoxin-like protein 1 (Fragment) OS=Homo sapiens OX=9606 GN=TXNL1 PE=1 SV=1,TXNL1_HUMAN Thioredoxin-like protein 1 OS=Homo sapiens OX=9606 GN=TXNL1 PE=1 SV=3	O43396	18	19.22	19.22	55.52	79.36	11	3	4	1	20	11	0	0.29155	0	0.0705218	0	705.218	0	40.3297	31.4453	76	Not Validated
865	0	Single Protein	P08779	Keratin, type I cytoskeletal 16 (K1C16_HUMAN)	P08779	K1C16_HUMAN Keratin, type I cytoskeletal 16 OS=Homo sapiens OX=9606 GN=KRT16 PE=1 SV=4		17	12.26	12.26	35.94	76.74	16	4	9	2	34	20	0	0.206793	0	0.0500203	0	500.203	0	28.6054	51.2362	75.8073	Not Validated
866	0	Single Protein	P22732	Solute carrier family 2, facilitated glucose transporter member 5 (GTR5_HUMAN)	P22732	GTR5_HUMAN Solute carrier family 2, facilitated glucose transporter member 5 OS=Homo sapiens OX=9606 GN=SLC2A5 PE=1 SV=1		1	2.2	2.2	7.39	33.53	3	1	3	1	13	12	0	0.0722672	0	0.0174804	0	174.804	0	9.99664	54.9383	75.7684	Not Validated
867	0	Single Protein	Q9Y2A7	Nck-associated protein 1 (NCKP1_HUMAN)	Q9Y2A7	NCKP1_HUMAN Nck-associated protein 1 OS=Homo sapiens OX=9606 GN=NCKAP1 PE=1 SV=1		2	1.24	1.24	22.16	73.67	16	1	15	1	19	5	0	0.0200482	0	0.00484938	0	48.4938	0	2.77324	128.707	75.7808	Not Validated
868	0	Single Protein	Q00266	S-adenosylmethionine synthase isoform type-1 (METK1_HUMAN)	Q00266	METK1_HUMAN S-adenosylmethionine synthase isoform type-1 OS=Homo sapiens OX=9606 GN=MAT1A PE=1 SV=2		10	11.65	11.65	38.23	73.42	13	3	7	1	34	16	0	0.178769	0	0.0432416	0	432.416	0	24.7289	43.62	75.7932	Not Validated
869	0	Single Protein	O75951	Lysozyme-like protein 6 (LYZL6_HUMAN)	O75951	LYZL6_HUMAN Lysozyme-like protein 6 OS=Homo sapiens OX=9606 GN=LYZL6 PE=1 SV=1		17	42.57	42.57	58.78	72.3	4	3	2	2	9	8	0	0.873817	0	0.211364	0	2113.64	0	120.874	16.9453	75.8056	Not Validated
870	0	Single Protein	Q96HE7	ERO1-like protein alpha (ERO1A_HUMAN)	Q96HE7	ERO1A_HUMAN ERO1-like protein alpha OS=Homo sapiens OX=9606 GN=ERO1A PE=1 SV=2		14	3.63	3.63	27.78	82.69	9	1	6	1	20	7	0	0.0452755	0	0.0109515	0	109.515	0	6.26291	54.3581	75.818	Not Validated
871	0	Related Proteins	A0A5F9ZH43	Xin actin-binding repeat-containing protein 2 (A0A5F9ZH43_HUMAN)	A0A5F9ZH43,A4UGR9	A0A5F9ZH43_HUMAN Xin actin-binding repeat-containing protein 2 OS=Homo sapiens OX=9606 GN=XIRP2 PE=1 SV=1,XIRP2_HUMAN Xin actin-binding repeat-containing protein 2 OS=Homo sapiens OX=9606 GN=XIRP2 PE=1 SV=2	A4UGR9	2	0	0	33.1	83.16	95	0	72	0	302	0	0	0	0	0	0	0	0	0	435.636	75.8304	Not Validated
872	0	Single Protein	Q96ID5	Immunoglobulin superfamily member 21 (IGS21_HUMAN)	Q96ID5	IGS21_HUMAN Immunoglobulin superfamily member 21 OS=Homo sapiens OX=9606 GN=IGSF21 PE=2 SV=1		1	2.36	2.36	33.62	83.3	10	1	10	1	14	3	0	0.0491397	0	0.0118862	0	118.862	0	6.79744	51.8026	75.7916	Not Validated
873	0	Related Proteins	Q14376	UDP-glucose 4-epimerase (GALE_HUMAN)	Q14376,Q5QPP3	GALE_HUMAN UDP-glucose 4-epimerase OS=Homo sapiens OX=9606 GN=GALE PE=1 SV=2,Q5QPP3_HUMAN UDP-glucose 4-epimerase (Fragment) OS=Homo sapiens OX=9606 GN=GALE PE=1 SV=1	Q5QPP3	1	12.36	12.36	26.72	60.92	8	3	3	1	27	20	0	0.218188	0	0.0527766	0	527.766	0	30.1817	38.2573	75.804	Not Validated
874	0	Related Proteins	E9PK54	Heat shock cognate 71 kDa protein (Fragment) (E9PK54_HUMAN)	E9PK54,E9PKE3,E9PLF4,E9PN25,E9PNE6,E9PPY6,E9PQK7,E9PQQ4,P11142	E9PK54_HUMAN Heat shock cognate 71 kDa protein (Fragment) OS=Homo sapiens OX=9606 GN=HSPA8 PE=1 SV=8,E9PKE3_HUMAN Heat shock cognate 71 kDa protein OS=Homo sapiens OX=9606 GN=HSPA8 PE=1 SV=1,E9PLF4_HUMAN Heat shock cognate 71 kDa protein (Fragment) OS=Homo sapiens OX=9606 GN=HSPA8 PE=1 SV=1,E9PN25_HUMAN Heat shock cognate 71 kDa protein (Fragment) OS=Homo sapiens OX=9606 GN=HSPA8 PE=1 SV=1,E9PNE6…	E9PKE3,E9PLF4,E9PN25,E9PNE6,E9PPY6,E9PQK7,E9PQQ4,P11142	11	33.33	33.33	51.91	89.62	14	4	3	1	56	43	0	0.584893	0	0.141478	0	1414.78	0	80.9076	19.9431	75.6633	Not Validated
875	0	Related Proteins	F8VWW8	Acid sphingomyelinase-like phosphodiesterase 3b (F8VWW8_HUMAN)	F8VWW8,Q5T0Y8,Q92485	F8VWW8_HUMAN Acid sphingomyelinase-like phosphodiesterase 3b OS=Homo sapiens OX=9606 GN=SMPDL3B PE=1 SV=1,Q5T0Y8_HUMAN Acid sphingomyelinase-like phosphodiesterase 3b (Fragment) OS=Homo sapiens OX=9606 GN=SMPDL3B PE=1 SV=1,ASM3B_HUMAN Acid sphingomyelinase-like phosphodiesterase 3b OS=Homo sapiens OX=9606 GN=SMPDL3B PE=1 SV=2	Q5T0Y8,Q92485	1	8.6	8.6	12.04	64.86	3	2	2	2	9	8	0	0.160155	0	0.0387393	0	387.393	0	22.1541	45.2854	75.6247	Not Validated
876	0	Single Protein	Q7Z7H5	Transmembrane emp24 domain-containing protein 4 (TMED4_HUMAN)	Q7Z7H5	TMED4_HUMAN Transmembrane emp24 domain-containing protein 4 OS=Homo sapiens OX=9606 GN=TMED4 PE=1 SV=1		7	22.03	22.03	55.51	87.67	13	4	4	1	39	27	0	0.373824	0	0.0904228	0	904.228	0	51.7106	25.9263	75.6371	Not Validated
877	0	Related Proteins	A0A0A0MS61	Izumo sperm-egg fusion protein 4 (A0A0A0MS61_HUMAN)	A0A0A0MS61,Q1ZYL8	A0A0A0MS61_HUMAN Izumo sperm-egg fusion protein 4 OS=Homo sapiens OX=9606 GN=IZUMO4 PE=1 SV=1,IZUM4_HUMAN Izumo sperm-egg fusion protein 4 OS=Homo sapiens OX=9606 GN=IZUMO4 PE=2 SV=2	Q1ZYL8	19	22.6	22.6	44.23	76.92	11	4	3	1	28	19	0	0.719072	0	0.173934	0	1739.34	0	99.4684	23.8066	75.6495	Not Validated
878	0	Related Proteins	A0A2R8YGF8	Actin, cytoplasmic 1 (Fragment) (A0A2R8YGF8_HUMAN)	A0A2R8YGF8,A0A6Q8PFE4,A0A804GS07,E7EVS6,I3L1U9,I3L3I0,I3L3R2,P60709,P63261	A0A2R8YGF8_HUMAN Actin, cytoplasmic 1 (Fragment) OS=Homo sapiens OX=9606 GN=ACTB PE=1 SV=1,A0A6Q8PFE4_HUMAN Actin, cytoplasmic 1 OS=Homo sapiens OX=9606 GN=ACTB PE=1 SV=1,A0A804GS07_HUMAN Actin, cytoplasmic 2 OS=Homo sapiens OX=9606 GN=ACTG1 PE=1 SV=1,E7EVS6_HUMAN Actin, cytoplasmic 1 OS=Homo sapiens OX=9606 GN=ACTB PE=1 SV=9,I3L1U9_HUMAN Actin, cytoplasmic 2 (Fragment) OS=Homo sapiens OX=9606 GN…	A0A6Q8PFE4,A0A804GS07,E7EVS6,I3L1U9,I3L3I0,I3L3R2,P60709,P63261	7	41.82	41.82	67.27	92.12	16	10	2	2	104	94	0	4.17947	0	1.01096	0	10109.6	0	578.142	18.0769	75.6619	Not Validated
879	0	Single Protein	P62854	40S ribosomal protein S26 (RS26_HUMAN)	P62854	RS26_HUMAN 40S ribosomal protein S26 OS=Homo sapiens OX=9606 GN=RPS26 PE=1 SV=3		12	13.04	13.04	20.87	77.39	2	1	2	1	12	8	0	0.089023	0	0.0215334	0	215.334	0	12.3144	13.0071	75.6234	Not Validated
880	0	Single Protein	Q15751	Probable E3 ubiquitin-protein ligase HERC1 (HERC1_HUMAN)	Q15751	HERC1_HUMAN Probable E3 ubiquitin-protein ligase HERC1 OS=Homo sapiens OX=9606 GN=HERC1 PE=1 SV=2		15	0	0	23.31	66.34	86	0	75	0	129	0	0	0	0	0	0	0	0	0	531.891	75.5849	Not Validated
881	0	Single Protein	P01619	Immunoglobulin kappa variable 3-20 (KV320_HUMAN)	P01619	KV320_HUMAN Immunoglobulin kappa variable 3-20 OS=Homo sapiens OX=9606 GN=IGKV3-20 PE=1 SV=2		2	37.07	37.07	37.07	62.93	4	3	3	2	21	19	0	1.6827	0	0.407021	0	4070.21	0	232.765	12.5493	75.5465	Not Validated
882	0	Related Proteins	E5RI99	60S ribosomal protein L30 (Fragment) (E5RI99_HUMAN)	E5RI99,E5RJH3,P62888	E5RI99_HUMAN 60S ribosomal protein L30 (Fragment) OS=Homo sapiens OX=9606 GN=RPL30 PE=1 SV=1,E5RJH3_HUMAN 60S ribosomal protein L30 OS=Homo sapiens OX=9606 GN=RPL30 PE=1 SV=1,RL30_HUMAN 60S ribosomal protein L30 OS=Homo sapiens OX=9606 GN=RPL30 PE=1 SV=2	E5RJH3,P62888	8	10.53	10.53	23.68	84.21	3	1	3	1	14	12	0	0.128838	0	0.0311641	0	311.641	0	17.822	12.6476	75.5081	Not Validated
883	0	Single Protein	P55010	Eukaryotic translation initiation factor 5 (IF5_HUMAN)	P55010	IF5_HUMAN Eukaryotic translation initiation factor 5 OS=Homo sapiens OX=9606 GN=EIF5 PE=1 SV=2		14	2.09	2.09	20.88	74.25	5	1	4	1	13	8	0	0.0344414	0	0.00833089	0	83.3089	0	4.76424	49.1918	75.5206	Not Validated
884	0	Related Proteins	A0A7P0T8D1	Angiotensinogen (A0A7P0T8D1_HUMAN)	A0A7P0T8D1,P01019	A0A7P0T8D1_HUMAN Angiotensinogen OS=Homo sapiens OX=9606 GN=AGT PE=1 SV=1,ANGT_HUMAN Angiotensinogen OS=Homo sapiens OX=9606 GN=AGT PE=1 SV=2	P01019	1	32.56	32.56	68.49	55.25	28	14	3	3	119	93	0	1.65609	0	0.400585	0	4005.85	0	229.085	52.037	75.533	Not Validated
885	0	Single Protein	O75131	Copine-3 (CPNE3_HUMAN)	O75131	CPNE3_HUMAN Copine-3 OS=Homo sapiens OX=9606 GN=CPNE3 PE=1 SV=1		8	19.55	19.55	44.69	64.06	22	7	3	1	45	26	0	0.355425	0	0.0859723	0	859.723	0	49.1655	60.0921	75.3425	Not Validated
886	0	Single Protein	O95613	Pericentrin (PCNT_HUMAN)	O95613	PCNT_HUMAN Pericentrin OS=Homo sapiens OX=9606 GN=PCNT PE=1 SV=4		21	0	0	29.41	78.99	74	0	72	0	169	0	0	0	0	0	0	0	0	0	377.806	75.355	Not Validated
887	0	Single Protein	O43451	Maltase-glucoamylase (MGA_HUMAN)	O43451	MGA_HUMAN Maltase-glucoamylase OS=Homo sapiens OX=9606 GN=MGAM PE=1 SV=6		7	7.59	7.59	38.43	59.21	66	9	11	1	135	46	0	0.100208	0	0.0242388	0	242.388	0	13.8616	311.825	75.3675	Not Validated
888	0	Single Protein	P40306	Proteasome subunit beta type-10 (PSB10_HUMAN)	P40306	PSB10_HUMAN Proteasome subunit beta type-10 OS=Homo sapiens OX=9606 GN=PSMB10 PE=1 SV=1		16	24.54	24.54	36.63	53.48	5	3	4	2	33	31	0	0.304321	0	0.0736111	0	736.111	0	42.0964	28.9181	75.3799	Not Validated
889	0	Related Proteins	Q15833	Syntaxin-binding protein 2 (STXB2_HUMAN)	Q15833,R4GMY7	STXB2_HUMAN Syntaxin-binding protein 2 OS=Homo sapiens OX=9606 GN=STXBP2 PE=1 SV=2,R4GMY7_HUMAN Syntaxin-binding protein 2 OS=Homo sapiens OX=9606 GN=STXBP2 PE=1 SV=1	R4GMY7	19	2.53	2.53	11.97	87.35	4	1	3	1	12	8	0	0.0307608	0	0.00744061	0	74.4061	0	4.25511	66.4105	75.3924	Not Validated
890	0	Related Proteins	A0A804CD06	Serine/threonine-protein phosphatase 2A activator (A0A804CD06_HUMAN)	A0A804CD06,A6PVN5,B7ZBQ0,F6WIT2,Q15257,Q68CR8	A0A804CD06_HUMAN Serine/threonine-protein phosphatase 2A activator OS=Homo sapiens OX=9606 GN=PTPA PE=1 SV=1,A6PVN5_HUMAN Serine/threonine-protein phosphatase 2A activator OS=Homo sapiens OX=9606 GN=PTPA PE=1 SV=1,B7ZBQ0_HUMAN Serine/threonine-protein phosphatase 2A activator OS=Homo sapiens OX=9606 GN=PTPA PE=1 SV=1,F6WIT2_HUMAN Serine/threonine-protein phosphatase 2A activator OS=Homo sapiens O…	A6PVN5,B7ZBQ0,F6WIT2,Q15257,Q68CR8	9	11.53	11.53	11.53	79.09	3	3	2	2	22	21	0	0.169989	0	0.041118	0	411.18	0	23.5144	41.7313	75.4049	Not Validated
891	0	Single Protein	Q9Y2Q5	Ragulator complex protein LAMTOR2 (LTOR2_HUMAN)	Q9Y2Q5	LTOR2_HUMAN Ragulator complex protein LAMTOR2 OS=Homo sapiens OX=9606 GN=LAMTOR2 PE=1 SV=1		1	12	12	35.2	63.2	3	1	3	1	9	9	0	0.258925	0	0.0626305	0	626.305	0	35.8169	13.4989	75.3161	Not Validated
892	0	Single Protein	Q15843	NEDD8 (NEDD8_HUMAN)	Q15843	NEDD8_HUMAN NEDD8 OS=Homo sapiens OX=9606 GN=NEDD8 PE=1 SV=1		14	17.28	17.28	53.09	82.72	3	1	3	1	9	7	0	0.165914	0	0.0401324	0	401.324	0	22.9507	9.06595	75.3286	Not Validated
893	0	Single Protein	P05060	Secretogranin-1 (SCG1_HUMAN)	P05060	SCG1_HUMAN Secretogranin-1 OS=Homo sapiens OX=9606 GN=CHGB PE=1 SV=2		20	1.62	1.62	32.2	85.52	12	1	8	1	27	7	0	0.023531	0	0.00569183	0	56.9183	0	3.25502	78.2292	75.2906	Not Validated
894	0	Related Proteins	P0C5Y9	Histone H2A-Bbd type 1 (H2AB1_HUMAN)	P0C5Y9,P0C5Z0	H2AB1_HUMAN Histone H2A-Bbd type 1 OS=Homo sapiens OX=9606 GN=H2AB1 PE=1 SV=1,H2AB2_HUMAN Histone H2A-Bbd type 2/3 OS=Homo sapiens OX=9606 GN=H2AB2 PE=1 SV=1	P0C5Z0	X	24.35	24.35	24.35	85.22	2	2	2	2	7	7	0	0.29155	0	0.0705218	0	705.218	0	40.3297	12.6896	75.303	Not Validated
895	0	Related Proteins	G3V126	V-type proton ATPase subunit H (G3V126_HUMAN)	G3V126,Q9UI12	G3V126_HUMAN V-type proton ATPase subunit H OS=Homo sapiens OX=9606 GN=ATP6V1H PE=1 SV=1,VATH_HUMAN V-type proton ATPase subunit H OS=Homo sapiens OX=9606 GN=ATP6V1H PE=1 SV=1	Q9UI12	8	5.19	5.19	41.08	81.49	10	1	6	1	23	13	0	0.0452755	0	0.0109515	0	109.515	0	6.26291	51.5368	75.265	Not Validated
896	0	Single Protein	Q07654	Trefoil factor 3 (TFF3_HUMAN)	Q07654	TFF3_HUMAN Trefoil factor 3 OS=Homo sapiens OX=9606 GN=TFF3 PE=1 SV=3		21	22.5	22.5	36.25	52.5	5	1	5	1	15	12	0	0.389495	0	0.0942135	0	942.135	0	53.8785	8.63508	75.227	Not Validated
897	0	Single Protein	P62745	Rho-related GTP-binding protein RhoB (RHOB_HUMAN)	P62745	RHOB_HUMAN Rho-related GTP-binding protein RhoB OS=Homo sapiens OX=9606 GN=RHOB PE=1 SV=1		2	40.82	40.82	40.82	87.24	7	7	2	2	73	72	0	0.858792	0	0.20773	0	2077.3	0	118.796	22.1091	75.0883	Not Validated
898	0	Single Protein	P61626	Lysozyme C (LYSC_HUMAN)	P61626	LYSC_HUMAN Lysozyme C OS=Homo sapiens OX=9606 GN=LYZ PE=1 SV=1		12	35.14	35.14	64.86	86.49	7	3	3	1	22	16	0	0.389495	0	0.0942135	0	942.135	0	53.8785	16.5263	75	Not Validated
899	0	Single Protein	Q86UN2	Reticulon-4 receptor-like 1 (R4RL1_HUMAN)	Q86UN2	R4RL1_HUMAN Reticulon-4 receptor-like 1 OS=Homo sapiens OX=9606 GN=RTN4RL1 PE=1 SV=1		17	2.27	2.27	10.66	61.9	5	1	5	1	12	10	0	0.0525003	0	0.0126991	0	126.991	0	7.2623	49.0342	75.0126	Not Validated
900	0	Single Protein	Q96QV6	Histone H2A type 1-A (H2A1A_HUMAN)	Q96QV6	H2A1A_HUMAN Histone H2A type 1-A OS=Homo sapiens OX=9606 GN=H2AC1 PE=1 SV=3		6	46.56	46.56	54.2	82.44	10	6	3	1	67	63	0	0.778279	0	0.188255	0	1882.55	0	107.659	14.2249	74.9748	Not Validated
901	0	Related Proteins	A0A087WW38	Lambda-crystallin homolog (Fragment) (A0A087WW38_HUMAN)	A0A087WW38,A0A2R8YCZ4,A0A2R8YFQ7,Q9Y2S2	A0A087WW38_HUMAN Lambda-crystallin homolog (Fragment) OS=Homo sapiens OX=9606 GN=CRYL1 PE=1 SV=1,A0A2R8YCZ4_HUMAN Lambda-crystallin homolog OS=Homo sapiens OX=9606 GN=CRYL1 PE=1 SV=1,A0A2R8YFQ7_HUMAN Lambda-crystallin homolog OS=Homo sapiens OX=9606 GN=CRYL1 PE=1 SV=1,CRYL1_HUMAN Lambda-crystallin homolog OS=Homo sapiens OX=9606 GN=CRYL1 PE=1 SV=3	A0A2R8YCZ4,A0A2R8YFQ7,Q9Y2S2	13	22.97	22.97	52.7	48.65	10	3	5	1	26	19	0	0.584893	0	0.141478	0	1414.78	0	80.9076	16.3386	74.9874	Not Validated
902	0	Related Proteins	A0A1W2PQD2	Ataxin-10 (A0A1W2PQD2_HUMAN)	A0A1W2PQD2,Q9UBB4	A0A1W2PQD2_HUMAN Ataxin-10 OS=Homo sapiens OX=9606 GN=ATXN10 PE=1 SV=1,ATX10_HUMAN Ataxin-10 OS=Homo sapiens OX=9606 GN=ATXN10 PE=1 SV=1	Q9UBB4	22	2.78	2.78	13.67	89.87	3	1	3	1	10	7	0	0.0577676	0	0.0139732	0	139.732	0	7.99092	44.5741	75	Not Validated
903	0	Single Protein	Q9NU22	Midasin (MDN1_HUMAN)	Q9NU22	MDN1_HUMAN Midasin OS=Homo sapiens OX=9606 GN=MDN1 PE=1 SV=2		6	0	0	29.22	75.46	120	0	85	0	248	0	0	0	0	0	0	0	0	0	632.42	74.8617	Not Validated
904	0	Single Protein	Q9H0U4	Ras-related protein Rab-1B (RAB1B_HUMAN)	Q9H0U4	RAB1B_HUMAN Ras-related protein Rab-1B OS=Homo sapiens OX=9606 GN=RAB1B PE=1 SV=1		11	56.22	56.22	69.15	89.05	15	8	2	1	148	139	0	1.22754	0	0.296926	0	2969.26	0	169.805	22.1572	74.8744	Not Validated
905	0	Related Proteins	I3L1G1	TOM1-like protein 1 (Fragment) (I3L1G1_HUMAN)	I3L1G1,I3L367,I3L3M3,I3L4G0,I3L4I4,J3KQU4,O75674	I3L1G1_HUMAN TOM1-like protein 1 (Fragment) OS=Homo sapiens OX=9606 GN=TOM1L1 PE=1 SV=1,I3L367_HUMAN TOM1-like protein 1 (Fragment) OS=Homo sapiens OX=9606 GN=TOM1L1 PE=1 SV=1,I3L3M3_HUMAN TOM1-like protein 1 OS=Homo sapiens OX=9606 GN=TOM1L1 PE=1 SV=1,I3L4G0_HUMAN TOM1-like protein 1 (Fragment) OS=Homo sapiens OX=9606 GN=TOM1L1 PE=1 SV=1,I3L4I4_HUMAN TOM1-like protein 1 OS=Homo sapiens OX=9606 G…	I3L367,I3L3M3,I3L4G0,I3L4I4,J3KQU4,O75674	17	11.51	11.51	11.51	76.19	2	1	2	1	11	9	0	0.0826367	0	0.0199887	0	199.887	0	11.431	28.2183	74.8368	Not Validated
906	0	Single Protein	P46109	Crk-like protein (CRKL_HUMAN)	P46109	CRKL_HUMAN Crk-like protein OS=Homo sapiens OX=9606 GN=CRKL PE=1 SV=1		22	5.61	5.61	19.14	74.26	4	1	4	1	11	7	0	0.0746078	0	0.0180466	0	180.466	0	10.3204	33.7559	74.8494	Not Validated
907	0	Single Protein	Q9BV20	Methylthioribose-1-phosphate isomerase (MTNA_HUMAN)	Q9BV20	MTNA_HUMAN Methylthioribose-1-phosphate isomerase OS=Homo sapiens OX=9606 GN=MRI1 PE=1 SV=1		19	3.52	3.52	14.91	72.09	3	1	3	1	10	7	0	0.070069	0	0.0169487	0	169.487	0	9.69256	39.1254	74.7617	Not Validated
908	0	Related Proteins	A0A286YES1	Immunoglobulin heavy constant gamma 3 (Fragment) (A0A286YES1_HUMAN)	A0A286YES1,A0A4W9A917,P01860	A0A286YES1_HUMAN Immunoglobulin heavy constant gamma 3 (Fragment) OS=Homo sapiens OX=9606 GN=IGHG3 PE=1 SV=1,A0A4W9A917_HUMAN Immunoglobulin heavy constant gamma 3 (Fragment) OS=Homo sapiens OX=9606 GN=IGHG3 PE=1 SV=1,IGHG3_HUMAN Immunoglobulin heavy constant gamma 3 OS=Homo sapiens OX=9606 GN=IGHG3 PE=1 SV=2	A0A4W9A917,P01860	14	37.44	37.44	56.5	57.4	25	16	6	1	193	167	0	1.4041	0	0.339632	0	3396.32	0	194.227	49.1003	74.674	Not Validated
909	0	Related Proteins	J3QRU1	Tyrosine-protein kinase (J3QRU1_HUMAN)	J3QRU1,P07947	J3QRU1_HUMAN Tyrosine-protein kinase OS=Homo sapiens OX=9606 GN=YES1 PE=1 SV=1,YES_HUMAN Tyrosine-protein kinase Yes OS=Homo sapiens OX=9606 GN=YES1 PE=1 SV=3	P07947	18	6.75	6.75	33.94	67.34	12	3	9	1	34	21	0	0.122018	0	0.0295146	0	295.146	0	16.8787	61.3478	74.2857	Not Validated
910	0	Single Protein	Q9Y5K6	CD2-associated protein (CD2AP_HUMAN)	Q9Y5K6	CD2AP_HUMAN CD2-associated protein OS=Homo sapiens OX=9606 GN=CD2AP PE=1 SV=1		6	2.19	2.19	15.02	79.34	6	1	6	1	11	5	0	0.0265111	0	0.00641266	0	64.1266	0	3.66725	71.4073	74.2986	Not Validated
911	0	Single Protein	Q96DA2	Ras-related protein Rab-39B (RB39B_HUMAN)	Q96DA2	RB39B_HUMAN Ras-related protein Rab-39B OS=Homo sapiens OX=9606 GN=RAB39B PE=1 SV=1		X	17.84	12.68	40.38	85.92	9	3	5	1	59	38	0	0.249609	0	0.060377	0	603.77	0	34.5281	24.6067	74.3115	Not Validated
912	0	Single Protein	P46781	40S ribosomal protein S9 (RS9_HUMAN)	P46781	RS9_HUMAN 40S ribosomal protein S9 OS=Homo sapiens OX=9606 GN=RPS9 PE=1 SV=3		19	18.56	18.56	27.32	77.32	7	4	2	1	33	29	0	0.227125	0	0.0549384	0	549.384	0	31.418	22.5776	74.3243	Not Validated
913	0	Related Proteins	H0YCI4	Nucleosome assembly protein 1-like 4 (Fragment) (H0YCI4_HUMAN)	H0YCI4,Q99733	H0YCI4_HUMAN Nucleosome assembly protein 1-like 4 (Fragment) OS=Homo sapiens OX=9606 GN=NAP1L4 PE=1 SV=1,NP1L4_HUMAN Nucleosome assembly protein 1-like 4 OS=Homo sapiens OX=9606 GN=NAP1L4 PE=1 SV=1	Q99733	11	7.35	7.35	27.45	87.25	5	1	2	1	16	11	0	0.089023	0	0.0215334	0	215.334	0	12.3144	23.3925	74.3372	Not Validated
914	0	Single Protein	P12821	Angiotensin-converting enzyme (ACE_HUMAN)	P12821	ACE_HUMAN Angiotensin-converting enzyme OS=Homo sapiens OX=9606 GN=ACE PE=1 SV=1		17	23.35	23.35	49	61.79	57	21	4	1	196	115	0	0.52268	0	0.126429	0	1264.29	0	72.3018	149.62	74.3	Not Validated
915	0	Single Protein	O43657	Tetraspanin-6 (TSN6_HUMAN)	O43657	TSN6_HUMAN Tetraspanin-6 OS=Homo sapiens OX=9606 GN=TSPAN6 PE=1 SV=1		X	11.02	11.02	17.96	77.14	4	2	2	1	18	16	0	0.221677	0	0.0536207	0	536.207	0	30.6644	27.5451	74.3128	Not Validated
916	0	Related Proteins	M0R389	Platelet-activating factor acetylhydrolase IB subunit alpha1 (Fragment) (M0R389_HUMAN)	M0R389,Q15102	M0R389_HUMAN Platelet-activating factor acetylhydrolase IB subunit alpha1 (Fragment) OS=Homo sapiens OX=9606 GN=PAFAH1B3 PE=1 SV=8,PA1B3_HUMAN Platelet-activating factor acetylhydrolase IB subunit alpha1 OS=Homo sapiens OX=9606 GN=PAFAH1B3 PE=1 SV=1	Q15102	19	20.12	20.12	33.54	90.85	4	2	2	1	16	15	0	0.333521	0	0.0806742	0	806.742	0	46.1356	18.3445	74.2757	Not Validated
917	0	Related Proteins	H0YNM1	GTP cyclohydrolase 1 feedback regulatory protein (H0YNM1_HUMAN)	H0YNM1,P30047	H0YNM1_HUMAN GTP cyclohydrolase 1 feedback regulatory protein OS=Homo sapiens OX=9606 GN=GCHFR PE=1 SV=1,GFRP_HUMAN GTP cyclohydrolase 1 feedback regulatory protein OS=Homo sapiens OX=9606 GN=GCHFR PE=1 SV=3	P30047	15	22.73	22.73	63.64	90.91	3	1	3	1	10	8	0	0.584893	0	0.141478	0	1414.78	0	80.9076	4.89546	74.2386	Not Validated
918	0	Single Protein	P80303	Nucleobindin-2 (NUCB2_HUMAN)	P80303	NUCB2_HUMAN Nucleobindin-2 OS=Homo sapiens OX=9606 GN=NUCB2 PE=1 SV=3		11	50.24	50.24	73.81	84.29	52	28	2	2	445	366	0	1.61764	0	0.391285	0	3912.85	0	223.767	50.1914	74.2515	Not Validated
919	0	Related Proteins	E7ESC6	Exportin-7 (E7ESC6_HUMAN)	E7ESC6,Q9UIA9	E7ESC6_HUMAN Exportin-7 OS=Homo sapiens OX=9606 GN=XPO7 PE=1 SV=1,XPO7_HUMAN Exportin-7 OS=Homo sapiens OX=9606 GN=XPO7 PE=1 SV=3	Q9UIA9	8	1.01	1.01	19.67	65.99	14	1	7	1	20	8	0	0.0228311	0	0.00552252	0	55.2252	0	3.1582	123.987	74.2643	Not Validated
920	0	Single Protein	P08185	Corticosteroid-binding globulin (CBG_HUMAN)	P08185	CBG_HUMAN Corticosteroid-binding globulin OS=Homo sapiens OX=9606 GN=SERPINA6 PE=1 SV=1		14	12.35	12.35	12.35	75.06	4	4	2	2	21	20	0	0.406527	0	0.0983333	0	983.333	0	56.2344	45.1119	74.2273	Not Validated
921	0	Single Protein	Q9Y2Z0	Protein SGT1 homolog (SGT1_HUMAN)	Q9Y2Z0	SGT1_HUMAN Protein SGT1 homolog OS=Homo sapiens OX=9606 GN=SUGT1 PE=1 SV=3		13	10.14	10.14	14.79	79.18	3	2	3	2	9	8	0	0.115884	0	0.0280307	0	280.307	0	16.0301	40.9985	74.2402	Not Validated
922	0	Related Proteins	K7EJR3	26S proteasome non-ATPase regulatory subunit 8 (Fragment) (K7EJR3_HUMAN)	K7EJR3,P48556,R4GMR5	K7EJR3_HUMAN 26S proteasome non-ATPase regulatory subunit 8 (Fragment) OS=Homo sapiens OX=9606 GN=PSMD8 PE=1 SV=8,PSMD8_HUMAN 26S proteasome non-ATPase regulatory subunit 8 OS=Homo sapiens OX=9606 GN=PSMD8 PE=1 SV=2,R4GMR5_HUMAN 26S proteasome non-ATPase regulatory subunit 8 OS=Homo sapiens OX=9606 GN=PSMD8 PE=1 SV=1	P48556,R4GMR5	19	17.6	17.6	32.4	74.4	7	4	3	1	38	31	0	0.359356	0	0.0869233	0	869.233	0	49.7094	28.0476	74.253	Not Validated
923	0	Related Proteins	A0A087WV26	Sjoegren syndrome nuclear autoantigen 1 (A0A087WV26_HUMAN)	A0A087WV26,O43805	A0A087WV26_HUMAN Sjoegren syndrome nuclear autoantigen 1 OS=Homo sapiens OX=9606 GN=SSNA1 PE=1 SV=1,SSNA1_HUMAN Sjoegren syndrome nuclear autoantigen 1 OS=Homo sapiens OX=9606 GN=SSNA1 PE=1 SV=2	O43805	9	16.05	16.05	48.15	86.42	3	1	3	1	12	7	0	0.211528	0	0.0511656	0	511.656	0	29.2604	9.18955	74.2658	Not Validated
924	0	Related Proteins	A0A087WYL5	Seizure 6-like protein 2 (A0A087WYL5_HUMAN)	A0A087WYL5,Q6UXD5	A0A087WYL5_HUMAN Seizure 6-like protein 2 OS=Homo sapiens OX=9606 GN=SEZ6L2 PE=1 SV=1,SE6L2_HUMAN Seizure 6-like protein 2 OS=Homo sapiens OX=9606 GN=SEZ6L2 PE=1 SV=2	Q6UXD5	16	2.93	2.93	20.26	43.88	11	2	6	1	20	11	0	0.0873357	0	0.0211253	0	211.253	0	12.081	99.0711	74.2786	Not Validated
925	0	Related Proteins	A0A0A0MTJ2	Sparc/osteonectin, cwcv and kazal-like domains proteoglycan (Testican) 3, isoform CRA_b (A0A0A0MTJ2_HUMAN)	A0A0A0MTJ2,Q9BQ16	A0A0A0MTJ2_HUMAN Sparc/osteonectin, cwcv and kazal-like domains proteoglycan (Testican) 3, isoform CRA_b OS=Homo sapiens OX=9606 GN=SPOCK3 PE=1 SV=1,TICN3_HUMAN Testican-3 OS=Homo sapiens OX=9606 GN=SPOCK3 PE=1 SV=2	Q9BQ16	4	9.59	9.59	26.74	61.63	6	2	5	1	38	10	0	0.125336	0	0.0303169	0	303.169	0	17.3375	39.3751	74.2914	Not Validated
926	0	Related Proteins	F8VRV5	Dynein light chain (F8VRV5_HUMAN)	F8VRV5,F8VXI7,F8VXL2,P63167	F8VRV5_HUMAN Dynein light chain OS=Homo sapiens OX=9606 GN=DYNLL1 PE=1 SV=1,F8VXI7_HUMAN Dynein light chain (Fragment) OS=Homo sapiens OX=9606 GN=DYNLL1 PE=1 SV=1,F8VXL2_HUMAN Dynein light chain OS=Homo sapiens OX=9606 GN=DYNLL1 PE=1 SV=1,DYL1_HUMAN Dynein light chain 1, cytoplasmic OS=Homo sapiens OX=9606 GN=DYNLL1 PE=1 SV=1	F8VXI7,F8VXL2,P63167	12	32.84	32.84	32.84	88.06	2	1	2	1	7	7	0	0.29155	0	0.0705218	0	705.218	0	40.3297	7.20452	74.1551	Not Validated
927	0	Single Protein	O75351	Vacuolar protein sorting-associated protein 4B (VPS4B_HUMAN)	O75351	VPS4B_HUMAN Vacuolar protein sorting-associated protein 4B OS=Homo sapiens OX=9606 GN=VPS4B PE=1 SV=2		18	6.98	6.98	18.24	72.07	7	2	3	1	25	18	0	0.0797752	0	0.0192965	0	192.965	0	11.0352	49.2715	74.0189	Not Validated
928	0	Related Proteins	F5GYN4	Ubiquitinyl hydrolase 1 (F5GYN4_HUMAN)	F5GYN4,F5H3F0,F5H6Q1,J3KR44,Q96FW1	F5GYN4_HUMAN Ubiquitinyl hydrolase 1 OS=Homo sapiens OX=9606 GN=OTUB1 PE=1 SV=1,F5H3F0_HUMAN Ubiquitinyl hydrolase 1 OS=Homo sapiens OX=9606 GN=OTUB1 PE=1 SV=1,F5H6Q1_HUMAN Ubiquitin thioesterase OS=Homo sapiens OX=9606 GN=OTUB1 PE=1 SV=1,J3KR44_HUMAN Ubiquitin thioesterase OS=Homo sapiens OX=9606 GN=OTUB1 PE=1 SV=2,OTUB1_HUMAN Ubiquitin thioesterase OTUB1 OS=Homo sapiens OX=9606 GN=OTUB1 PE=1 SV…	F5H3F0,F5H6Q1,J3KR44,Q96FW1	11	21.58	21.58	34.02	90.04	5	4	2	2	33	29	0	0.44544	0	0.107746	0	1077.46	0	61.6172	28.033	74.0318	Not Validated
929	0	Single Protein	P68371	Tubulin beta-4B chain (TBB4B_HUMAN)	P68371	TBB4B_HUMAN Tubulin beta-4B chain OS=Homo sapiens OX=9606 GN=TUBB4B PE=1 SV=1		9	66.52	66.52	70.34	64.49	43	32	2	1	464	423	0	6.32597	0	1.53016	0	15301.6	0	875.064	49.799	73.9454	Not Validated
930	0	Related Proteins	E5RFU2	Bifunctional epoxide hydrolase 2 (E5RFU2_HUMAN)	E5RFU2,P34913	E5RFU2_HUMAN Bifunctional epoxide hydrolase 2 OS=Homo sapiens OX=9606 GN=EPHX2 PE=1 SV=1,HYES_HUMAN Bifunctional epoxide hydrolase 2 OS=Homo sapiens OX=9606 GN=EPHX2 PE=1 SV=2	P34913	8	37.09	37.09	57.74	89.87	35	12	3	1	141	96	0	0.668101	0	0.161604	0	1616.04	0	92.4176	58.8169	73.9583	Not Validated
931	0	Related Proteins	A2A3R7	40S ribosomal protein S6 (A2A3R7_HUMAN)	A2A3R7,P62753	A2A3R7_HUMAN 40S ribosomal protein S6 OS=Homo sapiens OX=9606 GN=RPS6 PE=1 SV=1,RS6_HUMAN 40S ribosomal protein S6 OS=Homo sapiens OX=9606 GN=RPS6 PE=1 SV=1	P62753	9	29.67	29.67	32.97	86.81	3	2	2	1	15	14	0	0.425103	0	0.102826	0	1028.26	0	58.804	10.4084	73.9712	Not Validated
932	0	Single Protein	Q8IXA5	Sperm acrosome membrane-associated protein 3 (SACA3_HUMAN)	Q8IXA5	SACA3_HUMAN Sperm acrosome membrane-associated protein 3 OS=Homo sapiens OX=9606 GN=SPACA3 PE=1 SV=1		17	24.19	24.19	53.95	72.56	9	4	2	1	70	57	0	0.550516	0	0.133162	0	1331.62	0	76.1522	23.4155	73.9841	Not Validated
933	0	Single Protein	P18206	Vinculin (VINC_HUMAN)	P18206	VINC_HUMAN Vinculin OS=Homo sapiens OX=9606 GN=VCL PE=1 SV=4		10	1.94	1.94	21.69	82.01	21	1	21	1	32	3	0	0.0163476	0	0.00395425	0	39.5425	0	2.26134	123.722	73.997	Not Validated
934	0	Related Proteins	E9PMR4	Tetraspanin (E9PMR4_HUMAN)	E9PMR4,K4DIA7,P48509	E9PMR4_HUMAN Tetraspanin OS=Homo sapiens OX=9606 GN=CD151 PE=1 SV=1,K4DIA7_HUMAN Tetraspanin (Fragment) OS=Homo sapiens OX=9606 GN=CD151 PE=1 SV=1,CD151_HUMAN CD151 antigen OS=Homo sapiens OX=9606 GN=CD151 PE=1 SV=3	K4DIA7,P48509	11	3.98	3.98	12.35	51.39	2	1	2	1	8	7	0	0.105295	0	0.0254694	0	254.694	0	14.5654	28.0482	74.0228	Not Validated
935	0	Single Protein	H0Y3Y3	ATP-dependent 6-phosphofructokinase, platelet type (Fragment) (H0Y3Y3_HUMAN)	H0Y3Y3	H0Y3Y3_HUMAN ATP-dependent 6-phosphofructokinase, platelet type (Fragment) OS=Homo sapiens OX=9606 GN=PFKP PE=1 SV=1		10	24.1	24.1	58.43	66.27	7	3	3	1	20	16	0	0.501311	0	0.12126	0	1212.6	0	69.3457	17.4847	74.0228	Not Validated
936	0	Related Proteins	O95372	Acyl-protein thioesterase 2 (LYPA2_HUMAN)	O95372,Q5QPN5,Q5QPN9,Q5QPQ2,Q5QPQ3	LYPA2_HUMAN Acyl-protein thioesterase 2 OS=Homo sapiens OX=9606 GN=LYPLA2 PE=1 SV=1,Q5QPN5_HUMAN Acyl-protein thioesterase 2 (Fragment) OS=Homo sapiens OX=9606 GN=LYPLA2 PE=1 SV=8,Q5QPN9_HUMAN Acyl-protein thioesterase 2 OS=Homo sapiens OX=9606 GN=LYPLA2 PE=1 SV=1,Q5QPQ2_HUMAN Acyl-protein thioesterase 2 OS=Homo sapiens OX=9606 GN=LYPLA2 PE=1 SV=1,Q5QPQ3_HUMAN Acyl-protein thioesterase 2 OS=Homo …	Q5QPN5,Q5QPN9,Q5QPQ2,Q5QPQ3	1	11.26	11.26	22.08	75.76	2	1	2	1	11	10	0	0.122018	0	0.0295146	0	295.146	0	16.8787	24.7207	74.0356	Not Validated
937	0	Single Protein	Q15382	GTP-binding protein Rheb (RHEB_HUMAN)	Q15382	RHEB_HUMAN GTP-binding protein Rheb OS=Homo sapiens OX=9606 GN=RHEB PE=1 SV=1		7	14.13	14.13	14.13	65.22	2	1	2	1	12	9	0	0.122018	0	0.0295146	0	295.146	0	16.8787	20.4845	74.0484	Not Validated
938	0	Single Protein	Q13162	Peroxiredoxin-4 (PRDX4_HUMAN)	Q13162	PRDX4_HUMAN Peroxiredoxin-4 OS=Homo sapiens OX=9606 GN=PRDX4 PE=1 SV=1		X	49.82	49.82	73.43	90.04	18	12	2	1	147	128	0	1.6827	0	0.407021	0	4070.21	0	232.765	30.5208	74.0613	Not Validated
939	0	Single Protein	Q9NPH2	Inositol-3-phosphate synthase 1 (INO1_HUMAN)	Q9NPH2	INO1_HUMAN Inositol-3-phosphate synthase 1 OS=Homo sapiens OX=9606 GN=ISYNA1 PE=1 SV=1		19	2.33	2.33	9.86	59.32	3	1	2	1	14	9	0	0.0502111	0	0.0121454	0	121.454	0	6.94564	61.0291	74.0741	Not Validated
940	0	Related Proteins	C9JDM3	Ran-specific GTPase-activating protein (Fragment) (C9JDM3_HUMAN)	C9JDM3,C9JJ34,F6WQW2,P43487	C9JDM3_HUMAN Ran-specific GTPase-activating protein (Fragment) OS=Homo sapiens OX=9606 GN=RANBP1 PE=1 SV=8,C9JJ34_HUMAN Ran-specific GTPase-activating protein (Fragment) OS=Homo sapiens OX=9606 GN=RANBP1 PE=1 SV=1,F6WQW2_HUMAN Ran-specific GTPase-activating protein OS=Homo sapiens OX=9606 GN=RANBP1 PE=1 SV=1,RANG_HUMAN Ran-specific GTPase-activating protein OS=Homo sapiens OX=9606 GN=RANBP1 PE=1 …	C9JJ34,F6WQW2,P43487	22	6.67	6.67	6.67	60	2	1	2	1	9	8	0	0.0771051	0	0.0186506	0	186.506	0	10.6659	18.8048	74.0869	Not Validated
941	0	Related Proteins	B4DIH5	COP9 signalosome complex subunit 2 (B4DIH5_HUMAN)	B4DIH5,P61201	B4DIH5_HUMAN COP9 signalosome complex subunit 2 OS=Homo sapiens OX=9606 GN=COPS2 PE=1 SV=1,CSN2_HUMAN COP9 signalosome complex subunit 2 OS=Homo sapiens OX=9606 GN=COPS2 PE=1 SV=1	P61201	15	7.12	7.12	27.18	87.6	8	2	4	1	19	11	0	0.100694	0	0.0243565	0	243.565	0	13.9289	44.2004	74.0503	Not Validated
942	0	Single Protein	G5EA09	Syndecan binding protein (Syntenin), isoform CRA_a (G5EA09_HUMAN)	G5EA09	G5EA09_HUMAN Syndecan binding protein (Syntenin), isoform CRA_a OS=Homo sapiens OX=9606 GN=SDCBP PE=1 SV=1		8	64.78	64.78	71.38	68.55	25	18	2	1	207	190	0	2.51119	0	0.607422	0	6074.22	0	347.37	34.7973	74.0631	Not Validated
943	0	Related Proteins	A0A7I2YQV1	Transforming protein RhoA (A0A7I2YQV1_HUMAN)	A0A7I2YQV1,P61586	A0A7I2YQV1_HUMAN Transforming protein RhoA OS=Homo sapiens OX=9606 GN=RHOA PE=1 SV=1,RHOA_HUMAN Transforming protein RhoA OS=Homo sapiens OX=9606 GN=RHOA PE=1 SV=1	P61586	3	58.72	58.72	64.22	84.4	7	5	2	1	40	33	0	0.895736	0	0.216666	0	2166.66	0	123.906	11.9822	74.0759	Not Validated
944	0	Single Protein	P58546	Myotrophin (MTPN_HUMAN)	P58546	MTPN_HUMAN Myotrophin OS=Homo sapiens OX=9606 GN=MTPN PE=1 SV=2		7	32.2	32.2	54.24	88.98	4	2	2	1	26	25	0	0.389495	0	0.0942135	0	942.135	0	53.8785	12.8866	73.9901	Not Validated
945	0	Related Proteins	K7ELD9	Synaptogyrin-2 (K7ELD9_HUMAN)	K7ELD9,K7ELS8,K7ENG9,O43760	K7ELD9_HUMAN Synaptogyrin-2 OS=Homo sapiens OX=9606 GN=SYNGR2 PE=1 SV=1,K7ELS8_HUMAN Synaptogyrin-2 (Fragment) OS=Homo sapiens OX=9606 GN=SYNGR2 PE=1 SV=1,K7ENG9_HUMAN Synaptogyrin-2 OS=Homo sapiens OX=9606 GN=SYNGR2 PE=1 SV=1,SNG2_HUMAN Synaptogyrin-2 OS=Homo sapiens OX=9606 GN=SYNGR2 PE=1 SV=1	K7ELS8,K7ENG9,O43760	17	15.38	15.38	43.08	90.77	2	1	2	1	11	8	0	0.389495	0	0.0942135	0	942.135	0	53.8785	6.73937	73.9045	Not Validated
946	0	Single Protein	Q8TDM5	Sperm acrosome membrane-associated protein 4 (SACA4_HUMAN)	Q8TDM5	SACA4_HUMAN Sperm acrosome membrane-associated protein 4 OS=Homo sapiens OX=9606 GN=SPACA4 PE=1 SV=1		19	10.48	10.48	26.61	61.29	2	1	2	1	8	7	0	0.333521	0	0.0806742	0	806.742	0	46.1356	12.9952	73.8681	Not Validated
947	0	Single Protein	Q16270	Insulin-like growth factor-binding protein 7 (IBP7_HUMAN)	Q16270	IBP7_HUMAN Insulin-like growth factor-binding protein 7 OS=Homo sapiens OX=9606 GN=IGFBP7 PE=1 SV=1		4	10.28	10.28	21.63	73.05	5	2	5	2	9	6	0	0.160155	0	0.0387393	0	387.393	0	22.1541	29.1114	73.881	Not Validated
948	0	Single Protein	Q92743	Serine protease HTRA1 (HTRA1_HUMAN)	Q92743	HTRA1_HUMAN Serine protease HTRA1 OS=Homo sapiens OX=9606 GN=HTRA1 PE=1 SV=1		10	20.63	20.63	31.67	65.63	13	7	3	1	62	45	0	0.326805	0	0.0790495	0	790.495	0	45.2065	51.2546	73.8938	Not Validated
949	0	Single Protein	P08574	Cytochrome c1, heme protein, mitochondrial (CY1_HUMAN)	P08574	CY1_HUMAN Cytochrome c1, heme protein, mitochondrial OS=Homo sapiens OX=9606 GN=CYC1 PE=1 SV=3		8	7.38	7.38	30.15	65.85	4	1	4	1	9	6	0	0.0722672	0	0.0174804	0	174.804	0	9.99664	35.399	73.8575	Not Validated
950	0	Related Proteins	B1AKR6	Dynein light chain roadblock-type 1 (B1AKR6_HUMAN)	B1AKR6,Q9NP97	B1AKR6_HUMAN Dynein light chain roadblock-type 1 OS=Homo sapiens OX=9606 GN=DYNLRB1 PE=1 SV=1,DLRB1_HUMAN Dynein light chain roadblock-type 1 OS=Homo sapiens OX=9606 GN=DYNLRB1 PE=1 SV=3	Q9NP97	20	18.92	18.92	39.19	90.54	4	2	2	1	17	17	0	0.359356	0	0.0869233	0	869.233	0	49.7094	16.2422	73.8703	Not Validated
951	0	Single Protein	Q9Y6V0	Protein piccolo (PCLO_HUMAN)	Q9Y6V0	PCLO_HUMAN Protein piccolo OS=Homo sapiens OX=9606 GN=PCLO PE=1 SV=5		7	0	0	21.68	63.19	74	0	54	0	157	0	0	0	0	0	0	0	0	0	560.355	73.8832	Not Validated
952	0	Single Protein	H0Y4U4	Glycodelin (Fragment) (H0Y4U4_HUMAN)	H0Y4U4	H0Y4U4_HUMAN Glycodelin (Fragment) OS=Homo sapiens OX=9606 GN=PAEP PE=1 SV=1		9	58.02	58.02	70.99	86.26	25	17	2	1	733	681	0	6.8476	0	1.65634	0	16563.4	0	947.221	15.0528	73.7978	Not Validated
953	0	Single Protein	O94808	Glutamine--fructose-6-phosphate aminotransferase [isomerizing] 2 (GFPT2_HUMAN)	O94808	GFPT2_HUMAN Glutamine--fructose-6-phosphate aminotransferase [isomerizing] 2 OS=Homo sapiens OX=9606 GN=GFPT2 PE=1 SV=3		5	6.45	6.45	40.03	82.99	21	3	15	0	41	15	0	0.0826367	0	0.0199887	0	199.887	0	11.431	76.8818	73.8107	Not Validated
954	0	Single Protein	P17405	Sphingomyelin phosphodiesterase (ASM_HUMAN)	P17405	ASM_HUMAN Sphingomyelin phosphodiesterase OS=Homo sapiens OX=9606 GN=SMPD1 PE=1 SV=5		11	22.66	22.66	53.88	54.2	26	10	2	1	106	80	0	0.632172	0	0.152914	0	1529.14	0	87.4476	69.8914	73.8235	Not Validated
955	0	Single Protein	Q96FJ2	Dynein light chain 2, cytoplasmic (DYL2_HUMAN)	Q96FJ2	DYL2_HUMAN Dynein light chain 2, cytoplasmic OS=Homo sapiens OX=9606 GN=DYNLL2 PE=1 SV=1		17	67.42	67.42	73.03	86.52	6	4	2	1	33	32	0	1.03092	0	0.249365	0	2493.65	0	142.606	10.3431	73.8364	Not Validated
956	0	Related Proteins	P08708	40S ribosomal protein S17 (RS17_HUMAN)	H3BNC9,P08708	H3BNC9_HUMAN 40S ribosomal protein S17 OS=Homo sapiens OX=9606 PE=3 SV=2,RS17_HUMAN 40S ribosomal protein S17 OS=Homo sapiens OX=9606 GN=RPS17 PE=1 SV=2	H3BNC9	15	33.33	33.33	45.93	80.74	5	3	2	1	15	12	0	0.29155	0	0.0705218	0	705.218	0	40.3297	15.5404	73.8002	Not Validated
957	0	Related Proteins	A0A286YFF7	Palmitoyl-protein hydrolase 1 (A0A286YFF7_HUMAN)	A0A286YFF7,A0A2C9F2P4,E9PIA8,E9PSE5,P50897	A0A286YFF7_HUMAN Palmitoyl-protein hydrolase 1 OS=Homo sapiens OX=9606 GN=PPT1 PE=1 SV=1,A0A2C9F2P4_HUMAN Palmitoyl-protein hydrolase 1 OS=Homo sapiens OX=9606 GN=PPT1 PE=1 SV=1,E9PIA8_HUMAN Palmitoyl-protein hydrolase 1 (Fragment) OS=Homo sapiens OX=9606 GN=PPT1 PE=1 SV=10,E9PSE5_HUMAN Palmitoyl-protein hydrolase 1 OS=Homo sapiens OX=9606 GN=PPT1 PE=1 SV=1,PPT1_HUMAN Palmitoyl-protein thioestera…	A0A2C9F2P4,E9PIA8,E9PSE5,P50897	1	4.48	4.48	11.64	69.85	3	1	2	1	11	7	0	0.0826367	0	0.0199887	0	199.887	0	11.431	37.1077	73.813	Not Validated
958	0	Single Protein	P11413	Glucose-6-phosphate 1-dehydrogenase (G6PD_HUMAN)	P11413	G6PD_HUMAN Glucose-6-phosphate 1-dehydrogenase OS=Homo sapiens OX=9606 GN=G6PD PE=1 SV=4		X	19.03	19.03	43.5	88.74	21	7	7	2	54	40	0	0.314147	0	0.0759879	0	759.879	0	43.4556	59.219	73.8258	Not Validated
959	0	Related Proteins	F8WBF9	N-myc downstream-regulated gene 3 protein (F8WBF9_HUMAN)	F8WBF9,Q5TH30,Q9UGV2	F8WBF9_HUMAN N-myc downstream-regulated gene 3 protein OS=Homo sapiens OX=9606 GN=NDRG3 PE=1 SV=1,Q5TH30_HUMAN N-myc downstream-regulated gene 3 protein OS=Homo sapiens OX=9606 GN=NDRG3 PE=1 SV=1,NDRG3_HUMAN Protein NDRG3 OS=Homo sapiens OX=9606 GN=NDRG3 PE=1 SV=2	Q5TH30,Q9UGV2	20	3.57	3.57	23.21	81.07	4	1	4	1	11	8	0	0.110336	0	0.0266888	0	266.888	0	15.2627	30.7034	73.7897	Not Validated
960	0	Related Proteins	A0A2R8YCK4	Tripeptidyl-peptidase 1 (A0A2R8YCK4_HUMAN)	A0A2R8YCK4,A0A2R8YD45,A0A2R8YE64,A0A2R8YGD1,O14773	A0A2R8YCK4_HUMAN Tripeptidyl-peptidase 1 OS=Homo sapiens OX=9606 GN=TPP1 PE=1 SV=1,A0A2R8YD45_HUMAN Tripeptidyl aminopeptidase OS=Homo sapiens OX=9606 GN=TPP1 PE=1 SV=1,A0A2R8YE64_HUMAN Tripeptidyl-peptidase 1 OS=Homo sapiens OX=9606 GN=TPP1 PE=1 SV=1,A0A2R8YGD1_HUMAN Tripeptidyl aminopeptidase OS=Homo sapiens OX=9606 GN=TPP1 PE=1 SV=1,TPP1_HUMAN Tripeptidyl-peptidase 1 OS=Homo sapiens OX=9606 GN…	A0A2R8YD45,A0A2R8YE64,A0A2R8YGD1,O14773	11	30.86	30.86	72.84	92.59	8	2	6	1	32	25	0	0.930698	0	0.225123	0	2251.23	0	128.742	8.93247	73.8025	Not Validated
961	0	Single Protein	O14896	Interferon regulatory factor 6 (IRF6_HUMAN)	O14896	IRF6_HUMAN Interferon regulatory factor 6 OS=Homo sapiens OX=9606 GN=IRF6 PE=1 SV=1		1	2.57	2.57	26.34	71.31	8	1	8	1	11	4	0	0.0525003	0	0.0126991	0	126.991	0	7.2623	53.0956	73.8153	Not Validated
962	0	Single Protein	P30040	Endoplasmic reticulum resident protein 29 (ERP29_HUMAN)	P30040	ERP29_HUMAN Endoplasmic reticulum resident protein 29 OS=Homo sapiens OX=9606 GN=ERP29 PE=1 SV=4		12	23.75	23.75	34.87	86.59	8	5	2	1	31	28	0	0.376857	0	0.0911565	0	911.565	0	52.1302	28.9752	73.7793	Not Validated
963	0	Related Proteins	C9JEV6	GlcNAc kinase (C9JEV6_HUMAN)	C9JEV6,H7C286,Q9UJ70	C9JEV6_HUMAN GlcNAc kinase OS=Homo sapiens OX=9606 GN=NAGK PE=1 SV=3,H7C286_HUMAN N-acetyl-D-glucosamine kinase OS=Homo sapiens OX=9606 GN=NAGK PE=1 SV=2,NAGK_HUMAN N-acetyl-D-glucosamine kinase OS=Homo sapiens OX=9606 GN=NAGK PE=1 SV=4	H7C286,Q9UJ70	2	20.82	20.82	31.4	66.89	7	4	2	1	34	32	0	0.373824	0	0.0904228	0	904.228	0	51.7106	31.9973	73.7921	Not Validated
964	0	Single Protein	Q9UFH2	Dynein axonemal heavy chain 17 (DYH17_HUMAN)	Q9UFH2	DYH17_HUMAN Dynein axonemal heavy chain 17 OS=Homo sapiens OX=9606 GN=DNAH17 PE=1 SV=3		17	0	0	33.53	81.76	108	0	81	0	213	0	0	0	0	0	0	0	0	0	508.987	73.6585	Not Validated
965	0	Related Proteins	Q9UBX3	Mitochondrial dicarboxylate carrier (DIC_HUMAN)	B4DLN1,Q9UBX3	B4DLN1_HUMAN cDNA FLJ60124, highly similar to Mitochondrial dicarboxylate carrier OS=Homo sapiens OX=9606 PE=2 SV=1,DIC_HUMAN Mitochondrial dicarboxylate carrier OS=Homo sapiens OX=9606 GN=SLC25A10 PE=1 SV=2	B4DLN1	17	22.3	22.3	27.87	75.96	6	4	4	3	15	14	0	0.321941	0	0.0778731	0	778.731	0	44.5338	31.2623	73.6714	Not Validated
966	0	Single Protein	P61106	Ras-related protein Rab-14 (RAB14_HUMAN)	P61106	RAB14_HUMAN Ras-related protein Rab-14 OS=Homo sapiens OX=9606 GN=RAB14 PE=1 SV=4		9	64.19	64.19	83.72	89.77	25	10	4	1	120	96	0	1.72134	0	0.416368	0	4163.68	0	238.111	23.8819	73.6355	Not Validated
967	0	Single Protein	Q9NWU2	Glucose-induced degradation protein 8 homolog (GID8_HUMAN)	Q9NWU2	GID8_HUMAN Glucose-induced degradation protein 8 homolog OS=Homo sapiens OX=9606 GN=GID8 PE=1 SV=1		20	9.65	9.65	40.35	88.16	6	1	6	1	12	6	0	0.0857111	0	0.0207323	0	207.323	0	11.8563	26.7317	73.5996	Not Validated
968	0	Related Proteins	A8MW57	Ornithine decarboxylase antizyme 3 (A8MW57_HUMAN)	A8MW57,Q5SZR7,Q9UMX2	A8MW57_HUMAN Ornithine decarboxylase antizyme 3 OS=Homo sapiens OX=9606 GN=OAZ3 PE=1 SV=1,Q5SZR7_HUMAN Ornithine decarboxylase antizyme 3 OS=Homo sapiens OX=9606 GN=OAZ3 PE=1 SV=4,OAZ3_HUMAN Ornithine decarboxylase antizyme 3 OS=Homo sapiens OX=9606 GN=OAZ3 PE=1 SV=2	Q5SZR7,Q9UMX2	1	6.38	6.38	20.43	76.17	4	1	4	1	10	5	0	0.0926009	0	0.0223989	0	223.989	0	12.8094	27.3777	73.5151	Not Validated
969	0	Single Protein	Q7Z5L4	Spermatogenesis-associated protein 19, mitochondrial (SPT19_HUMAN)	Q7Z5L4	SPT19_HUMAN Spermatogenesis-associated protein 19, mitochondrial OS=Homo sapiens OX=9606 GN=SPATA19 PE=2 SV=2		11	17.37	17.37	27.54	87.43	3	2	3	2	9	8	0	0.232847	0	0.0563224	0	563.224	0	32.2094	19.1739	73.528	Not Validated
970	0	Related Proteins	A0A1B0GVZ4	Uroporphyrinogen decarboxylase (A0A1B0GVZ4_HUMAN)	A0A1B0GVZ4,A0A494BZY8,A0A494C085,A0A494C0Q8,P06132	A0A1B0GVZ4_HUMAN Uroporphyrinogen decarboxylase OS=Homo sapiens OX=9606 GN=UROD PE=1 SV=1,A0A494BZY8_HUMAN Uroporphyrinogen decarboxylase OS=Homo sapiens OX=9606 GN=UROD PE=1 SV=1,A0A494C085_HUMAN Uroporphyrinogen decarboxylase OS=Homo sapiens OX=9606 GN=UROD PE=1 SV=1,A0A494C0Q8_HUMAN Uroporphyrinogen decarboxylase OS=Homo sapiens OX=9606 GN=UROD PE=1 SV=1,DCUP_HUMAN Uroporphyrinogen decarboxyla…	A0A494BZY8,A0A494C085,A0A494C0Q8,P06132	1	7.79	7.79	18.07	90.97	4	1	4	1	9	5	0	0.0797752	0	0.0192965	0	192.965	0	11.0352	35.682	73.4922	Not Validated
971	0	Related Proteins	A0A087X1I3	Flavoprotein subunit of complex II (A0A087X1I3_HUMAN)	A0A087X1I3,D6RFM5,P31040	A0A087X1I3_HUMAN Flavoprotein subunit of complex II OS=Homo sapiens OX=9606 GN=SDHA PE=1 SV=1,D6RFM5_HUMAN Succinate dehydrogenase [ubiquinone] flavoprotein subunit, mitochondrial OS=Homo sapiens OX=9606 GN=SDHA PE=1 SV=1,SDHA_HUMAN Succinate dehydrogenase [ubiquinone] flavoprotein subunit, mitochondrial OS=Homo sapiens OX=9606 GN=SDHA PE=1 SV=2	D6RFM5,P31040	5	11.56	11.56	19.85	84.01	7	3	6	2	13	9	0	0.136464	0	0.0330087	0	330.087	0	18.8769	56.6266	73.4565	Not Validated
972	0	Related Proteins	A0A7I2YQ74	UTP--glucose-1-phosphate uridylyltransferase (A0A7I2YQ74_HUMAN)	A0A7I2YQ74,E7EUC7,Q16851	A0A7I2YQ74_HUMAN UTP--glucose-1-phosphate uridylyltransferase OS=Homo sapiens OX=9606 GN=UGP2 PE=1 SV=1,E7EUC7_HUMAN UTP--glucose-1-phosphate uridylyltransferase OS=Homo sapiens OX=9606 GN=UGP2 PE=1 SV=1,UGPA_HUMAN UTP--glucose-1-phosphate uridylyltransferase OS=Homo sapiens OX=9606 GN=UGP2 PE=1 SV=5	E7EUC7,Q16851	2	43.7	43.7	56.52	80.87	21	14	1	1	128	114	0	0.726983	0	0.175847	0	1758.47	0	100.563	51.6632	73.4694	Not Validated
973	0	Related Proteins	A0A087WUL9	26S proteasome non-ATPase regulatory subunit 13 (A0A087WUL9_HUMAN)	A0A087WUL9,Q9UNM6	A0A087WUL9_HUMAN 26S proteasome non-ATPase regulatory subunit 13 OS=Homo sapiens OX=9606 GN=PSMD13 PE=1 SV=1,PSD13_HUMAN 26S proteasome non-ATPase regulatory subunit 13 OS=Homo sapiens OX=9606 GN=PSMD13 PE=1 SV=2	Q9UNM6	11	26.79	26.79	51.19	90.45	17	7	2	1	59	40	0	0.545928	0	0.132052	0	1320.52	0	75.5176	42.7121	73.3851	Not Validated
974	0	Related Proteins	D6RAS7	40S ribosomal protein S3a (Fragment) (D6RAS7_HUMAN)	D6RAS7,D6RAT0,D6RB09,D6RED7,D6RG13,E9PFI5,H0Y8L7,P61247	D6RAS7_HUMAN 40S ribosomal protein S3a (Fragment) OS=Homo sapiens OX=9606 GN=RPS3A PE=1 SV=1,D6RAT0_HUMAN 40S ribosomal protein S3a OS=Homo sapiens OX=9606 GN=RPS3A PE=1 SV=1,D6RB09_HUMAN 40S ribosomal protein S3a (Fragment) OS=Homo sapiens OX=9606 GN=RPS3A PE=1 SV=8,D6RED7_HUMAN 40S ribosomal protein S3a (Fragment) OS=Homo sapiens OX=9606 GN=RPS3A PE=1 SV=1,D6RG13_HUMAN 40S ribosomal protein S3a…	D6RAT0,D6RB09,D6RED7,D6RG13,E9PFI5,H0Y8L7,P61247	4	24	24	33.6	83.2	5	2	3	1	21	18	0	0.232847	0	0.0563224	0	563.224	0	32.2094	14.4365	73.3981	Not Validated
975	0	Related Proteins	A0A0G2JJA7	Proteasome subunit beta (A0A0G2JJA7_HUMAN)	A0A0G2JJA7,A2ACR1,P28065	A0A0G2JJA7_HUMAN Proteasome subunit beta OS=Homo sapiens OX=9606 GN=PSMB9 PE=1 SV=1,A2ACR1_HUMAN Proteasome subunit beta OS=Homo sapiens OX=9606 GN=PSMB9 PE=1 SV=1,PSB9_HUMAN Proteasome subunit beta type-9 OS=Homo sapiens OX=9606 GN=PSMB9 PE=1 SV=2	A2ACR1,P28065	6	18.37	18.37	29.08	52.55	4	2	3	1	12	9	0	0.389495	0	0.0942135	0	942.135	0	53.8785	20.9283	73.411	Not Validated
976	0	Single Protein	Q08623	Pseudouridine-5'-phosphatase (HDHD1_HUMAN)	Q08623	HDHD1_HUMAN Pseudouridine-5'-phosphatase OS=Homo sapiens OX=9606 GN=PUDP PE=1 SV=3		X	5.26	5.26	29.39	64.04	5	1	5	1	10	4	0	0.110336	0	0.0266888	0	266.888	0	15.2627	25.2329	73.3269	Not Validated
977	0	Related Proteins	A0A590UJL8	Histone HIST2H3PS2 (Fragment) (A0A590UJL8_HUMAN)	A0A590UJL8,Q5TEC6	A0A590UJL8_HUMAN Histone HIST2H3PS2 (Fragment) OS=Homo sapiens OX=9606 GN=H3-2 PE=1 SV=1,H37_HUMAN Histone H3-7 OS=Homo sapiens OX=9606 GN=H3-7 PE=1 SV=1	Q5TEC6		13.92	13.92	41.77	82.28	3	1	3	1	16	13	0	0.165914	0	0.0401324	0	401.324	0	22.9507	9.14792	73.3398	Not Validated
978	0	Single Protein	Q9GZX9	Twisted gastrulation protein homolog 1 (TWSG1_HUMAN)	Q9GZX9	TWSG1_HUMAN Twisted gastrulation protein homolog 1 OS=Homo sapiens OX=9606 GN=TWSG1 PE=1 SV=1		18	15.7	15.7	38.12	68.61	5	2	3	1	33	22	0	0.389495	0	0.0942135	0	942.135	0	53.8785	24.9993	73.3527	Not Validated
979	0	Single Protein	Q13217	DnaJ homolog subfamily C member 3 (DNJC3_HUMAN)	Q13217	DNJC3_HUMAN DnaJ homolog subfamily C member 3 OS=Homo sapiens OX=9606 GN=DNAJC3 PE=1 SV=1		13	27.58	27.58	39.48	78.97	16	10	3	1	108	92	0	0.34856	0	0.0843117	0	843.117	0	48.2158	57.5442	73.3172	Not Validated
980	0	Related Proteins	E9PQH6	Rho-related GTP-binding protein RhoC (Fragment) (E9PQH6_HUMAN)	E9PQH6,P08134,Q5JR08	E9PQH6_HUMAN Rho-related GTP-binding protein RhoC (Fragment) OS=Homo sapiens OX=9606 GN=RHOC PE=1 SV=1,RHOC_HUMAN Rho-related GTP-binding protein RhoC OS=Homo sapiens OX=9606 GN=RHOC PE=1 SV=1,Q5JR08_HUMAN Rho-related GTP-binding protein RhoC (Fragment) OS=Homo sapiens OX=9606 GN=RHOC PE=1 SV=8	P08134,Q5JR08	1	69.23	69.23	69.23	86.98	16	12	1	1	144	138	0	2.3246	0	0.562288	0	5622.88	0	321.559	19.2117	73.343	Not Validated
981	0	Related Proteins	A0A087WUI8	Mannose-1-phosphate guanyltransferase alpha (A0A087WUI8_HUMAN)	A0A087WUI8,A0A804HID2,A0A804HJC3,A0A804HLB2,C9J255,C9JAH0,F8WD54,Q96IJ6	A0A087WUI8_HUMAN Mannose-1-phosphate guanyltransferase alpha OS=Homo sapiens OX=9606 GN=GMPPA PE=1 SV=1,A0A804HID2_HUMAN Mannose-1-phosphate guanyltransferase alpha (Fragment) OS=Homo sapiens OX=9606 GN=GMPPA PE=1 SV=1,A0A804HJC3_HUMAN Mannose-1-phosphate guanyltransferase alpha OS=Homo sapiens OX=9606 GN=GMPPA PE=1 SV=1,A0A804HLB2_HUMAN Mannose-1-phosphate guanyltransferase alpha OS=Homo sapiens…	A0A804HID2,A0A804HJC3,A0A804HLB2,C9J255,C9JAH0,F8WD54,Q96IJ6	2	4.51	4.51	9.52	57.39	2	1	1	1	10	9	0	0.0857111	0	0.0207323	0	207.323	0	11.8563	43.6414	73.343	Not Validated
982	0	Related Proteins	D6RAN4	60S ribosomal protein L9 (Fragment) (D6RAN4_HUMAN)	D6RAN4,P32969	D6RAN4_HUMAN 60S ribosomal protein L9 (Fragment) OS=Homo sapiens OX=9606 GN=RPL9 PE=1 SV=8,RL9_HUMAN 60S ribosomal protein L9 OS=Homo sapiens OX=9606 GN=RPL9 PE=1 SV=1	P32969	4	50.83	50.83	60.22	82.32	7	5	1	1	42	36	0	0.417474	0	0.100981	0	1009.81	0	57.7487	20.7623	73.3559	Not Validated
983	0	Related Proteins	E9PN85	Protein farnesyltransferase/geranylgeranyltransferase type-1 subunit alpha (E9PN85_HUMAN)	E9PN85,E9PQP6,H0YCW1,P49354	E9PN85_HUMAN Protein farnesyltransferase/geranylgeranyltransferase type-1 subunit alpha OS=Homo sapiens OX=9606 GN=FNTA PE=1 SV=1,E9PQP6_HUMAN Protein farnesyltransferase/geranylgeranyltransferase type-1 subunit alpha (Fragment) OS=Homo sapiens OX=9606 GN=FNTA PE=1 SV=1,H0YCW1_HUMAN Protein farnesyltransferase/geranylgeranyltransferase type-1 subunit alpha (Fragment) OS=Homo sapiens OX=9606 GN=FN…	E9PQP6,H0YCW1,P49354	8	15.38	15.38	18.8	38.46	2	1	2	1	10	8	0	0.333521	0	0.0806742	0	806.742	0	46.1356	13.0292	73.3204	Not Validated
984	0	Single Protein	Q13214	Semaphorin-3B (SEM3B_HUMAN)	Q13214	SEM3B_HUMAN Semaphorin-3B OS=Homo sapiens OX=9606 GN=SEMA3B PE=1 SV=1		3	7.08	7.08	52.07	79.71	29	3	3	1	59	14	0	0.0797752	0	0.0192965	0	192.965	0	11.0352	83.0693	73.0918	Not Validated
985	0	Related Proteins	H0YN65	Carbohydrate sulfotransferase (H0YN65_HUMAN)	H0YN65,Q8NCH0	H0YN65_HUMAN Carbohydrate sulfotransferase OS=Homo sapiens OX=9606 GN=CHST14 PE=1 SV=1,CHSTE_HUMAN Carbohydrate sulfotransferase 14 OS=Homo sapiens OX=9606 GN=CHST14 PE=1 SV=2	Q8NCH0	15	4.27	4.27	23.08	79.49	6	1	6	1	10	4	0	0.0550081	0	0.0133057	0	133.057	0	7.60921	39.8769	73.1048	Not Validated
986	0	Single Protein	Q9BX67	Junctional adhesion molecule C (JAM3_HUMAN)	Q9BX67	JAM3_HUMAN Junctional adhesion molecule C OS=Homo sapiens OX=9606 GN=JAM3 PE=1 SV=1		11	4.52	4.52	12.9	76.13	4	1	4	1	8	7	0	0.0642092	0	0.0155313	0	155.313	0	8.88199	34.9978	73.1178	Not Validated
987	0	Single Protein	P59282	Tubulin polymerization-promoting protein family member 2 (TPPP2_HUMAN)	P59282	TPPP2_HUMAN Tubulin polymerization-promoting protein family member 2 OS=Homo sapiens OX=9606 GN=TPPP2 PE=1 SV=2		14	27.06	27.06	32.94	83.53	6	3	1	1	26	22	0	0.268961	0	0.0650579	0	650.579	0	37.2051	18.4911	73.1307	Not Validated
988	0	Single Protein	P62857	40S ribosomal protein S28 (RS28_HUMAN)	P62857	RS28_HUMAN 40S ribosomal protein S28 OS=Homo sapiens OX=9606 GN=RPS28 PE=1 SV=1		19	17.39	17.39	17.39	81.16	1	1	1	1	8	8	0	0.178769	0	0.0432416	0	432.416	0	24.7289	7.8362	73.1437	Not Validated
989	0	Single Protein	P63172	Dynein light chain Tctex-type 1 (DYLT1_HUMAN)	P63172	DYLT1_HUMAN Dynein light chain Tctex-type 1 OS=Homo sapiens OX=9606 GN=DYNLT1 PE=1 SV=1		6	15.93	15.93	27.43	93.81	2	1	2	1	9	7	0	0.333521	0	0.0806742	0	806.742	0	46.1356	12.444	73.1566	Not Validated
990	0	Single Protein	Q08257	Quinone oxidoreductase (QOR_HUMAN)	Q08257	QOR_HUMAN Quinone oxidoreductase OS=Homo sapiens OX=9606 GN=CRYZ PE=1 SV=1		1	39.21	39.21	59.88	80.85	11	7	2	1	60	51	0	0.606506	0	0.146705	0	1467.05	0	83.8973	35.1845	73.1508	Not Validated
991	0	Related Proteins	F8W7C6	60S ribosomal protein L10 (F8W7C6_HUMAN)	F8W7C6,P27635,X1WI28	F8W7C6_HUMAN 60S ribosomal protein L10 OS=Homo sapiens OX=9606 GN=RPL10 PE=1 SV=2,RL10_HUMAN 60S ribosomal protein L10 OS=Homo sapiens OX=9606 GN=RPL10 PE=1 SV=5,X1WI28_HUMAN 60S ribosomal protein L10 (Fragment) OS=Homo sapiens OX=9606 GN=RPL10 PE=1 SV=7	P27635,X1WI28	X	14.72	14.72	42.94	82.21	7	2	2	1	30	21	0	0.165914	0	0.0401324	0	401.324	0	22.9507	18.5527	73.1508	Not Validated
992	0	Related Proteins	M0R1H5	40S ribosomal protein S11 (M0R1H5_HUMAN)	M0R1H5,P62280	M0R1H5_HUMAN 40S ribosomal protein S11 OS=Homo sapiens OX=9606 GN=RPS11 PE=1 SV=1,RS11_HUMAN 40S ribosomal protein S11 OS=Homo sapiens OX=9606 GN=RPS11 PE=1 SV=3	P62280	19	22.78	22.78	32.91	77.22	3	1	2	1	10	8	0	0.128838	0	0.0311641	0	311.641	0	17.822	9.48013	73.1508	Not Validated
993	0	Related Proteins	E9PM36	40S ribosomal protein S2 (E9PM36_HUMAN)	E9PM36,E9PMM9,E9PPT0,H0YEN5,I3L404,P15880	E9PM36_HUMAN 40S ribosomal protein S2 OS=Homo sapiens OX=9606 GN=RPS2 PE=1 SV=1,E9PMM9_HUMAN 40S ribosomal protein S2 (Fragment) OS=Homo sapiens OX=9606 GN=RPS2 PE=1 SV=1,E9PPT0_HUMAN 40S ribosomal protein S2 OS=Homo sapiens OX=9606 GN=RPS2 PE=1 SV=1,H0YEN5_HUMAN 40S ribosomal protein S2 (Fragment) OS=Homo sapiens OX=9606 GN=RPS2 PE=1 SV=1,I3L404_HUMAN 40S ribosomal protein S2 (Fragment) OS=Homo …	E9PMM9,E9PPT0,H0YEN5,I3L404,P15880	16	8.13	8.13	14.83	83.73	2	1	2	1	44	8	0	0.0680004	0	0.0164484	0	164.484	0	9.40642	21.5994	73.1508	Not Validated
994	0	Single Protein	Q92626	Peroxidasin homolog (PXDN_HUMAN)	Q92626	PXDN_HUMAN Peroxidasin homolog OS=Homo sapiens OX=9606 GN=PXDN PE=1 SV=2		2	9.67	9.67	41.65	73.7	42	7	21	1	108	36	0	0.119312	0	0.0288598	0	288.598	0	16.5043	165.17	73.1508	Not Validated
995	0	Single Protein	P51148	Ras-related protein Rab-5C (RAB5C_HUMAN)	P51148	RAB5C_HUMAN Ras-related protein Rab-5C OS=Homo sapiens OX=9606 GN=RAB5C PE=1 SV=2		17	60.65	60.65	72.22	89.35	13	8	2	1	93	83	0	1.15443	0	0.279242	0	2792.42	0	159.692	23.4678	73.1508	Not Validated
996	0	Single Protein	Q15286	Ras-related protein Rab-35 (RAB35_HUMAN)	Q15286	RAB35_HUMAN Ras-related protein Rab-35 OS=Homo sapiens OX=9606 GN=RAB35 PE=1 SV=1		12	38.31	38.31	69.65	85.07	12	5	2	1	93	72	0	0.449741	0	0.108786	0	1087.86	0	62.2121	23.0108	73.1508	Not Validated
997	0	Related Proteins	E9PJD9	60S ribosomal protein L27a (E9PJD9_HUMAN)	E9PJD9,E9PLL6,P46776	E9PJD9_HUMAN 60S ribosomal protein L27a OS=Homo sapiens OX=9606 GN=RPL27A PE=1 SV=1,E9PLL6_HUMAN 60S ribosomal protein L27a OS=Homo sapiens OX=9606 GN=RPL27A PE=1 SV=1,RL27A_HUMAN 60S ribosomal protein L27a OS=Homo sapiens OX=9606 GN=RPL27A PE=1 SV=2	E9PLL6,P46776	11	23.08	23.08	23.08	80.22	2	2	1	1	16	16	0	0.274275	0	0.0663433	0	663.433	0	37.9401	10.1206	72.9717	Not Validated
998	0	Related Proteins	E9PP21	Cysteine and glycine-rich protein 1 (E9PP21_HUMAN)	E9PP21,P21291	E9PP21_HUMAN Cysteine and glycine-rich protein 1 OS=Homo sapiens OX=9606 GN=CSRP1 PE=1 SV=1,CSRP1_HUMAN Cysteine and glycine-rich protein 1 OS=Homo sapiens OX=9606 GN=CSRP1 PE=1 SV=3	P21291	1	20	20	33.13	85.63	4	2	2	1	9	7	0	0.211528	0	0.0511656	0	511.656	0	29.2604	16.9291	72.9367	Not Validated
999	0	Single Protein	P61019	Ras-related protein Rab-2A (RAB2A_HUMAN)	P61019	RAB2A_HUMAN Ras-related protein Rab-2A OS=Homo sapiens OX=9606 GN=RAB2A PE=1 SV=1		8	63.68	63.68	72.64	89.15	18	12	1	1	171	150	0	2.16228	0	0.523025	0	5230.25	0	299.105	23.5308	72.9496	Not Validated
1000	0	Related Proteins	A0A494C1N0	Peptidylprolyl isomerase (A0A494C1N0_HUMAN)	A0A494C1N0,P26885	A0A494C1N0_HUMAN Peptidylprolyl isomerase OS=Homo sapiens OX=9606 GN=FKBP2 PE=1 SV=1,FKBP2_HUMAN Peptidyl-prolyl cis-trans isomerase FKBP2 OS=Homo sapiens OX=9606 GN=FKBP2 PE=1 SV=2	P26885	11	25.15	25.15	25.15	85.96	2	2	1	1	20	20	0	0.202264	0	0.048925	0	489.25	0	27.979	18.5509	72.9626	Not Validated
1001	0	Single Protein	P61009	Signal peptidase complex subunit 3 (SPCS3_HUMAN)	P61009	SPCS3_HUMAN Signal peptidase complex subunit 3 OS=Homo sapiens OX=9606 GN=SPCS3 PE=1 SV=1		4	6.67	6.67	6.67	68.89	1	1	1	1	9	8	0	0.122018	0	0.0295146	0	295.146	0	16.8787	20.3005	72.8318	Not Validated
1002	0	Single Protein	P29218	Inositol monophosphatase 1 (IMPA1_HUMAN)	P29218	IMPA1_HUMAN Inositol monophosphatase 1 OS=Homo sapiens OX=9606 GN=IMPA1 PE=1 SV=1		8	54.51	54.51	75.81	70.04	27	16	2	1	179	155	0	2.72759	0	0.659767	0	6597.67	0	377.305	30.1692	72.7969	Not Validated
1003	0	Single Protein	O00757	Fructose-1,6-bisphosphatase isozyme 2 (F16P2_HUMAN)	O00757	F16P2_HUMAN Fructose-1,6-bisphosphatase isozyme 2 OS=Homo sapiens OX=9606 GN=FBP2 PE=1 SV=2		9	6.19	6.19	10.62	66.67	3	2	2	1	15	14	0	0.128838	0	0.0311641	0	311.641	0	17.822	36.7199	72.81	Not Validated
1004	0	Related Proteins	D6RF62	Multifunctional protein ADE2 (D6RF62_HUMAN)	D6RF62,P22234	D6RF62_HUMAN Multifunctional protein ADE2 OS=Homo sapiens OX=9606 GN=PAICS PE=1 SV=1,PUR6_HUMAN Multifunctional protein ADE2 OS=Homo sapiens OX=9606 GN=PAICS PE=1 SV=3	P22234	4	40.84	40.84	52.25	68.17	18	11	1	1	93	77	0	0.914482	0	0.2212	0	2212	0	126.499	37.0879	72.823	Not Validated
1005	0	Single Protein	P21283	V-type proton ATPase subunit C 1 (VATC1_HUMAN)	P21283	VATC1_HUMAN V-type proton ATPase subunit C 1 OS=Homo sapiens OX=9606 GN=ATP6V1C1 PE=1 SV=4		8	7.85	7.85	32.72	78.27	8	2	1	1	21	15	0	0.0926009	0	0.0223989	0	223.989	0	12.8094	43.914	72.836	Not Validated
1006	0	Single Protein	Q9NS86	LanC-like protein 2 (LANC2_HUMAN)	Q9NS86	LANC2_HUMAN LanC-like protein 2 OS=Homo sapiens OX=9606 GN=LANCL2 PE=1 SV=1		7	4.44	4.44	25.78	78.44	6	1	6	1	11	4	0	0.0444026	0	0.0107404	0	107.404	0	6.14215	50.8214	72.8489	Not Validated
1007	0	Related Proteins	A0A3B3ISA6	Complement C4-B (Fragment) (A0A3B3ISA6_HUMAN)	A0A3B3ISA6,F5GXS0,P0C0L5	A0A3B3ISA6_HUMAN Complement C4-B (Fragment) OS=Homo sapiens OX=9606 GN=C4B PE=1 SV=1,F5GXS0_HUMAN Complement C4-B OS=Homo sapiens OX=9606 GN=C4B PE=1 SV=1,CO4B_HUMAN Complement C4-B OS=Homo sapiens OX=9606 GN=C4B PE=1 SV=2	F5GXS0,P0C0L5	6	23.53	23.53	53.94	69.21	60	18	1	1	258	142	0	0.353278	0	0.0854529	0	854.529	0	48.8685	142.901	72.7706	Not Validated
1008	0	Single Protein	P30043	Flavin reductase (NADPH) (BLVRB_HUMAN)	P30043	BLVRB_HUMAN Flavin reductase (NADPH) OS=Homo sapiens OX=9606 GN=BLVRB PE=1 SV=3		19	64.56	64.56	82.04	90.78	13	9	1	1	100	87	0	1.81838	0	0.439842	0	4398.42	0	251.535	22.1054	72.7706	Not Validated
1009	0	Related Proteins	E7EN89	Toll interacting protein, isoform CRA_b (E7EN89_HUMAN)	E7EN89,Q9H0E2	E7EN89_HUMAN Toll interacting protein, isoform CRA_b OS=Homo sapiens OX=9606 GN=TOLLIP PE=1 SV=2,TOLIP_HUMAN Toll-interacting protein OS=Homo sapiens OX=9606 GN=TOLLIP PE=1 SV=1	Q9H0E2	11	17.48	17.48	36.59	65.04	7	3	1	1	27	22	0	0.368875	0	0.0892256	0	892.256	0	51.026	27.0255	72.7706	Not Validated
1010	0	Related Proteins	H0Y2P0	CD44 antigen (Fragment) (H0Y2P0_HUMAN)	H0Y2P0,H0Y5E4,H0YCV9,H0YD13,H0YD17,H0YDW7,H0YDX6,P16070	H0Y2P0_HUMAN CD44 antigen (Fragment) OS=Homo sapiens OX=9606 GN=CD44 PE=1 SV=1,H0Y5E4_HUMAN CD44 antigen (Fragment) OS=Homo sapiens OX=9606 GN=CD44 PE=1 SV=1,H0YCV9_HUMAN CD44 antigen (Fragment) OS=Homo sapiens OX=9606 GN=CD44 PE=1 SV=2,H0YD13_HUMAN CD44 antigen OS=Homo sapiens OX=9606 GN=CD44 PE=1 SV=2,H0YD17_HUMAN CD44 antigen (Fragment) OS=Homo sapiens OX=9606 GN=CD44 PE=1 SV=8,H0YDW7_HUMAN CD…	H0Y5E4,H0YCV9,H0YD13,H0YD17,H0YDW7,H0YDX6,P16070	11	4.18	4.18	7.67	56.45	2	1	1	1	9	9	0	0.105295	0	0.0254694	0	254.694	0	14.5654	30.9329	72.7706	Not Validated
1011	0	Related Proteins	A0A087X1M1	Izumo sperm-egg fusion protein 4 (A0A087X1M1_HUMAN)	A0A087X1M1,A0A087X221,Q1ZYL8	A0A087X1M1_HUMAN Izumo sperm-egg fusion protein 4 OS=Homo sapiens OX=9606 GN=IZUMO4 PE=1 SV=1,A0A087X221_HUMAN Izumo sperm-egg fusion protein 4 (Fragment) OS=Homo sapiens OX=9606 GN=IZUMO4 PE=1 SV=1,IZUM4_HUMAN Izumo sperm-egg fusion protein 4 OS=Homo sapiens OX=9606 GN=IZUMO4 PE=2 SV=2	A0A087X221,Q1ZYL8	19	8.15	8.15	8.15	89.13	1	1	1	1	8	8	0	0.115884	0	0.0280307	0	280.307	0	16.0301	20.8737	72.7706	Not Validated
1012	0	Related Proteins	B7Z6P0	Cytosolic Fe-S cluster assembly factor NUBP2 (B7Z6P0_HUMAN)	B7Z6P0,H3BQR2,Q9Y5Y2	B7Z6P0_HUMAN Cytosolic Fe-S cluster assembly factor NUBP2 OS=Homo sapiens OX=9606 GN=NUBP2 PE=1 SV=1,H3BQR2_HUMAN Cytosolic Fe-S cluster assembly factor NUBP2 OS=Homo sapiens OX=9606 GN=NUBP2 PE=1 SV=1,NUBP2_HUMAN Cytosolic Fe-S cluster assembly factor NUBP2 OS=Homo sapiens OX=9606 GN=NUBP2 PE=1 SV=1	H3BQR2,Q9Y5Y2	16	20.77	20.77	20.77	93.85	1	1	1	1	8	8	0	0.29155	0	0.0705218	0	705.218	0	40.3297	13.784	72.7706	Not Validated
1013	0	Single Protein	Q6UDR6	Kunitz-type protease inhibitor 4 (SPIT4_HUMAN)	Q6UDR6	SPIT4_HUMAN Kunitz-type protease inhibitor 4 OS=Homo sapiens OX=9606 GN=SPINT4 PE=3 SV=1		20	14.14	14.14	14.14	84.85	1	1	1	1	8	8	0	0.154782	0	0.0374396	0	374.396	0	21.4108	11.4138	72.7706	Not Validated
1014	0	Single Protein	Q9UBI6	Guanine nucleotide-binding protein G(I)/G(S)/G(O) subunit gamma-12 (GBG12_HUMAN)	Q9UBI6	GBG12_HUMAN Guanine nucleotide-binding protein G(I)/G(S)/G(O) subunit gamma-12 OS=Homo sapiens OX=9606 GN=GNG12 PE=1 SV=3		1	22.22	22.22	22.22	84.72	1	1	1	1	8	8	0	0.211528	0	0.0511656	0	511.656	0	29.2604	8.00117	72.7706	Not Validated
1015	0	Related Proteins	B5MD38	Trifunctional enzyme subunit beta, mitochondrial (B5MD38_HUMAN)	B5MD38,C9JE81,C9JEY0,C9K0M0,P55084	B5MD38_HUMAN Trifunctional enzyme subunit beta, mitochondrial OS=Homo sapiens OX=9606 GN=HADHB PE=1 SV=1,C9JE81_HUMAN Trifunctional enzyme subunit beta, mitochondrial (Fragment) OS=Homo sapiens OX=9606 GN=HADHB PE=1 SV=8,C9JEY0_HUMAN Trifunctional enzyme subunit beta, mitochondrial (Fragment) OS=Homo sapiens OX=9606 GN=HADHB PE=1 SV=8,C9K0M0_HUMAN Trifunctional enzyme subunit beta, mitochondrial …	C9JE81,C9JEY0,C9K0M0,P55084	2	3.13	3.13	3.13	80.91	1	1	1	1	11	11	0	0.0680004	0	0.0164484	0	164.484	0	9.40642	37.8995	72.8225	Not Validated
1016	0	Related Proteins	E9PLL0	Multivesicular body subunit 12A (Fragment) (E9PLL0_HUMAN)	E9PLL0,E9PQA6,Q96EY5	E9PLL0_HUMAN Multivesicular body subunit 12A (Fragment) OS=Homo sapiens OX=9606 GN=MVB12A PE=1 SV=1,E9PQA6_HUMAN Multivesicular body subunit 12A OS=Homo sapiens OX=9606 GN=MVB12A PE=1 SV=1,MB12A_HUMAN Multivesicular body subunit 12A OS=Homo sapiens OX=9606 GN=MVB12A PE=1 SV=1	E9PQA6,Q96EY5	19	12.4	12.4	42.98	82.64	3	1	1	1	13	10	0	0.110336	0	0.0266888	0	266.888	0	15.2627	12.9789	72.6927	Not Validated
1017	0	Single Protein	P11908	Ribose-phosphate pyrophosphokinase 2 (PRPS2_HUMAN)	P11908	PRPS2_HUMAN Ribose-phosphate pyrophosphokinase 2 OS=Homo sapiens OX=9606 GN=PRPS2 PE=1 SV=2		X	42.45	42.45	74.21	75.16	18	9	1	1	81	66	0	0.807769	0	0.195388	0	1953.88	0	111.738	34.747	72.576	Not Validated
1018	0	Related Proteins	M0QZI8	Kallikrein-11 (Fragment) (M0QZI8_HUMAN)	M0QZI8,Q9UBX7	M0QZI8_HUMAN Kallikrein-11 (Fragment) OS=Homo sapiens OX=9606 GN=KLK11 PE=1 SV=1,KLK11_HUMAN Kallikrein-11 OS=Homo sapiens OX=9606 GN=KLK11 PE=1 SV=2	Q9UBX7	19	52.35	52.35	72.94	91.18	16	11	1	1	115	102	0	3.86968	0	0.936021	0	9360.21	0	535.288	18.7749	72.576	Not Validated
1019	0	Single Protein	O95994	Anterior gradient protein 2 homolog (AGR2_HUMAN)	O95994	AGR2_HUMAN Anterior gradient protein 2 homolog OS=Homo sapiens OX=9606 GN=AGR2 PE=1 SV=1		7	48.57	48.57	56	87.43	9	6	1	1	76	72	0	0.823348	0	0.199156	0	1991.56	0	113.893	19.9666	72.576	Not Validated
1020	0	Single Protein	P46926	Glucosamine-6-phosphate isomerase 1 (GNPI1_HUMAN)	P46926	GNPI1_HUMAN Glucosamine-6-phosphate isomerase 1 OS=Homo sapiens OX=9606 GN=GNPDA1 PE=1 SV=1		5	67.13	67.13	67.82	88.93	15	13	1	1	86	81	0	1.47708	0	0.357284	0	3572.84	0	204.322	32.6476	72.4905	Not Validated
1021	0	Single Protein	P04062	Lysosomal acid glucosylceramidase (GLCM_HUMAN)	P04062	GLCM_HUMAN Lysosomal acid glucosylceramidase OS=Homo sapiens OX=9606 GN=GBA PE=1 SV=3		1	18.28	18.28	31.53	73.51	12	6	1	1	58	44	0	0.359356	0	0.0869233	0	869.233	0	49.7094	59.6782	72.4905	Not Validated
1022	0	Single Protein	O75356	Nucleoside diphosphate phosphatase ENTPD5 (ENTP5_HUMAN)	O75356	ENTP5_HUMAN Nucleoside diphosphate phosphatase ENTPD5 OS=Homo sapiens OX=9606 GN=ENTPD5 PE=1 SV=1		14	21.26	21.26	46.96	82.71	12	5	1	1	47	34	0	0.343399	0	0.0830635	0	830.635	0	47.502	47.487	72.4905	Not Validated
1023	0	Related Proteins	P22392	Nucleoside diphosphate kinase B (NDKB_HUMAN)	P22392,Q32Q12	NDKB_HUMAN Nucleoside diphosphate kinase B OS=Homo sapiens OX=9606 GN=NME2 PE=1 SV=1,Q32Q12_HUMAN Nucleoside diphosphate kinase OS=Homo sapiens OX=9606 GN=NME1-NME2 PE=1 SV=1	Q32Q12	17	59.21	59.21	61.18	88.16	11	10	1	1	104	97	0	2.35982	0	0.570807	0	5708.07	0	326.431	17.2869	72.4905	Not Validated
1024	0	Related Proteins	F8VYN9	ADP-ribosylation factor-like protein 1 (F8VYN9_HUMAN)	F8VYN9,P40616	F8VYN9_HUMAN ADP-ribosylation factor-like protein 1 OS=Homo sapiens OX=9606 GN=ARL1 PE=1 SV=1,ARL1_HUMAN ADP-ribosylation factor-like protein 1 OS=Homo sapiens OX=9606 GN=ARL1 PE=1 SV=1	P40616	12	23.71	23.71	40.21	74.23	9	3	1	1	25	17	0	0.43845	0	0.106055	0	1060.55	0	60.6503	21.764	72.4905	Not Validated
1025	0	Related Proteins	O75223	Gamma-glutamylcyclotransferase (GGCT_HUMAN)	M0QZK8,O75223	M0QZK8_HUMAN Gamma-glutamylcyclotransferase OS=Homo sapiens OX=9606 PE=4 SV=1,GGCT_HUMAN Gamma-glutamylcyclotransferase OS=Homo sapiens OX=9606 GN=GGCT PE=1 SV=1	M0QZK8	7	26.6	26.6	32.98	89.36	7	4	1	1	29	24	0	0.550516	0	0.133162	0	1331.62	0	76.1522	20.9943	72.4905	Not Validated
1026	0	Related Proteins	K7EMR1	Progranulin (Fragment) (K7EMR1_HUMAN)	K7EMR1,K7EPL0,P28799	K7EMR1_HUMAN Progranulin (Fragment) OS=Homo sapiens OX=9606 GN=GRN PE=1 SV=1,K7EPL0_HUMAN Progranulin (Fragment) OS=Homo sapiens OX=9606 GN=GRN PE=1 SV=1,GRN_HUMAN Progranulin OS=Homo sapiens OX=9606 GN=GRN PE=1 SV=2	K7EPL0,P28799	17	16.28	16.28	22.67	70.35	3	2	1	1	10	9	0	0.425103	0	0.102826	0	1028.26	0	58.804	18.0572	72.4905	Not Validated
1027	0	Related Proteins	A0A7I2V4H4	Dynactin subunit 2 (A0A7I2V4H4_HUMAN)	A0A7I2V4H4,A0A7I2V4Y9,A8K8J9,F8W1I6,H0YHL1,Q13561	A0A7I2V4H4_HUMAN Dynactin subunit 2 OS=Homo sapiens OX=9606 GN=DCTN2 PE=1 SV=1,A0A7I2V4Y9_HUMAN Dynactin subunit 2 OS=Homo sapiens OX=9606 GN=DCTN2 PE=1 SV=1,A8K8J9_HUMAN Dynactin 2 (P50), isoform CRA_b OS=Homo sapiens OX=9606 GN=DCTN2 PE=1 SV=1,F8W1I6_HUMAN Dynactin subunit 2 OS=Homo sapiens OX=9606 GN=DCTN2 PE=1 SV=1,H0YHL1_HUMAN Dynactin subunit 2 (Fragment) OS=Homo sapiens OX=9606 GN=DCTN2 PE…	A0A7I2V4Y9,A8K8J9,F8W1I6,H0YHL1,Q13561	12	7.65	7.65	7.65	78.1	2	2	1	1	17	16	0	0.113042	0	0.0273433	0	273.433	0	15.637	41.7056	72.4905	Not Validated
1028	0	Single Protein	Q9H503	Barrier-to-autointegration factor-like protein (BAFL_HUMAN)	Q9H503	BAFL_HUMAN Barrier-to-autointegration factor-like protein OS=Homo sapiens OX=9606 GN=BANF2 PE=1 SV=1		20	35.56	35.56	35.56	91.11	2	2	1	1	15	15	0	0.668101	0	0.161604	0	1616.04	0	92.4176	10.302	72.4905	Not Validated
1029	0	Related Proteins	G3V2I9	Protein NDRG2 (Fragment) (G3V2I9_HUMAN)	G3V2I9,G3V2S0,G3V2T2,G3V358,G3V383,G3V3D5,G3V3L1,G3V3P1,G3V3P6,G3V4T9,G3V552,G3V5B5,G3V5P9,G3V5S0,Q9UN36	G3V2I9_HUMAN Protein NDRG2 (Fragment) OS=Homo sapiens OX=9606 GN=NDRG2 PE=1 SV=1,G3V2S0_HUMAN Protein NDRG2 (Fragment) OS=Homo sapiens OX=9606 GN=NDRG2 PE=1 SV=1,G3V2T2_HUMAN Protein NDRG2 (Fragment) OS=Homo sapiens OX=9606 GN=NDRG2 PE=1 SV=1,G3V358_HUMAN Protein NDRG2 (Fragment) OS=Homo sapiens OX=9606 GN=NDRG2 PE=1 SV=8,G3V383_HUMAN Protein NDRG2 (Fragment) OS=Homo sapiens OX=9606 GN=NDRG2 PE=1…	G3V2S0,G3V2T2,G3V358,G3V383,G3V3D5,G3V3L1,G3V3P1,G3V3P6,G3V4T9,G3V552,G3V5B5,G3V5P9,G3V5S0,Q9UN36	14	16.67	16.67	16.67	60.71	2	2	1	1	14	9	0	0.389495	0	0.0942135	0	942.135	0	53.8785	28.1632	72.4905	Not Validated
1030	0	Related Proteins	B8ZZ54	10 kDa heat shock protein, mitochondrial (B8ZZ54_HUMAN)	B8ZZ54,P61604	B8ZZ54_HUMAN 10 kDa heat shock protein, mitochondrial OS=Homo sapiens OX=9606 GN=HSPE1 PE=1 SV=1,CH10_HUMAN 10 kDa heat shock protein, mitochondrial OS=Homo sapiens OX=9606 GN=HSPE1 PE=1 SV=2	P61604	2	46.81	46.81	46.81	87.23	2	2	1	1	13	10	0	0.930698	0	0.225123	0	2251.23	0	128.742	5.18669	72.4905	Not Validated
1031	0	Related Proteins	A0A6Q8PF07	Histidine--tRNA ligase (A0A6Q8PF07_HUMAN)	A0A6Q8PF07,A0A6Q8PF47,A0A6Q8PHA5,A0A6Q8PHE3,A0A6Q8PHQ0,B4DDD8,B4E1C5,E7ETE2,P12081	A0A6Q8PF07_HUMAN Histidine--tRNA ligase OS=Homo sapiens OX=9606 GN=HARS1 PE=1 SV=1,A0A6Q8PF47_HUMAN Histidine--tRNA ligase, cytoplasmic OS=Homo sapiens OX=9606 GN=HARS1 PE=1 SV=1,A0A6Q8PHA5_HUMAN Histidine--tRNA ligase, cytoplasmic OS=Homo sapiens OX=9606 GN=HARS1 PE=1 SV=1,A0A6Q8PHE3_HUMAN Histidine--tRNA ligase, cytoplasmic OS=Homo sapiens OX=9606 GN=HARS1 PE=1 SV=1,A0A6Q8PHQ0_HUMAN Histidine--…	A0A6Q8PF47,A0A6Q8PHA5,A0A6Q8PHE3,A0A6Q8PHQ0,B4DDD8,B4E1C5,E7ETE2,P12081	5	2.5	2.5	8.18	77.95	2	1	1	1	10	7	0	0.0372251	0	0.00900423	0	90.0423	0	5.1493	49.485	72.4905	Not Validated
1032	0	Single Protein	P05386	60S acidic ribosomal protein P1 (RLA1_HUMAN)	P05386	RLA1_HUMAN 60S acidic ribosomal protein P1 OS=Homo sapiens OX=9606 GN=RPLP1 PE=1 SV=1		15	14.04	14.04	14.04	57.02	1	1	1	1	7	7	0	0.333521	0	0.0806742	0	806.742	0	46.1356	11.5067	72.4905	Not Validated
1033	0	Single Protein	Q9NPF2	Carbohydrate sulfotransferase 11 (CHSTB_HUMAN)	Q9NPF2	CHSTB_HUMAN Carbohydrate sulfotransferase 11 OS=Homo sapiens OX=9606 GN=CHST11 PE=1 SV=1		12	25.85	25.85	47.16	86.65	14	5	5	2	29	20	0	0.271062	0	0.0655661	0	655.661	0	37.4957	41.528	72.487	Not Validated
1034	0	Single Protein	P46939	Utrophin (UTRN_HUMAN)	P46939	UTRN_HUMAN Utrophin OS=Homo sapiens OX=9606 GN=UTRN PE=1 SV=2		6	0.29	0.29	26.92	75.91	72	1	45	1	160	2	0	0.00539437	0	0.00130482	0	13.0482	0	0.746197	394.22	72.5	Not Validated
1035	0	Single Protein	Q9BXJ1	Complement C1q tumor necrosis factor-related protein 1 (C1QT1_HUMAN)	Q9BXJ1	C1QT1_HUMAN Complement C1q tumor necrosis factor-related protein 1 OS=Homo sapiens OX=9606 GN=C1QTNF1 PE=1 SV=1		17	27.05	27.05	44.48	79.36	10	5	3	2	41	29	0	0.487352	0	0.117884	0	1178.84	0	67.4149	31.7226	72.513	Not Validated
1036	0	Related Proteins	A0A087WYZ4	Glycoprotein hormones alpha chain (A0A087WYZ4_HUMAN)	A0A087WYZ4,A0A0R4J2F0,P01215	A0A087WYZ4_HUMAN Glycoprotein hormones alpha chain OS=Homo sapiens OX=9606 GN=CGA PE=1 SV=1,A0A0R4J2F0_HUMAN Glycoprotein hormones alpha chain OS=Homo sapiens OX=9606 GN=CGA PE=1 SV=1,GLHA_HUMAN Glycoprotein hormones alpha chain OS=Homo sapiens OX=9606 GN=CGA PE=1 SV=1	A0A0R4J2F0,P01215	6	5.44	5.44	16.33	45.58	3	1	3	1	9	8	0	0.165914	0	0.0401324	0	401.324	0	22.9507	16.2949	72.4788	Not Validated
1037	0	Single Protein	Q6UWP2	Dehydrogenase/reductase SDR family member 11 (DHR11_HUMAN)	Q6UWP2	DHR11_HUMAN Dehydrogenase/reductase SDR family member 11 OS=Homo sapiens OX=9606 GN=DHRS11 PE=1 SV=1		17	9.23	9.23	35	78.08	7	2	4	1	17	12	0	0.221677	0	0.0536207	0	536.207	0	30.6644	28.2903	72.4918	Not Validated
1038	0	Single Protein	Q9P2P6	StAR-related lipid transfer protein 9 (STAR9_HUMAN)	Q9P2P6	STAR9_HUMAN StAR-related lipid transfer protein 9 OS=Homo sapiens OX=9606 GN=STARD9 PE=1 SV=3		15	0	0	24.21	70.19	78	0	78	0	185	0	0	0	0	0	0	0	0	0	516.023	72.5047	Not Validated
1039	0	Single Protein	Q8IUB5	WAP four-disulfide core domain protein 13 (WFD13_HUMAN)	Q8IUB5	WFD13_HUMAN WAP four-disulfide core domain protein 13 OS=Homo sapiens OX=9606 GN=WFDC13 PE=1 SV=1		20	34.41	34.41	34.41	90.32	2	2	2	2	12	6	0	0.584893	0	0.141478	0	1414.78	0	80.9076	10.3792	72.5176	Not Validated
1040	0	Related Proteins	F8VRY7	3'(2'),5'-bisphosphate nucleotidase 1 (Fragment) (F8VRY7_HUMAN)	F8VRY7,F8VZG4,F8W1J0,O95861	F8VRY7_HUMAN 3'(2'),5'-bisphosphate nucleotidase 1 (Fragment) OS=Homo sapiens OX=9606 GN=BPNT1 PE=1 SV=1,F8VZG4_HUMAN 3'(2'),5'-bisphosphate nucleotidase 1 (Fragment) OS=Homo sapiens OX=9606 GN=BPNT1 PE=1 SV=1,F8W1J0_HUMAN 3'(2'),5'-bisphosphate nucleotidase 1 (Fragment) OS=Homo sapiens OX=9606 GN=BPNT1 PE=1 SV=1,BPNT1_HUMAN 3'(2'),5'-bisphosphate nucleotidase 1 OS=Homo sapiens OX=9606 GN=BPNT1 P…	F8VZG4,F8W1J0,O95861	1	19.83	19.83	41.38	93.1	5	1	2	1	16	8	0	0.29155	0	0.0705218	0	705.218	0	40.3297	12.9134	72.4835	Not Validated
1041	0	Single Protein	P11217	Glycogen phosphorylase, muscle form (PYGM_HUMAN)	P11217	PYGM_HUMAN Glycogen phosphorylase, muscle form OS=Homo sapiens OX=9606 GN=PYGM PE=1 SV=6		11	8.79	8.79	50.12	78.15	38	6	25	0	99	37	0.0547112	0.136464	0.0132339	0.0330087	132.339	330.087	7.56814	18.8769	97.0306	72.4965	Not Validated
1042	0	Single Protein	Q14696	LRP chaperone MESD (MESD_HUMAN)	Q14696	MESD_HUMAN LRP chaperone MESD OS=Homo sapiens OX=9606 GN=MESD PE=1 SV=2		15	9.4	9.4	18.38	66.67	2	1	2	1	7	6	0	0.0592537	0	0.0143327	0	143.327	0	8.1965	26.0603	72.5094	Not Validated
1043	0	Related Proteins	M0QZC5	40S ribosomal protein S11 (M0QZC5_HUMAN)	M0QZC5,P62280	M0QZC5_HUMAN 40S ribosomal protein S11 OS=Homo sapiens OX=9606 GN=RPS11 PE=1 SV=1,RS11_HUMAN 40S ribosomal protein S11 OS=Homo sapiens OX=9606 GN=RPS11 PE=1 SV=3	P62280	19	8.47	8.47	35.59	77.97	4	1	2	1	9	6	0	0.089023	0	0.0215334	0	215.334	0	12.3144	13.9885	72.4284	Not Validated
1044	0	Related Proteins	K7EJJ1	AP-1 complex subunit mu-2 (Fragment) (K7EJJ1_HUMAN)	K7EJJ1,Q9Y6Q5	K7EJJ1_HUMAN AP-1 complex subunit mu-2 (Fragment) OS=Homo sapiens OX=9606 GN=AP1M2 PE=1 SV=1,AP1M2_HUMAN AP-1 complex subunit mu-2 OS=Homo sapiens OX=9606 GN=AP1M2 PE=1 SV=4	Q9Y6Q5	19	14.29	14.29	37.96	75.51	8	3	2	1	20	11	0	0.249609	0	0.060377	0	603.77	0	34.5281	27.8706	72.3944	Not Validated
1045	0	Single Protein	C9JG08	Uncharacterized protein C2orf16 (C9JG08_HUMAN)	C9JG08	C9JG08_HUMAN Uncharacterized protein C2orf16 OS=Homo sapiens OX=9606 GN=C2orf16 PE=1 SV=2		2	0	0	26.22	79.4	105	0	70	0	227	0	0	0	0	0	0	0	0	0	598.127	72.4073	Not Validated
1046	0	Single Protein	O75828	Carbonyl reductase [NADPH] 3 (CBR3_HUMAN)	O75828	CBR3_HUMAN Carbonyl reductase [NADPH] 3 OS=Homo sapiens OX=9606 GN=CBR3 PE=1 SV=3		21	14.8	14.8	33.94	87.73	8	3	6	1	31	26	0	0.218188	0	0.0527766	0	527.766	0	30.1817	30.8307	72.3734	Not Validated
1047	0	Single Protein	Q9NT62	Ubiquitin-like-conjugating enzyme ATG3 (ATG3_HUMAN)	Q9NT62	ATG3_HUMAN Ubiquitin-like-conjugating enzyme ATG3 OS=Homo sapiens OX=9606 GN=ATG3 PE=1 SV=1		3	4.78	4.78	30.25	55.73	7	1	7	1	10	4	0	0.0771051	0	0.0186506	0	186.506	0	10.6659	35.8415	72.3863	Not Validated
1048	0	Single Protein	Q9BWH2	FUN14 domain-containing protein 2 (FUND2_HUMAN)	Q9BWH2	FUND2_HUMAN FUN14 domain-containing protein 2 OS=Homo sapiens OX=9606 GN=FUNDC2 PE=1 SV=2		X	12.17	12.17	25.93	86.24	3	1	3	1	7	5	0	0.089023	0	0.0215334	0	215.334	0	12.3144	20.6627	72.3993	Not Validated
1049	0	Single Protein	Q9P225	Dynein axonemal heavy chain 2 (DYH2_HUMAN)	Q9P225	DYH2_HUMAN Dynein axonemal heavy chain 2 OS=Homo sapiens OX=9606 GN=DNAH2 PE=1 SV=3		17	0	0	33.07	76.91	111	0	83	0	248	0	0	0	0	0	0	0	0	0	507.375	72.3185	Not Validated
1050	0	Related Proteins	J3KT73	60S ribosomal protein L38 (J3KT73_HUMAN)	J3KT73,J3QL01,P63173	J3KT73_HUMAN 60S ribosomal protein L38 OS=Homo sapiens OX=9606 GN=RPL38 PE=1 SV=1,J3QL01_HUMAN 60S ribosomal protein L38 OS=Homo sapiens OX=9606 GN=RPL38 PE=1 SV=1,RL38_HUMAN 60S ribosomal protein L38 OS=Homo sapiens OX=9606 GN=RPL38 PE=1 SV=2	J3QL01,P63173	17	39.06	39.06	39.06	70.31	3	3	2	2	9	9	0	0.412538	0	0.0997871	0	997.871	0	57.0658	7.56027	72.3315	Not Validated
1051	0	Single Protein	Q2M2I5	Keratin, type I cytoskeletal 24 (K1C24_HUMAN)	Q2M2I5	K1C24_HUMAN Keratin, type I cytoskeletal 24 OS=Homo sapiens OX=9606 GN=KRT24 PE=1 SV=1		17	6.1	2.1	30.67	66.29	11	3	8	1	46	12	0	0.13921	0	0.033673	0	336.73	0	19.2568	55.0534	72.8026	Not Validated
1052	0	Single Protein	Q9UKQ2	Disintegrin and metalloproteinase domain-containing protein 28 (ADA28_HUMAN)	Q9UKQ2	ADA28_HUMAN Disintegrin and metalloproteinase domain-containing protein 28 OS=Homo sapiens OX=9606 GN=ADAM28 PE=1 SV=3		8	1.94	1.94	11.61	70.58	6	1	4	1	10	5	0	0.0262093	0	0.00633967	0	63.3967	0	3.62551	87.0902	72.8026	Not Validated
1053	0	Single Protein	P04179	Superoxide dismutase [Mn], mitochondrial (SODM_HUMAN)	P04179	SODM_HUMAN Superoxide dismutase [Mn], mitochondrial OS=Homo sapiens OX=9606 GN=SOD2 PE=1 SV=3		6	12.61	12.61	16.22	74.32	3	2	2	1	15	14	0	0.245197	0	0.0593098	0	593.098	0	33.9178	24.7346	72.8026	Not Validated
1054	0	Single Protein	Q9UBF2	Coatomer subunit gamma-2 (COPG2_HUMAN)	Q9UBF2	COPG2_HUMAN Coatomer subunit gamma-2 OS=Homo sapiens OX=9606 GN=COPG2 PE=1 SV=1		7	4.82	4.82	33.3	82.2	20	3	17	0	36	18	0.023743	0.0797752	0.00574311	0.0192965	57.4311	192.965	3.28434	11.0352	97.5596	72.8026	Not Validated
1055	0	Single Protein	Q13492	Phosphatidylinositol-binding clathrin assembly protein (PICAL_HUMAN)	Q13492	PICAL_HUMAN Phosphatidylinositol-binding clathrin assembly protein OS=Homo sapiens OX=9606 GN=PICALM PE=1 SV=2		11	4.14	4.14	16.1	50.77	7	2	6	1	13	5	0	0.0826367	0	0.0199887	0	199.887	0	11.431	70.71	72.8026	Not Validated
1056	0	Related Proteins	A0A087X020	Ribosome maturation protein SBDS (A0A087X020_HUMAN)	A0A087X020,Q9Y3A5	A0A087X020_HUMAN Ribosome maturation protein SBDS OS=Homo sapiens OX=9606 GN=SBDS PE=1 SV=1,SBDS_HUMAN Ribosome maturation protein SBDS OS=Homo sapiens OX=9606 GN=SBDS PE=1 SV=4	Q9Y3A5	7	7.6	7.6	24.8	82.4	7	2	5	2	11	6	0	0.107757	0	0.0260649	0	260.649	0	14.9059	28.8463	72.8026	Not Validated
1057	0	Related Proteins	A0A2R8Y706	Cytoplasmic dynein 1 heavy chain 1 (A0A2R8Y706_HUMAN)	A0A2R8Y706,Q14204	A0A2R8Y706_HUMAN Cytoplasmic dynein 1 heavy chain 1 OS=Homo sapiens OX=9606 GN=DYNC1H1 PE=1 SV=2,DYHC1_HUMAN Cytoplasmic dynein 1 heavy chain 1 OS=Homo sapiens OX=9606 GN=DYNC1H1 PE=1 SV=5	Q14204	14	5.29	5.29	49.31	80.34	179	15	3	1	395	94	0	0.0635012	0	0.01536	0	153.6	0	8.78404	526.606	72.8026	Not Validated
1058	0	Single Protein	Q10469	Alpha-1,6-mannosyl-glycoprotein 2-beta-N-acetylglucosaminyltransferase (MGAT2_HUMAN)	Q10469	MGAT2_HUMAN Alpha-1,6-mannosyl-glycoprotein 2-beta-N-acetylglucosaminyltransferase OS=Homo sapiens OX=9606 GN=MGAT2 PE=1 SV=1		14	3.58	3.58	22.82	76.06	6	1	6	1	12	5	0	0.0427539	0	0.0103416	0	103.416	0	5.9141	51.5173	72.8026	Not Validated
1059	0	Single Protein	Q14247	Src substrate cortactin (SRC8_HUMAN)	Q14247	SRC8_HUMAN Src substrate cortactin OS=Homo sapiens OX=9606 GN=CTTN PE=1 SV=2		11	2.18	2.18	8.55	66.73	3	1	3	1	12	8	0	0.0303553	0	0.00734253	0	73.4253	0	4.19902	61.5485	72.8026	Not Validated
1060	0	Single Protein	P20827	Ephrin-A1 (EFNA1_HUMAN)	P20827	EFNA1_HUMAN Ephrin-A1 OS=Homo sapiens OX=9606 GN=EFNA1 PE=1 SV=2		1	3.9	3.9	16.59	65.85	3	1	3	1	10	7	0	0.122018	0	0.0295146	0	295.146	0	16.8787	23.7719	72.8026	Not Validated
1061	0	Related Proteins	I3L1Q1	TOM1-like protein 1 (Fragment) (I3L1Q1_HUMAN)	I3L1Q1,I3L367,I3L3T4,I3L4G0,I3L4I4,I3L4N3,I3NI44,J3KQU4,O75674	I3L1Q1_HUMAN TOM1-like protein 1 (Fragment) OS=Homo sapiens OX=9606 GN=TOM1L1 PE=1 SV=8,I3L367_HUMAN TOM1-like protein 1 (Fragment) OS=Homo sapiens OX=9606 GN=TOM1L1 PE=1 SV=1,I3L3T4_HUMAN TOM1-like protein 1 OS=Homo sapiens OX=9606 GN=TOM1L1 PE=1 SV=1,I3L4G0_HUMAN TOM1-like protein 1 (Fragment) OS=Homo sapiens OX=9606 GN=TOM1L1 PE=1 SV=1,I3L4I4_HUMAN TOM1-like protein 1 OS=Homo sapiens OX=9606 G…	I3L367,I3L3T4,I3L4G0,I3L4I4,I3L4N3,I3NI44,J3KQU4,O75674	17	24.53	24.53	30.19	89.62	3	2	2	1	14	11	0	0.467799	0	0.113154	0	1131.54	0	64.7101	11.7241	72.8026	Not Validated
1062	0	Single Protein	Q96RW7	Hemicentin-1 (HMCN1_HUMAN)	Q96RW7	HMCN1_HUMAN Hemicentin-1 OS=Homo sapiens OX=9606 GN=HMCN1 PE=1 SV=2		1	0	0	25.52	71.2	99	0	90	0	218	0	0	0	0	0	0	0	0	0	613.001	72.8026	Not Validated
1063	0	Related Proteins	A0A2U3TZH3	Elongation factor 1-alpha (A0A2U3TZH3_HUMAN)	A0A2U3TZH3,Q05639	A0A2U3TZH3_HUMAN Elongation factor 1-alpha OS=Homo sapiens OX=9606 GN=EEF1A2 PE=1 SV=1,EF1A2_HUMAN Elongation factor 1-alpha 2 OS=Homo sapiens OX=9606 GN=EEF1A2 PE=1 SV=1	Q05639	20	25.4	25.4	49.8	73.19	26	12	6	1	174	139	0	0.550516	0	0.133162	0	1331.62	0	76.1522	54.3064	72.8026	Not Validated
1064	0	Single Protein	Q9BPX5	Actin-related protein 2/3 complex subunit 5-like protein (ARP5L_HUMAN)	Q9BPX5	ARP5L_HUMAN Actin-related protein 2/3 complex subunit 5-like protein OS=Homo sapiens OX=9606 GN=ARPC5L PE=1 SV=1		9	16.34	16.34	16.34	86.93	2	2	2	2	9	8	0	0.245197	0	0.0593098	0	593.098	0	33.9178	16.9308	72.8026	Not Validated
1065	0	Single Protein	Q2M2I8	AP2-associated protein kinase 1 (AAK1_HUMAN)	Q2M2I8	AAK1_HUMAN AP2-associated protein kinase 1 OS=Homo sapiens OX=9606 GN=AAK1 PE=1 SV=3		2	2.39	2.39	17.69	64	13	1	12	1	23	2	0	0.0303553	0	0.00734253	0	73.4253	0	4.19902	103.821	72.8026	Not Validated
1066	0	Related Proteins	G3V150	Galactosylgalactosylxylosylprotein 3-beta-glucuronosyltransferase (G3V150_HUMAN)	G3V150,O94766	G3V150_HUMAN Galactosylgalactosylxylosylprotein 3-beta-glucuronosyltransferase OS=Homo sapiens OX=9606 GN=B3GAT3 PE=1 SV=1,B3GA3_HUMAN Galactosylgalactosylxylosylprotein 3-beta-glucuronosyltransferase 3 OS=Homo sapiens OX=9606 GN=B3GAT3 PE=1 SV=2	O94766	11	15.99	15.99	27.59	56.74	5	3	3	1	21	17	0	0.240938	0	0.0582795	0	582.795	0	33.3286	34.9415	72.8026	Not Validated
1067	0	Single Protein	P14868	Aspartate--tRNA ligase, cytoplasmic (SYDC_HUMAN)	P14868	SYDC_HUMAN Aspartate--tRNA ligase, cytoplasmic OS=Homo sapiens OX=9606 GN=DARS1 PE=1 SV=2		2	19.36	19.36	49.7	81.64	20	7	6	2	42	22	0	0.308177	0	0.0745438	0	745.438	0	42.6298	57.1	72.8026	Not Validated
1068	0	Single Protein	Q4G0F5	Vacuolar protein sorting-associated protein 26B (VP26B_HUMAN)	Q4G0F5	VP26B_HUMAN Vacuolar protein sorting-associated protein 26B OS=Homo sapiens OX=9606 GN=VPS26B PE=1 SV=2		11	7.74	7.74	36.01	76.19	9	2	5	2	12	4	0	0.100694	0	0.0243565	0	243.565	0	13.9289	39.1302	72.8026	Not Validated
1069	0	Related Proteins	E7ESW6	WD repeat-containing protein 87 (E7ESW6_HUMAN)	E7ESW6,Q6ZQQ6	E7ESW6_HUMAN WD repeat-containing protein 87 OS=Homo sapiens OX=9606 GN=WDR87 PE=1 SV=2,WDR87_HUMAN WD repeat-containing protein 87 OS=Homo sapiens OX=9606 GN=WDR87 PE=1 SV=3	Q6ZQQ6	19	0	0	32.42	74.18	72	0	72	0	167	0	0	0	0	0	0	0	0	0	337.622	72.8026	Not Validated
1070	0	Related Proteins	E7ERH2	Cyclin-A/CDK2-associated protein p19 (Fragment) (E7ERH2_HUMAN)	E7ERH2,F8W8N3,P63208	E7ERH2_HUMAN Cyclin-A/CDK2-associated protein p19 (Fragment) OS=Homo sapiens OX=9606 GN=SKP1 PE=1 SV=1,F8W8N3_HUMAN Cyclin-A/CDK2-associated protein p19 (Fragment) OS=Homo sapiens OX=9606 GN=SKP1 PE=1 SV=1,SKP1_HUMAN S-phase kinase-associated protein 1 OS=Homo sapiens OX=9606 GN=SKP1 PE=1 SV=2	F8W8N3,P63208	5	28.17	28.17	70.42	88.73	8	3	1	1	20	13	0	0.501311	0	0.12126	0	1212.6	0	69.3457	16.0241	72.8026	Not Validated
1071	0	Single Protein	Q5VW32	BRO1 domain-containing protein BROX (BROX_HUMAN)	Q5VW32	BROX_HUMAN BRO1 domain-containing protein BROX OS=Homo sapiens OX=9606 GN=BROX PE=1 SV=1		1	15.82	15.82	35.77	73.48	9	4	1	1	36	30	0	0.216484	0	0.0523645	0	523.645	0	29.946	46.4467	72.8026	Not Validated
1072	0	Single Protein	O95274	Ly6/PLAUR domain-containing protein 3 (LYPD3_HUMAN)	O95274	LYPD3_HUMAN Ly6/PLAUR domain-containing protein 3 OS=Homo sapiens OX=9606 GN=LYPD3 PE=1 SV=2		19	5.78	5.78	19.94	80.35	4	1	4	1	8	5	0	0.0826367	0	0.0199887	0	199.887	0	11.431	35.9476	72.8026	Not Validated
1073	0	Single Protein	P43234	Cathepsin O (CATO_HUMAN)	P43234	CATO_HUMAN Cathepsin O OS=Homo sapiens OX=9606 GN=CTSO PE=1 SV=1		4	20.87	20.87	32.71	66.98	8	4	1	1	33	28	0	0.389495	0	0.0942135	0	942.135	0	53.8785	35.9346	72.8026	Not Validated
1074	0	Single Protein	D6RC51	Serine protease inhibitor Kazal-type 2 (D6RC51_HUMAN)	D6RC51	D6RC51_HUMAN Serine protease inhibitor Kazal-type 2 OS=Homo sapiens OX=9606 GN=SPINK2 PE=1 SV=1		4	32.77	32.77	73.11	63.87	12	9	1	1	184	178	0	3.92388	0	0.949133	0	9491.33	0	542.786	12.4472	72.8026	Not Validated
1075	0	Single Protein	Q9NQ48	Leucine zipper transcription factor-like protein 1 (LZTL1_HUMAN)	Q9NQ48	LZTL1_HUMAN Leucine zipper transcription factor-like protein 1 OS=Homo sapiens OX=9606 GN=LZTFL1 PE=1 SV=1		3	27.76	27.76	38.46	71.91	13	6	2	1	43	35	0	0.368875	0	0.0892256	0	892.256	0	51.026	34.5711	72.8026	Not Validated
1076	0	Single Protein	Q9Y376	Calcium-binding protein 39 (CAB39_HUMAN)	Q9Y376	CAB39_HUMAN Calcium-binding protein 39 OS=Homo sapiens OX=9606 GN=CAB39 PE=1 SV=1		2	29.62	29.62	52.49	76.83	19	9	2	1	64	49	0	0.569106	0	0.137659	0	1376.59	0	78.7237	39.8437	72.8026	Not Validated
1077	0	Related Proteins	E9PRF2	Latent-transforming growth factor beta-binding protein 3 (E9PRF2_HUMAN)	E9PRF2,Q9NS15	E9PRF2_HUMAN Latent-transforming growth factor beta-binding protein 3 OS=Homo sapiens OX=9606 GN=LTBP3 PE=1 SV=1,LTBP3_HUMAN Latent-transforming growth factor beta-binding protein 3 OS=Homo sapiens OX=9606 GN=LTBP3 PE=1 SV=4	Q9NS15	11	7.76	7.76	50.86	89.66	3	1	2	1	8	6	0	0.193777	0	0.0468719	0	468.719	0	26.8049	11.624	72.8026	Not Validated
1078	0	Related Proteins	E9PK25	Cofilin, non-muscle isoform (E9PK25_HUMAN)	E9PK25,E9PP50,E9PS23,P23528	E9PK25_HUMAN Cofilin, non-muscle isoform OS=Homo sapiens OX=9606 GN=CFL1 PE=1 SV=1,E9PP50_HUMAN Cofilin, non-muscle isoform (Fragment) OS=Homo sapiens OX=9606 GN=CFL1 PE=1 SV=8,E9PS23_HUMAN Cofilin, non-muscle isoform (Fragment) OS=Homo sapiens OX=9606 GN=CFL1 PE=1 SV=8,COF1_HUMAN Cofilin-1 OS=Homo sapiens OX=9606 GN=CFL1 PE=1 SV=3	E9PP50,E9PS23,P23528	11	25	25	25	84.31	7	5	1	1	81	79	0	0.417474	0	0.100981	0	1009.81	0	57.7487	22.7138	72.8026	Not Validated
1079	0	Related Proteins	E9PK25	Cofilin, non-muscle isoform (E9PK25_HUMAN)	E9PK25,G3V1A4,P23528	E9PK25_HUMAN Cofilin, non-muscle isoform OS=Homo sapiens OX=9606 GN=CFL1 PE=1 SV=1,G3V1A4_HUMAN Cofilin, non-muscle isoform OS=Homo sapiens OX=9606 GN=CFL1 PE=1 SV=1,COF1_HUMAN Cofilin-1 OS=Homo sapiens OX=9606 GN=CFL1 PE=1 SV=3	G3V1A4,P23528	11	39.71	39.71	48.04	84.31	12	8	1	1	124	120	0	0.747528	0	0.180817	0	1808.17	0	103.405	22.7138	72.8026	Not Validated
1080	0	Related Proteins	E9PK03	Superoxide dismutase copper chaperone (E9PK03_HUMAN)	E9PK03,J3KNF4,O14618	E9PK03_HUMAN Superoxide dismutase copper chaperone OS=Homo sapiens OX=9606 GN=CCS PE=1 SV=1,J3KNF4_HUMAN Superoxide dismutase copper chaperone OS=Homo sapiens OX=9606 GN=CCS PE=1 SV=1,CCS_HUMAN Copper chaperone for superoxide dismutase OS=Homo sapiens OX=9606 GN=CCS PE=1 SV=1	J3KNF4,O14618	11	11.24	11.24	11.24	43.37	1	1	1	1	7	7	0	0.193777	0	0.0468719	0	468.719	0	26.8049	26.4417	72.8026	Not Validated
1081	0	Single Protein	Q15274	Nicotinate-nucleotide pyrophosphorylase [carboxylating] (NADC_HUMAN)	Q15274	NADC_HUMAN Nicotinate-nucleotide pyrophosphorylase [carboxylating] OS=Homo sapiens OX=9606 GN=QPRT PE=1 SV=3		16	5.39	5.39	16.5	53.87	4	1	4	1	8	5	0	0.105295	0	0.0254694	0	254.694	0	14.5654	30.8261	72.8026	Not Validated
1082	0	Single Protein	O00754	Lysosomal alpha-mannosidase (MA2B1_HUMAN)	O00754	MA2B1_HUMAN Lysosomal alpha-mannosidase OS=Homo sapiens OX=9606 GN=MAN2B1 PE=1 SV=3		19	4.95	4.95	21.96	76.06	16	4	11	2	26	10	0	0.111673	0	0.0270121	0	270.121	0	15.4476	113.672	72.8026	Not Validated
1083	0	Related Proteins	H0YEA7	N-acetylglucosamine-1-phosphotransferase subunit gamma (H0YEA7_HUMAN)	H0YEA7,Q9UJJ9	H0YEA7_HUMAN N-acetylglucosamine-1-phosphotransferase subunit gamma OS=Homo sapiens OX=9606 GN=GNPTG PE=1 SV=9,GNPTG_HUMAN N-acetylglucosamine-1-phosphotransferase subunit gamma OS=Homo sapiens OX=9606 GN=GNPTG PE=1 SV=1	Q9UJJ9	16	45.05	45.05	51.95	78.68	15	10	1	1	83	77	0	0.968419	0	0.234247	0	2342.47	0	133.96	36.8867	72.7691	Not Validated
1084	0	Related Proteins	A0A0S2Z4L3	Vitamin K-dependent protein S (Fragment) (A0A0S2Z4L3_HUMAN)	A0A0S2Z4L3,A0A3B3ISJ1,G5E9F8,P07225	A0A0S2Z4L3_HUMAN Vitamin K-dependent protein S (Fragment) OS=Homo sapiens OX=9606 GN=PROS1 PE=1 SV=1,A0A3B3ISJ1_HUMAN Vitamin K-dependent protein S OS=Homo sapiens OX=9606 GN=PROS1 PE=1 SV=1,G5E9F8_HUMAN Vitamin K-dependent protein S OS=Homo sapiens OX=9606 GN=PROS1 PE=1 SV=2,PROS_HUMAN Vitamin K-dependent protein S OS=Homo sapiens OX=9606 GN=PROS1 PE=1 SV=1	A0A3B3ISJ1,G5E9F8,P07225	3	6.92	6.92	24.58	71.19	12	4	1	1	28	17	0	0.142802	0	0.0345418	0	345.418	0	19.7536	78.8027	72.7691	Not Validated
1085	0	Single Protein	P52758	2-iminobutanoate/2-iminopropanoate deaminase (RIDA_HUMAN)	P52758	RIDA_HUMAN 2-iminobutanoate/2-iminopropanoate deaminase OS=Homo sapiens OX=9606 GN=RIDA PE=1 SV=1		8	37.96	37.96	45.26	90.51	4	3	1	1	30	29	0	0.637894	0	0.154298	0	1542.98	0	88.2391	14.4846	72.7691	Not Validated
1086	0	Related Proteins	E5RI16	CYFIP-related Rac1 interactor B (Fragment) (E5RI16_HUMAN)	E5RI16,Q9NUQ9	E5RI16_HUMAN CYFIP-related Rac1 interactor B (Fragment) OS=Homo sapiens OX=9606 GN=CYRIB PE=1 SV=1,CYRIB_HUMAN CYFIP-related Rac1 interactor B OS=Homo sapiens OX=9606 GN=CYRIB PE=1 SV=1	Q9NUQ9	8	20.65	20.65	45.16	89.68	4	2	1	1	10	9	0	0.311134	0	0.075259	0	752.59	0	43.0388	17.476	72.7691	Not Validated
1087	0	Single Protein	P62266	40S ribosomal protein S23 (RS23_HUMAN)	P62266	RS23_HUMAN 40S ribosomal protein S23 OS=Homo sapiens OX=9606 GN=RPS23 PE=1 SV=3		5	26.57	26.57	26.57	78.32	3	2	1	1	18	17	0	0.154782	0	0.0374396	0	374.396	0	21.4108	15.7977	72.7691	Not Validated
1088	0	Related Proteins	E9PS42	Cysteine and glycine-rich protein 1 (E9PS42_HUMAN)	E9PS42,P21291	E9PS42_HUMAN Cysteine and glycine-rich protein 1 OS=Homo sapiens OX=9606 GN=CSRP1 PE=1 SV=1,CSRP1_HUMAN Cysteine and glycine-rich protein 1 OS=Homo sapiens OX=9606 GN=CSRP1 PE=1 SV=3	P21291	1	22.22	22.22	29.41	86.93	3	2	1	1	13	10	0	0.245197	0	0.0593098	0	593.098	0	33.9178	16.569	72.7691	Not Validated
1089	0	Related Proteins	H0YFX9	Histone H2A (Fragment) (H0YFX9_HUMAN)	A0A0U1RR32,A0A0U1RRH7,A0A3B3IS11,H0YFX9,P04908,P0C0S8,P16104,P20671,Q7L7L0,Q8IUE6,Q93077,Q96KK5,Q99878,Q9BTM1	A0A0U1RR32_HUMAN Histone H2A OS=Homo sapiens OX=9606 GN=hCG_2039566 PE=3 SV=1,A0A0U1RRH7_HUMAN Histone H2A OS=Homo sapiens OX=9606 PE=3 SV=1,A0A3B3IS11_HUMAN Histone H2A OS=Homo sapiens OX=9606 PE=3 SV=1,H0YFX9_HUMAN Histone H2A (Fragment) OS=Homo sapiens OX=9606 GN=H2AJ PE=1 SV=1,H2A1B_HUMAN Histone H2A type 1-B/E OS=Homo sapiens OX=9606 GN=H2AC4 PE=1 SV=2,H2A1_HUMAN Histone H2A type 1 OS=Homo s…	A0A0U1RR32,A0A0U1RRH7,A0A3B3IS11,P04908,P0C0S8,P16104,P20671,Q7L7L0,Q8IUE6,Q93077,Q96KK5,Q99878,Q9BTM1	12	31.52	31.52	31.52	85.87	2	2	1	1	7	7	0	0.389495	0	0.0942135	0	942.135	0	53.8785	9.96958	72.7691	Not Validated
1090	0	Related Proteins	Q9BUT1	3-hydroxybutyrate dehydrogenase type 2 (BDH2_HUMAN)	D6R9P2,Q9BUT1	D6R9P2_HUMAN Sodium/hydrogen exchanger 9B2 OS=Homo sapiens OX=9606 GN=SLC9B2 PE=4 SV=1,BDH2_HUMAN 3-hydroxybutyrate dehydrogenase type 2 OS=Homo sapiens OX=9606 GN=BDH2 PE=1 SV=2	D6R9P2	4	4.9	4.9	4.9	74.29	1	1	1	1	6	6	0	0.0826367	0	0.0199887	0	199.887	0	11.431	26.7067	72.7691	Not Validated
1091	0	Unrelated Proteins	E5RI56	Skp1_POZ domain-containing protein (Fragment) (E5RI56_HUMAN)	E5RI56,P67775	E5RI56_HUMAN Skp1_POZ domain-containing protein (Fragment) OS=Homo sapiens OX=9606 PE=1 SV=1,PP2AA_HUMAN Serine/threonine-protein phosphatase 2A catalytic subunit alpha isoform OS=Homo sapiens OX=9606 GN=PPP2CA PE=1 SV=1	P67775		14.29	14.29	14.29	90.11	1	1	1	1	6	6	0	0.258925	0	0.0626305	0	626.305	0	35.8169	10.2641	72.7691	Not Validated
1092	0	Related Proteins	F5H6U7	Vesicle transport protein GOT1B (F5H6U7_HUMAN)	F5H6U7,G3V1U5,Q9Y3E0	F5H6U7_HUMAN Vesicle transport protein GOT1B OS=Homo sapiens OX=9606 GN=GOLT1B PE=1 SV=1,G3V1U5_HUMAN Golgi transport 1 homolog B (S. cerevisiae), isoform CRA_c OS=Homo sapiens OX=9606 GN=GOLT1B PE=1 SV=1,GOT1B_HUMAN Vesicle transport protein GOT1B OS=Homo sapiens OX=9606 GN=GOLT1B PE=1 SV=1	G3V1U5,Q9Y3E0	12	10.94	10.94	10.94	66.41	1	1	1	1	6	6	0	0.211528	0	0.0511656	0	511.656	0	29.2604	14.2979	72.7691	Not Validated
1093	0	Single Protein	Q9HCN8	Stromal cell-derived factor 2-like protein 1 (SDF2L_HUMAN)	Q9HCN8	SDF2L_HUMAN Stromal cell-derived factor 2-like protein 1 OS=Homo sapiens OX=9606 GN=SDF2L1 PE=1 SV=2		22	9.95	9.95	9.95	76.92	1	1	1	1	6	6	0	0.136464	0	0.0330087	0	330.087	0	18.8769	23.5837	72.7691	Not Validated
1094	0	Single Protein	Q5T6V5	Queuosine salvage protein (QSPP_HUMAN)	Q5T6V5	QSPP_HUMAN Queuosine salvage protein OS=Homo sapiens OX=9606 GN=C9orf64 PE=1 SV=1		9	14.37	14.37	26.98	87.68	6	3	2	1	14	9	0	0.174269	0	0.0421531	0	421.531	0	24.1064	39.0038	72.7064	Not Validated
1095	0	Related Proteins	E7EMS6	Catechol O-methyltransferase (Fragment) (E7EMS6_HUMAN)	E7EMS6,P21964	E7EMS6_HUMAN Catechol O-methyltransferase (Fragment) OS=Homo sapiens OX=9606 GN=COMT PE=1 SV=1,COMT_HUMAN Catechol O-methyltransferase OS=Homo sapiens OX=9606 GN=COMT PE=1 SV=2	P21964	22	29.15	29.15	34.98	91.03	8	6	1	1	37	32	0	0.930698	0	0.225123	0	2251.23	0	128.742	24.8222	72.5481	Not Validated
1096	0	Single Protein	O15511	Actin-related protein 2/3 complex subunit 5 (ARPC5_HUMAN)	O15511	ARPC5_HUMAN Actin-related protein 2/3 complex subunit 5 OS=Homo sapiens OX=9606 GN=ARPC5 PE=1 SV=3		1	16.56	16.56	23.84	86.75	3	2	1	1	12	11	0	0.245197	0	0.0593098	0	593.098	0	33.9178	16.3103	72.5481	Not Validated
1097	0	Related Proteins	F5GYN0	Protein FAM186A (F5GYN0_HUMAN)	A6NE01,F5GYN0	F186A_HUMAN Protein FAM186A OS=Homo sapiens OX=9606 GN=FAM186A PE=2 SV=3,F5GYN0_HUMAN Protein FAM186A OS=Homo sapiens OX=9606 GN=FAM186A PE=1 SV=1	A6NE01	12	0.98	0	17.5	57.11	37	1	29	1	116	0	0	0.00910651	0	0.00220274	0	22.0274	0	1.25969	262.133	72.5607	Not Validated
1098	0	Single Protein	Q13155	Aminoacyl tRNA synthase complex-interacting multifunctional protein 2 (AIMP2_HUMAN)	Q13155	AIMP2_HUMAN Aminoacyl tRNA synthase complex-interacting multifunctional protein 2 OS=Homo sapiens OX=9606 GN=AIMP2 PE=1 SV=2		7	26.25	26.25	48.75	68.75	12	5	2	1	41	32	0	0.449741	0	0.108786	0	1087.86	0	62.2121	35.3263	72.5275	Not Validated
1099	0	Single Protein	Q9Y3D6	Mitochondrial fission 1 protein (FIS1_HUMAN)	Q9Y3D6	FIS1_HUMAN Mitochondrial fission 1 protein OS=Homo sapiens OX=9606 GN=FIS1 PE=1 SV=2		7	7.24	7.24	19.08	84.21	4	1	4	1	11	8	0	0.0964782	0	0.0233367	0	233.367	0	13.3457	16.927	72.4485	Not Validated
1100	0	Single Protein	Q9NZR2	Low-density lipoprotein receptor-related protein 1B (LRP1B_HUMAN)	Q9NZR2	LRP1B_HUMAN Low-density lipoprotein receptor-related protein 1B OS=Homo sapiens OX=9606 GN=LRP1B PE=1 SV=2		2	0	0	32.4	74.89	102	0	76	0	301	0	0	0	0	0	0	0	0	0	515.159	72.4154	Not Validated
1101	0	Related Proteins	A0A0C4DGX8	V-type proton ATPase subunit S1 (Fragment) (A0A0C4DGX8_HUMAN)	A0A0C4DGX8,Q15904	A0A0C4DGX8_HUMAN V-type proton ATPase subunit S1 (Fragment) OS=Homo sapiens OX=9606 GN=ATP6AP1 PE=1 SV=2,VAS1_HUMAN V-type proton ATPase subunit S1 OS=Homo sapiens OX=9606 GN=ATP6AP1 PE=1 SV=2	Q15904	X	12.57	12.57	42.98	55.56	9	3	6	1	24	15	0	0.333521	0	0.0806742	0	806.742	0	46.1356	38.0233	72.3823	Not Validated
1102	0	Single Protein	P53582	Methionine aminopeptidase 1 (MAP11_HUMAN)	P53582	MAP11_HUMAN Methionine aminopeptidase 1 OS=Homo sapiens OX=9606 GN=METAP1 PE=1 SV=2		4	10.62	10.62	18.13	81.09	6	2	4	1	12	5	0	0.128838	0	0.0311641	0	311.641	0	17.822	43.1872	72.3492	Not Validated
1103	0	Related Proteins	A0A1B0GU86	N-acyl-L-amino-acid amidohydrolase (A0A1B0GU86_HUMAN)	A0A1B0GTG3,A0A1B0GU86,A0A1B0GV31,A0A1B0GVA5,A0A1B0GW23,C9JYZ0,F8WC59,Q03154	A0A1B0GTG3_HUMAN Aminoacylase-1 OS=Homo sapiens OX=9606 GN=ACY1 PE=4 SV=1,A0A1B0GU86_HUMAN N-acyl-L-amino-acid amidohydrolase OS=Homo sapiens OX=9606 GN=ACY1 PE=1 SV=1,A0A1B0GV31_HUMAN N-acyl-L-amino-acid amidohydrolase (Fragment) OS=Homo sapiens OX=9606 GN=ABHD14A-ACY1 PE=3 SV=1,A0A1B0GVA5_HUMAN N-acyl-L-amino-acid amidohydrolase (Fragment) OS=Homo sapiens OX=9606 GN=ABHD14A-ACY1 PE=3 SV=1,A0A1B…	A0A1B0GTG3,A0A1B0GV31,A0A1B0GVA5,A0A1B0GW23,C9JYZ0,F8WC59,Q03154	3	8.85	8.85	11.53	82.31	3	2	2	1	13	12	0	0.132541	0	0.0320599	0	320.599	0	18.3343	42.153	72.3618	Not Validated
1104	0	Single Protein	Q9BY32	Inosine triphosphate pyrophosphatase (ITPA_HUMAN)	Q9BY32	ITPA_HUMAN Inosine triphosphate pyrophosphatase OS=Homo sapiens OX=9606 GN=ITPA PE=1 SV=2		20	8.76	8.76	24.74	89.69	3	1	3	1	10	7	0	0.115884	0	0.0280307	0	280.307	0	16.0301	21.4319	72.2831	Not Validated
1105	0	Single Protein	Q5THR3	EF-hand calcium-binding domain-containing protein 6 (EFCB6_HUMAN)	Q5THR3	EFCB6_HUMAN EF-hand calcium-binding domain-containing protein 6 OS=Homo sapiens OX=9606 GN=EFCAB6 PE=1 SV=1		22	0	0	44.17	84.01	52	0	48	0	191	0	0	0	0	0	0	0	0	0	172.82	72.2958	Not Validated
1106	0	Single Protein	Q9UL26	Ras-related protein Rab-22A (RB22A_HUMAN)	Q9UL26	RB22A_HUMAN Ras-related protein Rab-22A OS=Homo sapiens OX=9606 GN=RAB22A PE=1 SV=2		20	7.22	7.22	18.04	86.6	2	1	2	1	6	5	0	0.089023	0	0.0215334	0	215.334	0	12.3144	21.8412	72.2628	Not Validated
1107	0	Single Protein	Q8NBF2	NHL repeat-containing protein 2 (NHLC2_HUMAN)	Q8NBF2	NHLC2_HUMAN NHL repeat-containing protein 2 OS=Homo sapiens OX=9606 GN=NHLRC2 PE=1 SV=1		10	5.37	5.37	8.68	57.44	4	2	4	2	10	6	0	0.0722672	0	0.0174804	0	174.804	0	9.99664	79.3935	72.1842	Not Validated
1108	0	Single Protein	Q9BQA1	Methylosome protein 50 (MEP50_HUMAN)	Q9BQA1	MEP50_HUMAN Methylosome protein 50 OS=Homo sapiens OX=9606 GN=WDR77 PE=1 SV=1		1	11.4	11.4	26.61	54.97	5	2	2	1	13	11	0	0.232847	0	0.0563224	0	563.224	0	32.2094	36.7011	72.1513	Not Validated
1109	0	Single Protein	P13533	Myosin-6 (MYH6_HUMAN)	P13533	MYH6_HUMAN Myosin-6 OS=Homo sapiens OX=9606 GN=MYH6 PE=1 SV=5		14	0.62	0.62	34.91	77.77	49	1	20	0	96	1	0	0.00740738	0	0.00179174	0	17.9174	0	1.02465	223.596	72.0729	Not Validated
1110	0	Single Protein	Q5TDH0	Protein DDI1 homolog 2 (DDI2_HUMAN)	Q5TDH0	DDI2_HUMAN Protein DDI1 homolog 2 OS=Homo sapiens OX=9606 GN=DDI2 PE=1 SV=1		1	6.27	6.27	21.3	81.7	6	1	6	1	8	4	0	0.0592537	0	0.0143327	0	143.327	0	8.1965	44.4945	72.0401	Not Validated
1111	0	Single Protein	Q9P273	Teneurin-3 (TEN3_HUMAN)	Q9P273	TEN3_HUMAN Teneurin-3 OS=Homo sapiens OX=9606 GN=TENM3 PE=1 SV=3		4	0	0	17.6	73.99	32	0	30	0	51	0	0	0	0	0	0	0	0	0	300.76	72.0528	Not Validated
1112	0	Single Protein	Q96SA4	Serine incorporator 2 (SERC2_HUMAN)	Q96SA4	SERC2_HUMAN Serine incorporator 2 OS=Homo sapiens OX=9606 GN=SERINC2 PE=2 SV=3		1	6.15	6.15	14.51	42.42	5	1	5	1	11	3	0	0.105295	0	0.0254694	0	254.694	0	14.5654	50.7083	72.0655	Not Validated
1113	0	Single Protein	O43813	Glutathione S-transferase LANCL1 (LANC1_HUMAN)	O43813	LANC1_HUMAN Glutathione S-transferase LANCL1 OS=Homo sapiens OX=9606 GN=LANCL1 PE=1 SV=1		2	34.84	34.84	47.62	72.93	13	8	1	1	61	53	0	0.623777	0	0.150883	0	1508.83	0	86.2863	45.2536	72.0327	Not Validated
1114	0	Related Proteins	A0A087X1K9	Acyl-protein thioesterase 1 (A0A087X1K9_HUMAN)	A0A087X1K9,E5RGR0,O75608	A0A087X1K9_HUMAN Acyl-protein thioesterase 1 OS=Homo sapiens OX=9606 GN=LYPLA1 PE=1 SV=1,E5RGR0_HUMAN Acyl-protein thioesterase 1 (Fragment) OS=Homo sapiens OX=9606 GN=LYPLA1 PE=1 SV=1,LYPA1_HUMAN Acyl-protein thioesterase 1 OS=Homo sapiens OX=9606 GN=LYPLA1 PE=1 SV=1	E5RGR0,O75608	8	52.41	52.41	53.61	92.77	8	5	1	1	36	32	0	1.42446	0	0.344558	0	3445.58	0	197.044	17.9691	72	Not Validated
1115	0	Related Proteins	H0YG54	Oligoribonuclease, mitochondrial (H0YG54_HUMAN)	H0YG54,H0YGR4,Q9Y3B8	H0YG54_HUMAN Oligoribonuclease, mitochondrial OS=Homo sapiens OX=9606 GN=REXO2 PE=1 SV=2,H0YGR4_HUMAN Oligoribonuclease, mitochondrial (Fragment) OS=Homo sapiens OX=9606 GN=REXO2 PE=1 SV=1,ORN_HUMAN Oligoribonuclease, mitochondrial OS=Homo sapiens OX=9606 GN=REXO2 PE=1 SV=3	H0YGR4,Q9Y3B8	11	14.89	14.89	23.4	85.11	3	2	1	1	13	9	0	0.172102	0	0.0416291	0	416.291	0	23.8067	21.8341	71.9673	Not Validated
1116	0	Related Proteins	F8VVM2	Phosphate carrier protein, mitochondrial (F8VVM2_HUMAN)	F8VVM2,F8VWQ0	F8VVM2_HUMAN Phosphate carrier protein, mitochondrial OS=Homo sapiens OX=9606 GN=SLC25A3 PE=1 SV=1,F8VWQ0_HUMAN Phosphate carrier protein, mitochondrial OS=Homo sapiens OX=9606 GN=SLC25A3 PE=1 SV=1	F8VWQ0	12	10.8	10.8	24.07	89.51	4	2	1	1	17	12	0	0.140625	0	0.0340152	0	340.152	0	19.4525	36.1376	71.98	Not Validated
1117	0	Single Protein	Q8NCR6	Spermatid-specific manchette-related protein 1 (SMRP1_HUMAN)	Q8NCR6	SMRP1_HUMAN Spermatid-specific manchette-related protein 1 OS=Homo sapiens OX=9606 GN=SMRP1 PE=1 SV=2			9.16	9.16	25.19	87.79	5	2	5	2	6	4	0	0.149757	0	0.0362241	0	362.241	0	20.7157	30.1465	71.9473	Not Validated
1118	0	Single Protein	P31327	Carbamoyl-phosphate synthase [ammonia], mitochondrial (CPSM_HUMAN)	P31327	CPSM_HUMAN Carbamoyl-phosphate synthase [ammonia], mitochondrial OS=Homo sapiens OX=9606 GN=CPS1 PE=1 SV=2		2	1.07	1.07	33.93	69.47	29	1	7	1	43	3	0	0.0148696	0	0.00359676	0	35.9676	0	2.0569	164.835	71.9147	Not Validated
1119	0	Single Protein	P56537	Eukaryotic translation initiation factor 6 (IF6_HUMAN)	P56537	IF6_HUMAN Eukaryotic translation initiation factor 6 OS=Homo sapiens OX=9606 GN=EIF6 PE=1 SV=1		20	27.35	27.35	33.88	64.08	4	3	1	1	21	20	0	0.501311	0	0.12126	0	1212.6	0	69.3457	26.5822	71.9274	Not Validated
1120	0	Single Protein	Q8IXK2	Polypeptide N-acetylgalactosaminyltransferase 12 (GLT12_HUMAN)	Q8IXK2	GLT12_HUMAN Polypeptide N-acetylgalactosaminyltransferase 12 OS=Homo sapiens OX=9606 GN=GALNT12 PE=1 SV=3		9	2.58	2.58	4.48	68.67	2	1	2	1	10	6	0	0.032045	0	0.00775124	0	77.5124	0	4.43275	66.8958	71.9402	Not Validated
1121	0	Related Proteins	A0A0C4DGJ4	Diphosphoinositol polyphosphate phosphohydrolase 2 (A0A0C4DGJ4_HUMAN)	A0A0C4DGJ4,F8VRL4,F8VRR0,Q9NZJ9	A0A0C4DGJ4_HUMAN Diphosphoinositol polyphosphate phosphohydrolase 2 OS=Homo sapiens OX=9606 GN=NUDT4 PE=1 SV=1,F8VRL4_HUMAN Diphosphoinositol polyphosphate phosphohydrolase 2 (Fragment) OS=Homo sapiens OX=9606 GN=NUDT4 PE=1 SV=1,F8VRR0_HUMAN Diphosphoinositol polyphosphate phosphohydrolase 2 (Fragment) OS=Homo sapiens OX=9606 GN=NUDT4 PE=1 SV=1,NUDT4_HUMAN Diphosphoinositol polyphosphate phosphoh…	F8VRL4,F8VRR0,Q9NZJ9	12	7.81	7.81	26.56	60.94	2	1	1	1	8	7	0	0.165914	0	0.0401324	0	401.324	0	22.9507	14.2583	71.9529	Not Validated
1122	0	Single Protein	P60673	Profilin-3 (PROF3_HUMAN)	P60673	PROF3_HUMAN Profilin-3 OS=Homo sapiens OX=9606 GN=PFN3 PE=2 SV=1		5	15.33	15.33	15.33	59.12	1	1	1	1	7	7	0	0.136464	0	0.0330087	0	330.087	0	18.8769	14.5867	71.875	Not Validated
1123	0	Single Protein	P32119	Peroxiredoxin-2 (PRDX2_HUMAN)	P32119	PRDX2_HUMAN Peroxiredoxin-2 OS=Homo sapiens OX=9606 GN=PRDX2 PE=1 SV=5		19	54.04	54.04	90.4	72.73	20	12	6	1	171	148	0	2.51119	0	0.607422	0	6074.22	0	347.37	21.8782	71.8877	Not Validated
1124	0	Single Protein	P05141	ADP/ATP translocase 2 (ADT2_HUMAN)	P05141	ADT2_HUMAN ADP/ATP translocase 2 OS=Homo sapiens OX=9606 GN=SLC25A5 PE=1 SV=7		X	17.45	17.45	27.85	76.17	6	3	1	1	29	23	0	0.183507	0	0.0443877	0	443.877	0	25.3843	32.8312	71.81	Not Validated
1125	0	Single Protein	P49792	E3 SUMO-protein ligase RanBP2 (RBP2_HUMAN)	P49792	RBP2_HUMAN E3 SUMO-protein ligase RanBP2 OS=Homo sapiens OX=9606 GN=RANBP2 PE=1 SV=2		2	0	0	32.48	78.57	78	0	49	0	169	1	0	0	0	0	0	0	0	0	357.974	71.7775	Not Validated
1126	0	Related Proteins	A0A804HIY1	Ras-related protein Rab-18 (Fragment) (A0A804HIY1_HUMAN)	A0A804HIY1,A0A804HJJ8,A0A804HKH8,A0A804HL88,Q5W0J0,Q9NP72	A0A804HIY1_HUMAN Ras-related protein Rab-18 (Fragment) OS=Homo sapiens OX=9606 GN=RAB18 PE=1 SV=1,A0A804HJJ8_HUMAN Ras-related protein Rab-18 OS=Homo sapiens OX=9606 GN=RAB18 PE=1 SV=1,A0A804HKH8_HUMAN Ras-related protein Rab-18 (Fragment) OS=Homo sapiens OX=9606 GN=RAB18 PE=1 SV=1,A0A804HL88_HUMAN Ras-related protein Rab-18 (Fragment) OS=Homo sapiens OX=9606 GN=RAB18 PE=1 SV=1,Q5W0J0_HUMAN Ras-r…	A0A804HJJ8,A0A804HKH8,A0A804HL88,Q5W0J0,Q9NP72	10	60	60	60	88	3	2	3	2	9	4	0	0.930698	0	0.225123	0	2251.23	0	128.742	5.33753	71.803	Not Validated
1127	0	Single Protein	O76076	CCN family member 5 (CCN5_HUMAN)	O76076	CCN5_HUMAN CCN family member 5 OS=Homo sapiens OX=9606 GN=CCN5 PE=1 SV=1		20	10.8	10.8	10.8	67.2	3	2	3	2	5	4	0	0.202264	0	0.048925	0	489.25	0	27.979	26.8067	71.803	Not Validated
1128	0	Single Protein	P08473	Neprilysin (NEP_HUMAN)	P08473	NEP_HUMAN Neprilysin OS=Homo sapiens OX=9606 GN=MME PE=1 SV=2		3	42.13	42.13	66.53	66.27	60	26	3	1	350	265	0	1.07526	0	0.260091	0	2600.91	0	148.74	85.4599	71.7706	Not Validated
1129	0	Related Proteins	E9PK68	Serine/threonine-protein phosphatase (Fragment) (E9PK68_HUMAN)	E9PK68,E9PPC8,Q08209	E9PK68_HUMAN Serine/threonine-protein phosphatase (Fragment) OS=Homo sapiens OX=9606 GN=PPP3CA PE=1 SV=1,E9PPC8_HUMAN Serine/threonine-protein phosphatase (Fragment) OS=Homo sapiens OX=9606 GN=PPP3CA PE=1 SV=1,PP2BA_HUMAN Serine/threonine-protein phosphatase 2B catalytic subunit alpha isoform OS=Homo sapiens OX=9606 GN=PPP3CA PE=1 SV=1	E9PPC8,Q08209	4	44.22	44.22	50.34	89.12	8	5	4	2	28	23	0	0.968419	0	0.234247	0	2342.47	0	133.96	17.0155	71.7833	Not Validated
1130	0	Single Protein	Q9Y265	RuvB-like 1 (RUVB1_HUMAN)	Q9Y265	RUVB1_HUMAN RuvB-like 1 OS=Homo sapiens OX=9606 GN=RUVBL1 PE=1 SV=1		3	42.32	42.32	71.49	73.46	24	12	2	1	116	98	0	0.623777	0	0.150883	0	1508.83	0	86.2863	50.1963	71.6606	Not Validated
1131	0	Single Protein	Q9UKX3	Myosin-13 (MYH13_HUMAN)	Q9UKX3	MYH13_HUMAN Myosin-13 OS=Homo sapiens OX=9606 GN=MYH13 PE=2 SV=2		17	1.44	0.83	40.82	78.38	64	2	42	0	139	12	0	0.015469	0	0.00374173	0	37.4173	0	2.13981	223.465	71.6734	Not Validated
1132	0	Single Protein	Q16348	Solute carrier family 15 member 2 (S15A2_HUMAN)	Q16348	S15A2_HUMAN Solute carrier family 15 member 2 OS=Homo sapiens OX=9606 GN=SLC15A2 PE=1 SV=2		3	5.9	5.9	12.62	53.77	5	2	5	2	8	5	0	0.0811808	0	0.0196365	0	196.365	0	11.2296	81.7304	71.6862	Not Validated
1133	0	Related Proteins	C9JW96	Prohibitin (Fragment) (C9JW96_HUMAN)	C9JW96,E7ESE2,E9PCW0,P35232	C9JW96_HUMAN Prohibitin (Fragment) OS=Homo sapiens OX=9606 GN=PHB PE=1 SV=2,E7ESE2_HUMAN Prohibitin (Fragment) OS=Homo sapiens OX=9606 GN=PHB PE=1 SV=2,E9PCW0_HUMAN Prohibitin (Fragment) OS=Homo sapiens OX=9606 GN=PHB PE=1 SV=2,PHB1_HUMAN Prohibitin 1 OS=Homo sapiens OX=9606 GN=PHB1 PE=1 SV=1	E7ESE2,E9PCW0,P35232		19.11	19.11	37.4	89.43	6	2	5	1	18	14	0	0.185971	0	0.0449838	0	449.838	0	25.7252	26.8753	71.699	Not Validated
1134	0	Related Proteins	F8VVM2	Phosphate carrier protein, mitochondrial (F8VVM2_HUMAN)	F8VVM2,Q00325	F8VVM2_HUMAN Phosphate carrier protein, mitochondrial OS=Homo sapiens OX=9606 GN=SLC25A3 PE=1 SV=1,MPCP_HUMAN Phosphate carrier protein, mitochondrial OS=Homo sapiens OX=9606 GN=SLC25A3 PE=1 SV=2	Q00325	12	10.49	10.49	29.01	89.51	7	3	4	2	16	11	0	0.218188	0	0.0527766	0	527.766	0	30.1817	36.1376	71.5766	Not Validated
1135	0	Related Proteins	C9J539	Beta-galactosidase (Fragment) (C9J539_HUMAN)	C9J539,P16278	C9J539_HUMAN Beta-galactosidase (Fragment) OS=Homo sapiens OX=9606 GN=GLB1 PE=1 SV=1,BGAL_HUMAN Beta-galactosidase OS=Homo sapiens OX=9606 GN=GLB1 PE=1 SV=2	P16278	3	21.93	21.93	55.26	63.16	8	2	4	1	21	13	0	0.519911	0	0.125759	0	1257.59	0	71.9187	12.7955	71.5894	Not Validated
1136	0	Single Protein	Q9Y3E7	Charged multivesicular body protein 3 (CHMP3_HUMAN)	Q9Y3E7	CHMP3_HUMAN Charged multivesicular body protein 3 OS=Homo sapiens OX=9606 GN=CHMP3 PE=1 SV=3		2	5.41	5.41	33.33	56.31	7	1	7	1	11	5	0	0.0660505	0	0.0159767	0	159.767	0	9.13669	25.0568	71.5572	Not Validated
1137	0	Related Proteins	B3KVN2	Farnesyltransferase, CAAX box, alpha, isoform CRA_c (B3KVN2_HUMAN)	B3KVN2,E9PQP6,P49354	B3KVN2_HUMAN Farnesyltransferase, CAAX box, alpha, isoform CRA_c OS=Homo sapiens OX=9606 GN=FNTA PE=1 SV=1,E9PQP6_HUMAN Protein farnesyltransferase/geranylgeranyltransferase type-1 subunit alpha (Fragment) OS=Homo sapiens OX=9606 GN=FNTA PE=1 SV=1,FNTA_HUMAN Protein farnesyltransferase/geranylgeranyltransferase type-1 subunit alpha OS=Homo sapiens OX=9606 GN=FNTA PE=1 SV=1	E9PQP6,P49354	8	4.39	4.39	14.91	72.37	4	2	4	2	13	5	0	0.193777	0	0.0468719	0	468.719	0	26.8049	27.4258	71.57	Not Validated
1138	0	Single Protein	Q7Z304	MAM domain-containing protein 2 (MAMC2_HUMAN)	Q7Z304	MAMC2_HUMAN MAM domain-containing protein 2 OS=Homo sapiens OX=9606 GN=MAMDC2 PE=1 SV=3		9	24.05	24.05	43.44	67.35	22	11	5	2	135	75	0	0.598467	0	0.144761	0	1447.61	0	82.7853	77.5058	71.5827	Not Validated
[truncated: 24,355 more rows]
